# Supplementary material for: Phase separation of PGL-3 driven by structured domains that oligomerize and interact with RGG motifs
Source: EMBO Rep. 2026 Mar 20;27(8):2061–87. doi: 10.1038/s44319-026-00730-7 (PMC13121748; doi:10.1038/s44319-026-00730-7)
Supplement: Supplementary file 3 — Dataset EV1 [file 44319_2026_730_MOESM3_ESM.xlsx]

## Sheet: column descriptions
Column Name	Description
Protein1	The ID of crosslinked protein 1
SeqPos1	The crosslinked position in the Protein1 sequence
LinkedRes1	The crosslinked residue in the Protein1 sequence
Protein2	The ID of crosslinked protein 2
SeqPos2	The crosslinked position in the Protein2 sequence
LinkedRes2	The crosslinked residue in the Protein2 sequence
Highest Score	The Scout score assigned to the XSM of this residue pair with the highest score
Match Count	The number of crosslinked peptide-spectrum matches (XSMs) found for this residue pair
Note that each tab contains data for each salt condition, each row corresponding to a specific residue pair.

## Sheet: PGL-3(FL) at 125 mM NaCl
Protein1	SeqPos1	LinkedRes1	Protein2	SeqPos2	LinkedRes2	Highest Score	Match Count
PGL-3_FL	352	K	PGL-3_FL	352	K	0.6051	4
PGL-3_FL	277	K	PGL-3_FL	325	S	0.5957	2
PGL-3_FL	644	Y	PGL-3_FL	671	Y	0.5705	1
PGL-3_FL	427	K	PGL-3_FL	653	S	0.5727	1
PGL-3_FL	671	Y	PGL-3_FL	689	S	0.5995	3
PGL-3_FL	675	S	PGL-3_FL	689	S	0.5732	1
PGL-3_FL	277	K	PGL-3_FL	678	Y	0.6114	4
PGL-3_FL	427	K	PGL-3_FL	678	Y	0.5882	1
PGL-3_FL	206	K	PGL-3_FL	678	Y	0.5885	1
PGL-3_FL	671	Y	PGL-3_FL	678	Y	0.5928	4
PGL-3_FL	237	S	PGL-3_FL	601	Y	0.6108	1
PGL-3_FL	416	K	PGL-3_FL	427	K	0.6343	7
PGL-3_FL	117	K	PGL-3_FL	671	Y	0.5566	1
PGL-3_FL	201	K	PGL-3_FL	206	K	0.5972	2
PGL-3_FL	206	K	PGL-3_FL	671	Y	0.5794	1
PGL-3_FL	117	K	PGL-3_FL	129	K	0.5753	2
PGL-3_FL	117	K	PGL-3_FL	130	S	0.5685	1
PGL-3_FL	129	K	PGL-3_FL	427	K	0.5797	2
PGL-3_FL	129	K	PGL-3_FL	141	K	0.5815	1
PGL-3_FL	129	K	PGL-3_FL	206	K	0.5711	1
PGL-3_FL	5	K	PGL-3_FL	117	K	0.5771	5
PGL-3_FL	5	K	PGL-3_FL	427	K	0.5716	1
PGL-3_FL	5	K	PGL-3_FL	434	S	0.5605	1
PGL-3_FL	5	K	PGL-3_FL	447	K	0.5758	1
PGL-3_FL	5	K	PGL-3_FL	444	S	0.5772	1
PGL-3_FL	5	K	PGL-3_FL	678	Y	0.567	1
PGL-3_FL	5	K	PGL-3_FL	277	K	0.5816	1
PGL-3_FL	5	K	PGL-3_FL	5	K	0.6628	11
PGL-3_FL	5	K	PGL-3_FL	629	S	0.6025	4
PGL-3_FL	5	K	PGL-3_FL	671	Y	0.5897	2
PGL-3_FL	5	K	PGL-3_FL	644	Y	0.5815	2
PGL-3_FL	424	S	PGL-3_FL	434	S	0.6004	1
PGL-3_FL	480	K	PGL-3_FL	604	S	0.636	3
PGL-3_FL	277	K	PGL-3_FL	427	K	0.6381	15
PGL-3_FL	128	K	PGL-3_FL	277	K	0.6085	1
PGL-3_FL	277	K	PGL-3_FL	277	K	0.717	8
PGL-3_FL	272	S	PGL-3_FL	272	S	0.6176	1
PGL-3_FL	277	K	PGL-3_FL	629	S	0.6198	11
PGL-3_FL	277	K	PGL-3_FL	434	S	0.5959	3
PGL-3_FL	117	K	PGL-3_FL	277	K	0.5916	3
PGL-3_FL	277	K	PGL-3_FL	324	K	0.5872	1
PGL-3_FL	277	K	PGL-3_FL	352	K	0.6212	11
PGL-3_FL	277	K	PGL-3_FL	689	S	0.6199	3
PGL-3_FL	277	K	PGL-3_FL	322	S	0.5809	1
PGL-3_FL	277	K	PGL-3_FL	286	S	0.6253	7
PGL-3_FL	129	K	PGL-3_FL	277	K	0.5767	1
PGL-3_FL	277	K	PGL-3_FL	644	Y	0.6177	6
PGL-3_FL	206	K	PGL-3_FL	277	K	0.61	3
PGL-3_FL	277	K	PGL-3_FL	303	S	0.6061	2
PGL-3_FL	277	K	PGL-3_FL	601	Y	0.5672	1
PGL-3_FL	277	K	PGL-3_FL	671	Y	0.6194	14
PGL-3_FL	277	K	PGL-3_FL	675	S	0.6131	3
PGL-3_FL	414	S	PGL-3_FL	427	K	0.6286	3
PGL-3_FL	15	K	PGL-3_FL	134	K	0.575	1
PGL-3_FL	134	K	PGL-3_FL	134	K	0.6639	5
PGL-3_FL	601	Y	PGL-3_FL	604	S	0.734	1
PGL-3_FL	604	S	PGL-3_FL	604	S	0.7741	4
PGL-3_FL	621	S	PGL-3_FL	621	S	0.666	1
PGL-3_FL	234	K	PGL-3_FL	290	S	0.6073	3

## Sheet: PGL-3(FL) at 500 mM NaCl
Protein1	SeqPos1	LinkedRes1	Protein2	SeqPos2	LinkedRes2	Highest Score	Match Count
PGL-3_FL	352	K	PGL-3_FL	352	K	0.675	10
PGL-3_FL	434	S	PGL-3_FL	434	S	0.5683	1
PGL-3_FL	644	Y	PGL-3_FL	671	Y	0.589	2
PGL-3_FL	604	S	PGL-3_FL	657	S	0.5583	1
PGL-3_FL	601	Y	PGL-3_FL	671	Y	0.5618	1
PGL-3_FL	675	S	PGL-3_FL	689	S	0.606	3
PGL-3_FL	671	Y	PGL-3_FL	689	S	0.6029	3
PGL-3_FL	653	S	PGL-3_FL	671	Y	0.5675	1
PGL-3_FL	629	S	PGL-3_FL	671	Y	0.594	3
PGL-3_FL	629	S	PGL-3_FL	644	Y	0.5775	1
PGL-3_FL	653	S	PGL-3_FL	678	Y	0.5793	1
PGL-3_FL	629	S	PGL-3_FL	678	Y	0.5828	3
PGL-3_FL	277	K	PGL-3_FL	678	Y	0.6107	5
PGL-3_FL	671	Y	PGL-3_FL	678	Y	0.6031	4
PGL-3_FL	678	Y	PGL-3_FL	678	Y	0.6054	1
PGL-3_FL	237	S	PGL-3_FL	596	T	0.6208	2
PGL-3_FL	416	K	PGL-3_FL	427	K	0.5991	2
PGL-3_FL	414	S	PGL-3_FL	427	K	0.5842	3
PGL-3_FL	5	K	PGL-3_FL	117	K	0.563	1
PGL-3_FL	5	K	PGL-3_FL	5	K	0.5758	7
PGL-3_FL	424	S	PGL-3_FL	434	S	0.5938	2
PGL-3_FL	277	K	PGL-3_FL	629	S	0.6237	12
PGL-3_FL	277	K	PGL-3_FL	675	S	0.6057	1
PGL-3_FL	277	K	PGL-3_FL	286	S	0.6277	7
PGL-3_FL	277	K	PGL-3_FL	671	Y	0.6159	8
PGL-3_FL	277	K	PGL-3_FL	644	Y	0.604	10
PGL-3_FL	277	K	PGL-3_FL	277	K	0.704	9
PGL-3_FL	277	K	PGL-3_FL	291	S	0.6248	3
PGL-3_FL	277	K	PGL-3_FL	427	K	0.6259	11
PGL-3_FL	277	K	PGL-3_FL	434	S	0.6234	5
PGL-3_FL	277	K	PGL-3_FL	290	S	0.5844	1
PGL-3_FL	206	K	PGL-3_FL	277	K	0.6051	4
PGL-3_FL	277	K	PGL-3_FL	689	S	0.6178	3
PGL-3_FL	258	K	PGL-3_FL	277	K	0.5847	1
PGL-3_FL	117	K	PGL-3_FL	277	K	0.5933	3
PGL-3_FL	277	K	PGL-3_FL	660	Y	0.5638	1
PGL-3_FL	277	K	PGL-3_FL	352	K	0.6297	12
PGL-3_FL	277	K	PGL-3_FL	653	S	0.569	1
PGL-3_FL	601	Y	PGL-3_FL	601	Y	0.6519	1
PGL-3_FL	621	S	PGL-3_FL	621	S	0.6675	2
PGL-3_FL	604	S	PGL-3_FL	604	S	0.7638	1
PGL-3_FL	258	K	PGL-3_FL	290	S	0.6367	2
