# Supplementary material for: Phase separation of PGL-3 driven by structured domains that oligomerize and interact with RGG motifs
Source: EMBO Rep. 2026 Mar 20;27(8):2061–87. doi: 10.1038/s44319-026-00730-7 (PMC13121748; doi:10.1038/s44319-026-00730-7)
Supplement: Supplementary file 4 — Movie EV1 [file 44319_2026_730_MOESM4_ESM.zip]

Archive with 5 entries (4 files):
- Movie EV1/
- Movie EV1/Movie EV1.mov
- __MACOSX/Movie EV1/._Movie EV1.mov
- Movie EV1/README.txt
- __MACOSX/Movie EV1/._README.txt
