# Supplementary material for: Phase separation of PGL-3 driven by structured domains that oligomerize and interact with RGG motifs
Source: EMBO Rep. 2026 Mar 20;27(8):2061–87. doi: 10.1038/s44319-026-00730-7 (PMC13121748; doi:10.1038/s44319-026-00730-7)
Supplement: Supplementary file 4 — Movie EV1 [file 44319_2026_730_MOESM4_ESM.zip › Movie EV1/README.txt]

Movie EV1. Video showing trajectories of diffusing beads inside condensates. Left: full-length PGL-3, Right: D1-D2. Each video shows a close-up of beads inside one condensate. Magenta circles and yellow lines indicate the positions and trajectories of beads, respectively. Scale bar = 5 µm. Related Fig. 2C. Note the field of view is larger than Fig. 2C.
