# Supplementary material for: Phase separation of PGL-3 driven by structured domains that oligomerize and interact with RGG motifs
Source: EMBO Rep. 2026 Mar 20;27(8):2061–87. doi: 10.1038/s44319-026-00730-7 (PMC13121748; doi:10.1038/s44319-026-00730-7)
Supplement: Supplementary file 5 — Source data Fig. 1 [file 44319_2026_730_MOESM5_ESM.zip]

Archive with 78 entries (72 files):
- Figure 1/
- __MACOSX/._Figure 1
- Figure 1/.DS_Store
- __MACOSX/Figure 1/._.DS_Store
- Figure 1/1A/
- __MACOSX/Figure 1/._1A
- Figure 1/1B/
- __MACOSX/Figure 1/._1B
- Figure 1/1E/
- __MACOSX/Figure 1/._1E
- Figure 1/1D/
- __MACOSX/Figure 1/._1D
- Figure 1/1A/MetaDisorderMD2.txt
- __MACOSX/Figure 1/1A/._MetaDisorderMD2.txt
- Figure 1/1A/emboss_charge_w9.txt
- __MACOSX/Figure 1/1A/._emboss_charge_w9.txt
- Figure 1/1A/Metapredict_v3.csv
- __MACOSX/Figure 1/1A/._Metapredict_v3.csv
- Figure 1/1B/per_domain.csv
- __MACOSX/Figure 1/1B/._per_domain.csv
- Figure 1/1B/README.md
- __MACOSX/Figure 1/1B/._README.md
- Figure 1/1B/Structures_from_FL_monomer/
- __MACOSX/Figure 1/1B/._Structures_from_FL_monomer
- Figure 1/1E/D1-D2, 260.tif
- __MACOSX/Figure 1/1E/._D1-D2, 260.tif
- Figure 1/1E/IDR-RGG, 260.tif
- __MACOSX/Figure 1/1E/._IDR-RGG, 260.tif
- Figure 1/1E/IDR-RGG, 80.tif
- __MACOSX/Figure 1/1E/._IDR-RGG, 80.tif
- Figure 1/1E/D1-D2, 80.tif
- __MACOSX/Figure 1/1E/._D1-D2, 80.tif
- Figure 1/1E/FL, 0.tif
- __MACOSX/Figure 1/1E/._FL, 0.tif
- Figure 1/1E/FL, 260.tif
- __MACOSX/Figure 1/1E/._FL, 260.tif
- Figure 1/1E/FL, 80.tif
- __MACOSX/Figure 1/1E/._FL, 80.tif
- Figure 1/1E/IDR-RGG, 0.tif
- __MACOSX/Figure 1/1E/._IDR-RGG, 0.tif
- Figure 1/1E/D1-D2, 0.tif
- __MACOSX/Figure 1/1E/._D1-D2, 0.tif
- Figure 1/1D/D1-D2-IDR.tif
- __MACOSX/Figure 1/1D/._D1-D2-IDR.tif
- Figure 1/1D/RGG.tif
- __MACOSX/Figure 1/1D/._RGG.tif
- Figure 1/1D/D1-D2.tif
- __MACOSX/Figure 1/1D/._D1-D2.tif
- Figure 1/1D/D2-IDR-RGG.tif
- __MACOSX/Figure 1/1D/._D2-IDR-RGG.tif
- Figure 1/1D/IDR.tif
- __MACOSX/Figure 1/1D/._IDR.tif
- Figure 1/1D/D1.tif
- __MACOSX/Figure 1/1D/._D1.tif
- Figure 1/1D/IDR-RGG.tif
- __MACOSX/Figure 1/1D/._IDR-RGG.tif
- Figure 1/1D/D1-D2-RGG.tif
- __MACOSX/Figure 1/1D/._D1-D2-RGG.tif
- Figure 1/1D/FL.tif
- __MACOSX/Figure 1/1D/._FL.tif
- Figure 1/1D/D2.tif
- __MACOSX/Figure 1/1D/._D2.tif
- Figure 1/1D/D1-IDR-RGG.tif
- __MACOSX/Figure 1/1D/._D1-IDR-RGG.tif
- Figure 1/1B/Structures_from_FL_monomer/model_0_D2.pdb
- __MACOSX/Figure 1/1B/Structures_from_FL_monomer/._model_0_D2.pdb
- Figure 1/1B/Structures_from_FL_monomer/model_0_IDR-RGG.pdb
- __MACOSX/Figure 1/1B/Structures_from_FL_monomer/._model_0_IDR-RGG.pdb
- Figure 1/1B/Structures_from_FL_monomer/model_0_D1.pdb
- __MACOSX/Figure 1/1B/Structures_from_FL_monomer/._model_0_D1.pdb
- Figure 1/1B/Structures_from_FL_monomer/model_0.pdb
- __MACOSX/Figure 1/1B/Structures_from_FL_monomer/._model_0.pdb
- Figure 1/1B/Structures_from_FL_monomer/model_0_IDR.pdb
- __MACOSX/Figure 1/1B/Structures_from_FL_monomer/._model_0_IDR.pdb
- Figure 1/1B/Structures_from_FL_monomer/model_0_RGG.pdb
- __MACOSX/Figure 1/1B/Structures_from_FL_monomer/._model_0_RGG.pdb
- Figure 1/1B/Structures_from_FL_monomer/model_0_D1D2.pdb
- __MACOSX/Figure 1/1B/Structures_from_FL_monomer/._model_0_D1D2.pdb
