# Supplementary material for: Phase separation of PGL-3 driven by structured domains that oligomerize and interact with RGG motifs
Source: EMBO Rep. 2026 Mar 20;27(8):2061–87. doi: 10.1038/s44319-026-00730-7 (PMC13121748; doi:10.1038/s44319-026-00730-7)
Supplement: Supplementary file 5 — Source data Fig. 1 [file 44319_2026_730_MOESM5_ESM.zip › Figure 1/1A/MetaDisorderMD2.txt]

PFRMAT DR
TARGET PGL-3a
AUTHOR GeneSilico metadisorder
METHOD METADISORDERMD2
MODEL  1
M D 0.894
E D 0.892
A D 0.89
N D 0.687
K D 0.658
R D 0.618
Q D 0.553
I D 0.557
V O 0.493
E O 0.415
V O 0.354
D O 0.335
G O 0.323
I O 0.313
K O 0.301
S O 0.261
Y O 0.251
F O 0.245
F O 0.235
P O 0.242
H O 0.237
L O 0.246
A O 0.244
H O 0.242
Y O 0.249
L O 0.247
A O 0.251
S O 0.259
N O 0.253
D O 0.259
E O 0.262
L O 0.262
L O 0.267
V O 0.273
N O 0.272
N O 0.281
I O 0.282
A O 0.273
Q O 0.265
A O 0.263
N O 0.251
K O 0.248
L O 0.253
A O 0.255
A O 0.264
F O 0.271
V O 0.274
L O 0.284
G O 0.302
A O 0.309
T O 0.322
D O 0.332
K O 0.346
R O 0.356
P O 0.36
S O 0.354
N O 0.366
E O 0.368
E O 0.368
I O 0.364
A O 0.355
E O 0.339
M O 0.32
I O 0.313
L O 0.299
P O 0.294
N O 0.286
D O 0.285
S O 0.278
S O 0.29
A O 0.296
Y O 0.29
V O 0.268
L O 0.261
A O 0.268
A O 0.265
G O 0.251
M O 0.238
D O 0.238
V O 0.239
C O 0.245
L O 0.242
I O 0.249
L O 0.256
G O 0.259
D O 0.254
D O 0.266
F O 0.272
R O 0.29
P O 0.294
K O 0.296
F O 0.314
D O 0.32
S O 0.325
G O 0.351
A O 0.355
E O 0.352
K O 0.362
L O 0.382
S O 0.388
Q O 0.439
L O 0.44
G O 0.445
Q O 0.441
A O 0.436
H O 0.424
D O 0.426
L O 0.427
A O 0.413
P O 0.421
I O 0.421
I O 0.411
D O 0.419
D O 0.423
E O 0.421
K O 0.412
K O 0.356
I O 0.352
S O 0.426
M O 0.429
L O 0.431
A O 0.439
R O 0.463
K O 0.461
T D 0.526
K D 0.52
L D 0.509
K O 0.49
K O 0.484
S O 0.466
N O 0.452
D O 0.45
A O 0.368
K O 0.352
I O 0.341
L O 0.273
Q O 0.268
V O 0.269
L O 0.267
L O 0.264
K O 0.263
V O 0.271
L O 0.274
G O 0.28
A O 0.283
E O 0.291
E O 0.304
A O 0.312
E O 0.31
E O 0.314
K O 0.318
F O 0.318
V O 0.316
E O 0.325
L O 0.307
S O 0.304
E O 0.298
L O 0.299
S O 0.301
S O 0.291
A O 0.292
L O 0.302
D O 0.281
L O 0.264
D O 0.245
F O 0.247
D O 0.246
V O 0.252
Y O 0.261
V O 0.246
L O 0.249
A O 0.249
K O 0.248
L O 0.256
L O 0.263
G O 0.274
F O 0.282
A O 0.299
S O 0.311
E O 0.313
E O 0.322
L O 0.313
Q O 0.318
E O 0.312
E O 0.315
I O 0.313
E O 0.307
I O 0.303
I O 0.298
R O 0.293
D O 0.287
N O 0.279
V O 0.292
T O 0.282
D O 0.273
A O 0.273
F O 0.267
E O 0.263
A O 0.269
C O 0.275
K O 0.281
P O 0.284
L O 0.286
L O 0.299
K O 0.304
K O 0.304
L O 0.31
M O 0.332
I O 0.318
E O 0.329
G O 0.335
P O 0.329
K O 0.339
I O 0.328
D O 0.317
S O 0.322
V O 0.326
D O 0.335
P O 0.335
F O 0.345
T O 0.339
Q O 0.342
L O 0.337
L O 0.341
L O 0.351
T O 0.355
P O 0.357
Q O 0.367
E O 0.367
E O 0.372
S O 0.379
I O 0.371
E O 0.378
K O 0.376
A O 0.38
V O 0.386
S O 0.363
H O 0.348
I O 0.341
V O 0.338
A O 0.34
R O 0.348
F O 0.364
E O 0.361
E O 0.381
A D 0.508
S D 0.518
A D 0.508
V D 0.507
E D 0.51
D D 0.509
D O 0.496
E O 0.498
S O 0.485
L O 0.409
V O 0.328
L O 0.314
K O 0.315
S O 0.301
Q O 0.287
L O 0.277
G O 0.278
Y O 0.278
Q O 0.272
L O 0.268
I O 0.265
F O 0.252
L O 0.247
V O 0.246
V O 0.245
R O 0.248
S O 0.26
L O 0.267
A O 0.282
D O 0.283
G O 0.294
K O 0.306
R O 0.314
D O 0.324
A O 0.344
S O 0.354
R O 0.356
T O 0.41
I O 0.421
Q O 0.422
S O 0.414
L O 0.406
M O 0.397
P O 0.401
S O 0.4
S O 0.39
V O 0.382
R O 0.377
A O 0.312
E O 0.321
V O 0.313
F O 0.309
P O 0.309
G O 0.304
L O 0.3
Q O 0.28
R O 0.278
S O 0.278
V O 0.276
F O 0.27
K O 0.263
S O 0.259
A O 0.256
V O 0.251
F O 0.246
L O 0.242
A O 0.24
S O 0.242
H O 0.242
I O 0.239
I O 0.241
Q O 0.25
V O 0.25
F O 0.254
L O 0.257
G O 0.259
S O 0.256
M O 0.273
K O 0.273
S O 0.27
F O 0.272
E O 0.28
D O 0.28
W O 0.281
A O 0.274
F O 0.265
V O 0.261
G O 0.259
L O 0.262
A O 0.263
E O 0.264
D O 0.267
L O 0.267
E O 0.268
S O 0.267
T O 0.266
W O 0.266
R O 0.251
R O 0.249
R O 0.238
A O 0.243
I O 0.235
A O 0.236
E O 0.238
L O 0.238
L O 0.238
K O 0.238
K O 0.238
F O 0.24
R O 0.242
I O 0.24
S O 0.245
V O 0.246
L O 0.248
E O 0.25
Q O 0.254
C O 0.259
F O 0.27
S O 0.269
Q O 0.283
P O 0.288
I O 0.301
P O 0.316
L O 0.329
L O 0.341
P O 0.342
Q O 0.341
S O 0.349
E O 0.359
L O 0.353
N O 0.353
N O 0.344
E O 0.35
T O 0.33
V O 0.336
I O 0.327
E O 0.308
N O 0.294
V O 0.284
N O 0.276
N O 0.27
A O 0.265
L O 0.258
Q O 0.257
F O 0.254
A O 0.255
L O 0.259
W O 0.262
I O 0.269
T O 0.278
E O 0.283
F O 0.297
Y O 0.309
G O 0.333
S O 0.353
E O 0.375
S O 0.388
E O 0.4
K O 0.414
K O 0.42
S O 0.426
L O 0.424
N O 0.434
Q O 0.444
L O 0.426
Q O 0.406
F O 0.398
L O 0.387
S O 0.367
P O 0.365
K O 0.357
S O 0.356
K O 0.369
N O 0.361
L O 0.358
L O 0.363
V O 0.369
D O 0.378
S O 0.393
F O 0.399
K O 0.399
K O 0.403
F O 0.419
A O 0.487
Q D 0.552
G D 0.563
L D 0.577
D D 0.573
S D 0.571
K D 0.578
D D 0.585
H D 0.589
V D 0.537
N D 0.554
R D 0.557
I D 0.534
I D 0.534
E D 0.597
S D 0.611
L D 0.685
E D 0.861
K D 0.869
S D 0.876
S D 0.876
S D 0.88
S D 0.884
E D 0.888
P D 0.896
S D 0.896
A D 0.896
T D 0.896
A D 0.896
K D 0.896
Q D 0.896
T D 0.896
T D 0.896
T D 0.896
S D 0.896
N D 0.896
G D 0.896
P D 0.896
T D 0.693
T D 0.686
V D 0.675
S D 0.606
T D 0.602
A D 0.589
A D 0.587
Q D 0.577
V D 0.573
V D 0.567
T D 0.557
V D 0.553
E D 0.544
K D 0.548
M D 0.538
P D 0.536
F D 0.54
S D 0.537
R D 0.534
Q D 0.541
T D 0.541
I D 0.532
P D 0.536
C D 0.525
E D 0.52
G D 0.517
T D 0.505
D D 0.511
L D 0.506
A D 0.5
N O 0.433
V O 0.428
L O 0.437
N O 0.428
S O 0.444
A O 0.44
K O 0.444
I O 0.443
I O 0.442
G O 0.451
E O 0.452
S O 0.45
V O 0.459
T O 0.468
V O 0.474
A O 0.475
A O 0.488
H O 0.496
D D 0.519
V D 0.613
I D 0.634
P D 0.65
E D 0.865
K D 0.886
L D 0.902
N D 0.902
A D 0.902
E D 0.902
K D 0.902
N D 0.902
D D 0.902
N D 0.902
T D 0.902
P D 0.902
S D 0.902
T D 0.902
A D 0.902
S D 0.902
P D 0.902
V D 0.903
Q D 0.902
F D 0.902
S D 0.902
S D 0.902
D D 0.902
G D 0.902
W D 0.902
D D 0.902
S D 0.902
P D 0.902
T D 0.902
K D 0.86
S D 0.861
V D 0.86
A D 0.864
L D 0.858
P D 0.866
P D 0.871
K D 0.902
I D 0.902
S D 0.902
T D 0.902
L D 0.908
E D 0.908
E D 0.908
E D 0.908
Q D 0.908
E D 0.908
E D 0.908
D D 0.908
T D 0.908
T D 0.908
I D 0.908
T D 0.908
K D 0.908
V D 0.908
S D 0.908
P D 0.908
Q D 0.908
P D 0.908
Q D 0.908
E D 0.908
R D 0.908
T D 0.908
G D 0.908
T D 0.908
A D 0.908
W D 0.908
G D 0.901
S D 0.901
G D 0.901
D D 0.864
A D 0.846
T D 0.644
P D 0.584
V D 0.568
P D 0.561
L D 0.559
A D 0.556
T D 0.55
P D 0.544
V D 0.539
N D 0.539
E D 0.533
Y D 0.53
K D 0.526
V D 0.527
S D 0.519
G D 0.527
F D 0.533
G D 0.532
A D 0.525
A D 0.537
P D 0.534
V D 0.541
A D 0.557
S D 0.565
G D 0.59
F D 0.591
G D 0.863
Q D 0.887
F D 0.887
A D 0.887
S D 0.887
S D 0.884
N D 0.873
G D 0.867
T D 0.867
S D 0.873
G D 0.867
R D 0.867
G D 0.867
S D 0.867
Y D 0.867
G D 0.867
G D 0.867
G D 0.867
R D 0.863
G D 0.867
G D 0.867
D D 0.86
R D 0.86
G D 0.86
G D 0.867
R D 0.867
G D 0.86
A D 0.86
Y D 0.867
G D 0.867
G D 0.856
D D 0.87
R D 0.851
G D 0.858
R D 0.858
G D 0.852
G D 0.852
S D 0.859
G D 0.851
D D 0.851
G D 0.851
S D 0.855
R D 0.859
G D 0.859
Y D 0.869
R D 0.876
G D 0.865
G D 0.851
D D 0.851
R D 0.858
G D 0.858
G D 0.858
R D 0.855
G D 0.855
S D 0.855
Y D 0.855
G D 0.855
E D 0.855
G D 0.855
S D 0.861
R D 0.861
G D 0.855
Y D 0.869
Q D 0.892
G D 0.9
G D 0.904
R D 0.901
A D 0.902
G D 0.904
F D 0.906
F D 0.916
G D 0.911
G D 0.913
S D 0.931
R D 0.933
G D 0.936
G D 0.938
S D 0.941
END
