# Supplementary material for: Phase separation of PGL-3 driven by structured domains that oligomerize and interact with RGG motifs
Source: EMBO Rep. 2026 Mar 20;27(8):2061–87. doi: 10.1038/s44319-026-00730-7 (PMC13121748; doi:10.1038/s44319-026-00730-7)
Supplement: Supplementary file 5 — Source data Fig. 1 [file 44319_2026_730_MOESM5_ESM.zip › Figure 1/1A/emboss_charge_w9.txt]

1		M	0.111
2		E	0.000
3		A	0.111
4		N	0.000
5		K	0.000
6		R	-0.111
7		Q	-0.111
8		I	-0.111
9		V	-0.111
10		E	-0.111
11		V	0.000
12		D	0.000
13		G	0.167
14		I	0.167
15		K	0.167
16		S	0.111
17		Y	0.111
18		F	0.111
19		F	0.111
20		P	0.111
21		H	0.111
22		L	-0.056
23		A	-0.167
24		H	-0.167
25		Y	-0.222
26		L	-0.222
27		A	-0.222
28		S	-0.222
29		N	-0.222
30		D	-0.222
31		E	-0.111
32		L	0.000
33		L	0.000
34		V	0.111
35		N	0.111
36		N	0.111
37		I	0.111
38		A	0.111
39		Q	0.111
40		A	0.111
41		N	0.111
42		K	0.111
43		L	0.000
44		A	-0.111
45		A	0.000
46		F	0.111
47		V	0.111
48		L	0.111
49		G	0.111
50		A	0.000
51		T	-0.111
52		D	-0.111
53		K	0.000
54		R	-0.222
55		P	-0.333
56		S	-0.333
57		N	-0.333
58		E	-0.333
59		E	-0.222
60		I	-0.222
61		A	-0.222
62		E	-0.222
63		M	-0.111
64		I	-0.111
65		L	-0.111
66		P	-0.111
67		N	-0.111
68		D	-0.111
69		S	0.000
70		S	0.000
71		A	-0.111
72		Y	-0.111
73		V	-0.111
74		L	-0.111
75		A	-0.111
76		A	-0.111
77		G	-0.111
78		M	-0.222
79		D	-0.333
80		V	-0.222
81		C	-0.111
82		L	-0.111
83		I	0.000
84		L	0.000
85		G	-0.111
86		D	-0.111
87		D	0.000
88		F	0.111
89		R	0.000
90		P	0.000
91		K	0.000
92		F	-0.111
93		D	-0.111
94		S	0.000
95		G	0.000
96		A	0.000
97		E	0.000
98		K	0.167
99		L	-0.056
100		S	-0.056
101		Q	-0.056
102		L	-0.056
103		G	-0.056
104		Q	-0.056
105		A	-0.167
106		H	-0.278
107		D	-0.444
108		L	-0.222
109		A	-0.111
110		P	-0.111
111		I	-0.111
112		I	-0.111
113		D	-0.111
114		D	0.000
115		E	0.222
116		K	0.444
117		K	0.333
118		I	0.333
119		S	0.333
120		M	0.444
121		L	0.556
122		A	0.556
123		R	0.556
124		K	0.333
125		T	0.222
126		K	0.333
127		L	0.222
128		K	0.222
129		K	0.111
130		S	0.000
131		N	0.000
132		D	0.000
133		A	0.222
134		K	0.222
135		I	0.111
136		L	0.111
137		Q	0.111
138		V	0.000
139		L	-0.111
140		L	-0.111
141		K	-0.222
142		V	-0.444
143		L	-0.333
144		G	-0.333
145		A	-0.333
146		E	-0.444
147		E	-0.333
148		A	-0.222
149		E	-0.333
150		E	-0.222
151		K	-0.111
152		F	-0.222
153		V	-0.222
154		E	-0.222
155		L	-0.222
156		S	-0.222
157		E	-0.333
158		L	-0.222
159		S	-0.333
160		S	-0.333
161		A	-0.333
162		L	-0.333
163		D	-0.333
164		L	-0.222
165		D	-0.111
166		F	0.000
167		D	0.000
168		V	0.111
169		Y	0.111
170		V	0.111
171		L	0.111
172		A	0.000
173		K	-0.111
174		L	-0.222
175		L	-0.222
176		G	-0.333
177		F	-0.444
178		A	-0.444
179		S	-0.556
180		E	-0.556
181		E	-0.444
182		L	-0.222
183		Q	-0.333
184		E	-0.333
185		E	-0.222
186		I	-0.111
187		E	-0.222
188		I	-0.111
189		I	-0.111
190		R	-0.222
191		D	-0.333
192		N	-0.222
193		V	-0.111
194		T	-0.111
195		D	-0.111
196		A	0.000
197		F	0.111
198		E	0.222
199		A	0.333
200		C	0.333
201		K	0.333
202		P	0.111
203		L	0.111
204		L	0.111
205		K	0.222
206		K	0.111
207		L	-0.111
208		M	-0.111
209		I	-0.111
210		E	-0.222
211		G	-0.111
212		P	-0.111
213		K	-0.111
214		I	-0.222
215		D	-0.222
216		S	-0.111
217		V	-0.111
218		D	-0.111
219		P	0.000
220		F	0.000
221		T	-0.111
222		Q	-0.222
223		L	-0.222
224		L	-0.222
225		L	-0.333
226		T	-0.222
227		P	-0.222
228		Q	-0.222
229		E	-0.222
230		E	-0.056
231		S	0.056
232		I	0.056
233		E	0.056
234		K	0.278
235		A	0.167
236		V	0.056
237		S	-0.056
238		H	-0.056
239		I	-0.111
240		V	-0.111
241		A	-0.111
242		R	-0.222
243		F	-0.444
244		E	-0.556
245		E	-0.556
246		A	-0.444
247		S	-0.444
248		A	-0.444
249		V	-0.444
250		E	-0.333
251		D	-0.222
252		D	-0.111
253		E	0.000
254		S	0.111
255		L	0.111
256		V	0.111
257		L	0.111
258		K	0.111
259		S	0.000
260		Q	0.000
261		L	0.000
262		G	0.000
263		Y	0.111
264		Q	0.111
265		L	0.111
266		I	0.111
267		F	0.000
268		L	0.000
269		V	0.111
270		V	0.222
271		R	0.111
272		S	0.000
273		L	0.000
274		A	0.111
275		D	0.111
276		G	0.222
277		K	0.222
278		R	0.111
279		D	0.000
280		A	0.111
281		S	0.111
282		R	0.111
283		T	0.000
284		I	0.000
285		Q	0.111
286		S	0.111
287		L	0.000
288		M	0.000
289		P	0.000
290		S	0.000
291		S	0.000
292		V	0.000
293		R	0.000
294		A	0.000
295		E	0.000
296		V	0.111
297		F	0.111
298		P	0.222
299		G	0.222
300		L	0.222
301		Q	0.222
302		R	0.222
303		S	0.111
304		V	0.111
305		F	0.111
306		K	0.167
307		S	0.056
308		A	0.056
309		V	0.056
310		F	0.056
311		L	0.056
312		A	0.056
313		S	0.056
314		H	0.056
315		I	0.000
316		I	0.111
317		Q	0.111
318		V	0.111
319		F	0.000
320		L	-0.111
321		G	-0.111
322		S	-0.111
323		M	-0.111
324		K	-0.111
325		S	-0.222
326		F	-0.222
327		E	-0.222
328		D	-0.222
329		W	-0.222
330		A	-0.222
331		F	-0.333
332		V	-0.333
333		G	-0.333
334		L	-0.333
335		A	-0.222
336		E	-0.111
337		D	0.111
338		L	0.222
339		E	0.222
340		S	0.333
341		T	0.222
342		W	0.222
343		R	0.222
344		R	0.222
345		R	0.222
346		A	0.111
347		I	0.222
348		A	0.222
349		E	0.222
350		L	0.333
351		L	0.333
352		K	0.222
353		K	0.111
354		F	0.000
355		R	0.000
356		I	-0.111
357		S	-0.111
358		V	-0.111
359		L	-0.111
360		E	-0.111
361		Q	0.000
362		C	0.000
363		F	0.000
364		S	0.000
365		Q	0.000
366		P	-0.111
367		I	-0.111
368		P	-0.111
369		L	-0.111
370		L	-0.222
371		P	-0.222
372		Q	-0.222
373		S	-0.222
374		E	-0.333
375		L	-0.222
376		N	-0.222
377		N	-0.222
378		E	-0.222
379		T	-0.111
380		V	-0.111
381		I	-0.111
382		E	-0.111
383		N	0.000
384		V	0.000
385		N	0.000
386		N	0.000
387		A	0.000
388		L	-0.111
389		Q	-0.111
390		F	-0.111
391		A	-0.111
392		L	-0.111
393		W	-0.222
394		I	-0.222
395		T	-0.333
396		E	-0.222
397		F	0.000
398		Y	0.000
399		G	0.000
400		S	0.000
401		E	0.000
402		S	0.111
403		E	0.111
404		K	0.222
405		K	0.111
406		S	0.000
407		L	0.000
408		N	0.111
409		Q	0.111
410		L	0.222
411		Q	0.222
412		F	0.222
413		L	0.222
414		S	0.222
415		P	0.111
416		K	0.111
417		S	0.000
418		K	0.111
419		N	0.111
420		L	0.111
421		L	0.111
422		V	0.111
423		D	0.111
424		S	0.222
425		F	0.111
426		K	0.111
427		K	0.111
428		F	-0.111
429		A	-0.056
430		Q	-0.056
431		G	-0.056
432		L	0.056
433		D	0.056
434		S	0.167
435		K	0.056
436		D	-0.056
437		H	0.056
438		V	-0.111
439		N	0.000
440		R	0.000
441		I	-0.111
442		I	-0.111
443		E	-0.111
444		S	-0.111
445		L	-0.111
446		E	-0.111
447		K	0.000
448		S	-0.111
449		S	-0.111
450		S	0.000
451		S	0.000
452		E	0.000
453		P	0.111
454		S	0.111
455		A	0.111
456		T	0.111
457		A	0.111
458		K	0.111
459		Q	0.000
460		T	0.000
461		T	0.000
462		T	0.000
463		S	0.000
464		N	0.000
465		G	0.000
466		P	0.000
467		T	0.000
468		T	0.000
469		V	0.000
470		S	0.000
471		T	-0.111
472		A	0.000
473		A	0.000
474		Q	0.000
475		V	0.000
476		V	0.000
477		T	0.111
478		V	0.111
479		E	0.111
480		K	0.222
481		M	0.111
482		P	0.111
483		F	0.000
484		S	0.000
485		R	0.000
486		Q	-0.222
487		T	-0.222
488		I	-0.222
489		P	-0.222
490		C	-0.222
491		E	-0.222
492		G	-0.111
493		T	-0.111
494		D	-0.111
495		L	0.111
496		A	0.111
497		N	0.111
498		V	0.111
499		L	0.000
500		N	0.000
501		S	0.000
502		A	0.000
503		K	0.000
504		I	-0.111
505		I	-0.111
506		G	-0.056
507		E	-0.167
508		S	-0.056
509		V	-0.056
510		T	-0.056
511		V	-0.167
512		A	-0.056
513		A	-0.056
514		H	-0.056
515		D	-0.111
516		V	-0.111
517		I	0.000
518		P	0.000
519		E	-0.111
520		K	0.000
521		L	-0.111
522		N	-0.111
523		A	-0.111
524		E	-0.111
525		K	0.000
526		N	-0.111
527		D	-0.111
528		N	0.000
529		T	0.000
530		P	0.000
531		S	0.000
532		T	0.000
533		A	-0.111
534		S	-0.111
535		P	-0.111
536		V	-0.222
537		Q	-0.222
538		F	-0.222
539		S	-0.222
540		S	-0.111
541		D	-0.111
542		G	0.000
543		W	0.000
544		D	0.000
545		S	0.111
546		P	0.111
547		T	0.222
548		K	0.222
549		S	0.111
550		V	0.111
551		A	0.111
552		L	0.000
553		P	-0.111
554		P	-0.222
555		K	-0.222
556		I	-0.444
557		S	-0.556
558		T	-0.667
559		L	-0.667
560		E	-0.667
561		E	-0.556
562		E	-0.444
563		Q	-0.222
564		E	-0.222
565		E	-0.111
566		D	0.000
567		T	0.111
568		T	0.111
569		I	0.111
570		T	0.000
571		K	0.111
572		V	0.000
573		S	0.000
574		P	0.000
575		Q	0.000
576		P	0.000
577		Q	0.000
578		E	0.000
579		R	0.111
580		T	-0.111
581		G	-0.111
582		T	-0.111
583		A	-0.111
584		W	-0.111
585		G	-0.111
586		S	-0.111
587		G	-0.111
588		D	-0.111
589		A	0.000
590		T	0.000
591		P	0.000
592		V	-0.111
593		P	-0.111
594		L	0.000
595		A	0.000
596		T	0.000
597		P	0.000
598		V	0.000
599		N	0.000
600		E	0.000
601		Y	0.111
602		K	0.111
603		V	0.000
604		S	0.000
605		G	0.000
606		F	0.000
607		G	0.000
608		A	0.000
609		A	0.000
610		P	0.000
611		V	0.000
612		A	0.000
613		S	0.000
614		G	0.000
615		F	0.000
616		G	0.000
617		Q	0.000
618		F	0.000
619		A	0.111
620		S	0.111
621		S	0.111
622		N	0.111
623		G	0.111
624		T	0.111
625		S	0.111
626		G	0.222
627		R	0.222
628		G	0.111
629		S	0.000
630		Y	0.111
631		G	0.111
632		G	0.111
633		G	0.222
634		R	0.222
635		G	0.111
636		G	0.111
637		D	0.111
638		R	0.222
639		G	0.000
640		G	0.111
641		R	0.111
642		G	0.111
643		A	0.111
644		Y	0.111
645		G	0.111
646		G	0.111
647		D	0.000
648		R	0.111
649		G	0.000
650		R	0.111
651		G	0.000
652		G	0.000
653		S	0.111
654		G	0.111
655		D	0.111
656		G	0.111
657		S	0.222
658		R	0.222
659		G	0.111
660		Y	0.222
661		R	0.222
662		G	0.111
663		G	0.111
664		D	0.111
665		R	0.111
666		G	0.000
667		G	0.000
668		R	0.111
669		G	0.000
670		S	0.000
671		Y	0.000
672		G	0.000
673		E	0.000
674		G	0.222
675		S	0.222
676		R	0.222
677		G	0.111
678		Y	0.111
679		Q	0.111
680		G	0.111
681		G	0.111
682		R	0.222
683		A	0.111
684		G	0.111
685		F	0.111
