# Supplementary material for: Phase separation of PGL-3 driven by structured domains that oligomerize and interact with RGG motifs
Source: EMBO Rep. 2026 Mar 20;27(8):2061–87. doi: 10.1038/s44319-026-00730-7 (PMC13121748; doi:10.1038/s44319-026-00730-7)
Supplement: Supplementary file 5 — Source data Fig. 1 [file 44319_2026_730_MOESM5_ESM.zip › Figure 1/1A/Metapredict_v3.csv]

Res	Index	Disorder	ppLDDT
M	1	0.417	47.266
E	2	0.438	59.488
A	3	0.431	59.840
N	4	0.418	63.491
K	5	0.410	73.162
R	6	0.396	79.579
Q	7	0.386	79.485
I	8	0.369	86.858
V	9	0.345	85.672
E	10	0.321	85.419
V	11	0.298	87.543
D	12	0.265	85.528
G	13	0.239	86.811
I	14	0.202	88.666
K	15	0.165	88.392
S	16	0.132	90.362
Y	17	0.107	89.925
F	18	0.088	91.021
F	19	0.074	91.147
P	20	0.055	93.228
H	21	0.046	92.276
L	22	0.045	91.523
A	23	0.040	92.099
H	24	0.032	92.111
Y	25	0.030	90.905
L	26	0.030	90.368
A	27	0.029	88.991
S	28	0.029	89.155
N	29	0.026	89.278
D	30	0.025	89.820
E	31	0.028	90.225
L	32	0.026	90.303
L	33	0.027	91.049
V	34	0.028	91.154
N	35	0.027	90.575
N	36	0.029	90.317
I	37	0.030	90.709
A	38	0.032	89.545
Q	39	0.035	88.281
A	40	0.039	88.939
N	41	0.044	88.663
K	42	0.049	89.315
L	43	0.054	88.894
A	44	0.058	88.622
A	45	0.062	88.531
F	46	0.068	87.826
V	47	0.066	85.532
L	48	0.069	81.569
G	49	0.067	74.684
A	50	0.071	76.490
T	51	0.072	75.272
D	52	0.069	76.287
K	53	0.069	77.681
R	54	0.071	77.380
P	55	0.070	78.318
S	56	0.074	79.751
N	57	0.077	81.586
E	58	0.080	81.844
E	59	0.084	80.561
I	60	0.084	84.246
A	61	0.084	83.787
E	62	0.080	83.583
M	63	0.077	84.978
I	64	0.071	83.728
L	65	0.064	84.241
P	66	0.057	83.394
N	67	0.050	84.529
D	68	0.044	83.980
S	69	0.041	84.341
S	70	0.037	85.445
A	71	0.040	87.924
Y	72	0.041	88.610
V	73	0.040	90.294
L	74	0.041	89.514
A	75	0.043	89.684
A	76	0.045	89.620
G	77	0.044	87.808
M	78	0.039	89.703
D	79	0.041	89.699
V	80	0.043	91.372
C	81	0.044	91.574
L	82	0.050	90.285
I	83	0.054	88.304
L	84	0.056	84.555
G	85	0.060	79.042
D	86	0.060	79.539
D	87	0.064	80.913
F	88	0.071	82.652
R	89	0.078	79.696
P	90	0.073	79.286
K	91	0.073	80.977
F	92	0.085	80.937
D	93	0.091	77.354
S	94	0.112	79.352
G	95	0.121	80.769
A	96	0.125	82.103
E	97	0.136	81.635
K	98	0.145	82.916
L	99	0.145	83.806
S	100	0.166	83.436
Q	101	0.168	84.776
L	102	0.163	84.283
G	103	0.169	80.862
Q	104	0.163	82.835
A	105	0.156	84.159
H	106	0.144	83.842
D	107	0.139	84.498
L	108	0.134	85.794
A	109	0.132	85.618
P	110	0.128	85.716
I	111	0.121	86.101
I	112	0.119	84.245
D	113	0.118	83.938
D	114	0.128	85.264
E	115	0.138	85.467
K	116	0.146	84.861
K	117	0.147	85.097
I	118	0.144	86.958
S	119	0.151	87.728
M	120	0.149	88.844
L	121	0.150	88.162
A	122	0.147	88.411
R	123	0.142	87.208
K	124	0.130	87.217
T	125	0.124	86.744
K	126	0.122	85.928
L	127	0.112	86.561
K	128	0.108	85.375
K	129	0.104	85.070
S	130	0.106	84.501
N	131	0.103	84.823
D	132	0.102	85.320
A	133	0.101	87.321
K	134	0.103	89.404
I	135	0.102	91.450
L	136	0.101	91.566
Q	137	0.096	93.691
V	138	0.099	94.376
L	139	0.096	94.365
L	140	0.089	93.511
K	141	0.077	92.069
V	142	0.071	91.773
L	143	0.064	89.812
G	144	0.063	85.270
A	145	0.059	87.236
E	146	0.053	86.806
E	147	0.051	87.101
A	148	0.052	88.177
E	149	0.054	87.191
E	150	0.054	86.833
K	151	0.059	86.628
F	152	0.057	88.494
V	153	0.060	89.172
E	154	0.061	88.206
L	155	0.065	88.960
S	156	0.066	88.293
E	157	0.064	87.606
L	158	0.068	87.627
S	159	0.064	87.632
S	160	0.058	87.658
A	161	0.054	88.278
L	162	0.055	88.218
D	163	0.053	88.999
L	164	0.051	90.029
D	165	0.050	90.685
F	166	0.050	91.906
D	167	0.043	92.144
V	168	0.038	93.457
Y	169	0.034	93.462
V	170	0.027	94.755
L	171	0.027	94.649
A	172	0.024	94.047
K	173	0.022	92.804
L	174	0.022	92.470
L	175	0.020	90.831
G	176	0.020	87.757
F	177	0.016	88.770
A	178	0.018	87.440
S	179	0.020	87.446
E	180	0.016	88.211
E	181	0.017	88.122
L	182	0.020	89.602
Q	183	0.024	88.200
E	184	0.028	88.403
E	185	0.032	87.760
I	186	0.033	88.422
E	187	0.036	87.841
I	188	0.037	88.782
I	189	0.035	88.474
R	190	0.036	87.226
D	191	0.035	86.210
N	192	0.037	85.282
V	193	0.033	87.309
T	194	0.034	86.200
D	195	0.033	85.600
A	196	0.031	87.215
F	197	0.033	88.330
E	198	0.036	87.558
A	199	0.043	89.213
C	200	0.051	88.947
K	201	0.059	89.223
P	202	0.062	89.130
L	203	0.065	89.405
L	204	0.068	88.828
K	205	0.072	87.971
K	206	0.073	87.313
L	207	0.074	87.400
M	208	0.074	84.686
I	209	0.078	83.168
E	210	0.074	79.267
G	211	0.077	78.717
P	212	0.074	79.027
K	213	0.073	79.836
I	214	0.071	80.023
D	215	0.072	79.304
S	216	0.077	80.710
V	217	0.078	82.896
D	218	0.079	82.017
P	219	0.079	84.241
F	220	0.076	85.355
T	221	0.078	84.405
Q	222	0.075	84.015
L	223	0.072	84.767
L	224	0.066	84.116
L	225	0.060	82.757
T	226	0.058	78.536
P	227	0.050	79.294
Q	228	0.046	80.037
E	229	0.043	79.313
E	230	0.040	78.974
S	231	0.044	78.168
I	232	0.040	79.754
E	233	0.045	79.129
K	234	0.054	79.571
A	235	0.061	83.194
V	236	0.070	83.207
S	237	0.082	84.007
H	238	0.095	83.275
I	239	0.108	84.058
V	240	0.118	83.954
A	241	0.121	84.869
R	242	0.120	84.661
F	243	0.121	84.222
E	244	0.120	80.856
E	245	0.117	80.958
A	246	0.118	82.237
S	247	0.121	80.489
A	248	0.119	82.459
V	249	0.120	82.121
E	250	0.123	80.340
D	251	0.124	79.732
D	252	0.122	78.759
E	253	0.120	77.704
S	254	0.119	76.074
L	255	0.108	79.894
V	256	0.105	82.653
L	257	0.100	83.871
K	258	0.098	86.895
S	259	0.093	88.147
Q	260	0.087	87.087
L	261	0.078	86.972
G	262	0.072	86.261
Y	263	0.069	88.624
Q	264	0.072	90.211
L	265	0.078	90.488
I	266	0.082	92.221
F	267	0.084	91.938
L	268	0.084	90.357
V	269	0.086	87.479
V	270	0.090	85.200
R	271	0.094	81.426
S	272	0.098	79.165
L	273	0.104	79.888
A	274	0.106	75.417
D	275	0.113	72.917
G	276	0.127	73.380
K	277	0.134	75.267
R	278	0.139	74.639
D	279	0.137	73.057
A	280	0.141	74.457
S	281	0.152	72.390
R	282	0.164	74.436
T	283	0.172	74.303
I	284	0.177	75.556
Q	285	0.175	73.192
S	286	0.177	74.310
L	287	0.171	76.904
M	288	0.159	75.571
P	289	0.148	74.285
S	290	0.136	73.297
S	291	0.127	71.601
V	292	0.118	72.908
R	293	0.111	73.564
A	294	0.095	76.925
E	295	0.085	76.578
V	296	0.080	79.244
F	297	0.071	80.052
P	298	0.061	79.640
G	299	0.055	78.365
L	300	0.052	80.346
Q	301	0.050	77.530
R	302	0.048	80.559
S	303	0.045	81.096
V	304	0.047	82.338
F	305	0.041	83.868
K	306	0.036	84.178
S	307	0.036	85.863
A	308	0.031	88.249
V	309	0.031	88.376
F	310	0.027	89.216
L	311	0.023	87.633
A	312	0.026	88.601
S	313	0.027	90.016
H	314	0.024	88.683
I	315	0.026	88.929
I	316	0.026	88.571
Q	317	0.024	88.428
V	318	0.028	88.117
F	319	0.029	86.689
L	320	0.029	83.639
G	321	0.030	81.113
S	322	0.034	82.696
M	323	0.031	81.883
K	324	0.036	81.027
S	325	0.035	81.309
F	326	0.037	83.042
E	327	0.044	82.050
D	328	0.046	82.325
W	329	0.049	84.827
A	330	0.049	86.590
F	331	0.051	86.867
V	332	0.047	86.343
G	333	0.047	85.333
L	334	0.043	85.835
A	335	0.046	85.091
E	336	0.039	83.402
D	337	0.035	82.523
L	338	0.033	83.970
E	339	0.033	82.929
S	340	0.035	82.761
T	341	0.038	83.003
W	342	0.036	84.777
R	343	0.035	84.837
R	344	0.033	85.942
R	345	0.033	85.989
A	346	0.031	87.708
I	347	0.028	87.429
A	348	0.025	88.507
E	349	0.024	87.343
L	350	0.025	87.098
L	351	0.025	86.105
K	352	0.029	84.640
K	353	0.034	82.808
F	354	0.037	81.759
R	355	0.039	80.232
I	356	0.045	79.895
S	357	0.055	76.455
V	358	0.061	78.601
L	359	0.069	77.094
E	360	0.084	74.065
Q	361	0.101	74.502
C	362	0.117	75.902
F	363	0.124	73.527
S	364	0.145	69.566
Q	365	0.165	70.784
P	366	0.180	70.650
I	367	0.185	71.963
P	368	0.193	71.829
L	369	0.198	73.452
L	370	0.194	70.676
P	371	0.197	67.680
Q	372	0.193	69.387
S	373	0.197	68.169
E	374	0.194	69.429
L	375	0.186	70.858
N	376	0.190	68.210
N	377	0.188	69.035
E	378	0.182	69.784
T	379	0.176	67.147
V	380	0.172	69.293
I	381	0.162	71.250
E	382	0.148	71.866
N	383	0.143	73.178
V	384	0.132	74.718
N	385	0.116	73.045
N	386	0.107	72.693
A	387	0.096	75.669
L	388	0.084	75.582
Q	389	0.086	77.376
F	390	0.083	79.802
A	391	0.079	81.027
L	392	0.078	79.419
W	393	0.079	78.988
I	394	0.075	74.476
T	395	0.076	71.931
E	396	0.075	72.255
F	397	0.075	73.149
Y	398	0.075	68.322
G	399	0.077	65.849
S	400	0.081	64.555
E	401	0.086	65.327
S	402	0.093	63.361
E	403	0.100	64.810
K	404	0.108	63.291
K	405	0.112	62.214
S	406	0.116	59.246
L	407	0.119	62.604
N	408	0.128	60.725
Q	409	0.135	62.396
L	410	0.138	65.054
Q	411	0.141	64.532
F	412	0.142	68.223
L	413	0.140	66.579
S	414	0.141	63.894
P	415	0.140	61.596
K	416	0.141	60.237
S	417	0.141	56.685
K	418	0.139	57.235
N	419	0.143	56.544
L	420	0.148	60.602
L	421	0.153	60.896
V	422	0.158	59.088
D	423	0.159	58.689
S	424	0.169	60.013
F	425	0.172	62.665
K	426	0.174	59.147
K	427	0.175	59.577
F	428	0.175	60.001
A	429	0.174	57.938
Q	430	0.176	56.400
G	431	0.186	53.316
L	432	0.191	53.717
D	433	0.198	52.711
S	434	0.222	50.458
K	435	0.240	49.591
D	436	0.255	47.674
H	437	0.289	47.108
V	438	0.318	46.889
N	439	0.356	44.719
R	440	0.395	49.373
I	441	0.423	49.343
I	442	0.456	48.929
E	443	0.484	53.269
S	444	0.512	51.975
L	445	0.542	51.116
E	446	0.565	51.763
K	447	0.593	51.858
S	448	0.629	47.036
S	449	0.660	39.908
S	450	0.694	33.785
S	451	0.731	31.031
E	452	0.765	30.706
P	453	0.807	33.679
S	454	0.842	32.213
A	455	0.877	32.150
T	456	0.899	30.181
A	457	0.914	29.691
K	458	0.931	29.806
Q	459	0.943	29.838
T	460	0.948	29.542
T	461	0.953	29.083
T	462	0.961	28.954
S	463	0.961	29.615
N	464	0.975	30.491
G	465	0.973	32.126
P	466	0.975	35.910
T	467	0.976	34.240
T	468	0.963	33.618
V	469	0.956	32.888
S	470	0.975	34.629
T	471	0.959	35.834
A	472	0.945	36.323
A	473	0.934	35.820
Q	474	0.924	35.488
V	475	0.931	35.686
V	476	0.923	34.407
T	477	0.904	33.276
V	478	0.901	34.130
E	479	0.876	35.017
K	480	0.861	38.093
M	481	0.854	40.253
P	482	0.847	40.704
F	483	0.855	35.192
S	484	0.856	35.055
R	485	0.852	35.384
Q	486	0.839	37.704
T	487	0.843	39.205
I	488	0.841	40.693
P	489	0.860	44.524
C	490	0.873	38.634
E	491	0.871	38.460
G	492	0.882	38.394
T	493	0.897	38.932
D	494	0.894	44.315
L	495	0.890	43.287
A	496	0.888	42.584
N	497	0.888	43.026
V	498	0.882	44.848
L	499	0.884	41.666
N	500	0.894	42.438
S	501	0.895	41.810
A	502	0.885	42.773
K	503	0.898	44.203
I	504	0.902	46.631
I	505	0.901	45.043
G	506	0.903	44.708
E	507	0.904	44.004
S	508	0.909	43.174
V	509	0.910	45.802
T	510	0.913	42.918
V	511	0.914	46.784
A	512	0.922	45.869
A	513	0.920	46.719
H	514	0.927	46.077
D	515	0.915	46.513
V	516	0.917	48.443
I	517	0.925	46.655
P	518	0.937	46.941
E	519	0.929	44.288
K	520	0.942	43.029
L	521	0.945	44.086
N	522	0.945	45.345
A	523	0.945	45.435
E	524	0.944	41.492
K	525	0.963	40.908
N	526	0.971	39.195
D	527	0.967	36.631
N	528	0.972	33.792
T	529	0.972	32.392
P	530	0.974	35.140
S	531	0.976	33.000
T	532	0.977	31.795
A	533	0.974	31.952
S	534	0.979	32.748
P	535	0.985	36.717
V	536	0.980	32.274
Q	537	0.983	30.711
F	538	0.984	29.594
S	539	0.984	31.875
S	540	0.982	30.819
D	541	0.989	32.385
G	542	0.985	32.822
W	543	0.991	28.957
D	544	0.993	34.060
S	545	0.985	33.065
P	546	0.986	36.464
T	547	0.987	33.645
K	548	0.991	32.963
S	549	0.990	35.343
V	550	0.985	33.684
A	551	0.989	33.295
L	552	0.994	31.396
P	553	0.990	36.680
P	554	0.984	37.269
K	555	0.984	35.333
I	556	0.991	31.174
S	557	0.991	34.053
T	558	0.993	33.820
L	559	0.990	29.786
E	560	0.995	33.928
E	561	0.989	32.494
E	562	0.988	32.036
Q	563	0.988	30.822
E	564	0.992	31.338
E	565	0.989	30.587
D	566	0.987	31.925
T	567	0.975	30.925
T	568	0.975	30.422
I	569	0.979	29.117
T	570	0.983	31.858
K	571	0.988	32.067
V	572	0.983	32.812
S	573	0.988	31.457
P	574	0.985	33.646
Q	575	0.989	29.819
P	576	0.986	33.551
Q	577	0.986	30.320
E	578	0.990	30.205
R	579	0.991	29.270
T	580	0.983	30.649
G	581	0.978	30.168
T	582	0.984	29.799
A	583	0.976	29.980
W	584	0.993	29.691
G	585	0.982	30.264
S	586	0.983	28.999
G	587	0.977	29.212
D	588	0.979	31.317
A	589	0.961	31.376
T	590	0.972	32.494
P	591	0.965	37.735
V	592	0.966	33.418
P	593	0.968	38.086
L	594	0.967	30.685
A	595	0.959	32.124
T	596	0.971	31.488
P	597	0.964	35.631
V	598	0.956	32.157
N	599	0.966	31.766
E	600	0.963	34.097
Y	601	0.950	30.469
K	602	0.966	33.888
V	603	0.950	34.152
S	604	0.963	32.227
G	605	0.956	31.853
F	606	0.959	28.202
G	607	0.957	30.187
A	608	0.951	28.871
A	609	0.954	28.996
P	610	0.964	32.244
V	611	0.969	28.831
A	612	0.970	27.841
S	613	0.977	27.739
G	614	0.970	27.844
F	615	0.978	24.024
G	616	0.977	27.229
Q	617	0.968	26.793
F	618	0.987	24.555
A	619	0.978	27.440
S	620	0.988	26.105
S	621	0.986	25.805
N	622	0.989	26.243
G	623	0.985	27.614
T	624	0.986	27.536
S	625	0.983	28.318
G	626	0.981	29.844
R	627	0.983	26.746
G	628	0.979	29.357
S	629	0.980	30.743
Y	630	0.990	25.922
G	631	0.991	28.487
G	632	0.982	27.616
G	633	0.980	28.600
R	634	0.987	26.136
G	635	0.976	28.136
G	636	0.978	27.804
D	637	0.982	30.846
R	638	0.982	28.107
G	639	0.980	29.157
G	640	0.977	29.626
R	641	0.983	27.290
G	642	0.973	29.204
A	643	0.971	28.414
Y	644	0.986	25.131
G	645	0.979	27.054
G	646	0.972	25.448
D	647	0.975	28.540
R	648	0.974	26.141
G	649	0.975	27.829
R	650	0.975	25.291
G	651	0.974	26.527
G	652	0.973	26.376
S	653	0.982	27.366
G	654	0.973	28.108
D	655	0.979	29.689
G	656	0.978	29.809
S	657	0.978	30.961
R	658	0.975	29.125
G	659	0.970	31.223
Y	660	0.984	25.940
R	661	0.984	28.541
G	662	0.976	28.234
G	663	0.980	26.613
D	664	0.984	29.453
R	665	0.988	27.288
G	666	0.985	28.263
G	667	0.984	28.481
R	668	0.994	26.463
G	669	0.983	29.202
S	670	0.989	30.531
Y	671	0.988	26.483
G	672	0.988	29.422
E	673	0.985	28.765
G	674	0.994	29.399
S	675	0.993	32.075
R	676	0.993	32.243
G	677	0.980	34.231
Y	678	0.992	30.702
Q	679	0.991	32.997
G	680	0.995	32.394
G	681	0.991	33.214
R	682	0.994	34.234
A	683	0.983	35.833
G	684	0.983	35.830
F	685	0.996	35.414
F	686	0.988	34.641
G	687	0.980	32.674
G	688	0.978	32.424
S	689	0.976	36.700
R	690	0.970	39.878
G	691	0.967	42.064
G	692	0.984	46.258
S	693	1.000	54.570
