# Supplementary material for: Phase separation of PGL-3 driven by structured domains that oligomerize and interact with RGG motifs
Source: EMBO Rep. 2026 Mar 20;27(8):2061–87. doi: 10.1038/s44319-026-00730-7 (PMC13121748; doi:10.1038/s44319-026-00730-7)
Supplement: Supplementary file 5 — Source data Fig. 1 [file 44319_2026_730_MOESM5_ESM.zip › Figure 1/1B/per_domain.csv]

Uniprot_ID	Score	Include_IDRs	SSUP_regions	Pos_Sticker_Regions	Neg_Sticker_Regions
model_0_RGG	0.30097845	Yes
model_0_D1D2	0.28753707	No	1-3,5,7,9-10,12-13,15,21,24,28-29,31-32,35-39,41-42,49,51-54,56-59,62,67-68,70,72,85-87,89-91,93-94,96-98,100-105,109-110,113-117,119-120,123-124,126-131,134,137,141,143-144,146-151,153,156-157,160-161,163,173,176,178-181,183-185,187-188,190-192,195-196,198-200,202-203,206,209-211,213-219,222-223,225-227,229-230,233-234,237-238,241-242,244-245,247-253,255-257,259-260,275,277-279,282-283,285-287,2…	[(5, 119, 120, 123, 124, 126, 127, 128, 129, 130, 131, 134, 137), (49, 51, 52), (285, 286, 295, 302), (411,)]	[(86, 87, 89, 90, 91, 94), (67,), (12, 13, 15, 21, 28, 195, 196, 199, 200, 202, 203), (143, 144, 146, 147, 148, 149, 150, 151, 153, 156), (176, 178, 179, 180, 181, 183, 184, 185, 187, 188, 190, 191, 192), (371, 372, 373, 374, 375, 376, 377, 378, 379, 382), (223, 225, 226, 227, 238, 364, 365, 366), (244, 245, 247, 248, 249, 250, 251, 252, 253, 255, 256, 257, 259, 260), (330, 333, 436)]
model_0	0.8544264	Yes	1-3,5,7,9-10,12-13,15,21,24,28-29,31-32,35-39,41-42,49,51-54,56-59,62,67-68,70,72,85-87,89-91,93-94,96-98,100-105,109-110,113-117,119-120,123-124,126-131,134,137,141,143-144,146-151,153,156-157,160-161,163,173,176,178-181,183-185,187-188,190-192,195-196,198-200,202-203,206,209-211,213-219,222-223,225-227,229-230,233-234,237-238,241-242,244-245,247-253,255-257,259-260,275,277-279,282-283,286-287,2…	[(5, 119, 120, 123, 124, 126, 127, 128, 129, 130, 131, 134, 137), (49, 51, 52)]	[(86, 87, 89, 90, 91, 94), (67,), (12, 13, 15, 21, 28, 195, 196, 199, 200, 202, 203), (143, 144, 146, 147, 148, 149, 150, 151, 153, 156), (176, 178, 179, 180, 181, 183, 184, 185, 187, 188, 190, 191, 192), (330, 331, 333), (436,), (244, 245, 247, 248, 249, 250, 251, 252, 253, 255, 256, 257, 259, 260, 295), (371, 372, 373, 374, 375, 376, 377, 378, 379, 382), (223, 225, 226, 227, 238, 364, 365, 366)]
model_0_D1	0.51070136	No	1-3,5,7,9-10,12-13,15,21,24,28-29,31-32,34-39,41-42,49,51-54,56-59,62,67-68,70,72,85-87,89-91,93-94,96-98,100-105,109-110,113-117,119-120,123-124,126-131,134,137,141,143-144,146-151,153,156-157,160-161,163,173,176,178-181,183-185,187-188,190-192,195-196,198-200,202-203,206,209-212	[(5, 119, 120, 123, 124, 126, 127, 128, 129, 130, 131, 134, 137), (52,)]	[(86, 87, 89, 90, 91, 94), (67,), (12, 13, 15, 21, 28, 195, 196, 199, 200, 202, 203, 206, 209), (143, 144, 146, 147, 148, 149, 150, 151, 153, 156), (176, 178, 179, 180, 181, 183, 184, 185, 187, 188, 190, 191, 192)]
model_0_D2	0.16148715	No	1-15,18-19,21-23,25-26,29-30,33-34,37-38,40-41,43-49,51-53,55-56,71,73-75,78-79,81-83,85-87,90-91,94-96,98-99,102,116-121,123-124,126-127,129,131-132,135-139,141,145,148,152,155-157,160-162,167-175,178-179,185,192,195-196,198-201,203-205,207-208,210-212,214-216,219,222-223,226-227,229-232,235-236,239,242-243	[(216, 222)]	[]
model_0_IDR-RGG	0.5217113	Yes	1-7
model_0_IDR	0.3545913	Yes	1-7
