# Supplementary material for: Phase separation of PGL-3 driven by structured domains that oligomerize and interact with RGG motifs
Source: EMBO Rep. 2026 Mar 20;27(8):2061–87. doi: 10.1038/s44319-026-00730-7 (PMC13121748; doi:10.1038/s44319-026-00730-7)
Supplement: Supplementary file 5 — Source data Fig. 1 [file 44319_2026_730_MOESM5_ESM.zip › Figure 1/1B/README.md]

# 1B. Phase separation prediction
All predicted probability/scores are shown in the main figure. In this folder, additional source data of PSPire local prediction results is deposited.

- \Structures_from_FL_monomer\ contains all structural models used for PSPire prediction, with the file name indicating which domains the model contain.
- \per_domain.csv contains organised PSPire prediction outputs.
