# Supplementary material for: Phase separation of PGL-3 driven by structured domains that oligomerize and interact with RGG motifs
Source: EMBO Rep. 2026 Mar 20;27(8):2061–87. doi: 10.1038/s44319-026-00730-7 (PMC13121748; doi:10.1038/s44319-026-00730-7)
Supplement: Supplementary file 5 — Source data Fig. 1 [file 44319_2026_730_MOESM5_ESM.zip › Figure 1/1B/Structures_from_FL_monomer/model_0_D2.pdb]

ATOM      1  N   LYS A 205      -5.707   7.420  23.633  1.00 94.13      A    N  
ATOM      2  CA  LYS A 205      -6.238   8.678  24.182  1.00 93.96      A    C  
ATOM      3  C   LYS A 205      -5.872   9.860  23.298  1.00 93.88      A    C  
ATOM      4  O   LYS A 205      -6.744  10.634  22.906  1.00 92.88      A    O  
ATOM      5  CB  LYS A 205      -5.724   8.890  25.610  1.00 93.32      A    C  
ATOM      6  CG  LYS A 205      -6.247  10.224  26.169  1.00 92.31      A    C  
ATOM      7  CD  LYS A 205      -5.937  10.398  27.649  1.00 89.51      A    C  
ATOM      8  CE  LYS A 205      -6.592  11.675  28.199  1.00 83.91      A    C  
ATOM      9  NZ  LYS A 205      -6.628  11.666  29.669  1.00 76.77      A    N1+
ATOM     10  N   LYS A 206      -4.581   9.987  22.958  1.00 93.03      A    N  
ATOM     11  CA  LYS A 206      -4.090  11.054  22.094  1.00 91.83      A    C  
ATOM     12  C   LYS A 206      -4.809  11.064  20.743  1.00 92.12      A    C  
ATOM     13  O   LYS A 206      -5.252  12.117  20.309  1.00 90.82      A    O  
ATOM     14  CB  LYS A 206      -2.564  10.920  21.962  1.00 90.19      A    C  
ATOM     15  CG  LYS A 206      -2.014  12.103  21.166  1.00 81.66      A    C  
ATOM     16  CD  LYS A 206      -0.490  12.096  21.114  1.00 78.54      A    C  
ATOM     17  CE  LYS A 206      -0.138  13.373  20.353  1.00 69.03      A    C  
ATOM     18  NZ  LYS A 206       1.297  13.687  20.336  1.00 61.67      A    N1+
ATOM     19  N   LEU A 207      -4.976   9.896  20.128  1.00 91.83      A    N  
ATOM     20  CA  LEU A 207      -5.702   9.755  18.864  1.00 91.34      A    C  
ATOM     21  C   LEU A 207      -7.168  10.201  18.984  1.00 91.56      A    C  
ATOM     22  O   LEU A 207      -7.662  10.891  18.103  1.00 90.37      A    O  
ATOM     23  CB  LEU A 207      -5.575   8.297  18.391  1.00 91.13      A    C  
ATOM     24  CG  LEU A 207      -6.281   7.992  17.060  1.00 89.47      A    C  
ATOM     25  CD1 LEU A 207      -5.723   8.810  15.896  1.00 83.76      A    C  
ATOM     26  CD2 LEU A 207      -6.086   6.513  16.705  1.00 84.31      A    C  
ATOM     27  N   MET A 208      -7.857   9.856  20.071  1.00 92.50      A    N  
ATOM     28  CA  MET A 208      -9.245  10.256  20.290  1.00 92.64      A    C  
ATOM     29  C   MET A 208      -9.421  11.763  20.548  1.00 92.02      A    C  
ATOM     30  O   MET A 208     -10.471  12.314  20.207  1.00 90.13      A    O  
ATOM     31  CB  MET A 208      -9.844   9.471  21.464  1.00 93.11      A    C  
ATOM     32  CG  MET A 208     -10.148   8.013  21.097  1.00 90.58      A    C  
ATOM     33  SD  MET A 208     -10.960   7.068  22.407  1.00 89.81      A    S  
ATOM     34  CE  MET A 208     -12.624   7.755  22.367  1.00 80.19      A    C  
ATOM     35  N   ILE A 209      -8.433  12.432  21.168  1.00 92.29      A    N  
ATOM     36  CA  ILE A 209      -8.484  13.864  21.491  1.00 91.11      A    C  
ATOM     37  C   ILE A 209      -8.018  14.724  20.316  1.00 89.72      A    C  
ATOM     38  O   ILE A 209      -8.710  15.655  19.928  1.00 85.69      A    O  
ATOM     39  CB  ILE A 209      -7.674  14.165  22.776  1.00 90.46      A    C  
ATOM     40  CG1 ILE A 209      -8.327  13.468  23.992  1.00 86.67      A    C  
ATOM     41  CG2 ILE A 209      -7.573  15.680  23.020  1.00 85.05      A    C  
ATOM     42  CD1 ILE A 209      -7.513  13.596  25.284  1.00 77.21      A    C  
ATOM     43  N   GLU A 210      -6.849  14.413  19.753  1.00 90.13      A    N  
ATOM     44  CA  GLU A 210      -6.203  15.220  18.704  1.00 88.03      A    C  
ATOM     45  C   GLU A 210      -6.667  14.832  17.288  1.00 86.22      A    C  
ATOM     46  O   GLU A 210      -6.371  15.541  16.332  1.00 80.69      A    O  
ATOM     47  CB  GLU A 210      -4.673  15.115  18.821  1.00 86.45      A    C  
ATOM     48  CG  GLU A 210      -4.110  15.623  20.161  1.00 83.79      A    C  
ATOM     49  CD  GLU A 210      -2.577  15.516  20.270  1.00 81.59      A    C  
ATOM     50  OE1 GLU A 210      -2.035  15.721  21.379  1.00 74.31      A    O  
ATOM     51  OE2 GLU A 210      -1.874  15.165  19.287  1.00 76.51      A    O1-
ATOM     52  N   GLY A 211      -7.390  13.725  17.158  1.00 86.19      A    N  
ATOM     53  CA  GLY A 211      -7.670  13.098  15.873  1.00 84.08      A    C  
ATOM     54  C   GLY A 211      -6.481  12.284  15.354  1.00 84.34      A    C  
ATOM     55  O   GLY A 211      -5.426  12.220  15.987  1.00 81.46      A    O  
ATOM     56  N   PRO A 212      -6.635  11.616  14.205  1.00 83.06      A    N  
ATOM     57  CA  PRO A 212      -5.504  10.991  13.556  1.00 80.70      A    C  
ATOM     58  C   PRO A 212      -4.430  12.059  13.340  1.00 79.71      A    C  
ATOM     59  O   PRO A 212      -4.747  13.209  13.012  1.00 75.14      A    O  
ATOM     60  CB  PRO A 212      -6.032  10.432  12.228  1.00 78.42      A    C  
ATOM     61  CG  PRO A 212      -7.253  11.312  11.932  1.00 77.08      A    C  
ATOM     62  CD  PRO A 212      -7.783  11.670  13.322  1.00 81.04      A    C  
ATOM     63  N   LYS A 213      -3.162  11.664  13.459  1.00 77.31      A    N  
ATOM     64  CA  LYS A 213      -2.102  12.441  12.813  1.00 72.94      A    C  
ATOM     65  C   LYS A 213      -2.396  12.380  11.312  1.00 70.31      A    C  
ATOM     66  O   LYS A 213      -1.927  11.487  10.612  1.00 65.41      A    O  
ATOM     67  CB  LYS A 213      -0.706  11.893  13.119  1.00 68.07      A    C  
ATOM     68  CG  LYS A 213      -0.256  12.148  14.552  1.00 60.92      A    C  
ATOM     69  CD  LYS A 213       1.162  11.570  14.708  1.00 57.12      A    C  
ATOM     70  CE  LYS A 213       1.674  11.686  16.139  1.00 50.62      A    C  
ATOM     71  NZ  LYS A 213       2.945  10.930  16.270  1.00 43.57      A    N1+
ATOM     72  N   ILE A 214      -3.217  13.281  10.844  1.00 68.05      A    N  
ATOM     73  CA  ILE A 214      -3.112  13.761   9.488  1.00 65.24      A    C  
ATOM     74  C   ILE A 214      -1.728  14.408   9.513  1.00 64.91      A    C  
ATOM     75  O   ILE A 214      -1.573  15.494  10.055  1.00 59.71      A    O  
ATOM     76  CB  ILE A 214      -4.242  14.758   9.137  1.00 60.06      A    C  
ATOM     77  CG1 ILE A 214      -5.643  14.189   9.470  1.00 54.52      A    C  
ATOM     78  CG2 ILE A 214      -4.152  15.116   7.642  1.00 52.96      A    C  
ATOM     79  CD1 ILE A 214      -6.786  15.194   9.292  1.00 47.40      A    C  
ATOM     80  N   ASP A 215      -0.712  13.684   9.048  1.00 60.16      A    N  
ATOM     81  CA  ASP A 215       0.469  14.353   8.529  1.00 59.95      A    C  
ATOM     82  C   ASP A 215      -0.126  15.417   7.625  1.00 59.97      A    C  
ATOM     83  O   ASP A 215      -0.742  15.072   6.610  1.00 56.13      A    O  
ATOM     84  CB  ASP A 215       1.348  13.383   7.714  1.00 55.13      A    C  
ATOM     85  CG  ASP A 215       2.176  12.446   8.582  1.00 49.52      A    C  
ATOM     86  OD1 ASP A 215       2.603  12.890   9.676  1.00 45.43      A    O  
ATOM     87  OD2 ASP A 215       2.402  11.304   8.131  1.00 44.42      A    O1-
ATOM     88  N   SER A 216      -0.155  16.663   8.090  1.00 62.70      A    N  
ATOM     89  CA  SER A 216      -0.817  17.756   7.399  1.00 64.51      A    C  
ATOM     90  C   SER A 216      -0.185  17.740   6.031  1.00 69.22      A    C  
ATOM     91  O   SER A 216       1.010  18.015   5.941  1.00 67.04      A    O  
ATOM     92  CB  SER A 216      -0.554  19.090   8.108  1.00 56.20      A    C  
ATOM     93  OG  SER A 216       0.829  19.290   8.319  1.00 46.88      A    O  
ATOM     94  N   VAL A 217      -0.938  17.237   5.041  1.00 72.04      A    N  
ATOM     95  CA  VAL A 217      -0.387  16.966   3.709  1.00 76.00      A    C  
ATOM     96  C   VAL A 217       0.266  18.273   3.329  1.00 81.24      A    C  
ATOM     97  O   VAL A 217      -0.422  19.287   3.257  1.00 79.23      A    O  
ATOM     98  CB  VAL A 217      -1.476  16.548   2.713  1.00 69.84      A    C  
ATOM     99  CG1 VAL A 217      -0.905  16.397   1.304  1.00 62.15      A    C  
ATOM    100  CG2 VAL A 217      -2.102  15.205   3.098  1.00 64.66      A    C  
ATOM    101  N   ASP A 218       1.594  18.276   3.262  1.00 81.10      A    N  
ATOM    102  CA  ASP A 218       2.280  19.547   3.112  1.00 83.58      A    C  
ATOM    103  C   ASP A 218       1.734  20.229   1.846  1.00 87.01      A    C  
ATOM    104  O   ASP A 218       1.302  19.531   0.912  1.00 86.60      A    O  
ATOM    105  CB  ASP A 218       3.806  19.353   3.118  1.00 78.15      A    C  
ATOM    106  CG  ASP A 218       4.280  18.725   1.823  1.00 73.14      A    C  
ATOM    107  OD1 ASP A 218       4.500  19.511   0.867  1.00 67.13      A    O  
ATOM    108  OD2 ASP A 218       4.379  17.493   1.748  1.00 67.80      A    O1-
ATOM    109  N   PRO A 219       1.679  21.555   1.783  1.00 88.82      A    N  
ATOM    110  CA  PRO A 219       1.023  22.242   0.664  1.00 90.00      A    C  
ATOM    111  C   PRO A 219       1.536  21.797  -0.714  1.00 91.65      A    C  
ATOM    112  O   PRO A 219       0.794  21.844  -1.689  1.00 90.21      A    O  
ATOM    113  CB  PRO A 219       1.294  23.723   0.905  1.00 87.58      A    C  
ATOM    114  CG  PRO A 219       1.411  23.812   2.427  1.00 83.15      A    C  
ATOM    115  CD  PRO A 219       2.082  22.494   2.804  1.00 86.54      A    C  
ATOM    116  N   PHE A 220       2.783  21.340  -0.794  1.00 92.78      A    N  
ATOM    117  CA  PHE A 220       3.365  20.842  -2.031  1.00 93.62      A    C  
ATOM    118  C   PHE A 220       2.871  19.424  -2.370  1.00 93.95      A    C  
ATOM    119  O   PHE A 220       2.440  19.188  -3.504  1.00 93.04      A    O  
ATOM    120  CB  PHE A 220       4.894  20.906  -1.922  1.00 93.76      A    C  
ATOM    121  CG  PHE A 220       5.614  20.352  -3.134  1.00 94.84      A    C  
ATOM    122  CD1 PHE A 220       6.449  19.229  -2.994  1.00 92.57      A    C  
ATOM    123  CD2 PHE A 220       5.424  20.947  -4.381  1.00 93.06      A    C  
ATOM    124  CE1 PHE A 220       7.114  18.713  -4.116  1.00 92.88      A    C  
ATOM    125  CE2 PHE A 220       6.074  20.428  -5.514  1.00 93.09      A    C  
ATOM    126  CZ  PHE A 220       6.919  19.312  -5.378  1.00 94.40      A    C  
ATOM    127  N   THR A 221       2.799  18.513  -1.402  1.00 93.25      A    N  
ATOM    128  CA  THR A 221       2.168  17.200  -1.564  1.00 92.37      A    C  
ATOM    129  C   THR A 221       0.697  17.340  -1.953  1.00 92.31      A    C  
ATOM    130  O   THR A 221       0.247  16.673  -2.888  1.00 91.43      A    O  
ATOM    131  CB  THR A 221       2.328  16.356  -0.294  1.00 90.81      A    C  
ATOM    132  CG2 THR A 221       1.628  15.004  -0.386  1.00 82.78      A    C  
ATOM    133  OG1 THR A 221       3.690  16.070  -0.091  1.00 83.84      A    O  
ATOM    134  N   GLN A 222      -0.046  18.271  -1.344  1.00 92.57      A    N  
ATOM    135  CA  GLN A 222      -1.426  18.556  -1.739  1.00 91.36      A    C  
ATOM    136  C   GLN A 222      -1.525  19.007  -3.209  1.00 91.91      A    C  
ATOM    137  O   GLN A 222      -2.388  18.526  -3.936  1.00 91.05      A    O  
ATOM    138  CB  GLN A 222      -2.040  19.610  -0.787  1.00 89.10      A    C  
ATOM    139  CG  GLN A 222      -3.541  19.836  -1.039  1.00 78.41      A    C  
ATOM    140  CD  GLN A 222      -4.398  18.583  -0.822  1.00 71.05      A    C  
ATOM    141  NE2 GLN A 222      -5.528  18.465  -1.479  1.00 57.97      A    N  
ATOM    142  OE1 GLN A 222      -4.065  17.685  -0.074  1.00 62.78      A    O  
ATOM    143  N   LEU A 223      -0.611  19.863  -3.676  1.00 93.24      A    N  
ATOM    144  CA  LEU A 223      -0.536  20.252  -5.092  1.00 93.36      A    C  
ATOM    145  C   LEU A 223      -0.284  19.041  -5.997  1.00 94.04      A    C  
ATOM    146  O   LEU A 223      -0.887  18.939  -7.060  1.00 92.83      A    O  
ATOM    147  CB  LEU A 223       0.564  21.302  -5.313  1.00 92.37      A    C  
ATOM    148  CG  LEU A 223       0.224  22.721  -4.820  1.00 87.44      A    C  
ATOM    149  CD1 LEU A 223       1.494  23.584  -4.876  1.00 84.48      A    C  
ATOM    150  CD2 LEU A 223      -0.846  23.389  -5.679  1.00 84.51      A    C  
ATOM    151  N   LEU A 224       0.571  18.101  -5.587  1.00 94.58      A    N  
ATOM    152  CA  LEU A 224       0.856  16.899  -6.382  1.00 94.44      A    C  
ATOM    153  C   LEU A 224      -0.322  15.911  -6.451  1.00 94.06      A    C  
ATOM    154  O   LEU A 224      -0.362  15.082  -7.361  1.00 93.09      A    O  
ATOM    155  CB  LEU A 224       2.107  16.202  -5.811  1.00 95.07      A    C  
ATOM    156  CG  LEU A 224       3.403  17.008  -5.925  1.00 94.89      A    C  
ATOM    157  CD1 LEU A 224       4.512  16.284  -5.154  1.00 92.75      A    C  
ATOM    158  CD2 LEU A 224       3.862  17.171  -7.376  1.00 92.27      A    C  
ATOM    159  N   LEU A 225      -1.283  15.998  -5.520  1.00 92.98      A    N  
ATOM    160  CA  LEU A 225      -2.509  15.192  -5.517  1.00 91.50      A    C  
ATOM    161  C   LEU A 225      -3.644  15.814  -6.341  1.00 91.04      A    C  
ATOM    162  O   LEU A 225      -4.599  15.115  -6.686  1.00 89.00      A    O  
ATOM    163  CB  LEU A 225      -2.945  14.944  -4.059  1.00 90.45      A    C  
ATOM    164  CG  LEU A 225      -1.953  14.099  -3.225  1.00 88.34      A    C  
ATOM    165  CD1 LEU A 225      -2.429  14.025  -1.774  1.00 84.55      A    C  
ATOM    166  CD2 LEU A 225      -1.811  12.670  -3.753  1.00 84.07      A    C  
ATOM    167  N   THR A 226      -3.550  17.096  -6.696  1.00 89.88      A    N  
ATOM    168  CA  THR A 226      -4.526  17.755  -7.575  1.00 88.89      A    C  
ATOM    169  C   THR A 226      -4.281  17.421  -9.058  1.00 88.48      A    C  
ATOM    170  O   THR A 226      -3.170  17.019  -9.426  1.00 85.47      A    O  
ATOM    171  CB  THR A 226      -4.580  19.275  -7.369  1.00 86.92      A    C  
ATOM    172  CG2 THR A 226      -5.092  19.648  -5.979  1.00 73.48      A    C  
ATOM    173  OG1 THR A 226      -3.331  19.889  -7.501  1.00 75.76      A    O  
ATOM    174  N   PRO A 227      -5.294  17.581  -9.939  1.00 87.39      A    N  
ATOM    175  CA  PRO A 227      -5.138  17.399 -11.378  1.00 85.86      A    C  
ATOM    176  C   PRO A 227      -3.985  18.226 -11.944  1.00 86.25      A    C  
ATOM    177  O   PRO A 227      -3.767  19.376 -11.559  1.00 83.14      A    O  
ATOM    178  CB  PRO A 227      -6.477  17.799 -12.005  1.00 82.67      A    C  
ATOM    179  CG  PRO A 227      -7.481  17.546 -10.882  1.00 80.57      A    C  
ATOM    180  CD  PRO A 227      -6.686  17.907  -9.633  1.00 84.34      A    C  
ATOM    181  N   GLN A 228      -3.233  17.654 -12.881  1.00 87.30      A    N  
ATOM    182  CA  GLN A 228      -1.988  18.235 -13.364  1.00 87.38      A    C  
ATOM    183  C   GLN A 228      -2.195  19.599 -14.046  1.00 88.63      A    C  
ATOM    184  O   GLN A 228      -1.356  20.482 -13.905  1.00 86.91      A    O  
ATOM    185  CB  GLN A 228      -1.273  17.225 -14.279  1.00 83.82      A    C  
ATOM    186  CG  GLN A 228       0.169  17.670 -14.585  1.00 78.67      A    C  
ATOM    187  CD  GLN A 228       0.990  16.643 -15.362  1.00 76.11      A    C  
ATOM    188  NE2 GLN A 228       2.265  16.877 -15.547  1.00 66.81      A    N  
ATOM    189  OE1 GLN A 228       0.528  15.618 -15.811  1.00 70.58      A    O  
ATOM    190  N   GLU A 229      -3.325  19.792 -14.728  1.00 86.91      A    N  
ATOM    191  CA  GLU A 229      -3.685  21.051 -15.390  1.00 87.61      A    C  
ATOM    192  C   GLU A 229      -3.706  22.247 -14.433  1.00 88.10      A    C  
ATOM    193  O   GLU A 229      -3.324  23.344 -14.800  1.00 84.30      A    O  
ATOM    194  CB  GLU A 229      -5.092  20.947 -16.013  1.00 85.10      A    C  
ATOM    195  CG  GLU A 229      -5.211  19.958 -17.173  1.00 76.94      A    C  
ATOM    196  CD  GLU A 229      -4.989  18.516 -16.721  1.00 72.01      A    C  
ATOM    197  OE1 GLU A 229      -4.123  17.879 -17.343  1.00 63.55      A    O  
ATOM    198  OE2 GLU A 229      -5.651  18.026 -15.793  1.00 62.88      A    O1-
ATOM    199  N   GLU A 230      -4.147  22.023 -13.201  1.00 86.43      A    N  
ATOM    200  CA  GLU A 230      -4.314  23.076 -12.199  1.00 86.19      A    C  
ATOM    201  C   GLU A 230      -3.036  23.302 -11.385  1.00 87.75      A    C  
ATOM    202  O   GLU A 230      -2.820  24.383 -10.826  1.00 83.57      A    O  
ATOM    203  CB  GLU A 230      -5.468  22.694 -11.262  1.00 82.99      A    C  
ATOM    204  CG  GLU A 230      -6.818  22.568 -11.989  1.00 76.22      A    C  
ATOM    205  CD  GLU A 230      -7.965  22.166 -11.061  1.00 72.52      A    C  
ATOM    206  OE1 GLU A 230      -9.041  21.807 -11.600  1.00 64.38      A    O  
ATOM    207  OE2 GLU A 230      -7.790  22.222  -9.819  1.00 65.62      A    O1-
ATOM    208  N   SER A 231      -2.188  22.288 -11.296  1.00 91.52      A    N  
ATOM    209  CA  SER A 231      -1.053  22.263 -10.376  1.00 92.08      A    C  
ATOM    210  C   SER A 231       0.312  22.427 -11.038  1.00 93.82      A    C  
ATOM    211  O   SER A 231       1.259  22.818 -10.359  1.00 92.88      A    O  
ATOM    212  CB  SER A 231      -1.083  20.977  -9.555  1.00 88.85      A    C  
ATOM    213  OG  SER A 231      -0.972  19.837 -10.382  1.00 81.51      A    O  
ATOM    214  N   ILE A 232       0.449  22.144 -12.342  1.00 94.06      A    N  
ATOM    215  CA  ILE A 232       1.742  21.988 -13.009  1.00 94.72      A    C  
ATOM    216  C   ILE A 232       2.645  23.211 -12.875  1.00 95.95      A    C  
ATOM    217  O   ILE A 232       3.810  23.061 -12.509  1.00 95.70      A    O  
ATOM    218  CB  ILE A 232       1.542  21.562 -14.486  1.00 93.04      A    C  
ATOM    219  CG1 ILE A 232       2.873  21.065 -15.081  1.00 82.55      A    C  
ATOM    220  CG2 ILE A 232       0.919  22.667 -15.363  1.00 81.67      A    C  
ATOM    221  CD1 ILE A 232       2.679  20.371 -16.429  1.00 75.01      A    C  
ATOM    222  N   GLU A 233       2.117  24.418 -13.096  1.00 95.23      A    N  
ATOM    223  CA  GLU A 233       2.916  25.651 -13.023  1.00 95.67      A    C  
ATOM    224  C   GLU A 233       3.438  25.896 -11.607  1.00 96.25      A    C  
ATOM    225  O   GLU A 233       4.615  26.203 -11.411  1.00 95.78      A    O  
ATOM    226  CB  GLU A 233       2.095  26.854 -13.483  1.00 94.71      A    C  
ATOM    227  CG  GLU A 233       1.698  26.774 -14.961  1.00 88.25      A    C  
ATOM    228  CD  GLU A 233       0.988  28.041 -15.466  1.00 85.58      A    C  
ATOM    229  OE1 GLU A 233       0.691  28.092 -16.687  1.00 75.98      A    O  
ATOM    230  OE2 GLU A 233       0.757  28.965 -14.643  1.00 76.70      A    O1-
ATOM    231  N   LYS A 234       2.576  25.716 -10.607  1.00 96.11      A    N  
ATOM    232  CA  LYS A 234       2.933  25.897  -9.190  1.00 96.12      A    C  
ATOM    233  C   LYS A 234       3.919  24.827  -8.728  1.00 96.85      A    C  
ATOM    234  O   LYS A 234       4.889  25.147  -8.060  1.00 96.30      A    O  
ATOM    235  CB  LYS A 234       1.667  25.875  -8.323  1.00 95.36      A    C  
ATOM    236  CG  LYS A 234       0.738  27.064  -8.593  1.00 91.51      A    C  
ATOM    237  CD  LYS A 234      -0.525  26.939  -7.738  1.00 87.32      A    C  
ATOM    238  CE  LYS A 234      -1.516  28.063  -8.068  1.00 79.49      A    C  
ATOM    239  NZ  LYS A 234      -2.849  27.813  -7.457  1.00 70.87      A    N1+
ATOM    240  N   ALA A 235       3.682  23.566  -9.124  1.00 96.84      A    N  
ATOM    241  CA  ALA A 235       4.551  22.456  -8.770  1.00 96.94      A    C  
ATOM    242  C   ALA A 235       5.953  22.615  -9.382  1.00 97.44      A    C  
ATOM    243  O   ALA A 235       6.946  22.524  -8.667  1.00 97.28      A    O  
ATOM    244  CB  ALA A 235       3.877  21.139  -9.206  1.00 96.58      A    C  
ATOM    245  N   VAL A 236       6.041  22.936 -10.680  1.00 97.47      A    N  
ATOM    246  CA  VAL A 236       7.325  23.180 -11.348  1.00 97.70      A    C  
ATOM    247  C   VAL A 236       8.026  24.391 -10.736  1.00 97.93      A    C  
ATOM    248  O   VAL A 236       9.204  24.287 -10.412  1.00 97.70      A    O  
ATOM    249  CB  VAL A 236       7.151  23.352 -12.874  1.00 97.58      A    C  
ATOM    250  CG1 VAL A 236       8.467  23.751 -13.565  1.00 96.23      A    C  
ATOM    251  CG2 VAL A 236       6.693  22.043 -13.522  1.00 95.80      A    C  
ATOM    252  N   SER A 237       7.315  25.496 -10.507  1.00 97.57      A    N  
ATOM    253  CA  SER A 237       7.906  26.704  -9.897  1.00 97.48      A    C  
ATOM    254  C   SER A 237       8.456  26.431  -8.499  1.00 97.59      A    C  
ATOM    255  O   SER A 237       9.545  26.899  -8.173  1.00 97.18      A    O  
ATOM    256  CB  SER A 237       6.871  27.835  -9.816  1.00 96.85      A    C  
ATOM    257  OG  SER A 237       6.394  28.169 -11.095  1.00 83.85      A    O  
ATOM    258  N   HIS A 238       7.754  25.636  -7.683  1.00 97.44      A    N  
ATOM    259  CA  HIS A 238       8.223  25.238  -6.357  1.00 97.34      A    C  
ATOM    260  C   HIS A 238       9.503  24.396  -6.430  1.00 97.51      A    C  
ATOM    261  O   HIS A 238      10.462  24.666  -5.710  1.00 97.05      A    O  
ATOM    262  CB  HIS A 238       7.103  24.484  -5.631  1.00 96.95      A    C  
ATOM    263  CG  HIS A 238       7.491  24.063  -4.239  1.00 95.53      A    C  
ATOM    264  CD2 HIS A 238       8.066  22.875  -3.863  1.00 82.57      A    C  
ATOM    265  ND1 HIS A 238       7.350  24.820  -3.091  1.00 81.58      A    N  
ATOM    266  CE1 HIS A 238       7.822  24.102  -2.060  1.00 85.98      A    C  
ATOM    267  NE2 HIS A 238       8.272  22.911  -2.478  1.00 88.42      A    N  
ATOM    268  N   ILE A 239       9.549  23.397  -7.324  1.00 97.84      A    N  
ATOM    269  CA  ILE A 239      10.738  22.550  -7.495  1.00 98.00      A    C  
ATOM    270  C   ILE A 239      11.919  23.378  -8.016  1.00 98.13      A    C  
ATOM    271  O   ILE A 239      13.031  23.240  -7.510  1.00 97.92      A    O  
ATOM    272  CB  ILE A 239      10.456  21.345  -8.416  1.00 98.09      A    C  
ATOM    273  CG1 ILE A 239       9.359  20.419  -7.839  1.00 97.35      A    C  
ATOM    274  CG2 ILE A 239      11.739  20.515  -8.622  1.00 97.36      A    C  
ATOM    275  CD1 ILE A 239       8.762  19.467  -8.883  1.00 95.54      A    C  
ATOM    276  N   VAL A 240      11.688  24.260  -8.995  1.00 98.24      A    N  
ATOM    277  CA  VAL A 240      12.706  25.144  -9.567  1.00 98.14      A    C  
ATOM    278  C   VAL A 240      13.284  26.081  -8.511  1.00 98.09      A    C  
ATOM    279  O   VAL A 240      14.500  26.164  -8.403  1.00 97.67      A    O  
ATOM    280  CB  VAL A 240      12.129  25.931 -10.762  1.00 97.88      A    C  
ATOM    281  CG1 VAL A 240      13.005  27.121 -11.177  1.00 96.24      A    C  
ATOM    282  CG2 VAL A 240      11.988  25.008 -11.980  1.00 96.16      A    C  
ATOM    283  N   ALA A 241      12.447  26.714  -7.684  1.00 98.10      A    N  
ATOM    284  CA  ALA A 241      12.920  27.593  -6.612  1.00 97.85      A    C  
ATOM    285  C   ALA A 241      13.850  26.854  -5.632  1.00 97.74      A    C  
ATOM    286  O   ALA A 241      14.936  27.338  -5.313  1.00 97.00      A    O  
ATOM    287  CB  ALA A 241      11.701  28.189  -5.898  1.00 97.75      A    C  
ATOM    288  N   ARG A 242      13.474  25.636  -5.229  1.00 97.78      A    N  
ATOM    289  CA  ARG A 242      14.332  24.788  -4.381  1.00 97.49      A    C  
ATOM    290  C   ARG A 242      15.604  24.333  -5.089  1.00 97.79      A    C  
ATOM    291  O   ARG A 242      16.645  24.177  -4.450  1.00 97.27      A    O  
ATOM    292  CB  ARG A 242      13.549  23.569  -3.886  1.00 97.11      A    C  
ATOM    293  CG  ARG A 242      12.446  23.954  -2.896  1.00 93.29      A    C  
ATOM    294  CD  ARG A 242      11.880  22.699  -2.193  1.00 88.44      A    C  
ATOM    295  NE  ARG A 242      12.885  22.100  -1.305  1.00 77.89      A    N  
ATOM    296  CZ  ARG A 242      12.877  20.874  -0.807  1.00 71.61      A    C  
ATOM    297  NH1 ARG A 242      11.910  20.030  -1.041  1.00 64.23      A    N1+
ATOM    298  NH2 ARG A 242      13.863  20.468  -0.046  1.00 62.42      A    N  
ATOM    299  N   PHE A 243      15.540  24.094  -6.395  1.00 98.03      A    N  
ATOM    300  CA  PHE A 243      16.711  23.724  -7.198  1.00 97.85      A    C  
ATOM    301  C   PHE A 243      17.722  24.875  -7.285  1.00 97.89      A    C  
ATOM    302  O   PHE A 243      18.925  24.661  -7.150  1.00 97.32      A    O  
ATOM    303  CB  PHE A 243      16.248  23.270  -8.586  1.00 97.73      A    C  
ATOM    304  CG  PHE A 243      17.295  22.513  -9.382  1.00 98.03      A    C  
ATOM    305  CD1 PHE A 243      18.425  23.171  -9.883  1.00 96.83      A    C  
ATOM    306  CD2 PHE A 243      17.124  21.137  -9.623  1.00 96.39      A    C  
ATOM    307  CE1 PHE A 243      19.405  22.453 -10.596  1.00 96.37      A    C  
ATOM    308  CE2 PHE A 243      18.092  20.421 -10.345  1.00 96.12      A    C  
ATOM    309  CZ  PHE A 243      19.242  21.083 -10.820  1.00 96.82      A    C  
ATOM    310  N   GLU A 244      17.237  26.100  -7.482  1.00 97.25      A    N  
ATOM    311  CA  GLU A 244      18.071  27.304  -7.512  1.00 96.94      A    C  
ATOM    312  C   GLU A 244      18.692  27.595  -6.138  1.00 96.71      A    C  
ATOM    313  O   GLU A 244      19.881  27.892  -6.066  1.00 95.92      A    O  
ATOM    314  CB  GLU A 244      17.244  28.499  -8.014  1.00 96.65      A    C  
ATOM    315  CG  GLU A 244      16.935  28.382  -9.518  1.00 94.77      A    C  
ATOM    316  CD  GLU A 244      16.116  29.555 -10.078  1.00 93.99      A    C  
ATOM    317  OE1 GLU A 244      16.183  29.751 -11.318  1.00 85.40      A    O  
ATOM    318  OE2 GLU A 244      15.427  30.249  -9.302  1.00 86.91      A    O1-
ATOM    319  N   GLU A 245      17.934  27.420  -5.060  1.00 96.35      A    N  
ATOM    320  CA  GLU A 245      18.452  27.524  -3.685  1.00 96.17      A    C  
ATOM    321  C   GLU A 245      19.577  26.509  -3.433  1.00 95.91      A    C  
ATOM    322  O   GLU A 245      20.656  26.885  -2.989  1.00 94.57      A    O  
ATOM    323  CB  GLU A 245      17.287  27.337  -2.701  1.00 95.42      A    C  
ATOM    324  CG  GLU A 245      17.691  27.532  -1.229  1.00 87.82      A    C  
ATOM    325  CD  GLU A 245      16.515  27.362  -0.241  1.00 87.20      A    C  
ATOM    326  OE1 GLU A 245      16.704  27.703   0.945  1.00 76.47      A    O  
ATOM    327  OE2 GLU A 245      15.426  26.884  -0.654  1.00 79.48      A    O1-
ATOM    328  N   ALA A 246      19.360  25.240  -3.806  1.00 96.44      A    N  
ATOM    329  CA  ALA A 246      20.387  24.207  -3.695  1.00 96.18      A    C  
ATOM    330  C   ALA A 246      21.601  24.466  -4.601  1.00 96.07      A    C  
ATOM    331  O   ALA A 246      22.715  24.051  -4.295  1.00 94.74      A    O  
ATOM    332  CB  ALA A 246      19.739  22.847  -4.016  1.00 96.04      A    C  
ATOM    333  N   SER A 247      21.410  25.169  -5.724  1.00 96.65      A    N  
ATOM    334  CA  SER A 247      22.506  25.532  -6.636  1.00 96.03      A    C  
ATOM    335  C   SER A 247      23.387  26.669  -6.113  1.00 95.65      A    C  
ATOM    336  O   SER A 247      24.469  26.886  -6.653  1.00 92.89      A    O  
ATOM    337  CB  SER A 247      21.967  25.899  -8.018  1.00 95.14      A    C  
ATOM    338  OG  SER A 247      21.288  24.792  -8.589  1.00 89.16      A    O  
ATOM    339  N   ALA A 248      22.953  27.388  -5.075  1.00 96.21      A    N  
ATOM    340  CA  ALA A 248      23.759  28.424  -4.430  1.00 95.51      A    C  
ATOM    341  C   ALA A 248      24.846  27.845  -3.500  1.00 95.23      A    C  
ATOM    342  O   ALA A 248      25.760  28.574  -3.111  1.00 91.14      A    O  
ATOM    343  CB  ALA A 248      22.814  29.368  -3.673  1.00 94.53      A    C  
ATOM    344  N   VAL A 249      24.749  26.564  -3.151  1.00 94.78      A    N  
ATOM    345  CA  VAL A 249      25.689  25.859  -2.271  1.00 94.49      A    C  
ATOM    346  C   VAL A 249      26.375  24.738  -3.062  1.00 94.76      A    C  
ATOM    347  O   VAL A 249      25.724  23.932  -3.724  1.00 91.32      A    O  
ATOM    348  CB  VAL A 249      24.976  25.320  -1.012  1.00 92.20      A    C  
ATOM    349  CG1 VAL A 249      25.980  24.753  -0.008  1.00 85.86      A    C  
ATOM    350  CG2 VAL A 249      24.188  26.424  -0.291  1.00 84.86      A    C  
ATOM    351  N   GLU A 250      27.713  24.695  -3.022  1.00 92.40      A    N  
ATOM    352  CA  GLU A 250      28.509  23.667  -3.705  1.00 91.85      A    C  
ATOM    353  C   GLU A 250      29.005  22.599  -2.714  1.00 92.48      A    C  
ATOM    354  O   GLU A 250      30.203  22.466  -2.461  1.00 87.67      A    O  
ATOM    355  CB  GLU A 250      29.664  24.296  -4.513  1.00 88.48      A    C  
ATOM    356  CG  GLU A 250      29.192  25.158  -5.698  1.00 77.95      A    C  
ATOM    357  CD  GLU A 250      30.347  25.590  -6.628  1.00 71.06      A    C  
ATOM    358  OE1 GLU A 250      30.037  26.089  -7.741  1.00 63.89      A    O  
ATOM    359  OE2 GLU A 250      31.534  25.416  -6.259  1.00 63.55      A    O1-
ATOM    360  N   ASP A 251      28.092  21.839  -2.137  1.00 93.18      A    N  
ATOM    361  CA  ASP A 251      28.396  20.671  -1.309  1.00 94.40      A    C  
ATOM    362  C   ASP A 251      27.721  19.387  -1.828  1.00 95.57      A    C  
ATOM    363  O   ASP A 251      26.849  19.417  -2.709  1.00 93.59      A    O  
ATOM    364  CB  ASP A 251      28.112  20.966   0.182  1.00 91.97      A    C  
ATOM    365  CG  ASP A 251      26.632  21.207   0.540  1.00 89.70      A    C  
ATOM    366  OD1 ASP A 251      25.748  20.774  -0.219  1.00 81.02      A    O  
ATOM    367  OD2 ASP A 251      26.398  21.820   1.603  1.00 83.11      A    O1-
ATOM    368  N   ASP A 252      28.141  18.237  -1.290  1.00 95.02      A    N  
ATOM    369  CA  ASP A 252      27.612  16.934  -1.695  1.00 95.57      A    C  
ATOM    370  C   ASP A 252      26.115  16.778  -1.370  1.00 95.72      A    C  
ATOM    371  O   ASP A 252      25.380  16.148  -2.133  1.00 94.40      A    O  
ATOM    372  CB  ASP A 252      28.415  15.806  -1.017  1.00 94.35      A    C  
ATOM    373  CG  ASP A 252      29.825  15.588  -1.582  1.00 85.11      A    C  
ATOM    374  OD1 ASP A 252      30.112  16.071  -2.697  1.00 78.30      A    O  
ATOM    375  OD2 ASP A 252      30.604  14.884  -0.906  1.00 78.13      A    O1-
ATOM    376  N   GLU A 253      25.642  17.383  -0.275  1.00 94.43      A    N  
ATOM    377  CA  GLU A 253      24.228  17.343   0.114  1.00 94.45      A    C  
ATOM    378  C   GLU A 253      23.362  18.087  -0.913  1.00 94.89      A    C  
ATOM    379  O   GLU A 253      22.342  17.560  -1.369  1.00 93.25      A    O  
ATOM    380  CB  GLU A 253      24.033  17.936   1.512  1.00 93.34      A    C  
ATOM    381  CG  GLU A 253      24.702  17.091   2.619  1.00 83.55      A    C  
ATOM    382  CD  GLU A 253      24.419  17.580   4.054  1.00 77.17      A    C  
ATOM    383  OE1 GLU A 253      24.920  16.902   4.982  1.00 66.11      A    O  
ATOM    384  OE2 GLU A 253      23.684  18.572   4.229  1.00 67.40      A    O1-
ATOM    385  N   SER A 254      23.808  19.258  -1.360  1.00 96.56      A    N  
ATOM    386  CA  SER A 254      23.158  20.039  -2.412  1.00 96.36      A    C  
ATOM    387  C   SER A 254      23.171  19.326  -3.757  1.00 96.68      A    C  
ATOM    388  O   SER A 254      22.173  19.372  -4.481  1.00 95.26      A    O  
ATOM    389  CB  SER A 254      23.837  21.401  -2.540  1.00 94.91      A    C  
ATOM    390  OG  SER A 254      23.622  22.139  -1.359  1.00 79.27      A    O  
ATOM    391  N   LEU A 255      24.240  18.596  -4.104  1.00 97.08      A    N  
ATOM    392  CA  LEU A 255      24.285  17.774  -5.322  1.00 96.78      A    C  
ATOM    393  C   LEU A 255      23.248  16.640  -5.292  1.00 97.04      A    C  
ATOM    394  O   LEU A 255      22.548  16.414  -6.282  1.00 96.71      A    O  
ATOM    395  CB  LEU A 255      25.694  17.197  -5.519  1.00 96.14      A    C  
ATOM    396  CG  LEU A 255      26.771  18.218  -5.931  1.00 91.95      A    C  
ATOM    397  CD1 LEU A 255      28.139  17.532  -5.952  1.00 86.23      A    C  
ATOM    398  CD2 LEU A 255      26.517  18.790  -7.329  1.00 85.63      A    C  
ATOM    399  N   VAL A 256      23.114  15.948  -4.155  1.00 97.26      A    N  
ATOM    400  CA  VAL A 256      22.093  14.910  -3.961  1.00 97.16      A    C  
ATOM    401  C   VAL A 256      20.692  15.510  -4.052  1.00 97.24      A    C  
ATOM    402  O   VAL A 256      19.843  14.992  -4.781  1.00 96.88      A    O  
ATOM    403  CB  VAL A 256      22.303  14.165  -2.631  1.00 96.66      A    C  
ATOM    404  CG1 VAL A 256      21.154  13.201  -2.312  1.00 94.25      A    C  
ATOM    405  CG2 VAL A 256      23.590  13.324  -2.680  1.00 94.04      A    C  
ATOM    406  N   LEU A 257      20.464  16.648  -3.386  1.00 97.03      A    N  
ATOM    407  CA  LEU A 257      19.176  17.348  -3.426  1.00 97.15      A    C  
ATOM    408  C   LEU A 257      18.820  17.792  -4.844  1.00 97.31      A    C  
ATOM    409  O   LEU A 257      17.705  17.531  -5.295  1.00 97.15      A    O  
ATOM    410  CB  LEU A 257      19.227  18.529  -2.434  1.00 96.86      A    C  
ATOM    411  CG  LEU A 257      17.927  19.349  -2.390  1.00 94.93      A    C  
ATOM    412  CD1 LEU A 257      16.706  18.514  -1.998  1.00 90.89      A    C  
ATOM    413  CD2 LEU A 257      18.074  20.486  -1.377  1.00 90.71      A    C  
ATOM    414  N   LYS A 258      19.753  18.396  -5.598  1.00 97.53      A    N  
ATOM    415  CA  LYS A 258      19.533  18.774  -7.005  1.00 97.77      A    C  
ATOM    416  C   LYS A 258      19.199  17.572  -7.883  1.00 97.87      A    C  
ATOM    417  O   LYS A 258      18.290  17.651  -8.712  1.00 97.62      A    O  
ATOM    418  CB  LYS A 258      20.757  19.501  -7.571  1.00 97.24      A    C  
ATOM    419  CG  LYS A 258      20.875  20.939  -7.030  1.00 96.01      A    C  
ATOM    420  CD  LYS A 258      21.866  21.780  -7.842  1.00 94.26      A    C  
ATOM    421  CE  LYS A 258      23.301  21.243  -7.828  1.00 88.24      A    C  
ATOM    422  NZ  LYS A 258      24.108  21.995  -8.815  1.00 84.23      A    N1+
ATOM    423  N   SER A 259      19.878  16.441  -7.684  1.00 97.72      A    N  
ATOM    424  CA  SER A 259      19.565  15.202  -8.401  1.00 97.62      A    C  
ATOM    425  C   SER A 259      18.124  14.750  -8.124  1.00 97.78      A    C  
ATOM    426  O   SER A 259      17.362  14.506  -9.060  1.00 97.30      A    O  
ATOM    427  CB  SER A 259      20.562  14.112  -8.025  1.00 97.19      A    C  
ATOM    428  OG  SER A 259      20.377  12.979  -8.840  1.00 85.28      A    O  
ATOM    429  N   GLN A 260      17.715  14.722  -6.845  1.00 97.87      A    N  
ATOM    430  CA  GLN A 260      16.355  14.368  -6.448  1.00 97.70      A    C  
ATOM    431  C   GLN A 260      15.308  15.322  -7.051  1.00 98.02      A    C  
ATOM    432  O   GLN A 260      14.317  14.867  -7.625  1.00 97.75      A    O  
ATOM    433  CB  GLN A 260      16.280  14.349  -4.915  1.00 97.20      A    C  
ATOM    434  CG  GLN A 260      14.914  13.857  -4.404  1.00 93.23      A    C  
ATOM    435  CD  GLN A 260      14.761  13.945  -2.891  1.00 91.76      A    C  
ATOM    436  NE2 GLN A 260      13.665  13.477  -2.352  1.00 81.58      A    N  
ATOM    437  OE1 GLN A 260      15.603  14.452  -2.168  1.00 84.55      A    O  
ATOM    438  N   LEU A 261      15.537  16.636  -6.988  1.00 97.96      A    N  
ATOM    439  CA  LEU A 261      14.643  17.654  -7.562  1.00 98.04      A    C  
ATOM    440  C   LEU A 261      14.544  17.515  -9.096  1.00 98.14      A    C  
ATOM    441  O   LEU A 261      13.461  17.646  -9.662  1.00 97.98      A    O  
ATOM    442  CB  LEU A 261      15.161  19.043  -7.164  1.00 98.09      A    C  
ATOM    443  CG  LEU A 261      15.027  19.372  -5.666  1.00 97.62      A    C  
ATOM    444  CD1 LEU A 261      15.814  20.648  -5.348  1.00 95.96      A    C  
ATOM    445  CD2 LEU A 261      13.576  19.597  -5.239  1.00 95.78      A    C  
ATOM    446  N   GLY A 262      15.643  17.169  -9.767  1.00 98.10      A    N  
ATOM    447  CA  GLY A 262      15.639  16.838 -11.186  1.00 98.11      A    C  
ATOM    448  C   GLY A 262      14.731  15.653 -11.506  1.00 98.25      A    C  
ATOM    449  O   GLY A 262      13.934  15.704 -12.444  1.00 97.89      A    O  
ATOM    450  N   TYR A 263      14.776  14.590 -10.691  1.00 98.35      A    N  
ATOM    451  CA  TYR A 263      13.861  13.450 -10.843  1.00 98.30      A    C  
ATOM    452  C   TYR A 263      12.405  13.795 -10.519  1.00 98.21      A    C  
ATOM    453  O   TYR A 263      11.518  13.235 -11.156  1.00 97.80      A    O  
ATOM    454  CB  TYR A 263      14.351  12.252 -10.023  1.00 98.23      A    C  
ATOM    455  CG  TYR A 263      15.471  11.485 -10.695  1.00 98.18      A    C  
ATOM    456  CD1 TYR A 263      15.209  10.753 -11.870  1.00 96.43      A    C  
ATOM    457  CD2 TYR A 263      16.774  11.496 -10.160  1.00 96.38      A    C  
ATOM    458  CE1 TYR A 263      16.241  10.052 -12.510  1.00 95.95      A    C  
ATOM    459  CE2 TYR A 263      17.818  10.795 -10.796  1.00 96.02      A    C  
ATOM    460  CZ  TYR A 263      17.547  10.073 -11.981  1.00 96.87      A    C  
ATOM    461  OH  TYR A 263      18.551   9.400 -12.608  1.00 95.63      A    O  
ATOM    462  N   GLN A 264      12.128  14.743  -9.626  1.00 98.13      A    N  
ATOM    463  CA  GLN A 264      10.764  15.246  -9.408  1.00 98.19      A    C  
ATOM    464  C   GLN A 264      10.200  15.937 -10.661  1.00 98.11      A    C  
ATOM    465  O   GLN A 264       9.062  15.680 -11.046  1.00 97.88      A    O  
ATOM    466  CB  GLN A 264      10.720  16.215  -8.213  1.00 98.08      A    C  
ATOM    467  CG  GLN A 264      10.994  15.541  -6.857  1.00 97.57      A    C  
ATOM    468  CD  GLN A 264      10.946  16.511  -5.690  1.00 97.44      A    C  
ATOM    469  NE2 GLN A 264      11.142  16.035  -4.479  1.00 93.29      A    N  
ATOM    470  OE1 GLN A 264      10.738  17.713  -5.816  1.00 93.92      A    O  
ATOM    471  N   LEU A 265      10.998  16.761 -11.355  1.00 98.24      A    N  
ATOM    472  CA  LEU A 265      10.601  17.364 -12.633  1.00 98.11      A    C  
ATOM    473  C   LEU A 265      10.344  16.299 -13.705  1.00 98.11      A    C  
ATOM    474  O   LEU A 265       9.348  16.364 -14.433  1.00 97.90      A    O  
ATOM    475  CB  LEU A 265      11.688  18.352 -13.108  1.00 98.13      A    C  
ATOM    476  CG  LEU A 265      11.837  19.612 -12.221  1.00 97.85      A    C  
ATOM    477  CD1 LEU A 265      13.093  20.378 -12.604  1.00 96.51      A    C  
ATOM    478  CD2 LEU A 265      10.633  20.543 -12.367  1.00 96.58      A    C  
ATOM    479  N   ILE A 266      11.205  15.291 -13.784  1.00 98.36      A    N  
ATOM    480  CA  ILE A 266      11.056  14.176 -14.722  1.00 98.31      A    C  
ATOM    481  C   ILE A 266       9.807  13.345 -14.396  1.00 98.34      A    C  
ATOM    482  O   ILE A 266       9.090  12.951 -15.308  1.00 97.95      A    O  
ATOM    483  CB  ILE A 266      12.346  13.328 -14.750  1.00 98.18      A    C  
ATOM    484  CG1 ILE A 266      13.510  14.149 -15.340  1.00 97.04      A    C  
ATOM    485  CG2 ILE A 266      12.142  12.055 -15.591  1.00 97.49      A    C  
ATOM    486  CD1 ILE A 266      14.888  13.509 -15.119  1.00 90.76      A    C  
ATOM    487  N   PHE A 267       9.487  13.127 -13.118  1.00 98.20      A    N  
ATOM    488  CA  PHE A 267       8.250  12.472 -12.696  1.00 97.97      A    C  
ATOM    489  C   PHE A 267       7.011  13.209 -13.230  1.00 97.97      A    C  
ATOM    490  O   PHE A 267       6.109  12.578 -13.768  1.00 97.65      A    O  
ATOM    491  CB  PHE A 267       8.219  12.356 -11.169  1.00 97.69      A    C  
ATOM    492  CG  PHE A 267       6.945  11.752 -10.615  1.00 97.60      A    C  
ATOM    493  CD1 PHE A 267       5.805  12.551 -10.406  1.00 96.46      A    C  
ATOM    494  CD2 PHE A 267       6.901  10.384 -10.292  1.00 96.38      A    C  
ATOM    495  CE1 PHE A 267       4.628  11.985  -9.886  1.00 95.92      A    C  
ATOM    496  CE2 PHE A 267       5.729   9.817  -9.766  1.00 95.74      A    C  
ATOM    497  CZ  PHE A 267       4.590  10.618  -9.565  1.00 95.99      A    C  
ATOM    498  N   LEU A 268       6.991  14.548 -13.157  1.00 97.66      A    N  
ATOM    499  CA  LEU A 268       5.891  15.345 -13.715  1.00 97.52      A    C  
ATOM    500  C   LEU A 268       5.788  15.187 -15.243  1.00 97.45      A    C  
ATOM    501  O   LEU A 268       4.681  15.112 -15.773  1.00 96.97      A    O  
ATOM    502  CB  LEU A 268       6.068  16.831 -13.342  1.00 97.58      A    C  
ATOM    503  CG  LEU A 268       5.999  17.150 -11.840  1.00 97.10      A    C  
ATOM    504  CD1 LEU A 268       6.194  18.662 -11.639  1.00 95.65      A    C  
ATOM    505  CD2 LEU A 268       4.658  16.760 -11.211  1.00 95.27      A    C  
ATOM    506  N   VAL A 269       6.918  15.065 -15.942  1.00 97.97      A    N  
ATOM    507  CA  VAL A 269       6.933  14.727 -17.376  1.00 97.99      A    C  
ATOM    508  C   VAL A 269       6.282  13.365 -17.593  1.00 97.80      A    C  
ATOM    509  O   VAL A 269       5.315  13.287 -18.342  1.00 97.47      A    O  
ATOM    510  CB  VAL A 269       8.352  14.786 -17.974  1.00 97.91      A    C  
ATOM    511  CG1 VAL A 269       8.411  14.251 -19.412  1.00 97.04      A    C  
ATOM    512  CG2 VAL A 269       8.886  16.221 -17.987  1.00 96.57      A    C  
ATOM    513  N   VAL A 270       6.728  12.300 -16.909  1.00 97.97      A    N  
ATOM    514  CA  VAL A 270       6.164  10.954 -17.106  1.00 98.08      A    C  
ATOM    515  C   VAL A 270       4.678  10.888 -16.733  1.00 97.76      A    C  
ATOM    516  O   VAL A 270       3.897  10.272 -17.466  1.00 97.07      A    O  
ATOM    517  CB  VAL A 270       6.958   9.882 -16.350  1.00 98.08      A    C  
ATOM    518  CG1 VAL A 270       6.379   8.487 -16.611  1.00 96.86      A    C  
ATOM    519  CG2 VAL A 270       8.414   9.848 -16.830  1.00 95.62      A    C  
ATOM    520  N   ARG A 271       4.251  11.590 -15.680  1.00 97.68      A    N  
ATOM    521  CA  ARG A 271       2.833  11.762 -15.315  1.00 97.23      A    C  
ATOM    522  C   ARG A 271       2.027  12.324 -16.485  1.00 97.07      A    C  
ATOM    523  O   ARG A 271       0.989  11.769 -16.817  1.00 96.21      A    O  
ATOM    524  CB  ARG A 271       2.735  12.653 -14.065  1.00 96.47      A    C  
ATOM    525  CG  ARG A 271       1.280  13.016 -13.714  1.00 95.59      A    C  
ATOM    526  CD  ARG A 271       1.189  13.894 -12.462  1.00 94.54      A    C  
ATOM    527  NE  ARG A 271       1.469  13.135 -11.236  1.00 92.23      A    N  
ATOM    528  CZ  ARG A 271       1.293  13.563  -9.992  1.00 93.05      A    C  
ATOM    529  NH1 ARG A 271       0.955  14.782  -9.716  1.00 88.33      A    N1+
ATOM    530  NH2 ARG A 271       1.433  12.737  -9.000  1.00 88.32      A    N  
ATOM    531  N   SER A 272       2.521  13.373 -17.146  1.00 96.89      A    N  
ATOM    532  CA  SER A 272       1.845  13.961 -18.297  1.00 96.28      A    C  
ATOM    533  C   SER A 272       1.719  12.989 -19.484  1.00 96.24      A    C  
ATOM    534  O   SER A 272       0.708  12.980 -20.190  1.00 95.35      A    O  
ATOM    535  CB  SER A 272       2.541  15.260 -18.734  1.00 95.77      A    C  
ATOM    536  OG  SER A 272       3.740  15.038 -19.438  1.00 83.64      A    O  
ATOM    537  N   LEU A 273       2.706  12.103 -19.675  1.00 97.08      A    N  
ATOM    538  CA  LEU A 273       2.683  11.087 -20.724  1.00 96.82      A    C  
ATOM    539  C   LEU A 273       1.684   9.978 -20.406  1.00 96.49      A    C  
ATOM    540  O   LEU A 273       0.968   9.532 -21.305  1.00 95.40      A    O  
ATOM    541  CB  LEU A 273       4.091  10.496 -20.942  1.00 97.09      A    C  
ATOM    542  CG  LEU A 273       5.208  11.516 -21.233  1.00 96.70      A    C  
ATOM    543  CD1 LEU A 273       6.508  10.786 -21.565  1.00 94.75      A    C  
ATOM    544  CD2 LEU A 273       4.851  12.456 -22.381  1.00 94.63      A    C  
ATOM    545  N   ALA A 274       1.611   9.559 -19.143  1.00 96.89      A    N  
ATOM    546  CA  ALA A 274       0.644   8.571 -18.677  1.00 96.35      A    C  
ATOM    547  C   ALA A 274      -0.796   9.093 -18.773  1.00 95.68      A    C  
ATOM    548  O   ALA A 274      -1.680   8.368 -19.222  1.00 94.58      A    O  
ATOM    549  CB  ALA A 274       1.029   8.158 -17.249  1.00 96.50      A    C  
ATOM    550  N   ASP A 275      -1.011  10.367 -18.479  1.00 95.58      A    N  
ATOM    551  CA  ASP A 275      -2.327  11.034 -18.611  1.00 94.75      A    C  
ATOM    552  C   ASP A 275      -2.695  11.359 -20.080  1.00 94.24      A    C  
ATOM    553  O   ASP A 275      -3.780  11.845 -20.388  1.00 92.29      A    O  
ATOM    554  CB  ASP A 275      -2.289  12.282 -17.721  1.00 93.80      A    C  
ATOM    555  CG  ASP A 275      -3.670  12.859 -17.411  1.00 90.77      A    C  
ATOM    556  OD1 ASP A 275      -4.653  12.101 -17.376  1.00 84.79      A    O  
ATOM    557  OD2 ASP A 275      -3.749  14.092 -17.193  1.00 83.90      A    O1-
ATOM    558  N   GLY A 276      -1.797  11.088 -21.036  1.00 94.90      A    N  
ATOM    559  CA  GLY A 276      -2.024  11.336 -22.456  1.00 94.45      A    C  
ATOM    560  C   GLY A 276      -1.988  12.817 -22.860  1.00 94.32      A    C  
ATOM    561  O   GLY A 276      -2.482  13.171 -23.941  1.00 91.87      A    O  
ATOM    562  N   LYS A 277      -1.400  13.672 -22.024  1.00 94.48      A    N  
ATOM    563  CA  LYS A 277      -1.290  15.132 -22.176  1.00 94.23      A    C  
ATOM    564  C   LYS A 277       0.153  15.540 -22.494  1.00 94.90      A    C  
ATOM    565  O   LYS A 277       0.835  16.185 -21.699  1.00 93.51      A    O  
ATOM    566  CB  LYS A 277      -1.846  15.818 -20.921  1.00 93.13      A    C  
ATOM    567  CG  LYS A 277      -3.358  15.566 -20.756  1.00 90.53      A    C  
ATOM    568  CD  LYS A 277      -3.840  16.079 -19.400  1.00 83.40      A    C  
ATOM    569  CE  LYS A 277      -5.304  15.717 -19.153  1.00 78.52      A    C  
ATOM    570  NZ  LYS A 277      -5.669  15.910 -17.729  1.00 68.60      A    N1+
ATOM    571  N   ARG A 278       0.644  15.165 -23.697  1.00 93.98      A    N  
ATOM    572  CA  ARG A 278       2.034  15.441 -24.122  1.00 94.46      A    C  
ATOM    573  C   ARG A 278       2.412  16.927 -24.084  1.00 95.17      A    C  
ATOM    574  O   ARG A 278       3.555  17.253 -23.769  1.00 94.08      A    O  
ATOM    575  CB  ARG A 278       2.275  14.925 -25.548  1.00 93.20      A    C  
ATOM    576  CG  ARG A 278       2.197  13.396 -25.654  1.00 89.25      A    C  
ATOM    577  CD  ARG A 278       2.525  12.913 -27.080  1.00 88.50      A    C  
ATOM    578  NE  ARG A 278       1.576  13.483 -28.046  1.00 82.75      A    N  
ATOM    579  CZ  ARG A 278       1.635  13.432 -29.370  1.00 79.07      A    C  
ATOM    580  NH1 ARG A 278       2.506  12.734 -30.013  1.00 69.62      A    N1+
ATOM    581  NH2 ARG A 278       0.805  14.122 -30.069  1.00 71.58      A    N  
ATOM    582  N   ASP A 279       1.475  17.832 -24.357  1.00 94.10      A    N  
ATOM    583  CA  ASP A 279       1.733  19.277 -24.348  1.00 94.37      A    C  
ATOM    584  C   ASP A 279       2.157  19.787 -22.962  1.00 95.66      A    C  
ATOM    585  O   ASP A 279       2.965  20.705 -22.872  1.00 94.84      A    O  
ATOM    586  CB  ASP A 279       0.494  20.032 -24.850  1.00 92.45      A    C  
ATOM    587  CG  ASP A 279       0.163  19.677 -26.306  1.00 85.53      A    C  
ATOM    588  OD1 ASP A 279       1.120  19.494 -27.094  1.00 78.47      A    O  
ATOM    589  OD2 ASP A 279      -1.042  19.528 -26.595  1.00 77.01      A    O1-
ATOM    590  N   ALA A 280       1.712  19.132 -21.893  1.00 94.92      A    N  
ATOM    591  CA  ALA A 280       2.158  19.465 -20.541  1.00 95.51      A    C  
ATOM    592  C   ALA A 280       3.662  19.210 -20.346  1.00 96.16      A    C  
ATOM    593  O   ALA A 280       4.323  19.973 -19.647  1.00 95.80      A    O  
ATOM    594  CB  ALA A 280       1.302  18.687 -19.536  1.00 95.10      A    C  
ATOM    595  N   SER A 281       4.253  18.222 -21.033  1.00 96.15      A    N  
ATOM    596  CA  SER A 281       5.709  18.001 -21.014  1.00 96.14      A    C  
ATOM    597  C   SER A 281       6.479  19.176 -21.615  1.00 96.13      A    C  
ATOM    598  O   SER A 281       7.548  19.537 -21.126  1.00 95.34      A    O  
ATOM    599  CB  SER A 281       6.093  16.742 -21.794  1.00 95.57      A    C  
ATOM    600  OG  SER A 281       5.407  15.611 -21.321  1.00 86.65      A    O  
ATOM    601  N   ARG A 282       5.928  19.811 -22.658  1.00 95.83      A    N  
ATOM    602  CA  ARG A 282       6.474  21.035 -23.250  1.00 95.49      A    C  
ATOM    603  C   ARG A 282       6.357  22.212 -22.286  1.00 95.92      A    C  
ATOM    604  O   ARG A 282       7.325  22.950 -22.122  1.00 95.38      A    O  
ATOM    605  CB  ARG A 282       5.756  21.306 -24.585  1.00 94.24      A    C  
ATOM    606  CG  ARG A 282       6.209  22.606 -25.257  1.00 86.93      A    C  
ATOM    607  CD  ARG A 282       5.432  22.802 -26.554  1.00 85.36      A    C  
ATOM    608  NE  ARG A 282       5.567  24.169 -27.066  1.00 73.82      A    N  
ATOM    609  CZ  ARG A 282       4.957  24.655 -28.126  1.00 67.59      A    C  
ATOM    610  NH1 ARG A 282       4.223  23.912 -28.912  1.00 60.57      A    N1+
ATOM    611  NH2 ARG A 282       5.057  25.912 -28.425  1.00 56.57      A    N  
ATOM    612  N   THR A 283       5.228  22.345 -21.598  1.00 95.67      A    N  
ATOM    613  CA  THR A 283       5.036  23.366 -20.565  1.00 95.91      A    C  
ATOM    614  C   THR A 283       6.063  23.206 -19.445  1.00 96.52      A    C  
ATOM    615  O   THR A 283       6.749  24.170 -19.120  1.00 96.05      A    O  
ATOM    616  CB  THR A 283       3.606  23.326 -20.003  1.00 95.25      A    C  
ATOM    617  CG2 THR A 283       3.328  24.450 -19.013  1.00 90.11      A    C  
ATOM    618  OG1 THR A 283       2.697  23.478 -21.066  1.00 90.65      A    O  
ATOM    619  N   ILE A 284       6.266  21.985 -18.934  1.00 96.96      A    N  
ATOM    620  CA  ILE A 284       7.287  21.695 -17.915  1.00 97.02      A    C  
ATOM    621  C   ILE A 284       8.679  22.129 -18.403  1.00 97.00      A    C  
ATOM    622  O   ILE A 284       9.398  22.804 -17.678  1.00 96.67      A    O  
ATOM    623  CB  ILE A 284       7.279  20.194 -17.535  1.00 97.11      A    C  
ATOM    624  CG1 ILE A 284       5.960  19.804 -16.831  1.00 96.24      A    C  
ATOM    625  CG2 ILE A 284       8.457  19.835 -16.614  1.00 96.36      A    C  
ATOM    626  CD1 ILE A 284       5.684  18.291 -16.843  1.00 93.86      A    C  
ATOM    627  N   GLN A 285       9.051  21.781 -19.652  1.00 97.19      A    N  
ATOM    628  CA  GLN A 285      10.338  22.176 -20.224  1.00 96.75      A    C  
ATOM    629  C   GLN A 285      10.487  23.709 -20.305  1.00 96.85      A    C  
ATOM    630  O   GLN A 285      11.558  24.234 -19.996  1.00 96.26      A    O  
ATOM    631  CB  GLN A 285      10.518  21.542 -21.613  1.00 95.63      A    C  
ATOM    632  CG  GLN A 285      11.951  21.721 -22.131  1.00 90.96      A    C  
ATOM    633  CD  GLN A 285      12.138  21.306 -23.590  1.00 89.24      A    C  
ATOM    634  NE2 GLN A 285      13.338  20.919 -23.977  1.00 79.14      A    N  
ATOM    635  OE1 GLN A 285      11.249  21.362 -24.410  1.00 82.21      A    O  
ATOM    636  N   SER A 286       9.428  24.420 -20.701  1.00 96.44      A    N  
ATOM    637  CA  SER A 286       9.447  25.876 -20.854  1.00 96.40      A    C  
ATOM    638  C   SER A 286       9.542  26.629 -19.520  1.00 96.82      A    C  
ATOM    639  O   SER A 286      10.188  27.676 -19.458  1.00 95.81      A    O  
ATOM    640  CB  SER A 286       8.232  26.352 -21.656  1.00 95.34      A    C  
ATOM    641  OG  SER A 286       7.026  26.256 -20.925  1.00 81.48      A    O  
ATOM    642  N   LEU A 287       8.964  26.070 -18.461  1.00 96.65      A    N  
ATOM    643  CA  LEU A 287       8.995  26.651 -17.114  1.00 96.77      A    C  
ATOM    644  C   LEU A 287      10.345  26.472 -16.413  1.00 97.30      A    C  
ATOM    645  O   LEU A 287      10.649  27.206 -15.480  1.00 96.84      A    O  
ATOM    646  CB  LEU A 287       7.865  26.015 -16.282  1.00 96.64      A    C  
ATOM    647  CG  LEU A 287       6.442  26.412 -16.708  1.00 95.27      A    C  
ATOM    648  CD1 LEU A 287       5.437  25.550 -15.942  1.00 92.10      A    C  
ATOM    649  CD2 LEU A 287       6.138  27.877 -16.423  1.00 92.03      A    C  
ATOM    650  N   MET A 288      11.175  25.524 -16.856  1.00 97.24      A    N  
ATOM    651  CA  MET A 288      12.519  25.344 -16.313  1.00 97.42      A    C  
ATOM    652  C   MET A 288      13.474  26.432 -16.827  1.00 97.41      A    C  
ATOM    653  O   MET A 288      13.642  26.560 -18.045  1.00 96.73      A    O  
ATOM    654  CB  MET A 288      13.058  23.960 -16.669  1.00 96.72      A    C  
ATOM    655  CG  MET A 288      12.390  22.839 -15.876  1.00 94.76      A    C  
ATOM    656  SD  MET A 288      13.122  21.206 -16.187  1.00 94.61      A    S  
ATOM    657  CE  MET A 288      12.363  20.800 -17.774  1.00 86.78      A    C  
ATOM    658  N   PRO A 289      14.211  27.178 -15.971  1.00 97.76      A    N  
ATOM    659  CA  PRO A 289      15.309  28.048 -16.385  1.00 97.59      A    C  
ATOM    660  C   PRO A 289      16.397  27.293 -17.156  1.00 97.47      A    C  
ATOM    661  O   PRO A 289      16.575  26.087 -17.010  1.00 96.84      A    O  
ATOM    662  CB  PRO A 289      15.864  28.661 -15.093  1.00 96.97      A    C  
ATOM    663  CG  PRO A 289      14.677  28.604 -14.140  1.00 95.70      A    C  
ATOM    664  CD  PRO A 289      13.967  27.308 -14.550  1.00 97.42      A    C  
ATOM    665  N   SER A 290      17.163  28.011 -17.993  1.00 97.49      A    N  
ATOM    666  CA  SER A 290      18.211  27.394 -18.824  1.00 97.27      A    C  
ATOM    667  C   SER A 290      19.294  26.685 -18.015  1.00 97.35      A    C  
ATOM    668  O   SER A 290      19.793  25.650 -18.451  1.00 96.28      A    O  
ATOM    669  CB  SER A 290      18.849  28.452 -19.733  1.00 96.26      A    C  
ATOM    670  OG  SER A 290      19.344  29.529 -18.979  1.00 83.38      A    O  
ATOM    671  N   SER A 291      19.639  27.208 -16.829  1.00 97.12      A    N  
ATOM    672  CA  SER A 291      20.569  26.596 -15.869  1.00 97.03      A    C  
ATOM    673  C   SER A 291      20.055  25.236 -15.384  1.00 97.22      A    C  
ATOM    674  O   SER A 291      20.745  24.229 -15.532  1.00 96.23      A    O  
ATOM    675  CB  SER A 291      20.774  27.539 -14.671  1.00 96.39      A    C  
ATOM    676  OG  SER A 291      19.507  28.000 -14.212  1.00 90.95      A    O  
ATOM    677  N   VAL A 292      18.806  25.190 -14.910  1.00 97.54      A    N  
ATOM    678  CA  VAL A 292      18.157  23.960 -14.438  1.00 97.70      A    C  
ATOM    679  C   VAL A 292      18.030  22.943 -15.578  1.00 97.79      A    C  
ATOM    680  O   VAL A 292      18.402  21.781 -15.417  1.00 97.10      A    O  
ATOM    681  CB  VAL A 292      16.776  24.271 -13.822  1.00 97.69      A    C  
ATOM    682  CG1 VAL A 292      16.084  23.003 -13.319  1.00 96.44      A    C  
ATOM    683  CG2 VAL A 292      16.900  25.249 -12.652  1.00 96.11      A    C  
ATOM    684  N   ARG A 293      17.610  23.377 -16.778  1.00 97.64      A    N  
ATOM    685  CA  ARG A 293      17.537  22.498 -17.957  1.00 97.35      A    C  
ATOM    686  C   ARG A 293      18.878  21.881 -18.334  1.00 97.44      A    C  
ATOM    687  O   ARG A 293      18.906  20.722 -18.745  1.00 96.85      A    O  
ATOM    688  CB  ARG A 293      16.977  23.245 -19.181  1.00 95.98      A    C  
ATOM    689  CG  ARG A 293      15.489  23.573 -19.047  1.00 88.72      A    C  
ATOM    690  CD  ARG A 293      14.859  23.896 -20.404  1.00 89.32      A    C  
ATOM    691  NE  ARG A 293      15.482  25.054 -21.084  1.00 80.54      A    N  
ATOM    692  CZ  ARG A 293      15.070  26.304 -21.073  1.00 77.24      A    C  
ATOM    693  NH1 ARG A 293      14.074  26.717 -20.347  1.00 68.76      A    N1+
ATOM    694  NH2 ARG A 293      15.639  27.177 -21.835  1.00 67.77      A    N  
ATOM    695  N   ALA A 294      19.962  22.634 -18.226  1.00 97.41      A    N  
ATOM    696  CA  ALA A 294      21.297  22.150 -18.554  1.00 97.39      A    C  
ATOM    697  C   ALA A 294      21.777  21.050 -17.592  1.00 97.41      A    C  
ATOM    698  O   ALA A 294      22.475  20.132 -18.029  1.00 96.41      A    O  
ATOM    699  CB  ALA A 294      22.264  23.341 -18.583  1.00 96.68      A    C  
ATOM    700  N   GLU A 295      21.376  21.112 -16.324  1.00 97.20      A    N  
ATOM    701  CA  GLU A 295      21.704  20.073 -15.336  1.00 97.13      A    C  
ATOM    702  C   GLU A 295      20.770  18.852 -15.448  1.00 97.67      A    C  
ATOM    703  O   GLU A 295      21.241  17.710 -15.455  1.00 96.70      A    O  
ATOM    704  CB  GLU A 295      21.677  20.659 -13.914  1.00 96.34      A    C  
ATOM    705  CG  GLU A 295      22.840  21.626 -13.652  1.00 91.70      A    C  
ATOM    706  CD  GLU A 295      23.011  21.979 -12.157  1.00 90.36      A    C  
ATOM    707  OE1 GLU A 295      23.113  23.174 -11.829  1.00 82.24      A    O  
ATOM    708  OE2 GLU A 295      23.075  21.046 -11.331  1.00 83.86      A    O1-
ATOM    709  N   VAL A 296      19.464  19.067 -15.608  1.00 97.71      A    N  
ATOM    710  CA  VAL A 296      18.477  17.974 -15.707  1.00 97.94      A    C  
ATOM    711  C   VAL A 296      18.626  17.208 -17.031  1.00 98.03      A    C  
ATOM    712  O   VAL A 296      18.585  15.966 -17.048  1.00 97.52      A    O  
ATOM    713  CB  VAL A 296      17.046  18.509 -15.504  1.00 97.76      A    C  
ATOM    714  CG1 VAL A 296      15.997  17.393 -15.608  1.00 96.65      A    C  
ATOM    715  CG2 VAL A 296      16.881  19.134 -14.116  1.00 96.24      A    C  
ATOM    716  N   PHE A 297      18.860  17.909 -18.136  1.00 97.88      A    N  
ATOM    717  CA  PHE A 297      19.025  17.374 -19.493  1.00 97.82      A    C  
ATOM    718  C   PHE A 297      20.397  17.746 -20.087  1.00 97.73      A    C  
ATOM    719  O   PHE A 297      20.482  18.597 -20.986  1.00 96.76      A    O  
ATOM    720  CB  PHE A 297      17.866  17.845 -20.389  1.00 97.51      A    C  
ATOM    721  CG  PHE A 297      16.481  17.589 -19.836  1.00 97.55      A    C  
ATOM    722  CD1 PHE A 297      16.097  16.303 -19.408  1.00 95.97      A    C  
ATOM    723  CD2 PHE A 297      15.560  18.654 -19.731  1.00 95.76      A    C  
ATOM    724  CE1 PHE A 297      14.815  16.077 -18.878  1.00 95.28      A    C  
ATOM    725  CE2 PHE A 297      14.275  18.428 -19.205  1.00 95.30      A    C  
ATOM    726  CZ  PHE A 297      13.896  17.142 -18.778  1.00 95.74      A    C  
ATOM    727  N   PRO A 298      21.483  17.136 -19.607  1.00 97.70      A    N  
ATOM    728  CA  PRO A 298      22.821  17.513 -20.026  1.00 97.78      A    C  
ATOM    729  C   PRO A 298      23.099  17.182 -21.495  1.00 97.95      A    C  
ATOM    730  O   PRO A 298      22.661  16.150 -22.039  1.00 97.25      A    O  
ATOM    731  CB  PRO A 298      23.774  16.766 -19.078  1.00 97.01      A    C  
ATOM    732  CG  PRO A 298      22.961  15.548 -18.651  1.00 96.01      A    C  
ATOM    733  CD  PRO A 298      21.541  16.097 -18.597  1.00 97.49      A    C  
ATOM    734  N   GLY A 299      23.881  18.041 -22.154  1.00 96.71      A    N  
ATOM    735  CA  GLY A 299      24.405  17.832 -23.499  1.00 96.64      A    C  
ATOM    736  C   GLY A 299      23.313  17.551 -24.537  1.00 97.10      A    C  
ATOM    737  O   GLY A 299      22.359  18.308 -24.683  1.00 95.78      A    O  
ATOM    738  N   LEU A 300      23.465  16.435 -25.265  1.00 97.52      A    N  
ATOM    739  CA  LEU A 300      22.585  16.067 -26.369  1.00 97.78      A    C  
ATOM    740  C   LEU A 300      21.155  15.705 -25.915  1.00 98.00      A    C  
ATOM    741  O   LEU A 300      20.227  15.800 -26.716  1.00 97.11      A    O  
ATOM    742  CB  LEU A 300      23.258  14.918 -27.151  1.00 96.62      A    C  
ATOM    743  CG  LEU A 300      22.642  14.611 -28.531  1.00 92.28      A    C  
ATOM    744  CD1 LEU A 300      22.725  15.807 -29.479  1.00 88.32      A    C  
ATOM    745  CD2 LEU A 300      23.421  13.469 -29.185  1.00 88.86      A    C  
ATOM    746  N   GLN A 301      20.952  15.359 -24.625  1.00 98.01      A    N  
ATOM    747  CA  GLN A 301      19.624  15.044 -24.082  1.00 98.00      A    C  
ATOM    748  C   GLN A 301      18.628  16.199 -24.273  1.00 97.88      A    C  
ATOM    749  O   GLN A 301      17.474  15.958 -24.593  1.00 97.13      A    O  
ATOM    750  CB  GLN A 301      19.711  14.678 -22.589  1.00 98.04      A    C  
ATOM    751  CG  GLN A 301      20.508  13.397 -22.342  1.00 97.49      A    C  
ATOM    752  CD  GLN A 301      20.631  13.032 -20.859  1.00 97.29      A    C  
ATOM    753  NE2 GLN A 301      21.632  12.264 -20.495  1.00 89.60      A    N  
ATOM    754  OE1 GLN A 301      19.839  13.422 -20.011  1.00 90.45      A    O  
ATOM    755  N   ARG A 302      19.102  17.449 -24.167  1.00 97.69      A    N  
ATOM    756  CA  ARG A 302      18.268  18.638 -24.410  1.00 97.03      A    C  
ATOM    757  C   ARG A 302      17.704  18.670 -25.831  1.00 97.27      A    C  
ATOM    758  O   ARG A 302      16.538  18.987 -26.011  1.00 96.16      A    O  
ATOM    759  CB  ARG A 302      19.103  19.894 -24.086  1.00 95.54      A    C  
ATOM    760  CG  ARG A 302      18.293  21.204 -24.207  1.00 86.90      A    C  
ATOM    761  CD  ARG A 302      19.192  22.386 -23.841  1.00 86.15      A    C  
ATOM    762  NE  ARG A 302      18.529  23.682 -24.038  1.00 75.73      A    N  
ATOM    763  CZ  ARG A 302      19.088  24.870 -23.941  1.00 69.09      A    C  
ATOM    764  NH1 ARG A 302      20.338  25.031 -23.611  1.00 62.82      A    N1+
ATOM    765  NH2 ARG A 302      18.404  25.949 -24.180  1.00 58.79      A    N  
ATOM    766  N   SER A 303      18.508  18.308 -26.830  1.00 97.48      A    N  
ATOM    767  CA  SER A 303      18.091  18.361 -28.237  1.00 97.25      A    C  
ATOM    768  C   SER A 303      17.173  17.211 -28.662  1.00 97.41      A    C  
ATOM    769  O   SER A 303      16.416  17.353 -29.609  1.00 96.42      A    O  
ATOM    770  CB  SER A 303      19.311  18.416 -29.158  1.00 96.21      A    C  
ATOM    771  OG  SER A 303      19.949  17.165 -29.246  1.00 83.67      A    O  
ATOM    772  N   VAL A 304      17.238  16.055 -27.959  1.00 97.77      A    N  
ATOM    773  CA  VAL A 304      16.417  14.870 -28.258  1.00 98.08      A    C  
ATOM    774  C   VAL A 304      15.261  14.678 -27.280  1.00 98.14      A    C  
ATOM    775  O   VAL A 304      14.547  13.681 -27.354  1.00 97.74      A    O  
ATOM    776  CB  VAL A 304      17.255  13.584 -28.377  1.00 97.87      A    C  
ATOM    777  CG1 VAL A 304      18.343  13.718 -29.448  1.00 97.02      A    C  
ATOM    778  CG2 VAL A 304      17.907  13.186 -27.045  1.00 95.72      A    C  
ATOM    779  N   PHE A 305      15.056  15.630 -26.353  1.00 98.02      A    N  
ATOM    780  CA  PHE A 305      13.990  15.557 -25.356  1.00 97.97      A    C  
ATOM    781  C   PHE A 305      12.605  15.407 -26.014  1.00 98.00      A    C  
ATOM    782  O   PHE A 305      11.838  14.535 -25.619  1.00 97.68      A    O  
ATOM    783  CB  PHE A 305      14.035  16.798 -24.463  1.00 97.78      A    C  
ATOM    784  CG  PHE A 305      12.929  16.830 -23.432  1.00 97.89      A    C  
ATOM    785  CD1 PHE A 305      11.798  17.655 -23.617  1.00 96.44      A    C  
ATOM    786  CD2 PHE A 305      12.995  16.000 -22.297  1.00 96.40      A    C  
ATOM    787  CE1 PHE A 305      10.760  17.664 -22.669  1.00 96.17      A    C  
ATOM    788  CE2 PHE A 305      11.953  16.009 -21.345  1.00 96.20      A    C  
ATOM    789  CZ  PHE A 305      10.843  16.842 -21.534  1.00 96.76      A    C  
ATOM    790  N   LYS A 306      12.333  16.172 -27.072  1.00 97.72      A    N  
ATOM    791  CA  LYS A 306      11.115  16.039 -27.878  1.00 97.75      A    C  
ATOM    792  C   LYS A 306      10.937  14.601 -28.374  1.00 97.94      A    C  
ATOM    793  O   LYS A 306       9.921  13.984 -28.085  1.00 97.59      A    O  
ATOM    794  CB  LYS A 306      11.150  17.055 -29.037  1.00 96.96      A    C  
ATOM    795  CG  LYS A 306       9.907  16.978 -29.931  1.00 95.32      A    C  
ATOM    796  CD  LYS A 306      10.026  17.944 -31.124  1.00 92.81      A    C  
ATOM    797  CE  LYS A 306       8.842  17.783 -32.078  1.00 85.40      A    C  
ATOM    798  NZ  LYS A 306       9.012  18.601 -33.300  1.00 80.00      A    N1+
ATOM    799  N   SER A 307      11.943  14.040 -29.048  1.00 97.71      A    N  
ATOM    800  CA  SER A 307      11.901  12.672 -29.581  1.00 97.96      A    C  
ATOM    801  C   SER A 307      11.691  11.614 -28.488  1.00 98.21      A    C  
ATOM    802  O   SER A 307      10.887  10.704 -28.661  1.00 97.93      A    O  
ATOM    803  CB  SER A 307      13.183  12.394 -30.361  1.00 97.67      A    C  
ATOM    804  OG  SER A 307      13.255  13.276 -31.458  1.00 94.88      A    O  
ATOM    805  N   ALA A 308      12.348  11.767 -27.334  1.00 98.22      A    N  
ATOM    806  CA  ALA A 308      12.158  10.878 -26.194  1.00 98.32      A    C  
ATOM    807  C   ALA A 308      10.729  10.942 -25.635  1.00 98.41      A    C  
ATOM    808  O   ALA A 308      10.128   9.906 -25.363  1.00 98.12      A    O  
ATOM    809  CB  ALA A 308      13.193  11.231 -25.115  1.00 98.30      A    C  
ATOM    810  N   VAL A 309      10.155  12.144 -25.513  1.00 98.21      A    N  
ATOM    811  CA  VAL A 309       8.765  12.365 -25.081  1.00 98.13      A    C  
ATOM    812  C   VAL A 309       7.771  11.737 -26.047  1.00 98.08      A    C  
ATOM    813  O   VAL A 309       6.842  11.064 -25.621  1.00 97.66      A    O  
ATOM    814  CB  VAL A 309       8.509  13.877 -24.906  1.00 97.67      A    C  
ATOM    815  CG1 VAL A 309       7.023  14.258 -24.869  1.00 96.12      A    C  
ATOM    816  CG2 VAL A 309       9.145  14.373 -23.598  1.00 95.96      A    C  
ATOM    817  N   PHE A 310       7.969  11.911 -27.377  1.00 97.82      A    N  
ATOM    818  CA  PHE A 310       7.080  11.336 -28.381  1.00 97.57      A    C  
ATOM    819  C   PHE A 310       7.133   9.805 -28.386  1.00 97.63      A    C  
ATOM    820  O   PHE A 310       6.075   9.167 -28.377  1.00 97.12      A    O  
ATOM    821  CB  PHE A 310       7.410  11.909 -29.768  1.00 96.90      A    C  
ATOM    822  CG  PHE A 310       6.653  13.190 -30.079  1.00 95.54      A    C  
ATOM    823  CD1 PHE A 310       5.525  13.140 -30.910  1.00 90.82      A    C  
ATOM    824  CD2 PHE A 310       7.069  14.420 -29.552  1.00 90.74      A    C  
ATOM    825  CE1 PHE A 310       4.828  14.328 -31.225  1.00 89.28      A    C  
ATOM    826  CE2 PHE A 310       6.375  15.599 -29.856  1.00 89.75      A    C  
ATOM    827  CZ  PHE A 310       5.256  15.561 -30.700  1.00 90.74      A    C  
ATOM    828  N   LEU A 311       8.336   9.212 -28.322  1.00 97.72      A    N  
ATOM    829  CA  LEU A 311       8.491   7.763 -28.242  1.00 97.93      A    C  
ATOM    830  C   LEU A 311       7.866   7.208 -26.957  1.00 98.06      A    C  
ATOM    831  O   LEU A 311       7.056   6.292 -27.015  1.00 97.82      A    O  
ATOM    832  CB  LEU A 311       9.984   7.404 -28.355  1.00 98.08      A    C  
ATOM    833  CG  LEU A 311      10.273   5.893 -28.285  1.00 97.90      A    C  
ATOM    834  CD1 LEU A 311       9.566   5.097 -29.382  1.00 95.93      A    C  
ATOM    835  CD2 LEU A 311      11.778   5.652 -28.428  1.00 95.73      A    C  
ATOM    836  N   ALA A 312       8.206   7.787 -25.805  1.00 98.05      A    N  
ATOM    837  CA  ALA A 312       7.671   7.355 -24.522  1.00 97.90      A    C  
ATOM    838  C   ALA A 312       6.144   7.480 -24.474  1.00 97.76      A    C  
ATOM    839  O   ALA A 312       5.475   6.535 -24.086  1.00 97.47      A    O  
ATOM    840  CB  ALA A 312       8.337   8.168 -23.405  1.00 98.00      A    C  
ATOM    841  N   SER A 313       5.589   8.607 -24.937  1.00 97.95      A    N  
ATOM    842  CA  SER A 313       4.143   8.823 -24.997  1.00 97.63      A    C  
ATOM    843  C   SER A 313       3.450   7.777 -25.855  1.00 97.42      A    C  
ATOM    844  O   SER A 313       2.459   7.201 -25.419  1.00 96.60      A    O  
ATOM    845  CB  SER A 313       3.836  10.213 -25.542  1.00 96.95      A    C  
ATOM    846  OG  SER A 313       2.442  10.456 -25.505  1.00 89.57      A    O  
ATOM    847  N   HIS A 314       3.979   7.493 -27.049  1.00 97.43      A    N  
ATOM    848  CA  HIS A 314       3.403   6.474 -27.930  1.00 97.24      A    C  
ATOM    849  C   HIS A 314       3.334   5.122 -27.221  1.00 97.33      A    C  
ATOM    850  O   HIS A 314       2.251   4.543 -27.096  1.00 96.76      A    O  
ATOM    851  CB  HIS A 314       4.226   6.414 -29.231  1.00 96.75      A    C  
ATOM    852  CG  HIS A 314       3.709   5.482 -30.307  1.00 96.23      A    C  
ATOM    853  CD2 HIS A 314       2.670   4.596 -30.252  1.00 88.40      A    C  
ATOM    854  ND1 HIS A 314       4.240   5.387 -31.582  1.00 88.78      A    N  
ATOM    855  CE1 HIS A 314       3.538   4.458 -32.251  1.00 90.31      A    C  
ATOM    856  NE2 HIS A 314       2.573   3.949 -31.483  1.00 91.85      A    N  
ATOM    857  N   ILE A 315       4.449   4.643 -26.683  1.00 97.52      A    N  
ATOM    858  CA  ILE A 315       4.508   3.316 -26.074  1.00 97.76      A    C  
ATOM    859  C   ILE A 315       3.676   3.249 -24.786  1.00 97.55      A    C  
ATOM    860  O   ILE A 315       2.896   2.307 -24.620  1.00 97.12      A    O  
ATOM    861  CB  ILE A 315       5.959   2.868 -25.874  1.00 97.71      A    C  
ATOM    862  CG1 ILE A 315       6.821   2.925 -27.164  1.00 96.23      A    C  
ATOM    863  CG2 ILE A 315       5.992   1.432 -25.326  1.00 96.47      A    C  
ATOM    864  CD1 ILE A 315       6.218   2.234 -28.396  1.00 90.10      A    C  
ATOM    865  N   ILE A 316       3.753   4.249 -23.907  1.00 97.69      A    N  
ATOM    866  CA  ILE A 316       2.958   4.310 -22.668  1.00 97.66      A    C  
ATOM    867  C   ILE A 316       1.462   4.244 -22.987  1.00 97.05      A    C  
ATOM    868  O   ILE A 316       0.733   3.458 -22.390  1.00 96.27      A    O  
ATOM    869  CB  ILE A 316       3.308   5.573 -21.853  1.00 97.78      A    C  
ATOM    870  CG1 ILE A 316       4.710   5.430 -21.216  1.00 97.16      A    C  
ATOM    871  CG2 ILE A 316       2.262   5.846 -20.755  1.00 96.89      A    C  
ATOM    872  CD1 ILE A 316       5.269   6.752 -20.656  1.00 95.74      A    C  
ATOM    873  N   GLN A 317       0.998   5.016 -23.962  1.00 97.22      A    N  
ATOM    874  CA  GLN A 317      -0.416   5.043 -24.326  1.00 96.63      A    C  
ATOM    875  C   GLN A 317      -0.892   3.704 -24.906  1.00 96.24      A    C  
ATOM    876  O   GLN A 317      -2.019   3.300 -24.622  1.00 95.32      A    O  
ATOM    877  CB  GLN A 317      -0.667   6.211 -25.296  1.00 96.10      A    C  
ATOM    878  CG  GLN A 317      -0.563   7.591 -24.595  1.00 93.79      A    C  
ATOM    879  CD  GLN A 317      -1.603   7.760 -23.497  1.00 93.27      A    C  
ATOM    880  NE2 GLN A 317      -1.212   8.201 -22.323  1.00 84.33      A    N  
ATOM    881  OE1 GLN A 317      -2.773   7.471 -23.681  1.00 85.48      A    O  
ATOM    882  N   VAL A 318      -0.038   2.972 -25.632  1.00 96.87      A    N  
ATOM    883  CA  VAL A 318      -0.353   1.609 -26.084  1.00 96.70      A    C  
ATOM    884  C   VAL A 318      -0.539   0.666 -24.887  1.00 96.67      A    C  
ATOM    885  O   VAL A 318      -1.531  -0.062 -24.841  1.00 95.60      A    O  
ATOM    886  CB  VAL A 318       0.712   1.070 -27.060  1.00 96.60      A    C  
ATOM    887  CG1 VAL A 318       0.471  -0.408 -27.423  1.00 94.68      A    C  
ATOM    888  CG2 VAL A 318       0.698   1.854 -28.373  1.00 94.31      A    C  
ATOM    889  N   PHE A 319       0.359   0.700 -23.905  1.00 96.83      A    N  
ATOM    890  CA  PHE A 319       0.265  -0.152 -22.709  1.00 96.49      A    C  
ATOM    891  C   PHE A 319      -0.921   0.197 -21.803  1.00 95.52      A    C  
ATOM    892  O   PHE A 319      -1.458  -0.690 -21.134  1.00 93.64      A    O  
ATOM    893  CB  PHE A 319       1.568  -0.077 -21.913  1.00 96.89      A    C  
ATOM    894  CG  PHE A 319       2.620  -1.077 -22.347  1.00 97.34      A    C  
ATOM    895  CD1 PHE A 319       2.871  -2.212 -21.548  1.00 95.20      A    C  
ATOM    896  CD2 PHE A 319       3.366  -0.870 -23.510  1.00 95.21      A    C  
ATOM    897  CE1 PHE A 319       3.877  -3.109 -21.902  1.00 94.99      A    C  
ATOM    898  CE2 PHE A 319       4.379  -1.773 -23.872  1.00 95.41      A    C  
ATOM    899  CZ  PHE A 319       4.647  -2.889 -23.058  1.00 96.59      A    C  
ATOM    900  N   LEU A 320      -1.359   1.457 -21.802  1.00 95.35      A    N  
ATOM    901  CA  LEU A 320      -2.552   1.915 -21.097  1.00 94.49      A    C  
ATOM    902  C   LEU A 320      -3.852   1.692 -21.897  1.00 93.13      A    C  
ATOM    903  O   LEU A 320      -4.930   2.078 -21.449  1.00 89.81      A    O  
ATOM    904  CB  LEU A 320      -2.356   3.375 -20.652  1.00 94.55      A    C  
ATOM    905  CG  LEU A 320      -1.210   3.591 -19.637  1.00 94.57      A    C  
ATOM    906  CD1 LEU A 320      -1.098   5.074 -19.313  1.00 91.78      A    C  
ATOM    907  CD2 LEU A 320      -1.427   2.835 -18.321  1.00 91.54      A    C  
ATOM    908  N   GLY A 321      -3.771   1.059 -23.068  1.00 93.32      A    N  
ATOM    909  CA  GLY A 321      -4.942   0.696 -23.876  1.00 91.72      A    C  
ATOM    910  C   GLY A 321      -5.584   1.864 -24.630  1.00 91.51      A    C  
ATOM    911  O   GLY A 321      -6.759   1.797 -24.984  1.00 87.33      A    O  
ATOM    912  N   SER A 322      -4.839   2.937 -24.896  1.00 90.67      A    N  
ATOM    913  CA  SER A 322      -5.342   4.083 -25.651  1.00 89.20      A    C  
ATOM    914  C   SER A 322      -5.662   3.714 -27.097  1.00 87.48      A    C  
ATOM    915  O   SER A 322      -4.875   3.084 -27.800  1.00 83.62      A    O  
ATOM    916  CB  SER A 322      -4.335   5.232 -25.616  1.00 88.18      A    C  
ATOM    917  OG  SER A 322      -4.876   6.390 -26.231  1.00 78.15      A    O  
ATOM    918  N   MET A 323      -6.814   4.186 -27.574  1.00 85.03      A    N  
ATOM    919  CA  MET A 323      -7.272   4.010 -28.957  1.00 83.33      A    C  
ATOM    920  C   MET A 323      -6.917   5.202 -29.860  1.00 84.10      A    C  
ATOM    921  O   MET A 323      -7.375   5.265 -31.002  1.00 78.31      A    O  
ATOM    922  CB  MET A 323      -8.788   3.735 -28.957  1.00 80.11      A    C  
ATOM    923  CG  MET A 323      -9.157   2.453 -28.203  1.00 75.44      A    C  
ATOM    924  SD  MET A 323      -8.540   0.906 -28.948  1.00 66.54      A    S  
ATOM    925  CE  MET A 323      -9.746   0.691 -30.275  1.00 57.45      A    C  
ATOM    926  N   LYS A 324      -6.130   6.166 -29.357  1.00 84.37      A    N  
ATOM    927  CA  LYS A 324      -5.720   7.353 -30.116  1.00 84.80      A    C  
ATOM    928  C   LYS A 324      -4.770   6.969 -31.253  1.00 86.85      A    C  
ATOM    929  O   LYS A 324      -3.957   6.050 -31.125  1.00 82.32      A    O  
ATOM    930  CB  LYS A 324      -5.079   8.406 -29.184  1.00 80.25      A    C  
ATOM    931  CG  LYS A 324      -6.077   9.032 -28.186  1.00 74.75      A    C  
ATOM    932  CD  LYS A 324      -5.372  10.046 -27.264  1.00 70.63      A    C  
ATOM    933  CE  LYS A 324      -6.339  10.650 -26.245  1.00 63.03      A    C  
ATOM    934  NZ  LYS A 324      -5.643  11.562 -25.279  1.00 54.22      A    N1+
ATOM    935  N   SER A 325      -4.840   7.695 -32.362  1.00 87.40      A    N  
ATOM    936  CA  SER A 325      -3.831   7.633 -33.423  1.00 88.23      A    C  
ATOM    937  C   SER A 325      -2.550   8.342 -32.975  1.00 89.34      A    C  
ATOM    938  O   SER A 325      -2.612   9.355 -32.282  1.00 85.67      A    O  
ATOM    939  CB  SER A 325      -4.365   8.253 -34.722  1.00 83.49      A    C  
ATOM    940  OG  SER A 325      -4.841   9.557 -34.480  1.00 74.02      A    O  
ATOM    941  N   PHE A 326      -1.403   7.827 -33.411  1.00 90.90      A    N  
ATOM    942  CA  PHE A 326      -0.096   8.405 -33.126  1.00 91.53      A    C  
ATOM    943  C   PHE A 326       0.464   9.104 -34.361  1.00 92.54      A    C  
ATOM    944  O   PHE A 326       0.159   8.724 -35.489  1.00 90.22      A    O  
ATOM    945  CB  PHE A 326       0.844   7.316 -32.589  1.00 90.06      A    C  
ATOM    946  CG  PHE A 326       0.292   6.628 -31.357  1.00 89.01      A    C  
ATOM    947  CD1 PHE A 326       0.263   7.303 -30.122  1.00 83.84      A    C  
ATOM    948  CD2 PHE A 326      -0.259   5.339 -31.464  1.00 84.31      A    C  
ATOM    949  CE1 PHE A 326      -0.311   6.697 -28.996  1.00 80.72      A    C  
ATOM    950  CE2 PHE A 326      -0.838   4.728 -30.332  1.00 82.00      A    C  
ATOM    951  CZ  PHE A 326      -0.868   5.404 -29.101  1.00 82.91      A    C  
ATOM    952  N   GLU A 327       1.270  10.138 -34.150  1.00 91.32      A    N  
ATOM    953  CA  GLU A 327       1.928  10.889 -35.217  1.00 92.55      A    C  
ATOM    954  C   GLU A 327       3.064  10.076 -35.848  1.00 93.71      A    C  
ATOM    955  O   GLU A 327       3.740   9.306 -35.165  1.00 92.00      A    O  
ATOM    956  CB  GLU A 327       2.464  12.211 -34.660  1.00 90.50      A    C  
ATOM    957  CG  GLU A 327       1.330  13.207 -34.366  1.00 84.68      A    C  
ATOM    958  CD  GLU A 327       1.768  14.302 -33.388  1.00 81.05      A    C  
ATOM    959  OE1 GLU A 327       0.906  14.711 -32.580  1.00 71.73      A    O  
ATOM    960  OE2 GLU A 327       2.965  14.610 -33.296  1.00 71.23      A    O1-
ATOM    961  N   ASP A 328       3.286  10.282 -37.144  1.00 94.03      A    N  
ATOM    962  CA  ASP A 328       4.384   9.657 -37.869  1.00 94.92      A    C  
ATOM    963  C   ASP A 328       5.738  10.064 -37.255  1.00 95.54      A    C  
ATOM    964  O   ASP A 328       6.044  11.240 -37.066  1.00 94.50      A    O  
ATOM    965  CB  ASP A 328       4.297  10.013 -39.368  1.00 93.49      A    C  
ATOM    966  CG  ASP A 328       5.332   9.286 -40.245  1.00 91.17      A    C  
ATOM    967  OD1 ASP A 328       6.329   8.760 -39.698  1.00 87.26      A    O  
ATOM    968  OD2 ASP A 328       5.128   9.244 -41.467  1.00 86.77      A    O1-
ATOM    969  N   TRP A 329       6.572   9.062 -36.965  1.00 96.14      A    N  
ATOM    970  CA  TRP A 329       7.903   9.246 -36.406  1.00 96.85      A    C  
ATOM    971  C   TRP A 329       8.832  10.064 -37.323  1.00 97.01      A    C  
ATOM    972  O   TRP A 329       9.708  10.751 -36.814  1.00 96.02      A    O  
ATOM    973  CB  TRP A 329       8.518   7.871 -36.115  1.00 96.82      A    C  
ATOM    974  CG  TRP A 329       7.905   7.098 -34.991  1.00 97.17      A    C  
ATOM    975  CD1 TRP A 329       6.887   7.477 -34.189  1.00 96.06      A    C  
ATOM    976  CD2 TRP A 329       8.309   5.780 -34.505  1.00 96.85      A    C  
ATOM    977  CE2 TRP A 329       7.487   5.436 -33.391  1.00 96.61      A    C  
ATOM    978  CE3 TRP A 329       9.297   4.845 -34.889  1.00 96.51      A    C  
ATOM    979  NE1 TRP A 329       6.632   6.508 -33.248  1.00 96.07      A    N  
ATOM    980  CZ2 TRP A 329       7.649   4.230 -32.682  1.00 95.87      A    C  
ATOM    981  CZ3 TRP A 329       9.464   3.637 -34.188  1.00 95.53      A    C  
ATOM    982  CH2 TRP A 329       8.649   3.328 -33.090  1.00 95.18      A    C  
ATOM    983  N   ALA A 330       8.630  10.017 -38.648  1.00 96.35      A    N  
ATOM    984  CA  ALA A 330       9.377  10.844 -39.581  1.00 96.27      A    C  
ATOM    985  C   ALA A 330       8.954  12.315 -39.477  1.00 96.21      A    C  
ATOM    986  O   ALA A 330       9.811  13.196 -39.420  1.00 94.62      A    O  
ATOM    987  CB  ALA A 330       9.179  10.292 -41.000  1.00 95.39      A    C  
ATOM    988  N   PHE A 331       7.656  12.579 -39.359  1.00 95.76      A    N  
ATOM    989  CA  PHE A 331       7.123  13.938 -39.250  1.00 95.58      A    C  
ATOM    990  C   PHE A 331       7.592  14.658 -37.979  1.00 95.88      A    C  
ATOM    991  O   PHE A 331       7.944  15.838 -38.019  1.00 93.95      A    O  
ATOM    992  CB  PHE A 331       5.586  13.868 -39.301  1.00 93.89      A    C  
ATOM    993  CG  PHE A 331       4.931  15.237 -39.263  1.00 84.56      A    C  
ATOM    994  CD1 PHE A 331       4.375  15.722 -38.066  1.00 77.36      A    C  
ATOM    995  CD2 PHE A 331       4.910  16.038 -40.416  1.00 74.66      A    C  
ATOM    996  CE1 PHE A 331       3.793  17.003 -38.022  1.00 67.76      A    C  
ATOM    997  CE2 PHE A 331       4.341  17.323 -40.372  1.00 68.66      A    C  
ATOM    998  CZ  PHE A 331       3.784  17.801 -39.179  1.00 65.26      A    C  
ATOM    999  N   VAL A 332       7.671  13.942 -36.859  1.00 96.07      A    N  
ATOM   1000  CA  VAL A 332       8.107  14.531 -35.577  1.00 96.22      A    C  
ATOM   1001  C   VAL A 332       9.629  14.566 -35.396  1.00 96.71      A    C  
ATOM   1002  O   VAL A 332      10.109  15.071 -34.382  1.00 95.76      A    O  
ATOM   1003  CB  VAL A 332       7.402  13.875 -34.373  1.00 95.40      A    C  
ATOM   1004  CG1 VAL A 332       5.880  13.981 -34.519  1.00 91.54      A    C  
ATOM   1005  CG2 VAL A 332       7.783  12.409 -34.178  1.00 91.07      A    C  
ATOM   1006  N   GLY A 333      10.400  14.044 -36.349  1.00 96.51      A    N  
ATOM   1007  CA  GLY A 333      11.860  13.972 -36.327  1.00 96.68      A    C  
ATOM   1008  C   GLY A 333      12.441  12.815 -35.509  1.00 97.28      A    C  
ATOM   1009  O   GLY A 333      13.661  12.676 -35.421  1.00 96.49      A    O  
ATOM   1010  N   LEU A 334      11.613  11.963 -34.938  1.00 97.07      A    N  
ATOM   1011  CA  LEU A 334      12.039  10.801 -34.149  1.00 97.56      A    C  
ATOM   1012  C   LEU A 334      12.778   9.772 -35.017  1.00 97.72      A    C  
ATOM   1013  O   LEU A 334      13.780   9.223 -34.568  1.00 97.40      A    O  
ATOM   1014  CB  LEU A 334      10.815  10.194 -33.451  1.00 97.51      A    C  
ATOM   1015  CG  LEU A 334      11.054   8.835 -32.758  1.00 97.18      A    C  
ATOM   1016  CD1 LEU A 334      12.107   8.911 -31.656  1.00 94.47      A    C  
ATOM   1017  CD2 LEU A 334       9.752   8.331 -32.134  1.00 94.77      A    C  
ATOM   1018  N   ALA A 335      12.318   9.518 -36.250  1.00 97.30      A    N  
ATOM   1019  CA  ALA A 335      12.988   8.587 -37.157  1.00 97.25      A    C  
ATOM   1020  C   ALA A 335      14.431   9.012 -37.451  1.00 97.24      A    C  
ATOM   1021  O   ALA A 335      15.348   8.212 -37.289  1.00 96.58      A    O  
ATOM   1022  CB  ALA A 335      12.146   8.455 -38.441  1.00 96.69      A    C  
ATOM   1023  N   GLU A 336      14.663  10.296 -37.763  1.00 97.26      A    N  
ATOM   1024  CA  GLU A 336      15.993  10.878 -37.978  1.00 97.04      A    C  
ATOM   1025  C   GLU A 336      16.885  10.744 -36.729  1.00 97.59      A    C  
ATOM   1026  O   GLU A 336      18.059  10.363 -36.810  1.00 96.84      A    O  
ATOM   1027  CB  GLU A 336      15.832  12.367 -38.372  1.00 95.89      A    C  
ATOM   1028  CG  GLU A 336      17.143  13.033 -38.839  1.00 82.64      A    C  
ATOM   1029  CD  GLU A 336      17.079  14.580 -38.917  1.00 78.34      A    C  
ATOM   1030  OE1 GLU A 336      18.144  15.220 -39.049  1.00 69.85      A    O  
ATOM   1031  OE2 GLU A 336      16.013  15.202 -38.705  1.00 70.06      A    O1-
ATOM   1032  N   ASP A 337      16.336  11.020 -35.549  1.00 97.25      A    N  
ATOM   1033  CA  ASP A 337      17.076  10.888 -34.295  1.00 97.79      A    C  
ATOM   1034  C   ASP A 337      17.455   9.423 -34.008  1.00 97.98      A    C  
ATOM   1035  O   ASP A 337      18.558   9.160 -33.515  1.00 97.55      A    O  
ATOM   1036  CB  ASP A 337      16.275  11.501 -33.138  1.00 97.72      A    C  
ATOM   1037  CG  ASP A 337      16.350  13.037 -33.073  1.00 97.33      A    C  
ATOM   1038  OD1 ASP A 337      17.266  13.641 -33.681  1.00 94.88      A    O  
ATOM   1039  OD2 ASP A 337      15.580  13.642 -32.290  1.00 94.60      A    O1-
ATOM   1040  N   LEU A 338      16.596   8.453 -34.364  1.00 97.65      A    N  
ATOM   1041  CA  LEU A 338      16.879   7.022 -34.224  1.00 97.62      A    C  
ATOM   1042  C   LEU A 338      17.937   6.524 -35.224  1.00 97.60      A    C  
ATOM   1043  O   LEU A 338      18.605   5.531 -34.924  1.00 97.12      A    O  
ATOM   1044  CB  LEU A 338      15.575   6.214 -34.356  1.00 97.57      A    C  
ATOM   1045  CG  LEU A 338      14.600   6.343 -33.165  1.00 97.23      A    C  
ATOM   1046  CD1 LEU A 338      13.309   5.595 -33.485  1.00 95.39      A    C  
ATOM   1047  CD2 LEU A 338      15.167   5.766 -31.863  1.00 95.10      A    C  
ATOM   1048  N   GLU A 339      18.173   7.184 -36.343  1.00 97.24      A    N  
ATOM   1049  CA  GLU A 339      19.267   6.831 -37.268  1.00 96.98      A    C  
ATOM   1050  C   GLU A 339      20.650   7.188 -36.697  1.00 97.31      A    C  
ATOM   1051  O   GLU A 339      21.634   6.472 -36.905  1.00 95.92      A    O  
ATOM   1052  CB  GLU A 339      19.041   7.490 -38.625  1.00 95.54      A    C  
ATOM   1053  CG  GLU A 339      17.878   6.831 -39.386  1.00 87.57      A    C  
ATOM   1054  CD  GLU A 339      17.586   7.484 -40.749  1.00 81.63      A    C  
ATOM   1055  OE1 GLU A 339      16.641   6.995 -41.410  1.00 72.03      A    O  
ATOM   1056  OE2 GLU A 339      18.319   8.421 -41.124  1.00 70.91      A    O1-
ATOM   1057  N   SER A 340      20.742   8.246 -35.888  1.00 97.35      A    N  
ATOM   1058  CA  SER A 340      21.993   8.678 -35.269  1.00 97.67      A    C  
ATOM   1059  C   SER A 340      22.294   7.919 -33.971  1.00 97.97      A    C  
ATOM   1060  O   SER A 340      21.610   8.087 -32.963  1.00 97.19      A    O  
ATOM   1061  CB  SER A 340      21.943  10.185 -35.020  1.00 97.10      A    C  
ATOM   1062  OG  SER A 340      23.112  10.625 -34.354  1.00 93.52      A    O  
ATOM   1063  N   THR A 341      23.402   7.168 -33.937  1.00 98.00      A    N  
ATOM   1064  CA  THR A 341      23.842   6.408 -32.750  1.00 98.06      A    C  
ATOM   1065  C   THR A 341      23.966   7.278 -31.491  1.00 98.22      A    C  
ATOM   1066  O   THR A 341      23.584   6.853 -30.400  1.00 97.33      A    O  
ATOM   1067  CB  THR A 341      25.182   5.726 -33.023  1.00 96.92      A    C  
ATOM   1068  CG2 THR A 341      25.671   4.840 -31.871  1.00 87.65      A    C  
ATOM   1069  OG1 THR A 341      25.059   4.897 -34.152  1.00 87.55      A    O  
ATOM   1070  N   TRP A 342      24.480   8.492 -31.616  1.00 98.18      A    N  
ATOM   1071  CA  TRP A 342      24.654   9.399 -30.475  1.00 98.19      A    C  
ATOM   1072  C   TRP A 342      23.325   9.945 -29.959  1.00 98.21      A    C  
ATOM   1073  O   TRP A 342      23.121  10.038 -28.754  1.00 97.73      A    O  
ATOM   1074  CB  TRP A 342      25.597  10.542 -30.876  1.00 97.85      A    C  
ATOM   1075  CG  TRP A 342      26.969  10.075 -31.244  1.00 97.19      A    C  
ATOM   1076  CD1 TRP A 342      27.537  10.109 -32.473  1.00 93.82      A    C  
ATOM   1077  CD2 TRP A 342      27.969   9.475 -30.369  1.00 94.97      A    C  
ATOM   1078  CE2 TRP A 342      29.121   9.172 -31.144  1.00 94.23      A    C  
ATOM   1079  CE3 TRP A 342      28.015   9.154 -28.989  1.00 93.06      A    C  
ATOM   1080  NE1 TRP A 342      28.807   9.582 -32.420  1.00 92.70      A    N  
ATOM   1081  CZ2 TRP A 342      30.271   8.591 -30.585  1.00 92.35      A    C  
ATOM   1082  CZ3 TRP A 342      29.167   8.565 -28.422  1.00 89.12      A    C  
ATOM   1083  CH2 TRP A 342      30.288   8.290 -29.214  1.00 88.42      A    C  
ATOM   1084  N   ARG A 343      22.392  10.267 -30.869  1.00 98.29      A    N  
ATOM   1085  CA  ARG A 343      21.033  10.707 -30.516  1.00 98.38      A    C  
ATOM   1086  C   ARG A 343      20.243   9.570 -29.876  1.00 98.43      A    C  
ATOM   1087  O   ARG A 343      19.665   9.783 -28.815  1.00 98.21      A    O  
ATOM   1088  CB  ARG A 343      20.318  11.274 -31.748  1.00 98.04      A    C  
ATOM   1089  CG  ARG A 343      20.912  12.616 -32.184  1.00 96.71      A    C  
ATOM   1090  CD  ARG A 343      20.234  13.114 -33.465  1.00 94.44      A    C  
ATOM   1091  NE  ARG A 343      20.719  14.447 -33.859  1.00 87.03      A    N  
ATOM   1092  CZ  ARG A 343      20.047  15.586 -33.789  1.00 81.65      A    C  
ATOM   1093  NH1 ARG A 343      18.823  15.651 -33.341  1.00 73.44      A    N1+
ATOM   1094  NH2 ARG A 343      20.599  16.682 -34.181  1.00 75.71      A    N  
ATOM   1095  N   ARG A 344      20.327   8.332 -30.422  1.00 97.93      A    N  
ATOM   1096  CA  ARG A 344      19.745   7.139 -29.788  1.00 97.83      A    C  
ATOM   1097  C   ARG A 344      20.234   6.948 -28.357  1.00 98.10      A    C  
ATOM   1098  O   ARG A 344      19.432   6.720 -27.461  1.00 97.57      A    O  
ATOM   1099  CB  ARG A 344      20.059   5.860 -30.575  1.00 96.50      A    C  
ATOM   1100  CG  ARG A 344      19.258   5.736 -31.856  1.00 91.24      A    C  
ATOM   1101  CD  ARG A 344      19.253   4.285 -32.364  1.00 92.61      A    C  
ATOM   1102  NE  ARG A 344      20.606   3.741 -32.591  1.00 89.93      A    N  
ATOM   1103  CZ  ARG A 344      21.318   3.831 -33.693  1.00 92.44      A    C  
ATOM   1104  NH1 ARG A 344      20.924   4.509 -34.722  1.00 81.45      A    N1+
ATOM   1105  NH2 ARG A 344      22.457   3.224 -33.791  1.00 84.77      A    N  
ATOM   1106  N   ARG A 345      21.546   7.077 -28.136  1.00 98.36      A    N  
ATOM   1107  CA  ARG A 345      22.116   6.969 -26.791  1.00 98.16      A    C  
ATOM   1108  C   ARG A 345      21.551   8.031 -25.851  1.00 98.42      A    C  
ATOM   1109  O   ARG A 345      21.197   7.702 -24.724  1.00 98.18      A    O  
ATOM   1110  CB  ARG A 345      23.645   7.009 -26.870  1.00 97.55      A    C  
ATOM   1111  CG  ARG A 345      24.278   6.739 -25.502  1.00 91.41      A    C  
ATOM   1112  CD  ARG A 345      25.787   6.591 -25.635  1.00 83.24      A    C  
ATOM   1113  NE  ARG A 345      26.410   6.308 -24.321  1.00 71.80      A    N  
ATOM   1114  CZ  ARG A 345      27.600   5.776 -24.104  1.00 63.64      A    C  
ATOM   1115  NH1 ARG A 345      28.396   5.455 -25.085  1.00 57.03      A    N1+
ATOM   1116  NH2 ARG A 345      28.012   5.563 -22.886  1.00 56.34      A    N  
ATOM   1117  N   ALA A 346      21.415   9.268 -26.303  1.00 98.27      A    N  
ATOM   1118  CA  ALA A 346      20.821  10.334 -25.499  1.00 98.47      A    C  
ATOM   1119  C   ALA A 346      19.324  10.098 -25.208  1.00 98.50      A    C  
ATOM   1120  O   ALA A 346      18.885  10.333 -24.087  1.00 98.30      A    O  
ATOM   1121  CB  ALA A 346      21.076  11.668 -26.209  1.00 98.29      A    C  
ATOM   1122  N   ILE A 347      18.558   9.575 -26.169  1.00 98.59      A    N  
ATOM   1123  CA  ILE A 347      17.162   9.138 -25.970  1.00 98.62      A    C  
ATOM   1124  C   ILE A 347      17.100   8.010 -24.938  1.00 98.69      A    C  
ATOM   1125  O   ILE A 347      16.307   8.086 -24.008  1.00 98.50      A    O  
ATOM   1126  CB  ILE A 347      16.504   8.729 -27.313  1.00 98.47      A    C  
ATOM   1127  CG1 ILE A 347      16.333   9.950 -28.239  1.00 97.83      A    C  
ATOM   1128  CG2 ILE A 347      15.123   8.072 -27.074  1.00 97.97      A    C  
ATOM   1129  CD1 ILE A 347      15.954   9.605 -29.685  1.00 96.10      A    C  
ATOM   1130  N   ALA A 348      17.968   6.997 -25.048  1.00 98.52      A    N  
ATOM   1131  CA  ALA A 348      18.029   5.894 -24.097  1.00 98.58      A    C  
ATOM   1132  C   ALA A 348      18.316   6.377 -22.665  1.00 98.68      A    C  
ATOM   1133  O   ALA A 348      17.667   5.930 -21.725  1.00 98.31      A    O  
ATOM   1134  CB  ALA A 348      19.079   4.884 -24.575  1.00 98.28      A    C  
ATOM   1135  N   GLU A 349      19.236   7.329 -22.485  1.00 98.50      A    N  
ATOM   1136  CA  GLU A 349      19.505   7.916 -21.169  1.00 98.39      A    C  
ATOM   1137  C   GLU A 349      18.293   8.675 -20.609  1.00 98.43      A    C  
ATOM   1138  O   GLU A 349      17.987   8.550 -19.424  1.00 98.02      A    O  
ATOM   1139  CB  GLU A 349      20.749   8.831 -21.234  1.00 97.97      A    C  
ATOM   1140  CG  GLU A 349      22.064   8.070 -21.470  1.00 93.89      A    C  
ATOM   1141  CD  GLU A 349      22.318   6.942 -20.456  1.00 88.03      A    C  
ATOM   1142  OE1 GLU A 349      22.600   5.796 -20.884  1.00 75.82      A    O  
ATOM   1143  OE2 GLU A 349      22.173   7.203 -19.251  1.00 76.48      A    O1-
ATOM   1144  N   LEU A 350      17.537   9.403 -21.441  1.00 98.57      A    N  
ATOM   1145  CA  LEU A 350      16.280  10.039 -21.022  1.00 98.51      A    C  
ATOM   1146  C   LEU A 350      15.222   9.011 -20.616  1.00 98.69      A    C  
ATOM   1147  O   LEU A 350      14.599   9.161 -19.569  1.00 98.36      A    O  
ATOM   1148  CB  LEU A 350      15.747  10.944 -22.135  1.00 98.30      A    C  
ATOM   1149  CG  LEU A 350      16.522  12.261 -22.310  1.00 97.61      A    C  
ATOM   1150  CD1 LEU A 350      16.054  12.968 -23.581  1.00 95.44      A    C  
ATOM   1151  CD2 LEU A 350      16.288  13.207 -21.130  1.00 95.47      A    C  
ATOM   1152  N   LEU A 351      15.049   7.934 -21.391  1.00 98.56      A    N  
ATOM   1153  CA  LEU A 351      14.098   6.864 -21.069  1.00 98.57      A    C  
ATOM   1154  C   LEU A 351      14.465   6.155 -19.755  1.00 98.51      A    C  
ATOM   1155  O   LEU A 351      13.577   5.822 -18.971  1.00 98.15      A    O  
ATOM   1156  CB  LEU A 351      14.041   5.862 -22.226  1.00 98.53      A    C  
ATOM   1157  CG  LEU A 351      13.433   6.412 -23.526  1.00 98.15      A    C  
ATOM   1158  CD1 LEU A 351      13.609   5.370 -24.636  1.00 96.38      A    C  
ATOM   1159  CD2 LEU A 351      11.940   6.718 -23.390  1.00 96.42      A    C  
ATOM   1160  N   LYS A 352      15.759   5.969 -19.477  1.00 98.60      A    N  
ATOM   1161  CA  LYS A 352      16.224   5.459 -18.175  1.00 98.47      A    C  
ATOM   1162  C   LYS A 352      15.853   6.409 -17.042  1.00 98.46      A    C  
ATOM   1163  O   LYS A 352      15.304   5.955 -16.044  1.00 98.08      A    O  
ATOM   1164  CB  LYS A 352      17.741   5.229 -18.192  1.00 98.25      A    C  
ATOM   1165  CG  LYS A 352      18.140   4.017 -19.050  1.00 96.13      A    C  
ATOM   1166  CD  LYS A 352      19.664   3.990 -19.217  1.00 93.25      A    C  
ATOM   1167  CE  LYS A 352      20.076   2.972 -20.281  1.00 87.39      A    C  
ATOM   1168  NZ  LYS A 352      21.502   3.134 -20.636  1.00 79.90      A    N1+
ATOM   1169  N   LYS A 353      16.072   7.722 -17.213  1.00 98.40      A    N  
ATOM   1170  CA  LYS A 353      15.651   8.737 -16.234  1.00 98.40      A    C  
ATOM   1171  C   LYS A 353      14.138   8.715 -16.011  1.00 98.42      A    C  
ATOM   1172  O   LYS A 353      13.700   8.788 -14.870  1.00 98.06      A    O  
ATOM   1173  CB  LYS A 353      16.099  10.137 -16.665  1.00 98.08      A    C  
ATOM   1174  CG  LYS A 353      17.612  10.351 -16.537  1.00 97.30      A    C  
ATOM   1175  CD  LYS A 353      17.976  11.783 -16.974  1.00 96.13      A    C  
ATOM   1176  CE  LYS A 353      19.464  12.048 -16.793  1.00 92.68      A    C  
ATOM   1177  NZ  LYS A 353      19.779  13.476 -17.022  1.00 88.92      A    N1+
ATOM   1178  N   PHE A 354      13.344   8.558 -17.071  1.00 98.43      A    N  
ATOM   1179  CA  PHE A 354      11.892   8.430 -16.966  1.00 98.34      A    C  
ATOM   1180  C   PHE A 354      11.492   7.207 -16.130  1.00 98.26      A    C  
ATOM   1181  O   PHE A 354      10.623   7.316 -15.271  1.00 97.59      A    O  
ATOM   1182  CB  PHE A 354      11.250   8.361 -18.369  1.00 98.38      A    C  
ATOM   1183  CG  PHE A 354      11.362   9.593 -19.258  1.00 98.45      A    C  
ATOM   1184  CD1 PHE A 354      11.896  10.816 -18.795  1.00 97.19      A    C  
ATOM   1185  CD2 PHE A 354      10.890   9.521 -20.585  1.00 96.81      A    C  
ATOM   1186  CE1 PHE A 354      11.967  11.933 -19.642  1.00 96.82      A    C  
ATOM   1187  CE2 PHE A 354      10.957  10.638 -21.427  1.00 96.64      A    C  
ATOM   1188  CZ  PHE A 354      11.497  11.845 -20.960  1.00 97.64      A    C  
ATOM   1189  N   ARG A 355      12.154   6.051 -16.333  1.00 98.30      A    N  
ATOM   1190  CA  ARG A 355      11.907   4.849 -15.525  1.00 98.24      A    C  
ATOM   1191  C   ARG A 355      12.266   5.073 -14.059  1.00 98.13      A    C  
ATOM   1192  O   ARG A 355      11.449   4.777 -13.195  1.00 97.48      A    O  
ATOM   1193  CB  ARG A 355      12.682   3.648 -16.084  1.00 97.50      A    C  
ATOM   1194  CG  ARG A 355      12.114   3.177 -17.426  1.00 92.97      A    C  
ATOM   1195  CD  ARG A 355      12.904   1.985 -17.977  1.00 92.46      A    C  
ATOM   1196  NE  ARG A 355      12.673   0.788 -17.154  1.00 86.84      A    N  
ATOM   1197  CZ  ARG A 355      13.522  -0.182 -16.889  1.00 86.51      A    C  
ATOM   1198  NH1 ARG A 355      14.737  -0.202 -17.375  1.00 76.75      A    N1+
ATOM   1199  NH2 ARG A 355      13.155  -1.149 -16.104  1.00 77.92      A    N  
ATOM   1200  N   ILE A 356      13.458   5.616 -13.792  1.00 98.10      A    N  
ATOM   1201  CA  ILE A 356      13.923   5.882 -12.426  1.00 98.09      A    C  
ATOM   1202  C   ILE A 356      12.952   6.807 -11.692  1.00 97.98      A    C  
ATOM   1203  O   ILE A 356      12.590   6.508 -10.563  1.00 97.21      A    O  
ATOM   1204  CB  ILE A 356      15.361   6.447 -12.452  1.00 97.74      A    C  
ATOM   1205  CG1 ILE A 356      16.357   5.365 -12.933  1.00 96.28      A    C  
ATOM   1206  CG2 ILE A 356      15.786   6.959 -11.060  1.00 96.40      A    C  
ATOM   1207  CD1 ILE A 356      17.726   5.918 -13.339  1.00 87.99      A    C  
ATOM   1208  N   SER A 357      12.449   7.866 -12.336  1.00 97.80      A    N  
ATOM   1209  CA  SER A 357      11.542   8.827 -11.686  1.00 97.69      A    C  
ATOM   1210  C   SER A 357      10.218   8.222 -11.206  1.00 97.39      A    C  
ATOM   1211  O   SER A 357       9.553   8.809 -10.354  1.00 96.22      A    O  
ATOM   1212  CB  SER A 357      11.248   9.998 -12.618  1.00 97.72      A    C  
ATOM   1213  OG  SER A 357      10.424   9.636 -13.703  1.00 96.17      A    O  
ATOM   1214  N   VAL A 358       9.809   7.078 -11.752  1.00 97.59      A    N  
ATOM   1215  CA  VAL A 358       8.559   6.392 -11.407  1.00 97.18      A    C  
ATOM   1216  C   VAL A 358       8.796   5.224 -10.448  1.00 96.84      A    C  
ATOM   1217  O   VAL A 358       7.902   4.879  -9.672  1.00 95.01      A    O  
ATOM   1218  CB  VAL A 358       7.850   5.931 -12.687  1.00 96.06      A    C  
ATOM   1219  CG1 VAL A 358       6.532   5.214 -12.423  1.00 91.24      A    C  
ATOM   1220  CG2 VAL A 358       7.509   7.119 -13.586  1.00 90.53      A    C  
ATOM   1221  N   LEU A 359       9.974   4.596 -10.517  1.00 97.58      A    N  
ATOM   1222  CA  LEU A 359      10.329   3.447  -9.678  1.00 97.16      A    C  
ATOM   1223  C   LEU A 359      10.899   3.869  -8.319  1.00 96.67      A    C  
ATOM   1224  O   LEU A 359      10.652   3.194  -7.326  1.00 94.87      A    O  
ATOM   1225  CB  LEU A 359      11.348   2.571 -10.423  1.00 97.08      A    C  
ATOM   1226  CG  LEU A 359      10.796   1.859 -11.668  1.00 96.45      A    C  
ATOM   1227  CD1 LEU A 359      11.939   1.121 -12.366  1.00 93.26      A    C  
ATOM   1228  CD2 LEU A 359       9.702   0.850 -11.327  1.00 93.33      A    C  
ATOM   1229  N   GLU A 360      11.644   4.966  -8.284  1.00 96.36      A    N  
ATOM   1230  CA  GLU A 360      12.254   5.478  -7.061  1.00 95.72      A    C  
ATOM   1231  C   GLU A 360      11.349   6.504  -6.378  1.00 95.13      A    C  
ATOM   1232  O   GLU A 360      10.627   7.269  -7.020  1.00 92.46      A    O  
ATOM   1233  CB  GLU A 360      13.628   6.099  -7.365  1.00 95.38      A    C  
ATOM   1234  CG  GLU A 360      14.660   5.110  -7.941  1.00 90.41      A    C  
ATOM   1235  CD  GLU A 360      15.032   3.954  -6.997  1.00 89.86      A    C  
ATOM   1236  OE1 GLU A 360      15.552   2.941  -7.522  1.00 80.67      A    O  
ATOM   1237  OE2 GLU A 360      14.828   4.097  -5.779  1.00 81.26      A    O1-
ATOM   1238  N   GLN A 361      11.419   6.559  -5.052  1.00 95.35      A    N  
ATOM   1239  CA  GLN A 361      10.675   7.538  -4.278  1.00 94.33      A    C  
ATOM   1240  C   GLN A 361      11.350   8.924  -4.377  1.00 94.69      A    C  
ATOM   1241  O   GLN A 361      12.213   9.280  -3.577  1.00 92.63      A    O  
ATOM   1242  CB  GLN A 361      10.497   7.031  -2.840  1.00 92.17      A    C  
ATOM   1243  CG  GLN A 361       9.574   7.969  -2.049  1.00 84.77      A    C  
ATOM   1244  CD  GLN A 361       9.261   7.484  -0.640  1.00 78.77      A    C  
ATOM   1245  NE2 GLN A 361       8.719   8.341   0.204  1.00 68.02      A    N  
ATOM   1246  OE1 GLN A 361       9.465   6.345  -0.268  1.00 72.37      A    O  
ATOM   1247  N   CYS A 362      10.927   9.721  -5.361  1.00 94.60      A    N  
ATOM   1248  CA  CYS A 362      11.452  11.073  -5.569  1.00 95.05      A    C  
ATOM   1249  C   CYS A 362      10.930  12.110  -4.558  1.00 95.86      A    C  
ATOM   1250  O   CYS A 362      11.554  13.156  -4.381  1.00 94.01      A    O  
ATOM   1251  CB  CYS A 362      11.102  11.531  -6.999  1.00 92.71      A    C  
ATOM   1252  SG  CYS A 362      11.781  10.385  -8.224  1.00 88.15      A    S  
ATOM   1253  N   PHE A 363       9.784  11.843  -3.915  1.00 95.98      A    N  
ATOM   1254  CA  PHE A 363       9.137  12.734  -2.950  1.00 95.12      A    C  
ATOM   1255  C   PHE A 363       9.234  12.164  -1.536  1.00 93.97      A    C  
ATOM   1256  O   PHE A 363       9.462  10.973  -1.348  1.00 91.29      A    O  
ATOM   1257  CB  PHE A 363       7.679  12.973  -3.381  1.00 95.25      A    C  
ATOM   1258  CG  PHE A 363       7.523  13.541  -4.779  1.00 96.07      A    C  
ATOM   1259  CD1 PHE A 363       7.689  14.920  -5.002  1.00 94.23      A    C  
ATOM   1260  CD2 PHE A 363       7.238  12.691  -5.864  1.00 94.36      A    C  
ATOM   1261  CE1 PHE A 363       7.561  15.445  -6.295  1.00 94.22      A    C  
ATOM   1262  CE2 PHE A 363       7.114  13.213  -7.163  1.00 94.50      A    C  
ATOM   1263  CZ  PHE A 363       7.273  14.589  -7.379  1.00 95.52      A    C  
ATOM   1264  N   SER A 364       9.057  13.022  -0.520  1.00 92.52      A    N  
ATOM   1265  CA  SER A 364       9.072  12.610   0.891  1.00 90.61      A    C  
ATOM   1266  C   SER A 364       7.919  11.673   1.248  1.00 89.96      A    C  
ATOM   1267  O   SER A 364       8.080  10.785   2.087  1.00 86.81      A    O  
ATOM   1268  CB  SER A 364       9.005  13.854   1.790  1.00 89.05      A    C  
ATOM   1269  OG  SER A 364       7.994  14.731   1.325  1.00 83.28      A    O  
ATOM   1270  N   GLN A 365       6.776  11.841   0.581  1.00 90.00      A    N  
ATOM   1271  CA  GLN A 365       5.594  11.001   0.732  1.00 88.91      A    C  
ATOM   1272  C   GLN A 365       5.309  10.224  -0.568  1.00 90.40      A    C  
ATOM   1273  O   GLN A 365       5.693  10.675  -1.650  1.00 88.98      A    O  
ATOM   1274  CB  GLN A 365       4.394  11.853   1.146  1.00 85.86      A    C  
ATOM   1275  CG  GLN A 365       4.575  12.470   2.547  1.00 79.68      A    C  
ATOM   1276  CD  GLN A 365       3.323  13.176   3.054  1.00 73.99      A    C  
ATOM   1277  NE2 GLN A 365       3.371  13.791   4.221  1.00 61.39      A    N  
ATOM   1278  OE1 GLN A 365       2.281  13.188   2.431  1.00 65.97      A    O  
ATOM   1279  N   PRO A 366       4.643   9.056  -0.494  1.00 89.76      A    N  
ATOM   1280  CA  PRO A 366       4.282   8.301  -1.681  1.00 89.56      A    C  
ATOM   1281  C   PRO A 366       3.240   9.064  -2.508  1.00 91.09      A    C  
ATOM   1282  O   PRO A 366       2.119   9.297  -2.067  1.00 89.49      A    O  
ATOM   1283  CB  PRO A 366       3.760   6.955  -1.157  1.00 87.11      A    C  
ATOM   1284  CG  PRO A 366       3.250   7.282   0.243  1.00 82.47      A    C  
ATOM   1285  CD  PRO A 366       4.193   8.382   0.716  1.00 85.99      A    C  
ATOM   1286  N   ILE A 367       3.608   9.446  -3.728  1.00 92.49      A    N  
ATOM   1287  CA  ILE A 367       2.747  10.175  -4.664  1.00 93.89      A    C  
ATOM   1288  C   ILE A 367       2.281   9.229  -5.778  1.00 94.56      A    C  
ATOM   1289  O   ILE A 367       3.116   8.655  -6.474  1.00 93.80      A    O  
ATOM   1290  CB  ILE A 367       3.470  11.419  -5.227  1.00 93.78      A    C  
ATOM   1291  CG1 ILE A 367       3.944  12.386  -4.121  1.00 90.93      A    C  
ATOM   1292  CG2 ILE A 367       2.574  12.170  -6.226  1.00 91.47      A    C  
ATOM   1293  CD1 ILE A 367       2.836  12.935  -3.210  1.00 85.70      A    C  
ATOM   1294  N   PRO A 368       0.953   9.074  -5.998  1.00 94.01      A    N  
ATOM   1295  CA  PRO A 368       0.462   8.259  -7.091  1.00 94.28      A    C  
ATOM   1296  C   PRO A 368       0.816   8.889  -8.447  1.00 95.13      A    C  
ATOM   1297  O   PRO A 368       0.800  10.113  -8.602  1.00 94.62      A    O  
ATOM   1298  CB  PRO A 368      -1.052   8.153  -6.879  1.00 92.68      A    C  
ATOM   1299  CG  PRO A 368      -1.394   9.431  -6.121  1.00 89.89      A    C  
ATOM   1300  CD  PRO A 368      -0.156   9.667  -5.263  1.00 92.64      A    C  
ATOM   1301  N   LEU A 369       1.113   8.054  -9.440  1.00 95.37      A    N  
ATOM   1302  CA  LEU A 369       1.441   8.548 -10.779  1.00 96.09      A    C  
ATOM   1303  C   LEU A 369       0.241   9.250 -11.422  1.00 96.01      A    C  
ATOM   1304  O   LEU A 369       0.405  10.317 -11.994  1.00 95.29      A    O  
ATOM   1305  CB  LEU A 369       1.990   7.402 -11.645  1.00 96.37      A    C  
ATOM   1306  CG  LEU A 369       2.467   7.856 -13.039  1.00 96.02      A    C  
ATOM   1307  CD1 LEU A 369       3.605   8.879 -12.983  1.00 93.78      A    C  
ATOM   1308  CD2 LEU A 369       2.961   6.652 -13.836  1.00 93.81      A    C  
ATOM   1309  N   LEU A 370      -0.965   8.698 -11.271  1.00 95.00      A    N  
ATOM   1310  CA  LEU A 370      -2.218   9.296 -11.729  1.00 94.66      A    C  
ATOM   1311  C   LEU A 370      -3.184   9.458 -10.538  1.00 93.78      A    C  
ATOM   1312  O   LEU A 370      -3.892   8.507 -10.209  1.00 90.93      A    O  
ATOM   1313  CB  LEU A 370      -2.824   8.428 -12.845  1.00 94.18      A    C  
ATOM   1314  CG  LEU A 370      -2.002   8.346 -14.144  1.00 93.57      A    C  
ATOM   1315  CD1 LEU A 370      -2.717   7.431 -15.134  1.00 90.00      A    C  
ATOM   1316  CD2 LEU A 370      -1.818   9.712 -14.807  1.00 90.67      A    C  
ATOM   1317  N   PRO A 371      -3.230  10.639  -9.883  1.00 92.16      A    N  
ATOM   1318  CA  PRO A 371      -4.010  10.837  -8.650  1.00 89.20      A    C  
ATOM   1319  C   PRO A 371      -5.516  10.598  -8.792  1.00 87.17      A    C  
ATOM   1320  O   PRO A 371      -6.169  10.205  -7.838  1.00 80.47      A    O  
ATOM   1321  CB  PRO A 371      -3.744  12.288  -8.229  1.00 87.25      A    C  
ATOM   1322  CG  PRO A 371      -2.389  12.601  -8.847  1.00 85.96      A    C  
ATOM   1323  CD  PRO A 371      -2.406  11.804 -10.147  1.00 89.67      A    C  
ATOM   1324  N   GLN A 372      -6.062  10.849  -9.984  1.00 86.11      A    N  
ATOM   1325  CA  GLN A 372      -7.501  10.745 -10.273  1.00 83.56      A    C  
ATOM   1326  C   GLN A 372      -7.886   9.417 -10.953  1.00 83.82      A    C  
ATOM   1327  O   GLN A 372      -9.014   9.265 -11.422  1.00 79.20      A    O  
ATOM   1328  CB  GLN A 372      -7.938  11.960 -11.114  1.00 79.92      A    C  
ATOM   1329  CG  GLN A 372      -7.588  13.325 -10.478  1.00 73.42      A    C  
ATOM   1330  CD  GLN A 372      -8.204  13.534  -9.102  1.00 67.26      A    C  
ATOM   1331  NE2 GLN A 372      -7.554  14.254  -8.214  1.00 56.52      A    N  
ATOM   1332  OE1 GLN A 372      -9.283  13.062  -8.788  1.00 60.80      A    O  
ATOM   1333  N   SER A 373      -6.965   8.474 -11.073  1.00 82.56      A    N  
ATOM   1334  CA  SER A 373      -7.236   7.184 -11.710  1.00 81.98      A    C  
ATOM   1335  C   SER A 373      -7.972   6.244 -10.759  1.00 81.05      A    C  
ATOM   1336  O   SER A 373      -7.574   6.084  -9.606  1.00 78.15      A    O  
ATOM   1337  CB  SER A 373      -5.932   6.532 -12.171  1.00 81.19      A    C  
ATOM   1338  OG  SER A 373      -6.212   5.372 -12.922  1.00 75.35      A    O  
ATOM   1339  N   GLU A 374      -8.983   5.546 -11.273  1.00 76.42      A    N  
ATOM   1340  CA  GLU A 374      -9.640   4.437 -10.571  1.00 75.47      A    C  
ATOM   1341  C   GLU A 374      -8.767   3.167 -10.521  1.00 77.28      A    C  
ATOM   1342  O   GLU A 374      -9.017   2.257  -9.734  1.00 72.53      A    O  
ATOM   1343  CB  GLU A 374     -10.981   4.113 -11.246  1.00 70.98      A    C  
ATOM   1344  CG  GLU A 374     -11.978   5.282 -11.212  1.00 64.19      A    C  
ATOM   1345  CD  GLU A 374     -13.352   4.917 -11.814  1.00 55.74      A    C  
ATOM   1346  OE1 GLU A 374     -14.274   5.748 -11.674  1.00 49.09      A    O  
ATOM   1347  OE2 GLU A 374     -13.474   3.826 -12.414  1.00 51.62      A    O1-
ATOM   1348  N   LEU A 375      -7.737   3.087 -11.378  1.00 76.98      A    N  
ATOM   1349  CA  LEU A 375      -6.807   1.970 -11.404  1.00 78.80      A    C  
ATOM   1350  C   LEU A 375      -5.865   2.018 -10.194  1.00 81.54      A    C  
ATOM   1351  O   LEU A 375      -5.425   3.084  -9.779  1.00 78.81      A    O  
ATOM   1352  CB  LEU A 375      -6.005   1.961 -12.717  1.00 76.85      A    C  
ATOM   1353  CG  LEU A 375      -6.850   1.731 -13.983  1.00 71.74      A    C  
ATOM   1354  CD1 LEU A 375      -5.975   1.923 -15.226  1.00 65.78      A    C  
ATOM   1355  CD2 LEU A 375      -7.432   0.314 -14.028  1.00 67.08      A    C  
ATOM   1356  N   ASN A 376      -5.498   0.834  -9.697  1.00 86.33      A    N  
ATOM   1357  CA  ASN A 376      -4.457   0.723  -8.678  1.00 88.28      A    C  
ATOM   1358  C   ASN A 376      -3.139   1.348  -9.196  1.00 90.37      A    C  
ATOM   1359  O   ASN A 376      -2.661   0.991 -10.272  1.00 88.67      A    O  
ATOM   1360  CB  ASN A 376      -4.286  -0.757  -8.252  1.00 83.24      A    C  
ATOM   1361  CG  ASN A 376      -3.228  -0.944  -7.176  1.00 77.44      A    C  
ATOM   1362  ND2 ASN A 376      -2.967  -2.149  -6.731  1.00 67.45      A    N  
ATOM   1363  OD1 ASN A 376      -2.590  -0.003  -6.732  1.00 67.43      A    O  
ATOM   1364  N   ASN A 377      -2.561   2.254  -8.413  1.00 90.45      A    N  
ATOM   1365  CA  ASN A 377      -1.316   2.946  -8.735  1.00 91.88      A    C  
ATOM   1366  C   ASN A 377      -0.167   1.978  -9.061  1.00 93.29      A    C  
ATOM   1367  O   ASN A 377       0.594   2.233  -9.987  1.00 92.63      A    O  
ATOM   1368  CB  ASN A 377      -0.957   3.862  -7.559  1.00 90.51      A    C  
ATOM   1369  CG  ASN A 377       0.264   4.702  -7.857  1.00 90.11      A    C  
ATOM   1370  ND2 ASN A 377       1.288   4.610  -7.045  1.00 83.88      A    N  
ATOM   1371  OD1 ASN A 377       0.314   5.450  -8.830  1.00 84.61      A    O  
ATOM   1372  N   GLU A 378      -0.061   0.843  -8.366  1.00 92.05      A    N  
ATOM   1373  CA  GLU A 378       0.955  -0.185  -8.637  1.00 92.98      A    C  
ATOM   1374  C   GLU A 378       0.830  -0.744 -10.060  1.00 94.13      A    C  
ATOM   1375  O   GLU A 378       1.818  -0.855 -10.782  1.00 93.43      A    O  
ATOM   1376  CB  GLU A 378       0.815  -1.335  -7.637  1.00 91.78      A    C  
ATOM   1377  CG  GLU A 378       1.127  -0.911  -6.189  1.00 82.44      A    C  
ATOM   1378  CD  GLU A 378       0.850  -2.032  -5.176  1.00 75.08      A    C  
ATOM   1379  OE1 GLU A 378       1.374  -1.919  -4.049  1.00 64.91      A    O  
ATOM   1380  OE2 GLU A 378       0.068  -2.958  -5.508  1.00 64.06      A    O1-
ATOM   1381  N   THR A 379      -0.395  -1.017 -10.517  1.00 94.13      A    N  
ATOM   1382  CA  THR A 379      -0.665  -1.493 -11.879  1.00 94.42      A    C  
ATOM   1383  C   THR A 379      -0.318  -0.431 -12.924  1.00 95.27      A    C  
ATOM   1384  O   THR A 379       0.216  -0.748 -13.984  1.00 94.54      A    O  
ATOM   1385  CB  THR A 379      -2.147  -1.885 -12.027  1.00 93.49      A    C  
ATOM   1386  CG2 THR A 379      -2.461  -2.528 -13.377  1.00 85.10      A    C  
ATOM   1387  OG1 THR A 379      -2.506  -2.822 -11.036  1.00 86.45      A    O  
ATOM   1388  N   VAL A 380      -0.609   0.845 -12.637  1.00 95.15      A    N  
ATOM   1389  CA  VAL A 380      -0.240   1.954 -13.524  1.00 95.73      A    C  
ATOM   1390  C   VAL A 380       1.286   2.066 -13.634  1.00 96.56      A    C  
ATOM   1391  O   VAL A 380       1.802   2.135 -14.752  1.00 96.43      A    O  
ATOM   1392  CB  VAL A 380      -0.857   3.284 -13.052  1.00 95.41      A    C  
ATOM   1393  CG1 VAL A 380      -0.425   4.459 -13.944  1.00 92.86      A    C  
ATOM   1394  CG2 VAL A 380      -2.388   3.229 -13.085  1.00 92.35      A    C  
ATOM   1395  N   ILE A 381       1.999   2.034 -12.507  1.00 96.29      A    N  
ATOM   1396  CA  ILE A 381       3.459   2.078 -12.462  1.00 96.42      A    C  
ATOM   1397  C   ILE A 381       4.063   0.898 -13.226  1.00 96.85      A    C  
ATOM   1398  O   ILE A 381       4.967   1.104 -14.033  1.00 96.86      A    O  
ATOM   1399  CB  ILE A 381       3.950   2.131 -10.992  1.00 96.04      A    C  
ATOM   1400  CG1 ILE A 381       3.643   3.529 -10.401  1.00 93.88      A    C  
ATOM   1401  CG2 ILE A 381       5.454   1.815 -10.878  1.00 93.91      A    C  
ATOM   1402  CD1 ILE A 381       3.867   3.623  -8.884  1.00 84.52      A    C  
ATOM   1403  N   GLU A 382       3.561  -0.321 -13.027  1.00 96.41      A    N  
ATOM   1404  CA  GLU A 382       4.033  -1.509 -13.734  1.00 96.46      A    C  
ATOM   1405  C   GLU A 382       3.865  -1.367 -15.254  1.00 96.87      A    C  
ATOM   1406  O   GLU A 382       4.819  -1.569 -16.010  1.00 96.73      A    O  
ATOM   1407  CB  GLU A 382       3.292  -2.753 -13.206  1.00 96.12      A    C  
ATOM   1408  CG  GLU A 382       3.867  -4.044 -13.813  1.00 89.78      A    C  
ATOM   1409  CD  GLU A 382       3.135  -5.328 -13.379  1.00 85.45      A    C  
ATOM   1410  OE1 GLU A 382       3.616  -6.404 -13.809  1.00 74.87      A    O  
ATOM   1411  OE2 GLU A 382       2.100  -5.233 -12.691  1.00 76.79      A    O1-
ATOM   1412  N   ASN A 383       2.686  -0.944 -15.718  1.00 96.53      A    N  
ATOM   1413  CA  ASN A 383       2.417  -0.733 -17.138  1.00 96.75      A    C  
ATOM   1414  C   ASN A 383       3.320   0.348 -17.744  1.00 97.55      A    C  
ATOM   1415  O   ASN A 383       3.891   0.145 -18.825  1.00 97.28      A    O  
ATOM   1416  CB  ASN A 383       0.933  -0.370 -17.325  1.00 96.09      A    C  
ATOM   1417  CG  ASN A 383       0.008  -1.567 -17.183  1.00 93.99      A    C  
ATOM   1418  ND2 ASN A 383      -1.240  -1.332 -16.829  1.00 83.90      A    N  
ATOM   1419  OD1 ASN A 383       0.352  -2.703 -17.442  1.00 85.61      A    O  
ATOM   1420  N   VAL A 384       3.504   1.478 -17.056  1.00 97.35      A    N  
ATOM   1421  CA  VAL A 384       4.379   2.570 -17.506  1.00 97.86      A    C  
ATOM   1422  C   VAL A 384       5.844   2.139 -17.520  1.00 98.18      A    C  
ATOM   1423  O   VAL A 384       6.557   2.422 -18.481  1.00 98.03      A    O  
ATOM   1424  CB  VAL A 384       4.150   3.825 -16.647  1.00 97.79      A    C  
ATOM   1425  CG1 VAL A 384       5.186   4.928 -16.925  1.00 96.50      A    C  
ATOM   1426  CG2 VAL A 384       2.762   4.417 -16.945  1.00 95.93      A    C  
ATOM   1427  N   ASN A 385       6.306   1.412 -16.504  1.00 97.97      A    N  
ATOM   1428  CA  ASN A 385       7.662   0.871 -16.465  1.00 98.05      A    C  
ATOM   1429  C   ASN A 385       7.918  -0.114 -17.613  1.00 98.18      A    C  
ATOM   1430  O   ASN A 385       8.932   0.002 -18.302  1.00 97.95      A    O  
ATOM   1431  CB  ASN A 385       7.907   0.232 -15.094  1.00 97.59      A    C  
ATOM   1432  CG  ASN A 385       9.250  -0.472 -15.039  1.00 96.25      A    C  
ATOM   1433  ND2 ASN A 385       9.250  -1.725 -14.660  1.00 87.01      A    N  
ATOM   1434  OD1 ASN A 385      10.301   0.065 -15.366  1.00 88.18      A    O  
ATOM   1435  N   ASN A 386       6.995  -1.045 -17.877  1.00 97.81      A    N  
ATOM   1436  CA  ASN A 386       7.091  -1.993 -18.984  1.00 97.95      A    C  
ATOM   1437  C   ASN A 386       7.076  -1.279 -20.346  1.00 98.21      A    C  
ATOM   1438  O   ASN A 386       7.863  -1.620 -21.237  1.00 97.98      A    O  
ATOM   1439  CB  ASN A 386       5.949  -3.024 -18.864  1.00 97.72      A    C  
ATOM   1440  CG  ASN A 386       6.163  -4.015 -17.724  1.00 96.80      A    C  
ATOM   1441  ND2 ASN A 386       5.110  -4.643 -17.255  1.00 89.42      A    N  
ATOM   1442  OD1 ASN A 386       7.273  -4.260 -17.284  1.00 90.50      A    O  
ATOM   1443  N   ALA A 387       6.258  -0.238 -20.489  1.00 97.93      A    N  
ATOM   1444  CA  ALA A 387       6.227   0.609 -21.680  1.00 98.10      A    C  
ATOM   1445  C   ALA A 387       7.574   1.318 -21.913  1.00 98.38      A    C  
ATOM   1446  O   ALA A 387       8.135   1.252 -23.009  1.00 98.25      A    O  
ATOM   1447  CB  ALA A 387       5.097   1.626 -21.528  1.00 97.99      A    C  
ATOM   1448  N   LEU A 388       8.128   1.952 -20.883  1.00 98.23      A    N  
ATOM   1449  CA  LEU A 388       9.419   2.633 -20.964  1.00 98.31      A    C  
ATOM   1450  C   LEU A 388      10.578   1.654 -21.181  1.00 98.32      A    C  
ATOM   1451  O   LEU A 388      11.528   1.978 -21.886  1.00 98.19      A    O  
ATOM   1452  CB  LEU A 388       9.634   3.451 -19.681  1.00 98.39      A    C  
ATOM   1453  CG  LEU A 388       8.712   4.679 -19.553  1.00 98.11      A    C  
ATOM   1454  CD1 LEU A 388       8.852   5.271 -18.148  1.00 96.28      A    C  
ATOM   1455  CD2 LEU A 388       9.075   5.771 -20.567  1.00 96.14      A    C  
ATOM   1456  N   GLN A 389      10.497   0.432 -20.636  1.00 98.58      A    N  
ATOM   1457  CA  GLN A 389      11.463  -0.626 -20.909  1.00 98.43      A    C  
ATOM   1458  C   GLN A 389      11.402  -1.083 -22.370  1.00 98.56      A    C  
ATOM   1459  O   GLN A 389      12.444  -1.309 -22.981  1.00 98.22      A    O  
ATOM   1460  CB  GLN A 389      11.239  -1.783 -19.931  1.00 98.05      A    C  
ATOM   1461  CG  GLN A 389      12.277  -2.904 -20.120  1.00 93.82      A    C  
ATOM   1462  CD  GLN A 389      12.282  -3.919 -18.982  1.00 89.42      A    C  
ATOM   1463  NE2 GLN A 389      12.979  -5.024 -19.130  1.00 76.09      A    N  
ATOM   1464  OE1 GLN A 389      11.713  -3.728 -17.923  1.00 80.12      A    O  
ATOM   1465  N   PHE A 390      10.207  -1.181 -22.962  1.00 98.28      A    N  
ATOM   1466  CA  PHE A 390      10.067  -1.488 -24.382  1.00 98.28      A    C  
ATOM   1467  C   PHE A 390      10.533  -0.330 -25.284  1.00 98.37      A    C  
ATOM   1468  O   PHE A 390      11.229  -0.565 -26.265  1.00 98.23      A    O  
ATOM   1469  CB  PHE A 390       8.622  -1.894 -24.667  1.00 98.20      A    C  
ATOM   1470  CG  PHE A 390       8.413  -2.315 -26.112  1.00 98.26      A    C  
ATOM   1471  CD1 PHE A 390       7.605  -1.548 -26.958  1.00 95.39      A    C  
ATOM   1472  CD2 PHE A 390       9.073  -3.449 -26.607  1.00 95.47      A    C  
ATOM   1473  CE1 PHE A 390       7.443  -1.914 -28.303  1.00 95.73      A    C  
ATOM   1474  CE2 PHE A 390       8.922  -3.816 -27.955  1.00 95.14      A    C  
ATOM   1475  CZ  PHE A 390       8.106  -3.049 -28.805  1.00 97.38      A    C  
ATOM   1476  N   ALA A 391      10.242   0.920 -24.927  1.00 98.36      A    N  
ATOM   1477  CA  ALA A 391      10.786   2.091 -25.616  1.00 98.36      A    C  
ATOM   1478  C   ALA A 391      12.325   2.104 -25.580  1.00 98.36      A    C  
ATOM   1479  O   ALA A 391      12.968   2.356 -26.596  1.00 98.07      A    O  
ATOM   1480  CB  ALA A 391      10.198   3.353 -24.979  1.00 98.30      A    C  
ATOM   1481  N   LEU A 392      12.922   1.758 -24.440  1.00 98.48      A    N  
ATOM   1482  CA  LEU A 392      14.362   1.601 -24.296  1.00 98.39      A    C  
ATOM   1483  C   LEU A 392      14.892   0.490 -25.209  1.00 98.30      A    C  
ATOM   1484  O   LEU A 392      15.872   0.716 -25.919  1.00 97.80      A    O  
ATOM   1485  CB  LEU A 392      14.693   1.355 -22.811  1.00 97.92      A    C  
ATOM   1486  CG  LEU A 392      16.200   1.226 -22.520  1.00 94.38      A    C  
ATOM   1487  CD1 LEU A 392      16.942   2.529 -22.814  1.00 89.06      A    C  
ATOM   1488  CD2 LEU A 392      16.402   0.894 -21.039  1.00 89.56      A    C  
ATOM   1489  N   TRP A 393      14.211  -0.668 -25.279  1.00 98.48      A    N  
ATOM   1490  CA  TRP A 393      14.559  -1.755 -26.190  1.00 98.47      A    C  
ATOM   1491  C   TRP A 393      14.580  -1.297 -27.652  1.00 98.42      A    C  
ATOM   1492  O   TRP A 393      15.552  -1.568 -28.356  1.00 98.05      A    O  
ATOM   1493  CB  TRP A 393      13.598  -2.935 -25.978  1.00 98.40      A    C  
ATOM   1494  CG  TRP A 393      13.852  -4.118 -26.859  1.00 98.36      A    C  
ATOM   1495  CD1 TRP A 393      14.639  -5.168 -26.552  1.00 97.68      A    C  
ATOM   1496  CD2 TRP A 393      13.365  -4.367 -28.209  1.00 98.22      A    C  
ATOM   1497  CE2 TRP A 393      13.927  -5.588 -28.665  1.00 97.99      A    C  
ATOM   1498  CE3 TRP A 393      12.524  -3.661 -29.099  1.00 97.94      A    C  
ATOM   1499  NE1 TRP A 393      14.677  -6.048 -27.617  1.00 97.68      A    N  
ATOM   1500  CZ2 TRP A 393      13.676  -6.088 -29.958  1.00 97.38      A    C  
ATOM   1501  CZ3 TRP A 393      12.267  -4.157 -30.404  1.00 96.88      A    C  
ATOM   1502  CH2 TRP A 393      12.849  -5.361 -30.821  1.00 96.64      A    C  
ATOM   1503  N   ILE A 394      13.585  -0.529 -28.115  1.00 98.32      A    N  
ATOM   1504  CA  ILE A 394      13.548   0.039 -29.470  1.00 98.24      A    C  
ATOM   1505  C   ILE A 394      14.802   0.882 -29.759  1.00 98.10      A    C  
ATOM   1506  O   ILE A 394      15.358   0.814 -30.853  1.00 97.63      A    O  
ATOM   1507  CB  ILE A 394      12.256   0.874 -29.680  1.00 98.06      A    C  
ATOM   1508  CG1 ILE A 394      11.013  -0.041 -29.705  1.00 97.37      A    C  
ATOM   1509  CG2 ILE A 394      12.303   1.721 -30.972  1.00 97.36      A    C  
ATOM   1510  CD1 ILE A 394       9.676   0.711 -29.621  1.00 95.29      A    C  
ATOM   1511  N   THR A 395      15.263   1.656 -28.780  1.00 98.39      A    N  
ATOM   1512  CA  THR A 395      16.429   2.533 -28.962  1.00 98.27      A    C  
ATOM   1513  C   THR A 395      17.765   1.784 -28.899  1.00 98.16      A    C  
ATOM   1514  O   THR A 395      18.668   2.089 -29.676  1.00 96.79      A    O  
ATOM   1515  CB  THR A 395      16.441   3.699 -27.959  1.00 97.02      A    C  
ATOM   1516  CG2 THR A 395      15.221   4.595 -28.104  1.00 82.03      A    C  
ATOM   1517  OG1 THR A 395      16.494   3.269 -26.619  1.00 83.16      A    O  
ATOM   1518  N   GLU A 396      17.901   0.804 -28.002  1.00 98.06      A    N  
ATOM   1519  CA  GLU A 396      19.156   0.078 -27.792  1.00 97.75      A    C  
ATOM   1520  C   GLU A 396      19.425  -0.982 -28.871  1.00 97.68      A    C  
ATOM   1521  O   GLU A 396      20.587  -1.229 -29.205  1.00 96.64      A    O  
ATOM   1522  CB  GLU A 396      19.172  -0.557 -26.387  1.00 97.31      A    C  
ATOM   1523  CG  GLU A 396      19.339   0.498 -25.276  1.00 95.47      A    C  
ATOM   1524  CD  GLU A 396      19.519  -0.097 -23.861  1.00 94.16      A    C  
ATOM   1525  OE1 GLU A 396      20.106   0.621 -23.003  1.00 86.92      A    O  
ATOM   1526  OE2 GLU A 396      19.093  -1.238 -23.623  1.00 87.89      A    O1-
ATOM   1527  N   PHE A 397      18.381  -1.568 -29.447  1.00 98.08      A    N  
ATOM   1528  CA  PHE A 397      18.480  -2.629 -30.455  1.00 97.99      A    C  
ATOM   1529  C   PHE A 397      18.131  -2.163 -31.878  1.00 97.96      A    C  
ATOM   1530  O   PHE A 397      17.929  -2.993 -32.759  1.00 97.06      A    O  
ATOM   1531  CB  PHE A 397      17.680  -3.854 -29.999  1.00 97.77      A    C  
ATOM   1532  CG  PHE A 397      18.211  -4.452 -28.709  1.00 97.56      A    C  
ATOM   1533  CD1 PHE A 397      19.434  -5.152 -28.705  1.00 95.23      A    C  
ATOM   1534  CD2 PHE A 397      17.520  -4.262 -27.497  1.00 95.27      A    C  
ATOM   1535  CE1 PHE A 397      19.963  -5.657 -27.507  1.00 94.45      A    C  
ATOM   1536  CE2 PHE A 397      18.052  -4.767 -26.299  1.00 94.81      A    C  
ATOM   1537  CZ  PHE A 397      19.269  -5.460 -26.302  1.00 95.10      A    C  
ATOM   1538  N   TYR A 398      18.110  -0.855 -32.125  1.00 97.85      A    N  
ATOM   1539  CA  TYR A 398      17.852  -0.290 -33.443  1.00 97.77      A    C  
ATOM   1540  C   TYR A 398      18.801  -0.857 -34.510  1.00 97.60      A    C  
ATOM   1541  O   TYR A 398      20.023  -0.698 -34.424  1.00 96.37      A    O  
ATOM   1542  CB  TYR A 398      17.969   1.235 -33.384  1.00 97.55      A    C  
ATOM   1543  CG  TYR A 398      17.597   1.911 -34.690  1.00 97.74      A    C  
ATOM   1544  CD1 TYR A 398      18.556   2.110 -35.704  1.00 96.05      A    C  
ATOM   1545  CD2 TYR A 398      16.264   2.323 -34.903  1.00 96.04      A    C  
ATOM   1546  CE1 TYR A 398      18.193   2.717 -36.925  1.00 95.76      A    C  
ATOM   1547  CE2 TYR A 398      15.898   2.931 -36.114  1.00 95.82      A    C  
ATOM   1548  CZ  TYR A 398      16.862   3.127 -37.126  1.00 96.23      A    C  
ATOM   1549  OH  TYR A 398      16.500   3.717 -38.305  1.00 95.01      A    O  
ATOM   1550  N   GLY A 399      18.241  -1.488 -35.546  1.00 97.08      A    N  
ATOM   1551  CA  GLY A 399      18.979  -2.155 -36.623  1.00 96.71      A    C  
ATOM   1552  C   GLY A 399      19.410  -3.592 -36.312  1.00 97.01      A    C  
ATOM   1553  O   GLY A 399      19.842  -4.288 -37.222  1.00 95.16      A    O  
ATOM   1554  N   SER A 400      19.269  -4.055 -35.076  1.00 97.32      A    N  
ATOM   1555  CA  SER A 400      19.607  -5.409 -34.620  1.00 97.33      A    C  
ATOM   1556  C   SER A 400      18.425  -6.133 -33.953  1.00 97.61      A    C  
ATOM   1557  O   SER A 400      18.604  -7.091 -33.205  1.00 96.25      A    O  
ATOM   1558  CB  SER A 400      20.851  -5.367 -33.713  1.00 96.54      A    C  
ATOM   1559  OG  SER A 400      20.611  -4.642 -32.521  1.00 93.53      A    O  
ATOM   1560  N   GLU A 401      17.200  -5.685 -34.221  1.00 96.95      A    N  
ATOM   1561  CA  GLU A 401      15.990  -6.112 -33.527  1.00 97.09      A    C  
ATOM   1562  C   GLU A 401      15.736  -7.627 -33.643  1.00 97.12      A    C  
ATOM   1563  O   GLU A 401      15.262  -8.266 -32.703  1.00 96.11      A    O  
ATOM   1564  CB  GLU A 401      14.763  -5.336 -34.060  1.00 96.58      A    C  
ATOM   1565  CG  GLU A 401      14.837  -3.801 -33.926  1.00 95.33      A    C  
ATOM   1566  CD  GLU A 401      15.456  -3.076 -35.131  1.00 96.00      A    C  
ATOM   1567  OE1 GLU A 401      15.213  -1.862 -35.317  1.00 90.34      A    O  
ATOM   1568  OE2 GLU A 401      16.167  -3.716 -35.938  1.00 91.99      A    O1-
ATOM   1569  N   SER A 402      16.110  -8.230 -34.788  1.00 96.47      A    N  
ATOM   1570  CA  SER A 402      15.911  -9.655 -35.071  1.00 95.83      A    C  
ATOM   1571  C   SER A 402      16.987 -10.584 -34.503  1.00 96.35      A    C  
ATOM   1572  O   SER A 402      16.866 -11.810 -34.629  1.00 94.09      A    O  
ATOM   1573  CB  SER A 402      15.760  -9.859 -36.581  1.00 93.70      A    C  
ATOM   1574  OG  SER A 402      16.926  -9.470 -37.272  1.00 83.88      A    O  
ATOM   1575  N   GLU A 403      18.056 -10.057 -33.900  1.00 96.43      A    N  
ATOM   1576  CA  GLU A 403      19.129 -10.865 -33.325  1.00 96.57      A    C  
ATOM   1577  C   GLU A 403      18.659 -11.610 -32.065  1.00 96.86      A    C  
ATOM   1578  O   GLU A 403      17.879 -11.112 -31.252  1.00 95.86      A    O  
ATOM   1579  CB  GLU A 403      20.362 -10.027 -32.979  1.00 95.98      A    C  
ATOM   1580  CG  GLU A 403      21.042  -9.407 -34.203  1.00 91.82      A    C  
ATOM   1581  CD  GLU A 403      22.336  -8.654 -33.819  1.00 87.52      A    C  
ATOM   1582  OE1 GLU A 403      22.915  -8.023 -34.725  1.00 78.91      A    O  
ATOM   1583  OE2 GLU A 403      22.746  -8.742 -32.632  1.00 80.25      A    O1-
ATOM   1584  N   LYS A 404      19.213 -12.804 -31.834  1.00 96.48      A    N  
ATOM   1585  CA  LYS A 404      18.854 -13.643 -30.679  1.00 96.31      A    C  
ATOM   1586  C   LYS A 404      19.002 -12.913 -29.341  1.00 96.77      A    C  
ATOM   1587  O   LYS A 404      18.194 -13.108 -28.439  1.00 95.61      A    O  
ATOM   1588  CB  LYS A 404      19.702 -14.925 -30.719  1.00 95.24      A    C  
ATOM   1589  CG  LYS A 404      19.281 -15.929 -29.632  1.00 85.94      A    C  
ATOM   1590  CD  LYS A 404      20.085 -17.225 -29.746  1.00 80.09      A    C  
ATOM   1591  CE  LYS A 404      19.624 -18.207 -28.653  1.00 71.78      A    C  
ATOM   1592  NZ  LYS A 404      20.360 -19.493 -28.714  1.00 60.18      A    N1+
ATOM   1593  N   LYS A 405      20.040 -12.064 -29.224  1.00 96.53      A    N  
ATOM   1594  CA  LYS A 405      20.268 -11.254 -28.018  1.00 96.43      A    C  
ATOM   1595  C   LYS A 405      19.117 -10.276 -27.780  1.00 97.08      A    C  
ATOM   1596  O   LYS A 405      18.639 -10.179 -26.656  1.00 96.27      A    O  
ATOM   1597  CB  LYS A 405      21.612 -10.536 -28.145  1.00 95.28      A    C  
ATOM   1598  CG  LYS A 405      21.968  -9.755 -26.867  1.00 84.23      A    C  
ATOM   1599  CD  LYS A 405      23.295  -9.002 -27.040  1.00 79.33      A    C  
ATOM   1600  CE  LYS A 405      23.580  -8.163 -25.789  1.00 68.89      A    C  
ATOM   1601  NZ  LYS A 405      24.782  -7.307 -25.985  1.00 59.84      A    N1+
ATOM   1602  N   SER A 406      18.655  -9.605 -28.824  1.00 96.94      A    N  
ATOM   1603  CA  SER A 406      17.571  -8.629 -28.783  1.00 97.17      A    C  
ATOM   1604  C   SER A 406      16.232  -9.297 -28.471  1.00 97.23      A    C  
ATOM   1605  O   SER A 406      15.497  -8.844 -27.599  1.00 96.42      A    O  
ATOM   1606  CB  SER A 406      17.491  -7.885 -30.128  1.00 96.56      A    C  
ATOM   1607  OG  SER A 406      18.798  -7.511 -30.531  1.00 82.64      A    O  
ATOM   1608  N   LEU A 407      15.951 -10.446 -29.109  1.00 97.16      A    N  
ATOM   1609  CA  LEU A 407      14.741 -11.238 -28.857  1.00 97.16      A    C  
ATOM   1610  C   LEU A 407      14.656 -11.740 -27.405  1.00 96.92      A    C  
ATOM   1611  O   LEU A 407      13.595 -11.676 -26.794  1.00 96.02      A    O  
ATOM   1612  CB  LEU A 407      14.683 -12.423 -29.833  1.00 96.86      A    C  
ATOM   1613  CG  LEU A 407      14.576 -12.042 -31.322  1.00 95.93      A    C  
ATOM   1614  CD1 LEU A 407      14.563 -13.315 -32.172  1.00 92.41      A    C  
ATOM   1615  CD2 LEU A 407      13.321 -11.242 -31.635  1.00 92.38      A    C  
ATOM   1616  N   ASN A 408      15.778 -12.168 -26.822  1.00 97.02      A    N  
ATOM   1617  CA  ASN A 408      15.825 -12.597 -25.422  1.00 96.82      A    C  
ATOM   1618  C   ASN A 408      15.488 -11.451 -24.448  1.00 96.87      A    C  
ATOM   1619  O   ASN A 408      14.942 -11.707 -23.379  1.00 95.85      A    O  
ATOM   1620  CB  ASN A 408      17.214 -13.164 -25.118  1.00 96.23      A    C  
ATOM   1621  CG  ASN A 408      17.490 -14.531 -25.722  1.00 92.84      A    C  
ATOM   1622  ND2 ASN A 408      18.711 -14.998 -25.589  1.00 83.50      A    N  
ATOM   1623  OD1 ASN A 408      16.661 -15.217 -26.274  1.00 83.80      A    O  
ATOM   1624  N   GLN A 409      15.783 -10.212 -24.817  1.00 97.12      A    N  
ATOM   1625  CA  GLN A 409      15.448  -9.042 -23.994  1.00 97.19      A    C  
ATOM   1626  C   GLN A 409      13.956  -8.671 -24.031  1.00 97.23      A    C  
ATOM   1627  O   GLN A 409      13.535  -7.826 -23.253  1.00 95.97      A    O  
ATOM   1628  CB  GLN A 409      16.326  -7.842 -24.404  1.00 96.61      A    C  
ATOM   1629  CG  GLN A 409      17.810  -8.058 -24.103  1.00 92.72      A    C  
ATOM   1630  CD  GLN A 409      18.132  -8.141 -22.617  1.00 88.96      A    C  
ATOM   1631  NE2 GLN A 409      19.229  -8.748 -22.244  1.00 76.24      A    N  
ATOM   1632  OE1 GLN A 409      17.417  -7.665 -21.760  1.00 80.71      A    O  
ATOM   1633  N   LEU A 410      13.145  -9.313 -24.872  1.00 97.06      A    N  
ATOM   1634  CA  LEU A 410      11.683  -9.147 -24.893  1.00 97.10      A    C  
ATOM   1635  C   LEU A 410      10.937 -10.110 -23.950  1.00 96.91      A    C  
ATOM   1636  O   LEU A 410       9.707 -10.084 -23.885  1.00 95.82      A    O  
ATOM   1637  CB  LEU A 410      11.168  -9.281 -26.341  1.00 96.98      A    C  
ATOM   1638  CG  LEU A 410      11.646  -8.174 -27.302  1.00 96.92      A    C  
ATOM   1639  CD1 LEU A 410      11.168  -8.495 -28.717  1.00 94.72      A    C  
ATOM   1640  CD2 LEU A 410      11.095  -6.802 -26.907  1.00 94.63      A    C  
ATOM   1641  N   GLN A 411      11.651 -10.972 -23.210  1.00 96.98      A    N  
ATOM   1642  CA  GLN A 411      11.041 -11.954 -22.304  1.00 96.34      A    C  
ATOM   1643  C   GLN A 411      10.269 -11.324 -21.138  1.00 96.65      A    C  
ATOM   1644  O   GLN A 411       9.367 -11.952 -20.610  1.00 95.38      A    O  
ATOM   1645  CB  GLN A 411      12.113 -12.908 -21.758  1.00 95.13      A    C  
ATOM   1646  CG  GLN A 411      12.626 -13.864 -22.840  1.00 89.04      A    C  
ATOM   1647  CD  GLN A 411      13.689 -14.849 -22.325  1.00 78.99      A    C  
ATOM   1648  NE2 GLN A 411      14.067 -15.814 -23.115  1.00 64.28      A    N  
ATOM   1649  OE1 GLN A 411      14.177 -14.762 -21.216  1.00 69.50      A    O  
ATOM   1650  N   PHE A 412      10.586 -10.076 -20.768  1.00 96.77      A    N  
ATOM   1651  CA  PHE A 412       9.833  -9.344 -19.744  1.00 96.88      A    C  
ATOM   1652  C   PHE A 412       8.383  -9.037 -20.167  1.00 97.29      A    C  
ATOM   1653  O   PHE A 412       7.535  -8.796 -19.313  1.00 96.58      A    O  
ATOM   1654  CB  PHE A 412      10.578  -8.055 -19.379  1.00 96.81      A    C  
ATOM   1655  CG  PHE A 412      10.425  -6.931 -20.383  1.00 97.42      A    C  
ATOM   1656  CD1 PHE A 412      11.289  -6.822 -21.483  1.00 96.24      A    C  
ATOM   1657  CD2 PHE A 412       9.400  -5.979 -20.213  1.00 96.41      A    C  
ATOM   1658  CE1 PHE A 412      11.135  -5.778 -22.409  1.00 95.80      A    C  
ATOM   1659  CE2 PHE A 412       9.241  -4.936 -21.143  1.00 96.01      A    C  
ATOM   1660  CZ  PHE A 412      10.106  -4.833 -22.244  1.00 96.38      A    C  
ATOM   1661  N   LEU A 413       8.086  -9.038 -21.466  1.00 96.70      A    N  
ATOM   1662  CA  LEU A 413       6.739  -8.798 -21.976  1.00 96.68      A    C  
ATOM   1663  C   LEU A 413       5.879 -10.054 -21.844  1.00 96.55      A    C  
ATOM   1664  O   LEU A 413       6.232 -11.116 -22.367  1.00 95.70      A    O  
ATOM   1665  CB  LEU A 413       6.789  -8.342 -23.437  1.00 96.64      A    C  
ATOM   1666  CG  LEU A 413       7.453  -6.980 -23.678  1.00 96.42      A    C  
ATOM   1667  CD1 LEU A 413       7.530  -6.722 -25.184  1.00 93.41      A    C  
ATOM   1668  CD2 LEU A 413       6.661  -5.845 -23.035  1.00 93.50      A    C  
ATOM   1669  N   SER A 414       4.700  -9.903 -21.240  1.00 96.61      A    N  
ATOM   1670  CA  SER A 414       3.688 -10.957 -21.242  1.00 96.26      A    C  
ATOM   1671  C   SER A 414       3.182 -11.242 -22.672  1.00 96.57      A    C  
ATOM   1672  O   SER A 414       3.181 -10.335 -23.512  1.00 96.13      A    O  
ATOM   1673  CB  SER A 414       2.529 -10.596 -20.303  1.00 95.28      A    C  
ATOM   1674  OG  SER A 414       1.654  -9.646 -20.877  1.00 92.25      A    O  
ATOM   1675  N   PRO A 415       2.674 -12.459 -22.962  1.00 96.22      A    N  
ATOM   1676  CA  PRO A 415       2.061 -12.765 -24.261  1.00 96.06      A    C  
ATOM   1677  C   PRO A 415       0.941 -11.782 -24.640  1.00 96.31      A    C  
ATOM   1678  O   PRO A 415       0.824 -11.370 -25.793  1.00 95.39      A    O  
ATOM   1679  CB  PRO A 415       1.531 -14.198 -24.134  1.00 95.00      A    C  
ATOM   1680  CG  PRO A 415       2.439 -14.826 -23.072  1.00 92.70      A    C  
ATOM   1681  CD  PRO A 415       2.723 -13.661 -22.129  1.00 95.04      A    C  
ATOM   1682  N   LYS A 416       0.152 -11.342 -23.658  1.00 95.81      A    N  
ATOM   1683  CA  LYS A 416      -0.896 -10.328 -23.845  1.00 95.34      A    C  
ATOM   1684  C   LYS A 416      -0.314  -8.987 -24.288  1.00 96.05      A    C  
ATOM   1685  O   LYS A 416      -0.826  -8.392 -25.228  1.00 95.18      A    O  
ATOM   1686  CB  LYS A 416      -1.709 -10.201 -22.544  1.00 94.07      A    C  
ATOM   1687  CG  LYS A 416      -2.911  -9.247 -22.697  1.00 83.49      A    C  
ATOM   1688  CD  LYS A 416      -3.669  -9.096 -21.371  1.00 78.87      A    C  
ATOM   1689  CE  LYS A 416      -4.812  -8.095 -21.526  1.00 68.23      A    C  
ATOM   1690  NZ  LYS A 416      -5.497  -7.822 -20.229  1.00 59.91      A    N1+
ATOM   1691  N   SER A 417       0.761  -8.521 -23.646  1.00 95.84      A    N  
ATOM   1692  CA  SER A 417       1.435  -7.262 -23.991  1.00 95.95      A    C  
ATOM   1693  C   SER A 417       2.085  -7.329 -25.373  1.00 96.46      A    C  
ATOM   1694  O   SER A 417       1.988  -6.371 -26.136  1.00 95.92      A    O  
ATOM   1695  CB  SER A 417       2.496  -6.904 -22.945  1.00 95.39      A    C  
ATOM   1696  OG  SER A 417       1.929  -6.850 -21.652  1.00 90.01      A    O  
ATOM   1697  N   LYS A 418       2.695  -8.469 -25.739  1.00 96.80      A    N  
ATOM   1698  CA  LYS A 418       3.260  -8.677 -27.075  1.00 97.09      A    C  
ATOM   1699  C   LYS A 418       2.194  -8.568 -28.162  1.00 97.19      A    C  
ATOM   1700  O   LYS A 418       2.382  -7.828 -29.123  1.00 96.85      A    O  
ATOM   1701  CB  LYS A 418       3.974 -10.043 -27.165  1.00 96.89      A    C  
ATOM   1702  CG  LYS A 418       5.259 -10.123 -26.327  1.00 95.62      A    C  
ATOM   1703  CD  LYS A 418       5.856 -11.539 -26.423  1.00 94.17      A    C  
ATOM   1704  CE  LYS A 418       7.078 -11.718 -25.508  1.00 90.45      A    C  
ATOM   1705  NZ  LYS A 418       7.493 -13.140 -25.433  1.00 84.59      A    N1+
ATOM   1706  N   ASN A 419       1.045  -9.234 -27.992  1.00 96.53      A    N  
ATOM   1707  CA  ASN A 419      -0.064  -9.161 -28.938  1.00 96.21      A    C  
ATOM   1708  C   ASN A 419      -0.626  -7.737 -29.057  1.00 96.43      A    C  
ATOM   1709  O   ASN A 419      -0.823  -7.247 -30.168  1.00 95.68      A    O  
ATOM   1710  CB  ASN A 419      -1.157 -10.158 -28.519  1.00 95.72      A    C  
ATOM   1711  CG  ASN A 419      -0.734 -11.615 -28.695  1.00 91.71      A    C  
ATOM   1712  ND2 ASN A 419      -1.394 -12.527 -28.027  1.00 81.78      A    N  
ATOM   1713  OD1 ASN A 419       0.170 -11.960 -29.432  1.00 82.66      A    O  
ATOM   1714  N   LEU A 420      -0.810  -7.041 -27.928  1.00 96.39      A    N  
ATOM   1715  CA  LEU A 420      -1.256  -5.650 -27.905  1.00 96.23      A    C  
ATOM   1716  C   LEU A 420      -0.317  -4.732 -28.700  1.00 96.63      A    C  
ATOM   1717  O   LEU A 420      -0.772  -3.917 -29.501  1.00 95.96      A    O  
ATOM   1718  CB  LEU A 420      -1.346  -5.201 -26.429  1.00 95.60      A    C  
ATOM   1719  CG  LEU A 420      -1.786  -3.731 -26.236  1.00 91.97      A    C  
ATOM   1720  CD1 LEU A 420      -3.236  -3.524 -26.655  1.00 85.88      A    C  
ATOM   1721  CD2 LEU A 420      -1.631  -3.357 -24.762  1.00 86.02      A    C  
ATOM   1722  N   LEU A 421       1.004  -4.898 -28.512  1.00 96.94      A    N  
ATOM   1723  CA  LEU A 421       2.021  -4.146 -29.247  1.00 96.91      A    C  
ATOM   1724  C   LEU A 421       1.964  -4.474 -30.743  1.00 96.88      A    C  
ATOM   1725  O   LEU A 421       1.900  -3.556 -31.550  1.00 96.70      A    O  
ATOM   1726  CB  LEU A 421       3.411  -4.449 -28.675  1.00 97.16      A    C  
ATOM   1727  CG  LEU A 421       3.694  -3.774 -27.316  1.00 96.92      A    C  
ATOM   1728  CD1 LEU A 421       4.951  -4.389 -26.703  1.00 95.41      A    C  
ATOM   1729  CD2 LEU A 421       3.920  -2.271 -27.472  1.00 95.26      A    C  
ATOM   1730  N   VAL A 422       1.926  -5.760 -31.117  1.00 97.02      A    N  
ATOM   1731  CA  VAL A 422       1.840  -6.183 -32.525  1.00 97.07      A    C  
ATOM   1732  C   VAL A 422       0.621  -5.560 -33.202  1.00 96.64      A    C  
ATOM   1733  O   VAL A 422       0.753  -4.977 -34.278  1.00 96.18      A    O  
ATOM   1734  CB  VAL A 422       1.811  -7.719 -32.635  1.00 96.98      A    C  
ATOM   1735  CG1 VAL A 422       1.437  -8.215 -34.037  1.00 95.14      A    C  
ATOM   1736  CG2 VAL A 422       3.188  -8.309 -32.317  1.00 94.79      A    C  
ATOM   1737  N   ASP A 423      -0.558  -5.621 -32.594  1.00 96.73      A    N  
ATOM   1738  CA  ASP A 423      -1.787  -5.067 -33.160  1.00 96.11      A    C  
ATOM   1739  C   ASP A 423      -1.720  -3.541 -33.297  1.00 96.07      A    C  
ATOM   1740  O   ASP A 423      -2.148  -2.982 -34.315  1.00 95.14      A    O  
ATOM   1741  CB  ASP A 423      -2.983  -5.465 -32.288  1.00 95.64      A    C  
ATOM   1742  CG  ASP A 423      -3.375  -6.939 -32.407  1.00 91.35      A    C  
ATOM   1743  OD1 ASP A 423      -2.972  -7.584 -33.405  1.00 85.37      A    O  
ATOM   1744  OD2 ASP A 423      -4.166  -7.386 -31.542  1.00 84.92      A    O1-
ATOM   1745  N   SER A 424      -1.169  -2.856 -32.296  1.00 95.92      A    N  
ATOM   1746  CA  SER A 424      -1.000  -1.408 -32.329  1.00 95.62      A    C  
ATOM   1747  C   SER A 424      -0.007  -0.975 -33.406  1.00 95.75      A    C  
ATOM   1748  O   SER A 424      -0.316  -0.100 -34.216  1.00 95.30      A    O  
ATOM   1749  CB  SER A 424      -0.571  -0.896 -30.954  1.00 95.51      A    C  
ATOM   1750  OG  SER A 424      -0.564   0.520 -30.974  1.00 85.36      A    O  
ATOM   1751  N   PHE A 425       1.162  -1.626 -33.484  1.00 96.88      A    N  
ATOM   1752  CA  PHE A 425       2.185  -1.308 -34.480  1.00 96.85      A    C  
ATOM   1753  C   PHE A 425       1.751  -1.670 -35.906  1.00 96.78      A    C  
ATOM   1754  O   PHE A 425       2.074  -0.916 -36.834  1.00 96.14      A    O  
ATOM   1755  CB  PHE A 425       3.514  -1.980 -34.100  1.00 96.85      A    C  
ATOM   1756  CG  PHE A 425       4.367  -1.143 -33.168  1.00 97.09      A    C  
ATOM   1757  CD1 PHE A 425       5.322  -0.271 -33.711  1.00 95.22      A    C  
ATOM   1758  CD2 PHE A 425       4.220  -1.217 -31.780  1.00 95.07      A    C  
ATOM   1759  CE1 PHE A 425       6.136   0.506 -32.871  1.00 94.76      A    C  
ATOM   1760  CE2 PHE A 425       5.031  -0.433 -30.940  1.00 94.90      A    C  
ATOM   1761  CZ  PHE A 425       5.991   0.422 -31.488  1.00 96.09      A    C  
ATOM   1762  N   LYS A 426       0.963  -2.731 -36.117  1.00 96.66      A    N  
ATOM   1763  CA  LYS A 426       0.357  -3.038 -37.417  1.00 96.50      A    C  
ATOM   1764  C   LYS A 426      -0.588  -1.937 -37.882  1.00 96.38      A    C  
ATOM   1765  O   LYS A 426      -0.555  -1.561 -39.055  1.00 95.44      A    O  
ATOM   1766  CB  LYS A 426      -0.379  -4.387 -37.376  1.00 96.61      A    C  
ATOM   1767  CG  LYS A 426       0.593  -5.562 -37.502  1.00 95.41      A    C  
ATOM   1768  CD  LYS A 426      -0.116  -6.919 -37.383  1.00 93.12      A    C  
ATOM   1769  CE  LYS A 426       0.936  -8.029 -37.542  1.00 90.73      A    C  
ATOM   1770  NZ  LYS A 426       0.427  -9.374 -37.247  1.00 84.96      A    N1+
ATOM   1771  N   LYS A 427      -1.413  -1.390 -36.987  1.00 95.70      A    N  
ATOM   1772  CA  LYS A 427      -2.279  -0.237 -37.287  1.00 95.12      A    C  
ATOM   1773  C   LYS A 427      -1.457   1.014 -37.573  1.00 95.31      A    C  
ATOM   1774  O   LYS A 427      -1.721   1.688 -38.564  1.00 94.20      A    O  
ATOM   1775  CB  LYS A 427      -3.249   0.023 -36.125  1.00 94.22      A    C  
ATOM   1776  CG  LYS A 427      -4.337  -1.051 -36.017  1.00 84.10      A    C  
ATOM   1777  CD  LYS A 427      -5.147  -0.838 -34.739  1.00 78.99      A    C  
ATOM   1778  CE  LYS A 427      -6.162  -1.973 -34.546  1.00 68.66      A    C  
ATOM   1779  NZ  LYS A 427      -6.865  -1.842 -33.251  1.00 61.61      A    N1+
ATOM   1780  N   PHE A 428      -0.440   1.288 -36.774  1.00 95.56      A    N  
ATOM   1781  CA  PHE A 428       0.460   2.426 -36.955  1.00 95.42      A    C  
ATOM   1782  C   PHE A 428       1.179   2.383 -38.308  1.00 95.72      A    C  
ATOM   1783  O   PHE A 428       1.161   3.363 -39.043  1.00 95.03      A    O  
ATOM   1784  CB  PHE A 428       1.447   2.455 -35.779  1.00 95.43      A    C  
ATOM   1785  CG  PHE A 428       2.426   3.620 -35.821  1.00 96.04      A    C  
ATOM   1786  CD1 PHE A 428       3.809   3.381 -35.812  1.00 93.34      A    C  
ATOM   1787  CD2 PHE A 428       1.940   4.934 -35.866  1.00 93.64      A    C  
ATOM   1788  CE1 PHE A 428       4.705   4.461 -35.842  1.00 93.54      A    C  
ATOM   1789  CE2 PHE A 428       2.841   6.012 -35.901  1.00 93.76      A    C  
ATOM   1790  CZ  PHE A 428       4.219   5.775 -35.894  1.00 95.17      A    C  
ATOM   1791  N   ALA A 429       1.677   1.208 -38.706  1.00 95.44      A    N  
ATOM   1792  CA  ALA A 429       2.359   1.017 -39.985  1.00 95.27      A    C  
ATOM   1793  C   ALA A 429       1.493   1.343 -41.214  1.00 94.61      A    C  
ATOM   1794  O   ALA A 429       2.034   1.663 -42.269  1.00 92.35      A    O  
ATOM   1795  CB  ALA A 429       2.845  -0.439 -40.051  1.00 95.02      A    C  
ATOM   1796  N   GLN A 430       0.165   1.251 -41.141  1.00 94.92      A    N  
ATOM   1797  CA  GLN A 430      -0.721   1.549 -42.272  1.00 94.02      A    C  
ATOM   1798  C   GLN A 430      -0.636   3.008 -42.720  1.00 93.15      A    C  
ATOM   1799  O   GLN A 430      -0.749   3.263 -43.918  1.00 88.01      A    O  
ATOM   1800  CB  GLN A 430      -2.175   1.183 -41.931  1.00 92.74      A    C  
ATOM   1801  CG  GLN A 430      -2.361  -0.331 -41.801  1.00 87.92      A    C  
ATOM   1802  CD  GLN A 430      -3.757  -0.746 -41.315  1.00 82.45      A    C  
ATOM   1803  NE2 GLN A 430      -3.974  -2.015 -41.089  1.00 71.05      A    N  
ATOM   1804  OE1 GLN A 430      -4.671   0.042 -41.141  1.00 74.30      A    O  
ATOM   1805  N   GLY A 431      -0.395   3.927 -41.772  1.00 90.22      A    N  
ATOM   1806  CA  GLY A 431      -0.315   5.365 -42.030  1.00 88.41      A    C  
ATOM   1807  C   GLY A 431       1.083   5.891 -42.381  1.00 89.34      A    C  
ATOM   1808  O   GLY A 431       1.213   7.086 -42.590  1.00 85.52      A    O  
ATOM   1809  N   LEU A 432       2.117   5.035 -42.433  1.00 91.17      A    N  
ATOM   1810  CA  LEU A 432       3.504   5.457 -42.635  1.00 91.87      A    C  
ATOM   1811  C   LEU A 432       3.954   5.339 -44.095  1.00 91.79      A    C  
ATOM   1812  O   LEU A 432       3.683   4.323 -44.759  1.00 87.65      A    O  
ATOM   1813  CB  LEU A 432       4.448   4.629 -41.743  1.00 90.87      A    C  
ATOM   1814  CG  LEU A 432       4.190   4.725 -40.232  1.00 90.23      A    C  
ATOM   1815  CD1 LEU A 432       5.236   3.871 -39.506  1.00 84.18      A    C  
ATOM   1816  CD2 LEU A 432       4.278   6.149 -39.702  1.00 86.14      A    C  
ATOM   1817  N   ASP A 433       4.755   6.312 -44.532  1.00 90.66      A    N  
ATOM   1818  CA  ASP A 433       5.447   6.269 -45.824  1.00 90.15      A    C  
ATOM   1819  C   ASP A 433       6.614   5.263 -45.805  1.00 90.84      A    C  
ATOM   1820  O   ASP A 433       6.730   4.419 -46.691  1.00 86.41      A    O  
ATOM   1821  CB  ASP A 433       5.956   7.675 -46.180  1.00 87.62      A    C  
ATOM   1822  CG  ASP A 433       4.840   8.660 -46.561  1.00 81.54      A    C  
ATOM   1823  OD1 ASP A 433       3.785   8.184 -47.040  1.00 74.88      A    O  
ATOM   1824  OD2 ASP A 433       5.083   9.875 -46.433  1.00 76.15      A    O1-
ATOM   1825  N   SER A 434       7.453   5.296 -44.757  1.00 90.07      A    N  
ATOM   1826  CA  SER A 434       8.519   4.310 -44.528  1.00 90.34      A    C  
ATOM   1827  C   SER A 434       8.148   3.367 -43.382  1.00 91.18      A    C  
ATOM   1828  O   SER A 434       7.940   3.794 -42.249  1.00 87.13      A    O  
ATOM   1829  CB  SER A 434       9.862   4.982 -44.258  1.00 86.19      A    C  
ATOM   1830  OG  SER A 434      10.847   3.977 -44.064  1.00 73.24      A    O  
ATOM   1831  N   LYS A 435       8.100   2.061 -43.684  1.00 92.17      A    N  
ATOM   1832  CA  LYS A 435       7.634   1.020 -42.758  1.00 92.96      A    C  
ATOM   1833  C   LYS A 435       8.748   0.124 -42.222  1.00 94.83      A    C  
ATOM   1834  O   LYS A 435       8.479  -0.693 -41.341  1.00 92.70      A    O  
ATOM   1835  CB  LYS A 435       6.522   0.182 -43.417  1.00 88.49      A    C  
ATOM   1836  CG  LYS A 435       5.372   1.070 -43.888  1.00 86.09      A    C  
ATOM   1837  CD  LYS A 435       4.193   0.274 -44.464  1.00 83.28      A    C  
ATOM   1838  CE  LYS A 435       3.192   1.321 -44.968  1.00 78.04      A    C  
ATOM   1839  NZ  LYS A 435       1.902   0.753 -45.360  1.00 69.23      A    N1+
ATOM   1840  N   ASP A 436       9.976   0.244 -42.742  1.00 94.51      A    N  
ATOM   1841  CA  ASP A 436      11.038  -0.732 -42.526  1.00 95.23      A    C  
ATOM   1842  C   ASP A 436      11.351  -0.960 -41.045  1.00 96.44      A    C  
ATOM   1843  O   ASP A 436      11.389  -2.097 -40.585  1.00 95.13      A    O  
ATOM   1844  CB  ASP A 436      12.306  -0.290 -43.261  1.00 93.11      A    C  
ATOM   1845  CG  ASP A 436      12.138  -0.242 -44.778  1.00 81.45      A    C  
ATOM   1846  OD1 ASP A 436      11.258  -0.974 -45.286  1.00 73.31      A    O  
ATOM   1847  OD2 ASP A 436      12.890   0.526 -45.399  1.00 73.06      A    O1-
ATOM   1848  N   HIS A 437      11.519   0.117 -40.273  1.00 96.06      A    N  
ATOM   1849  CA  HIS A 437      11.815   0.011 -38.847  1.00 96.74      A    C  
ATOM   1850  C   HIS A 437      10.644  -0.587 -38.063  1.00 97.32      A    C  
ATOM   1851  O   HIS A 437      10.831  -1.512 -37.273  1.00 96.89      A    O  
ATOM   1852  CB  HIS A 437      12.208   1.394 -38.310  1.00 96.21      A    C  
ATOM   1853  CG  HIS A 437      12.544   1.407 -36.848  1.00 96.62      A    C  
ATOM   1854  CD2 HIS A 437      13.034   0.382 -36.092  1.00 90.49      A    C  
ATOM   1855  ND1 HIS A 437      12.413   2.502 -35.993  1.00 90.58      A    N  
ATOM   1856  CE1 HIS A 437      12.802   2.117 -34.768  1.00 91.98      A    C  
ATOM   1857  NE2 HIS A 437      13.180   0.839 -34.788  1.00 93.13      A    N  
ATOM   1858  N   VAL A 438       9.426  -0.135 -38.324  1.00 96.85      A    N  
ATOM   1859  CA  VAL A 438       8.224  -0.622 -37.657  1.00 97.15      A    C  
ATOM   1860  C   VAL A 438       7.977  -2.106 -37.967  1.00 97.46      A    C  
ATOM   1861  O   VAL A 438       7.665  -2.877 -37.062  1.00 97.22      A    O  
ATOM   1862  CB  VAL A 438       7.011   0.253 -38.037  1.00 96.41      A    C  
ATOM   1863  CG1 VAL A 438       5.708  -0.281 -37.449  1.00 93.82      A    C  
ATOM   1864  CG2 VAL A 438       7.218   1.676 -37.499  1.00 93.44      A    C  
ATOM   1865  N   ASN A 439       8.215  -2.537 -39.206  1.00 97.22      A    N  
ATOM   1866  CA  ASN A 439       8.109  -3.941 -39.595  1.00 97.44      A    C  
ATOM   1867  C   ASN A 439       9.143  -4.811 -38.871  1.00 97.71      A    C  
ATOM   1868  O   ASN A 439       8.784  -5.883 -38.385  1.00 97.19      A    O  
ATOM   1869  CB  ASN A 439       8.236  -4.061 -41.120  1.00 96.84      A    C  
ATOM   1870  CG  ASN A 439       7.016  -3.547 -41.868  1.00 95.04      A    C  
ATOM   1871  ND2 ASN A 439       7.169  -3.268 -43.136  1.00 87.86      A    N  
ATOM   1872  OD1 ASN A 439       5.914  -3.423 -41.352  1.00 88.18      A    O  
ATOM   1873  N   ARG A 440      10.397  -4.355 -38.707  1.00 97.49      A    N  
ATOM   1874  CA  ARG A 440      11.408  -5.081 -37.919  1.00 97.42      A    C  
ATOM   1875  C   ARG A 440      10.984  -5.261 -36.455  1.00 97.82      A    C  
ATOM   1876  O   ARG A 440      11.185  -6.338 -35.894  1.00 97.52      A    O  
ATOM   1877  CB  ARG A 440      12.768  -4.385 -37.986  1.00 97.18      A    C  
ATOM   1878  CG  ARG A 440      13.432  -4.451 -39.371  1.00 95.90      A    C  
ATOM   1879  CD  ARG A 440      14.899  -4.019 -39.333  1.00 94.84      A    C  
ATOM   1880  NE  ARG A 440      15.137  -2.736 -38.651  1.00 91.07      A    N  
ATOM   1881  CZ  ARG A 440      15.144  -1.515 -39.169  1.00 91.09      A    C  
ATOM   1882  NH1 ARG A 440      14.871  -1.288 -40.421  1.00 82.87      A    N1+
ATOM   1883  NH2 ARG A 440      15.437  -0.500 -38.410  1.00 85.46      A    N  
ATOM   1884  N   ILE A 441      10.359  -4.255 -35.859  1.00 97.76      A    N  
ATOM   1885  CA  ILE A 441       9.811  -4.343 -34.494  1.00 97.81      A    C  
ATOM   1886  C   ILE A 441       8.691  -5.394 -34.427  1.00 97.97      A    C  
ATOM   1887  O   ILE A 441       8.731  -6.270 -33.561  1.00 97.67      A    O  
ATOM   1888  CB  ILE A 441       9.327  -2.959 -34.003  1.00 97.82      A    C  
ATOM   1889  CG1 ILE A 441      10.504  -1.977 -33.849  1.00 96.98      A    C  
ATOM   1890  CG2 ILE A 441       8.566  -3.080 -32.665  1.00 96.80      A    C  
ATOM   1891  CD1 ILE A 441      10.079  -0.508 -33.702  1.00 93.63      A    C  
ATOM   1892  N   ILE A 442       7.737  -5.355 -35.364  1.00 97.96      A    N  
ATOM   1893  CA  ILE A 442       6.616  -6.313 -35.436  1.00 97.87      A    C  
ATOM   1894  C   ILE A 442       7.139  -7.741 -35.566  1.00 97.89      A    C  
ATOM   1895  O   ILE A 442       6.790  -8.607 -34.769  1.00 97.37      A    O  
ATOM   1896  CB  ILE A 442       5.669  -5.944 -36.600  1.00 97.55      A    C  
ATOM   1897  CG1 ILE A 442       4.926  -4.622 -36.305  1.00 96.30      A    C  
ATOM   1898  CG2 ILE A 442       4.632  -7.066 -36.856  1.00 96.19      A    C  
ATOM   1899  CD1 ILE A 442       4.292  -3.984 -37.550  1.00 92.65      A    C  
ATOM   1900  N   GLU A 443       8.026  -8.001 -36.538  1.00 97.68      A    N  
ATOM   1901  CA  GLU A 443       8.610  -9.321 -36.750  1.00 97.42      A    C  
ATOM   1902  C   GLU A 443       9.336  -9.847 -35.510  1.00 97.44      A    C  
ATOM   1903  O   GLU A 443       9.283 -11.042 -35.202  1.00 96.63      A    O  
ATOM   1904  CB  GLU A 443       9.632  -9.267 -37.884  1.00 96.85      A    C  
ATOM   1905  CG  GLU A 443       9.027  -9.162 -39.286  1.00 88.86      A    C  
ATOM   1906  CD  GLU A 443      10.124  -9.180 -40.357  1.00 83.95      A    C  
ATOM   1907  OE1 GLU A 443       9.838  -8.739 -41.492  1.00 74.21      A    O  
ATOM   1908  OE2 GLU A 443      11.229  -9.716 -40.052  1.00 75.62      A    O1-
ATOM   1909  N   SER A 444      10.027  -8.985 -34.787  1.00 97.66      A    N  
ATOM   1910  CA  SER A 444      10.759  -9.357 -33.572  1.00 97.68      A    C  
ATOM   1911  C   SER A 444       9.828  -9.715 -32.420  1.00 97.58      A    C  
ATOM   1912  O   SER A 444      10.059 -10.702 -31.726  1.00 96.75      A    O  
ATOM   1913  CB  SER A 444      11.713  -8.231 -33.176  1.00 97.36      A    C  
ATOM   1914  OG  SER A 444      12.607  -8.027 -34.255  1.00 90.69      A    O  
ATOM   1915  N   LEU A 445       8.727  -8.988 -32.272  1.00 97.84      A    N  
ATOM   1916  CA  LEU A 445       7.677  -9.317 -31.306  1.00 97.62      A    C  
ATOM   1917  C   LEU A 445       7.020 -10.666 -31.626  1.00 97.39      A    C  
ATOM   1918  O   LEU A 445       6.866 -11.501 -30.730  1.00 96.59      A    O  
ATOM   1919  CB  LEU A 445       6.635  -8.191 -31.286  1.00 97.64      A    C  
ATOM   1920  CG  LEU A 445       7.102  -6.898 -30.590  1.00 97.50      A    C  
ATOM   1921  CD1 LEU A 445       6.120  -5.764 -30.907  1.00 95.20      A    C  
ATOM   1922  CD2 LEU A 445       7.149  -7.074 -29.072  1.00 95.08      A    C  
ATOM   1923  N   GLU A 446       6.703 -10.937 -32.900  1.00 97.34      A    N  
ATOM   1924  CA  GLU A 446       6.108 -12.206 -33.350  1.00 96.98      A    C  
ATOM   1925  C   GLU A 446       7.072 -13.388 -33.151  1.00 96.45      A    C  
ATOM   1926  O   GLU A 446       6.697 -14.416 -32.573  1.00 94.75      A    O  
ATOM   1927  CB  GLU A 446       5.678 -12.084 -34.822  1.00 96.58      A    C  
ATOM   1928  CG  GLU A 446       4.453 -11.168 -34.991  1.00 94.99      A    C  
ATOM   1929  CD  GLU A 446       3.991 -11.004 -36.455  1.00 94.71      A    C  
ATOM   1930  OE1 GLU A 446       2.816 -10.609 -36.646  1.00 88.24      A    O  
ATOM   1931  OE2 GLU A 446       4.793 -11.256 -37.381  1.00 89.47      A    O1-
ATOM   1932  N   LYS A 447       8.363 -13.243 -33.511  1.00 96.94      A    N  
ATOM   1933  CA  LYS A 447       9.401 -14.259 -33.286  1.00 96.22      A    C  
ATOM   1934  C   LYS A 447       9.600 -14.551 -31.795  1.00 95.75      A    C  
ATOM   1935  O   LYS A 447       9.723 -15.715 -31.410  1.00 92.95      A    O  
ATOM   1936  CB  LYS A 447      10.731 -13.814 -33.926  1.00 95.37      A    C  
ATOM   1937  CG  LYS A 447      10.723 -13.945 -35.458  1.00 90.00      A    C  
ATOM   1938  CD  LYS A 447      11.924 -13.222 -36.093  1.00 85.97      A    C  
ATOM   1939  CE  LYS A 447      11.797 -13.209 -37.623  1.00 79.44      A    C  
ATOM   1940  NZ  LYS A 447      12.643 -12.168 -38.261  1.00 70.40      A    N1+
TER   
END
