# Supplementary material for: Phase separation of PGL-3 driven by structured domains that oligomerize and interact with RGG motifs
Source: EMBO Rep. 2026 Mar 20;27(8):2061–87. doi: 10.1038/s44319-026-00730-7 (PMC13121748; doi:10.1038/s44319-026-00730-7)
Supplement: Supplementary file 5 — Source data Fig. 1 [file 44319_2026_730_MOESM5_ESM.zip › Figure 1/1B/Structures_from_FL_monomer/model_0_D1.pdb]

ATOM      1  N   MET A   1     -27.550 -28.267  27.880  1.00 49.85      A    N  
ATOM      2  CA  MET A   1     -26.603 -27.304  27.281  1.00 56.20      A    C  
ATOM      3  C   MET A   1     -26.365 -26.244  28.338  1.00 58.92      A    C  
ATOM      4  O   MET A   1     -27.340 -25.763  28.896  1.00 55.37      A    O  
ATOM      5  CB  MET A   1     -27.162 -26.685  25.993  1.00 52.59      A    C  
ATOM      6  CG  MET A   1     -27.260 -27.712  24.851  1.00 46.05      A    C  
ATOM      7  SD  MET A   1     -28.048 -27.052  23.377  1.00 40.81      A    S  
ATOM      8  CE  MET A   1     -28.199 -28.542  22.354  1.00 33.14      A    C  
ATOM      9  N   GLU A   2     -25.123 -25.965  28.721  1.00 54.25      A    N  
ATOM     10  CA  GLU A   2     -24.821 -24.842  29.616  1.00 58.51      A    C  
ATOM     11  C   GLU A   2     -25.125 -23.542  28.874  1.00 60.08      A    C  
ATOM     12  O   GLU A   2     -24.740 -23.379  27.711  1.00 56.74      A    O  
ATOM     13  CB  GLU A   2     -23.368 -24.888  30.114  1.00 55.29      A    C  
ATOM     14  CG  GLU A   2     -23.195 -25.927  31.242  1.00 48.43      A    C  
ATOM     15  CD  GLU A   2     -21.785 -25.946  31.856  1.00 43.97      A    C  
ATOM     16  OE1 GLU A   2     -21.695 -26.259  33.063  1.00 40.56      A    O  
ATOM     17  OE2 GLU A   2     -20.822 -25.673  31.121  1.00 41.64      A    O1-
ATOM     18  N   ALA A   3     -25.886 -22.662  29.518  1.00 61.82      A    N  
ATOM     19  CA  ALA A   3     -26.147 -21.336  28.974  1.00 64.45      A    C  
ATOM     20  C   ALA A   3     -24.837 -20.537  28.969  1.00 67.77      A    C  
ATOM     21  O   ALA A   3     -24.121 -20.530  29.977  1.00 63.68      A    O  
ATOM     22  CB  ALA A   3     -27.229 -20.648  29.818  1.00 58.23      A    C  
ATOM     23  N   ASN A   4     -24.536 -19.869  27.838  1.00 72.60      A    N  
ATOM     24  CA  ASN A   4     -23.349 -19.031  27.728  1.00 74.81      A    C  
ATOM     25  C   ASN A   4     -23.379 -17.935  28.795  1.00 78.81      A    C  
ATOM     26  O   ASN A   4     -24.329 -17.159  28.881  1.00 75.54      A    O  
ATOM     27  CB  ASN A   4     -23.238 -18.446  26.317  1.00 68.33      A    C  
ATOM     28  CG  ASN A   4     -22.847 -19.497  25.298  1.00 60.48      A    C  
ATOM     29  ND2 ASN A   4     -23.339 -19.392  24.093  1.00 53.01      A    N  
ATOM     30  OD1 ASN A   4     -22.108 -20.432  25.566  1.00 53.57      A    O  
ATOM     31  N   LYS A   5     -22.340 -17.898  29.613  1.00 81.48      A    N  
ATOM     32  CA  LYS A   5     -22.215 -16.928  30.691  1.00 83.24      A    C  
ATOM     33  C   LYS A   5     -21.619 -15.639  30.134  1.00 85.90      A    C  
ATOM     34  O   LYS A   5     -20.529 -15.664  29.574  1.00 82.04      A    O  
ATOM     35  CB  LYS A   5     -21.371 -17.551  31.814  1.00 76.88      A    C  
ATOM     36  CG  LYS A   5     -21.382 -16.674  33.068  1.00 68.10      A    C  
ATOM     37  CD  LYS A   5     -20.528 -17.314  34.153  1.00 62.31      A    C  
ATOM     38  CE  LYS A   5     -20.514 -16.408  35.389  1.00 52.58      A    C  
ATOM     39  NZ  LYS A   5     -19.554 -16.914  36.402  1.00 44.49      A    N1+
ATOM     40  N   ARG A   6     -22.314 -14.512  30.335  1.00 90.44      A    N  
ATOM     41  CA  ARG A   6     -21.860 -13.173  29.956  1.00 91.95      A    C  
ATOM     42  C   ARG A   6     -20.774 -12.712  30.930  1.00 92.59      A    C  
ATOM     43  O   ARG A   6     -21.061 -12.322  32.065  1.00 90.48      A    O  
ATOM     44  CB  ARG A   6     -23.059 -12.217  29.926  1.00 92.05      A    C  
ATOM     45  CG  ARG A   6     -24.034 -12.568  28.787  1.00 91.60      A    C  
ATOM     46  CD  ARG A   6     -25.301 -11.722  28.860  1.00 91.26      A    C  
ATOM     47  NE  ARG A   6     -26.146 -11.963  27.700  1.00 90.02      A    N  
ATOM     48  CZ  ARG A   6     -26.914 -13.028  27.460  1.00 91.71      A    C  
ATOM     49  NH1 ARG A   6     -27.117 -13.975  28.330  1.00 82.71      A    N1+
ATOM     50  NH2 ARG A   6     -27.484 -13.163  26.303  1.00 86.33      A    N  
ATOM     51  N   GLN A   7     -19.518 -12.816  30.537  1.00 93.83      A    N  
ATOM     52  CA  GLN A   7     -18.361 -12.485  31.369  1.00 93.48      A    C  
ATOM     53  C   GLN A   7     -17.652 -11.239  30.839  1.00 94.48      A    C  
ATOM     54  O   GLN A   7     -17.272 -11.196  29.682  1.00 93.22      A    O  
ATOM     55  CB  GLN A   7     -17.424 -13.697  31.436  1.00 90.49      A    C  
ATOM     56  CG  GLN A   7     -16.183 -13.423  32.300  1.00 78.90      A    C  
ATOM     57  CD  GLN A   7     -15.275 -14.633  32.509  1.00 77.06      A    C  
ATOM     58  NE2 GLN A   7     -14.102 -14.427  33.050  1.00 64.59      A    N  
ATOM     59  OE1 GLN A   7     -15.616 -15.768  32.236  1.00 68.43      A    O  
ATOM     60  N   ILE A   8     -17.434 -10.256  31.705  1.00 94.07      A    N  
ATOM     61  CA  ILE A   8     -16.604  -9.088  31.387  1.00 94.76      A    C  
ATOM     62  C   ILE A   8     -15.145  -9.529  31.323  1.00 94.52      A    C  
ATOM     63  O   ILE A   8     -14.668 -10.242  32.214  1.00 92.58      A    O  
ATOM     64  CB  ILE A   8     -16.840  -7.961  32.417  1.00 94.64      A    C  
ATOM     65  CG1 ILE A   8     -18.327  -7.547  32.441  1.00 93.42      A    C  
ATOM     66  CG2 ILE A   8     -15.945  -6.754  32.096  1.00 92.82      A    C  
ATOM     67  CD1 ILE A   8     -18.700  -6.619  33.596  1.00 90.71      A    C  
ATOM     68  N   VAL A   9     -14.444  -9.116  30.277  1.00 94.35      A    N  
ATOM     69  CA  VAL A   9     -13.001  -9.304  30.111  1.00 93.82      A    C  
ATOM     70  C   VAL A   9     -12.300  -7.957  30.204  1.00 94.49      A    C  
ATOM     71  O   VAL A   9     -12.880  -6.923  29.905  1.00 93.89      A    O  
ATOM     72  CB  VAL A   9     -12.637 -10.029  28.805  1.00 92.45      A    C  
ATOM     73  CG1 VAL A   9     -13.232 -11.443  28.794  1.00 84.84      A    C  
ATOM     74  CG2 VAL A   9     -13.086  -9.287  27.544  1.00 84.97      A    C  
ATOM     75  N   GLU A  10     -11.042  -7.984  30.622  1.00 93.77      A    N  
ATOM     76  CA  GLU A  10     -10.177  -6.806  30.644  1.00 94.11      A    C  
ATOM     77  C   GLU A  10      -8.923  -7.124  29.823  1.00 93.63      A    C  
ATOM     78  O   GLU A  10      -8.236  -8.114  30.087  1.00 90.93      A    O  
ATOM     79  CB  GLU A  10      -9.880  -6.433  32.101  1.00 92.88      A    C  
ATOM     80  CG  GLU A  10      -9.158  -5.088  32.225  1.00 90.24      A    C  
ATOM     81  CD  GLU A  10      -8.962  -4.662  33.689  1.00 89.05      A    C  
ATOM     82  OE1 GLU A  10      -7.968  -3.954  33.963  1.00 79.96      A    O  
ATOM     83  OE2 GLU A  10      -9.810  -5.011  34.547  1.00 81.98      A    O1-
ATOM     84  N   VAL A  11      -8.662  -6.310  28.803  1.00 93.44      A    N  
ATOM     85  CA  VAL A  11      -7.526  -6.464  27.892  1.00 93.05      A    C  
ATOM     86  C   VAL A  11      -6.684  -5.199  27.984  1.00 93.25      A    C  
ATOM     87  O   VAL A  11      -7.115  -4.143  27.542  1.00 91.08      A    O  
ATOM     88  CB  VAL A  11      -7.984  -6.710  26.446  1.00 91.78      A    C  
ATOM     89  CG1 VAL A  11      -6.775  -7.012  25.556  1.00 86.38      A    C  
ATOM     90  CG2 VAL A  11      -8.954  -7.902  26.334  1.00 86.85      A    C  
ATOM     91  N   ASP A  12      -5.492  -5.294  28.580  1.00 91.55      A    N  
ATOM     92  CA  ASP A  12      -4.585  -4.162  28.797  1.00 91.69      A    C  
ATOM     93  C   ASP A  12      -5.294  -2.917  29.380  1.00 91.93      A    C  
ATOM     94  O   ASP A  12      -5.047  -1.794  28.946  1.00 88.01      A    O  
ATOM     95  CB  ASP A  12      -3.809  -3.837  27.513  1.00 90.21      A    C  
ATOM     96  CG  ASP A  12      -2.752  -4.870  27.111  1.00 87.50      A    C  
ATOM     97  OD1 ASP A  12      -2.541  -5.844  27.865  1.00 80.37      A    O  
ATOM     98  OD2 ASP A  12      -2.135  -4.631  26.045  1.00 80.18      A    O1-
ATOM     99  N   GLY A  13      -6.201  -3.121  30.336  1.00 91.88      A    N  
ATOM    100  CA  GLY A  13      -6.976  -2.055  30.983  1.00 91.43      A    C  
ATOM    101  C   GLY A  13      -8.277  -1.662  30.271  1.00 92.66      A    C  
ATOM    102  O   GLY A  13      -9.050  -0.884  30.830  1.00 90.55      A    O  
ATOM    103  N   ILE A  14      -8.572  -2.217  29.090  1.00 92.54      A    N  
ATOM    104  CA  ILE A  14      -9.839  -2.009  28.388  1.00 93.49      A    C  
ATOM    105  C   ILE A  14     -10.849  -3.068  28.847  1.00 94.01      A    C  
ATOM    106  O   ILE A  14     -10.712  -4.253  28.512  1.00 92.89      A    O  
ATOM    107  CB  ILE A  14      -9.659  -2.028  26.847  1.00 93.25      A    C  
ATOM    108  CG1 ILE A  14      -8.539  -1.064  26.399  1.00 91.21      A    C  
ATOM    109  CG2 ILE A  14     -11.000  -1.677  26.173  1.00 90.64      A    C  
ATOM    110  CD1 ILE A  14      -8.251  -1.080  24.890  1.00 87.85      A    C  
ATOM    111  N   LYS A  15     -11.877  -2.655  29.607  1.00 94.61      A    N  
ATOM    112  CA  LYS A  15     -12.985  -3.531  30.013  1.00 95.21      A    C  
ATOM    113  C   LYS A  15     -14.028  -3.619  28.911  1.00 95.83      A    C  
ATOM    114  O   LYS A  15     -14.489  -2.600  28.406  1.00 94.74      A    O  
ATOM    115  CB  LYS A  15     -13.623  -3.037  31.308  1.00 93.87      A    C  
ATOM    116  CG  LYS A  15     -12.663  -3.175  32.493  1.00 89.82      A    C  
ATOM    117  CD  LYS A  15     -13.350  -2.648  33.745  1.00 87.71      A    C  
ATOM    118  CE  LYS A  15     -12.355  -2.624  34.905  1.00 79.90      A    C  
ATOM    119  NZ  LYS A  15     -12.914  -1.843  36.021  1.00 73.37      A    N1+
ATOM    120  N   SER A  16     -14.412  -4.845  28.557  1.00 95.11      A    N  
ATOM    121  CA  SER A  16     -15.432  -5.082  27.543  1.00 95.50      A    C  
ATOM    122  C   SER A  16     -16.161  -6.407  27.763  1.00 95.46      A    C  
ATOM    123  O   SER A  16     -15.553  -7.409  28.151  1.00 94.15      A    O  
ATOM    124  CB  SER A  16     -14.795  -5.061  26.150  1.00 95.41      A    C  
ATOM    125  OG  SER A  16     -15.777  -5.236  25.161  1.00 92.11      A    O  
ATOM    126  N   TYR A  17     -17.442  -6.427  27.482  1.00 95.61      A    N  
ATOM    127  CA  TYR A  17     -18.210  -7.644  27.275  1.00 95.62      A    C  
ATOM    128  C   TYR A  17     -18.601  -7.810  25.801  1.00 95.99      A    C  
ATOM    129  O   TYR A  17     -18.367  -8.871  25.229  1.00 94.85      A    O  
ATOM    130  CB  TYR A  17     -19.449  -7.674  28.182  1.00 95.61      A    C  
ATOM    131  CG  TYR A  17     -20.435  -8.745  27.762  1.00 95.71      A    C  
ATOM    132  CD1 TYR A  17     -21.652  -8.389  27.152  1.00 90.71      A    C  
ATOM    133  CD2 TYR A  17     -20.072 -10.096  27.852  1.00 91.66      A    C  
ATOM    134  CE1 TYR A  17     -22.489  -9.377  26.600  1.00 91.12      A    C  
ATOM    135  CE2 TYR A  17     -20.895 -11.090  27.295  1.00 90.63      A    C  
ATOM    136  CZ  TYR A  17     -22.097 -10.731  26.653  1.00 93.34      A    C  
ATOM    137  OH  TYR A  17     -22.855 -11.682  26.053  1.00 92.20      A    O  
ATOM    138  N   PHE A  18     -19.162  -6.758  25.181  1.00 95.69      A    N  
ATOM    139  CA  PHE A  18     -19.708  -6.836  23.830  1.00 95.60      A    C  
ATOM    140  C   PHE A  18     -18.631  -6.856  22.740  1.00 95.69      A    C  
ATOM    141  O   PHE A  18     -18.826  -7.481  21.699  1.00 94.18      A    O  
ATOM    142  CB  PHE A  18     -20.682  -5.671  23.624  1.00 95.48      A    C  
ATOM    143  CG  PHE A  18     -21.965  -5.782  24.419  1.00 95.69      A    C  
ATOM    144  CD1 PHE A  18     -22.951  -6.709  24.020  1.00 91.41      A    C  
ATOM    145  CD2 PHE A  18     -22.200  -4.962  25.530  1.00 91.92      A    C  
ATOM    146  CE1 PHE A  18     -24.167  -6.804  24.731  1.00 91.01      A    C  
ATOM    147  CE2 PHE A  18     -23.416  -5.050  26.236  1.00 90.92      A    C  
ATOM    148  CZ  PHE A  18     -24.393  -5.970  25.833  1.00 93.40      A    C  
ATOM    149  N   PHE A  19     -17.493  -6.230  22.982  1.00 95.74      A    N  
ATOM    150  CA  PHE A  19     -16.432  -6.059  21.992  1.00 95.69      A    C  
ATOM    151  C   PHE A  19     -15.058  -6.587  22.443  1.00 95.43      A    C  
ATOM    152  O   PHE A  19     -14.049  -5.896  22.270  1.00 94.02      A    O  
ATOM    153  CB  PHE A  19     -16.396  -4.590  21.558  1.00 95.67      A    C  
ATOM    154  CG  PHE A  19     -17.705  -4.076  21.017  1.00 96.12      A    C  
ATOM    155  CD1 PHE A  19     -18.085  -4.370  19.692  1.00 92.83      A    C  
ATOM    156  CD2 PHE A  19     -18.564  -3.324  21.839  1.00 93.28      A    C  
ATOM    157  CE1 PHE A  19     -19.297  -3.900  19.184  1.00 93.01      A    C  
ATOM    158  CE2 PHE A  19     -19.782  -2.853  21.329  1.00 92.76      A    C  
ATOM    159  CZ  PHE A  19     -20.154  -3.138  20.003  1.00 95.17      A    C  
ATOM    160  N   PRO A  20     -14.946  -7.814  22.984  1.00 95.10      A    N  
ATOM    161  CA  PRO A  20     -13.662  -8.332  23.471  1.00 94.21      A    C  
ATOM    162  C   PRO A  20     -12.602  -8.429  22.366  1.00 94.57      A    C  
ATOM    163  O   PRO A  20     -11.428  -8.178  22.602  1.00 93.78      A    O  
ATOM    164  CB  PRO A  20     -13.995  -9.713  24.056  1.00 93.24      A    C  
ATOM    165  CG  PRO A  20     -15.249 -10.144  23.299  1.00 91.60      A    C  
ATOM    166  CD  PRO A  20     -15.988  -8.817  23.105  1.00 93.96      A    C  
ATOM    167  N   HIS A  21     -12.999  -8.762  21.123  1.00 95.02      A    N  
ATOM    168  CA  HIS A  21     -12.086  -8.857  19.991  1.00 94.69      A    C  
ATOM    169  C   HIS A  21     -11.602  -7.468  19.529  1.00 95.25      A    C  
ATOM    170  O   HIS A  21     -10.425  -7.298  19.230  1.00 94.70      A    O  
ATOM    171  CB  HIS A  21     -12.762  -9.631  18.855  1.00 93.65      A    C  
ATOM    172  CG  HIS A  21     -11.828  -9.955  17.720  1.00 89.81      A    C  
ATOM    173  CD2 HIS A  21     -10.808 -10.870  17.738  1.00 77.68      A    C  
ATOM    174  ND1 HIS A  21     -11.849  -9.393  16.476  1.00 76.47      A    N  
ATOM    175  CE1 HIS A  21     -10.861  -9.946  15.747  1.00 79.01      A    C  
ATOM    176  NE2 HIS A  21     -10.201 -10.858  16.478  1.00 82.80      A    N  
ATOM    177  N   LEU A  22     -12.479  -6.466  19.546  1.00 94.27      A    N  
ATOM    178  CA  LEU A  22     -12.100  -5.081  19.274  1.00 95.02      A    C  
ATOM    179  C   LEU A  22     -11.154  -4.541  20.358  1.00 95.44      A    C  
ATOM    180  O   LEU A  22     -10.135  -3.950  20.010  1.00 95.14      A    O  
ATOM    181  CB  LEU A  22     -13.371  -4.221  19.124  1.00 95.74      A    C  
ATOM    182  CG  LEU A  22     -13.098  -2.736  18.840  1.00 95.33      A    C  
ATOM    183  CD1 LEU A  22     -12.365  -2.506  17.518  1.00 88.90      A    C  
ATOM    184  CD2 LEU A  22     -14.435  -1.985  18.776  1.00 89.25      A    C  
ATOM    185  N   ALA A  23     -11.435  -4.788  21.634  1.00 95.66      A    N  
ATOM    186  CA  ALA A  23     -10.546  -4.406  22.730  1.00 95.10      A    C  
ATOM    187  C   ALA A  23      -9.140  -5.014  22.562  1.00 94.88      A    C  
ATOM    188  O   ALA A  23      -8.142  -4.307  22.645  1.00 94.09      A    O  
ATOM    189  CB  ALA A  23     -11.192  -4.825  24.058  1.00 95.20      A    C  
ATOM    190  N   HIS A  24      -9.064  -6.298  22.216  1.00 95.49      A    N  
ATOM    191  CA  HIS A  24      -7.793  -6.961  21.918  1.00 94.73      A    C  
ATOM    192  C   HIS A  24      -7.093  -6.364  20.689  1.00 94.73      A    C  
ATOM    193  O   HIS A  24      -5.877  -6.179  20.689  1.00 94.07      A    O  
ATOM    194  CB  HIS A  24      -8.042  -8.467  21.728  1.00 93.71      A    C  
ATOM    195  CG  HIS A  24      -6.769  -9.246  21.527  1.00 85.56      A    C  
ATOM    196  CD2 HIS A  24      -6.111 -10.006  22.453  1.00 71.65      A    C  
ATOM    197  ND1 HIS A  24      -6.016  -9.289  20.371  1.00 73.07      A    N  
ATOM    198  CE1 HIS A  24      -4.933 -10.041  20.600  1.00 72.67      A    C  
ATOM    199  NE2 HIS A  24      -4.948 -10.508  21.861  1.00 74.95      A    N  
ATOM    200  N   TYR A  25      -7.846  -6.029  19.625  1.00 94.20      A    N  
ATOM    201  CA  TYR A  25      -7.287  -5.380  18.438  1.00 94.05      A    C  
ATOM    202  C   TYR A  25      -6.684  -4.014  18.788  1.00 94.45      A    C  
ATOM    203  O   TYR A  25      -5.543  -3.751  18.421  1.00 93.80      A    O  
ATOM    204  CB  TYR A  25      -8.356  -5.267  17.342  1.00 94.34      A    C  
ATOM    205  CG  TYR A  25      -7.826  -4.610  16.077  1.00 94.33      A    C  
ATOM    206  CD1 TYR A  25      -7.852  -3.213  15.939  1.00 90.83      A    C  
ATOM    207  CD2 TYR A  25      -7.250  -5.398  15.065  1.00 90.85      A    C  
ATOM    208  CE1 TYR A  25      -7.292  -2.603  14.808  1.00 90.83      A    C  
ATOM    209  CE2 TYR A  25      -6.686  -4.795  13.929  1.00 90.58      A    C  
ATOM    210  CZ  TYR A  25      -6.693  -3.386  13.798  1.00 92.72      A    C  
ATOM    211  OH  TYR A  25      -6.120  -2.799  12.723  1.00 91.37      A    O  
ATOM    212  N   LEU A  26      -7.411  -3.174  19.530  1.00 95.12      A    N  
ATOM    213  CA  LEU A  26      -6.941  -1.862  19.971  1.00 94.95      A    C  
ATOM    214  C   LEU A  26      -5.683  -1.967  20.844  1.00 94.55      A    C  
ATOM    215  O   LEU A  26      -4.715  -1.248  20.614  1.00 93.28      A    O  
ATOM    216  CB  LEU A  26      -8.066  -1.139  20.739  1.00 95.16      A    C  
ATOM    217  CG  LEU A  26      -9.287  -0.718  19.898  1.00 94.53      A    C  
ATOM    218  CD1 LEU A  26     -10.314  -0.028  20.794  1.00 89.26      A    C  
ATOM    219  CD2 LEU A  26      -8.916   0.243  18.774  1.00 90.07      A    C  
ATOM    220  N   ALA A  27      -5.673  -2.909  21.777  1.00 94.39      A    N  
ATOM    221  CA  ALA A  27      -4.536  -3.141  22.660  1.00 93.33      A    C  
ATOM    222  C   ALA A  27      -3.268  -3.573  21.906  1.00 93.08      A    C  
ATOM    223  O   ALA A  27      -2.164  -3.188  22.296  1.00 91.27      A    O  
ATOM    224  CB  ALA A  27      -4.953  -4.201  23.684  1.00 92.48      A    C  
ATOM    225  N   SER A  28      -3.424  -4.337  20.826  1.00 94.16      A    N  
ATOM    226  CA  SER A  28      -2.307  -4.915  20.066  1.00 93.62      A    C  
ATOM    227  C   SER A  28      -1.836  -4.054  18.885  1.00 93.54      A    C  
ATOM    228  O   SER A  28      -0.783  -4.340  18.325  1.00 91.35      A    O  
ATOM    229  CB  SER A  28      -2.687  -6.305  19.533  1.00 92.72      A    C  
ATOM    230  OG  SER A  28      -3.182  -7.139  20.564  1.00 84.30      A    O  
ATOM    231  N   ASN A  29      -2.601  -3.038  18.475  1.00 93.20      A    N  
ATOM    232  CA  ASN A  29      -2.355  -2.267  17.254  1.00 92.92      A    C  
ATOM    233  C   ASN A  29      -2.390  -0.745  17.489  1.00 92.73      A    C  
ATOM    234  O   ASN A  29      -2.659   0.009  16.553  1.00 90.80      A    O  
ATOM    235  CB  ASN A  29      -3.324  -2.706  16.136  1.00 92.81      A    C  
ATOM    236  CG  ASN A  29      -3.211  -4.169  15.761  1.00 91.76      A    C  
ATOM    237  ND2 ASN A  29      -4.017  -5.018  16.351  1.00 83.07      A    N  
ATOM    238  OD1 ASN A  29      -2.426  -4.570  14.925  1.00 82.78      A    O  
ATOM    239  N   ASP A  30      -2.132  -0.274  18.714  1.00 92.63      A    N  
ATOM    240  CA  ASP A  30      -2.132   1.152  19.060  1.00 91.66      A    C  
ATOM    241  C   ASP A  30      -1.145   1.977  18.216  1.00 91.31      A    C  
ATOM    242  O   ASP A  30      -1.514   3.031  17.678  1.00 89.16      A    O  
ATOM    243  CB  ASP A  30      -1.919   1.340  20.573  1.00 89.77      A    C  
ATOM    244  CG  ASP A  30      -0.680   0.674  21.183  1.00 88.21      A    C  
ATOM    245  OD1 ASP A  30       0.098   0.027  20.452  1.00 81.33      A    O  
ATOM    246  OD2 ASP A  30      -0.559   0.771  22.436  1.00 81.85      A    O1-
ATOM    247  N   GLU A  31       0.063   1.475  17.980  1.00 90.48      A    N  
ATOM    248  CA  GLU A  31       1.049   2.127  17.105  1.00 89.84      A    C  
ATOM    249  C   GLU A  31       0.580   2.188  15.643  1.00 89.31      A    C  
ATOM    250  O   GLU A  31       0.764   3.199  14.972  1.00 87.01      A    O  
ATOM    251  CB  GLU A  31       2.392   1.395  17.167  1.00 88.76      A    C  
ATOM    252  CG  GLU A  31       3.084   1.479  18.532  1.00 83.89      A    C  
ATOM    253  CD  GLU A  31       4.514   0.908  18.518  1.00 79.40      A    C  
ATOM    254  OE1 GLU A  31       5.195   1.027  19.561  1.00 69.03      A    O  
ATOM    255  OE2 GLU A  31       4.958   0.404  17.456  1.00 69.11      A    O1-
ATOM    256  N   LEU A  32      -0.039   1.117  15.128  1.00 90.29      A    N  
ATOM    257  CA  LEU A  32      -0.578   1.076  13.764  1.00 89.83      A    C  
ATOM    258  C   LEU A  32      -1.704   2.099  13.586  1.00 89.77      A    C  
ATOM    259  O   LEU A  32      -1.725   2.826  12.593  1.00 88.48      A    O  
ATOM    260  CB  LEU A  32      -1.077  -0.353  13.459  1.00 89.24      A    C  
ATOM    261  CG  LEU A  32      -1.703  -0.524  12.058  1.00 86.49      A    C  
ATOM    262  CD1 LEU A  32      -0.665  -0.395  10.949  1.00 79.66      A    C  
ATOM    263  CD2 LEU A  32      -2.361  -1.898  11.944  1.00 79.46      A    C  
ATOM    264  N   LEU A  33      -2.609   2.187  14.564  1.00 89.92      A    N  
ATOM    265  CA  LEU A  33      -3.730   3.124  14.561  1.00 89.14      A    C  
ATOM    266  C   LEU A  33      -3.264   4.584  14.556  1.00 88.47      A    C  
ATOM    267  O   LEU A  33      -3.892   5.424  13.919  1.00 86.91      A    O  
ATOM    268  CB  LEU A  33      -4.621   2.812  15.783  1.00 89.85      A    C  
ATOM    269  CG  LEU A  33      -5.466   1.540  15.599  1.00 89.68      A    C  
ATOM    270  CD1 LEU A  33      -5.903   0.976  16.949  1.00 84.99      A    C  
ATOM    271  CD2 LEU A  33      -6.723   1.839  14.782  1.00 86.89      A    C  
ATOM    272  N   VAL A  34      -2.163   4.890  15.241  1.00 89.68      A    N  
ATOM    273  CA  VAL A  34      -1.614   6.254  15.301  1.00 87.71      A    C  
ATOM    274  C   VAL A  34      -0.778   6.608  14.066  1.00 85.88      A    C  
ATOM    275  O   VAL A  34      -0.844   7.740  13.590  1.00 82.38      A    O  
ATOM    276  CB  VAL A  34      -0.803   6.438  16.593  1.00 87.33      A    C  
ATOM    277  CG1 VAL A  34      -0.044   7.766  16.654  1.00 80.20      A    C  
ATOM    278  CG2 VAL A  34      -1.747   6.415  17.804  1.00 80.57      A    C  
ATOM    279  N   ASN A  35       0.009   5.665  13.543  1.00 87.17      A    N  
ATOM    280  CA  ASN A  35       0.999   5.942  12.502  1.00 84.39      A    C  
ATOM    281  C   ASN A  35       0.514   5.612  11.079  1.00 82.88      A    C  
ATOM    282  O   ASN A  35       1.031   6.176  10.114  1.00 78.97      A    O  
ATOM    283  CB  ASN A  35       2.296   5.180  12.824  1.00 83.34      A    C  
ATOM    284  CG  ASN A  35       2.941   5.600  14.135  1.00 80.68      A    C  
ATOM    285  ND2 ASN A  35       3.469   4.658  14.885  1.00 72.96      A    N  
ATOM    286  OD1 ASN A  35       3.003   6.765  14.494  1.00 74.32      A    O  
ATOM    287  N   ASN A  36      -0.440   4.682  10.928  1.00 84.24      A    N  
ATOM    288  CA  ASN A  36      -0.911   4.244   9.613  1.00 83.91      A    C  
ATOM    289  C   ASN A  36      -2.390   3.821   9.641  1.00 85.14      A    C  
ATOM    290  O   ASN A  36      -2.740   2.660   9.429  1.00 82.73      A    O  
ATOM    291  CB  ASN A  36       0.020   3.147   9.084  1.00 80.41      A    C  
ATOM    292  CG  ASN A  36      -0.188   2.878   7.604  1.00 72.90      A    C  
ATOM    293  ND2 ASN A  36       0.696   2.118   6.998  1.00 64.88      A    N  
ATOM    294  OD1 ASN A  36      -1.129   3.334   6.968  1.00 66.11      A    O  
ATOM    295  N   ILE A  37      -3.260   4.786   9.864  1.00 83.32      A    N  
ATOM    296  CA  ILE A  37      -4.704   4.562   9.974  1.00 84.53      A    C  
ATOM    297  C   ILE A  37      -5.330   3.931   8.714  1.00 85.90      A    C  
ATOM    298  O   ILE A  37      -6.311   3.206   8.814  1.00 84.12      A    O  
ATOM    299  CB  ILE A  37      -5.394   5.892  10.348  1.00 82.76      A    C  
ATOM    300  CG1 ILE A  37      -6.786   5.682  10.943  1.00 75.64      A    C  
ATOM    301  CG2 ILE A  37      -5.480   6.872   9.153  1.00 73.50      A    C  
ATOM    302  CD1 ILE A  37      -6.750   5.018  12.317  1.00 66.89      A    C  
ATOM    303  N   ALA A  38      -4.743   4.154   7.534  1.00 83.68      A    N  
ATOM    304  CA  ALA A  38      -5.246   3.606   6.268  1.00 82.72      A    C  
ATOM    305  C   ALA A  38      -5.137   2.069   6.188  1.00 84.49      A    C  
ATOM    306  O   ALA A  38      -5.900   1.438   5.459  1.00 82.15      A    O  
ATOM    307  CB  ALA A  38      -4.476   4.272   5.123  1.00 79.25      A    C  
ATOM    308  N   GLN A  39      -4.214   1.464   6.936  1.00 85.87      A    N  
ATOM    309  CA  GLN A  39      -4.051   0.009   7.038  1.00 86.94      A    C  
ATOM    310  C   GLN A  39      -4.765  -0.590   8.256  1.00 88.72      A    C  
ATOM    311  O   GLN A  39      -4.811  -1.811   8.401  1.00 86.90      A    O  
ATOM    312  CB  GLN A  39      -2.555  -0.342   7.067  1.00 84.48      A    C  
ATOM    313  CG  GLN A  39      -1.858  -0.009   5.744  1.00 77.98      A    C  
ATOM    314  CD  GLN A  39      -0.387  -0.423   5.712  1.00 71.49      A    C  
ATOM    315  NE2 GLN A  39       0.300  -0.206   4.613  1.00 60.14      A    N  
ATOM    316  OE1 GLN A  39       0.189  -0.934   6.662  1.00 63.25      A    O  
ATOM    317  N   ALA A  40      -5.291   0.254   9.133  1.00 87.86      A    N  
ATOM    318  CA  ALA A  40      -5.973  -0.196  10.332  1.00 89.10      A    C  
ATOM    319  C   ALA A  40      -7.381  -0.736  10.019  1.00 90.49      A    C  
ATOM    320  O   ALA A  40      -7.988  -0.430   8.989  1.00 89.36      A    O  
ATOM    321  CB  ALA A  40      -5.993   0.948  11.345  1.00 88.69      A    C  
ATOM    322  N   ASN A  41      -7.924  -1.534  10.945  1.00 92.21      A    N  
ATOM    323  CA  ASN A  41      -9.305  -1.995  10.845  1.00 92.82      A    C  
ATOM    324  C   ASN A  41     -10.277  -0.798  10.863  1.00 93.30      A    C  
ATOM    325  O   ASN A  41     -10.178   0.098  11.705  1.00 92.84      A    O  
ATOM    326  CB  ASN A  41      -9.591  -2.986  11.976  1.00 93.03      A    C  
ATOM    327  CG  ASN A  41     -11.007  -3.489  11.888  1.00 92.86      A    C  
ATOM    328  ND2 ASN A  41     -11.246  -4.602  11.229  1.00 85.31      A    N  
ATOM    329  OD1 ASN A  41     -11.935  -2.832  12.334  1.00 85.08      A    O  
ATOM    330  N   LYS A  42     -11.243  -0.797   9.935  1.00 93.99      A    N  
ATOM    331  CA  LYS A  42     -12.158   0.331   9.734  1.00 94.00      A    C  
ATOM    332  C   LYS A  42     -13.080   0.582  10.931  1.00 95.04      A    C  
ATOM    333  O   LYS A  42     -13.375   1.732  11.215  1.00 94.22      A    O  
ATOM    334  CB  LYS A  42     -12.990   0.121   8.470  1.00 92.77      A    C  
ATOM    335  CG  LYS A  42     -12.120   0.110   7.197  1.00 89.14      A    C  
ATOM    336  CD  LYS A  42     -13.036  -0.047   5.985  1.00 80.70      A    C  
ATOM    337  CE  LYS A  42     -12.260  -0.259   4.698  1.00 72.91      A    C  
ATOM    338  NZ  LYS A  42     -13.188  -0.638   3.616  1.00 61.36      A    N1+
ATOM    339  N   LEU A  43     -13.514  -0.473  11.635  1.00 94.36      A    N  
ATOM    340  CA  LEU A  43     -14.313  -0.312  12.850  1.00 95.10      A    C  
ATOM    341  C   LEU A  43     -13.483   0.327  13.970  1.00 95.46      A    C  
ATOM    342  O   LEU A  43     -13.939   1.275  14.596  1.00 94.82      A    O  
ATOM    343  CB  LEU A  43     -14.919  -1.661  13.274  1.00 95.26      A    C  
ATOM    344  CG  LEU A  43     -15.747  -1.588  14.569  1.00 94.50      A    C  
ATOM    345  CD1 LEU A  43     -16.929  -0.617  14.448  1.00 87.66      A    C  
ATOM    346  CD2 LEU A  43     -16.314  -2.964  14.912  1.00 88.28      A    C  
ATOM    347  N   ALA A  44     -12.255  -0.128  14.180  1.00 95.51      A    N  
ATOM    348  CA  ALA A  44     -11.351   0.457  15.160  1.00 95.21      A    C  
ATOM    349  C   ALA A  44     -11.066   1.939  14.858  1.00 94.90      A    C  
ATOM    350  O   ALA A  44     -11.196   2.788  15.742  1.00 94.17      A    O  
ATOM    351  CB  ALA A  44     -10.060  -0.377  15.179  1.00 95.25      A    C  
ATOM    352  N   ALA A  45     -10.779   2.266  13.586  1.00 94.91      A    N  
ATOM    353  CA  ALA A  45     -10.569   3.636  13.140  1.00 93.70      A    C  
ATOM    354  C   ALA A  45     -11.805   4.532  13.367  1.00 93.55      A    C  
ATOM    355  O   ALA A  45     -11.686   5.657  13.839  1.00 92.53      A    O  
ATOM    356  CB  ALA A  45     -10.177   3.590  11.659  1.00 92.71      A    C  
ATOM    357  N   PHE A  46     -13.008   4.014  13.076  1.00 94.16      A    N  
ATOM    358  CA  PHE A  46     -14.259   4.726  13.287  1.00 94.18      A    C  
ATOM    359  C   PHE A  46     -14.557   4.969  14.771  1.00 94.66      A    C  
ATOM    360  O   PHE A  46     -14.909   6.077  15.172  1.00 93.82      A    O  
ATOM    361  CB  PHE A  46     -15.390   3.925  12.622  1.00 94.15      A    C  
ATOM    362  CG  PHE A  46     -16.771   4.512  12.848  1.00 94.14      A    C  
ATOM    363  CD1 PHE A  46     -17.695   3.846  13.676  1.00 88.25      A    C  
ATOM    364  CD2 PHE A  46     -17.127   5.725  12.241  1.00 88.46      A    C  
ATOM    365  CE1 PHE A  46     -18.976   4.391  13.886  1.00 88.74      A    C  
ATOM    366  CE2 PHE A  46     -18.406   6.267  12.446  1.00 88.68      A    C  
ATOM    367  CZ  PHE A  46     -19.337   5.605  13.271  1.00 92.76      A    C  
ATOM    368  N   VAL A  47     -14.376   3.953  15.626  1.00 94.95      A    N  
ATOM    369  CA  VAL A  47     -14.595   4.055  17.072  1.00 94.84      A    C  
ATOM    370  C   VAL A  47     -13.680   5.098  17.695  1.00 94.55      A    C  
ATOM    371  O   VAL A  47     -14.147   5.951  18.447  1.00 93.49      A    O  
ATOM    372  CB  VAL A  47     -14.434   2.679  17.738  1.00 94.84      A    C  
ATOM    373  CG1 VAL A  47     -14.355   2.761  19.271  1.00 90.65      A    C  
ATOM    374  CG2 VAL A  47     -15.641   1.794  17.379  1.00 90.44      A    C  
ATOM    375  N   LEU A  48     -12.396   5.117  17.322  1.00 94.81      A    N  
ATOM    376  CA  LEU A  48     -11.435   6.093  17.836  1.00 93.95      A    C  
ATOM    377  C   LEU A  48     -11.619   7.512  17.267  1.00 92.91      A    C  
ATOM    378  O   LEU A  48     -10.963   8.439  17.733  1.00 89.72      A    O  
ATOM    379  CB  LEU A  48     -10.009   5.575  17.593  1.00 93.54      A    C  
ATOM    380  CG  LEU A  48      -9.672   4.276  18.349  1.00 93.01      A    C  
ATOM    381  CD1 LEU A  48      -8.274   3.830  17.940  1.00 88.58      A    C  
ATOM    382  CD2 LEU A  48      -9.692   4.444  19.875  1.00 88.74      A    C  
ATOM    383  N   GLY A  49     -12.519   7.710  16.290  1.00 92.09      A    N  
ATOM    384  CA  GLY A  49     -12.722   9.015  15.654  1.00 90.32      A    C  
ATOM    385  C   GLY A  49     -11.652   9.375  14.626  1.00 89.68      A    C  
ATOM    386  O   GLY A  49     -11.544  10.528  14.236  1.00 86.13      A    O  
ATOM    387  N   ALA A  50     -10.874   8.400  14.180  1.00 90.48      A    N  
ATOM    388  CA  ALA A  50      -9.888   8.592  13.124  1.00 88.58      A    C  
ATOM    389  C   ALA A  50     -10.517   8.678  11.712  1.00 88.18      A    C  
ATOM    390  O   ALA A  50      -9.864   9.091  10.755  1.00 85.16      A    O  
ATOM    391  CB  ALA A  50      -8.874   7.453  13.232  1.00 87.70      A    C  
ATOM    392  N   THR A  51     -11.773   8.271  11.583  1.00 88.22      A    N  
ATOM    393  CA  THR A  51     -12.608   8.466  10.392  1.00 88.43      A    C  
ATOM    394  C   THR A  51     -14.059   8.659  10.798  1.00 89.33      A    C  
ATOM    395  O   THR A  51     -14.544   7.976  11.697  1.00 88.34      A    O  
ATOM    396  CB  THR A  51     -12.454   7.295   9.407  1.00 87.15      A    C  
ATOM    397  CG2 THR A  51     -12.921   5.936   9.939  1.00 79.00      A    C  
ATOM    398  OG1 THR A  51     -13.185   7.535   8.227  1.00 79.69      A    O  
ATOM    399  N   ASP A  52     -14.779   9.531  10.077  1.00 86.83      A    N  
ATOM    400  CA  ASP A  52     -16.229   9.713  10.240  1.00 87.13      A    C  
ATOM    401  C   ASP A  52     -17.044   8.704   9.424  1.00 88.61      A    C  
ATOM    402  O   ASP A  52     -18.262   8.596   9.555  1.00 86.26      A    O  
ATOM    403  CB  ASP A  52     -16.605  11.146   9.855  1.00 83.98      A    C  
ATOM    404  CG  ASP A  52     -15.868  12.179  10.703  1.00 77.37      A    C  
ATOM    405  OD1 ASP A  52     -15.742  11.942  11.927  1.00 70.32      A    O  
ATOM    406  OD2 ASP A  52     -15.391  13.164  10.100  1.00 69.86      A    O1-
ATOM    407  N   LYS A  53     -16.381   7.935   8.550  1.00 89.03      A    N  
ATOM    408  CA  LYS A  53     -17.050   6.955   7.699  1.00 90.05      A    C  
ATOM    409  C   LYS A  53     -17.394   5.705   8.502  1.00 92.24      A    C  
ATOM    410  O   LYS A  53     -16.508   4.905   8.808  1.00 91.30      A    O  
ATOM    411  CB  LYS A  53     -16.188   6.661   6.461  1.00 87.05      A    C  
ATOM    412  CG  LYS A  53     -16.962   5.775   5.466  1.00 75.84      A    C  
ATOM    413  CD  LYS A  53     -16.146   5.535   4.194  1.00 69.88      A    C  
ATOM    414  CE  LYS A  53     -16.959   4.645   3.243  1.00 59.30      A    C  
ATOM    415  NZ  LYS A  53     -16.246   4.399   1.971  1.00 50.44      A    N1+
ATOM    416  N   ARG A  54     -18.695   5.495   8.764  1.00 91.27      A    N  
ATOM    417  CA  ARG A  54     -19.204   4.252   9.362  1.00 92.90      A    C  
ATOM    418  C   ARG A  54     -18.797   3.044   8.499  1.00 93.81      A    C  
ATOM    419  O   ARG A  54     -19.008   3.087   7.290  1.00 92.29      A    O  
ATOM    420  CB  ARG A  54     -20.738   4.337   9.533  1.00 92.15      A    C  
ATOM    421  CG  ARG A  54     -21.301   3.174  10.369  1.00 90.89      A    C  
ATOM    422  CD  ARG A  54     -22.820   3.271  10.477  1.00 89.40      A    C  
ATOM    423  NE  ARG A  54     -23.413   2.169  11.275  1.00 86.54      A    N  
ATOM    424  CZ  ARG A  54     -23.739   0.948  10.864  1.00 85.30      A    C  
ATOM    425  NH1 ARG A  54     -23.485   0.523   9.657  1.00 77.86      A    N1+
ATOM    426  NH2 ARG A  54     -24.349   0.125  11.670  1.00 81.05      A    N  
ATOM    427  N   PRO A  55     -18.235   1.980   9.101  1.00 93.48      A    N  
ATOM    428  CA  PRO A  55     -17.918   0.751   8.377  1.00 93.81      A    C  
ATOM    429  C   PRO A  55     -19.194   0.056   7.871  1.00 94.61      A    C  
ATOM    430  O   PRO A  55     -20.297   0.280   8.387  1.00 93.86      A    O  
ATOM    431  CB  PRO A  55     -17.122  -0.114   9.359  1.00 93.13      A    C  
ATOM    432  CG  PRO A  55     -17.602   0.373  10.728  1.00 90.96      A    C  
ATOM    433  CD  PRO A  55     -17.900   1.858  10.503  1.00 93.12      A    C  
ATOM    434  N   SER A  56     -19.046  -0.807   6.858  1.00 94.30      A    N  
ATOM    435  CA  SER A  56     -20.149  -1.621   6.346  1.00 94.88      A    C  
ATOM    436  C   SER A  56     -20.606  -2.664   7.369  1.00 95.38      A    C  
ATOM    437  O   SER A  56     -19.862  -3.033   8.281  1.00 95.12      A    O  
ATOM    438  CB  SER A  56     -19.753  -2.297   5.024  1.00 94.34      A    C  
ATOM    439  OG  SER A  56     -18.702  -3.212   5.237  1.00 91.94      A    O  
ATOM    440  N   ASN A  57     -21.817  -3.189   7.206  1.00 94.35      A    N  
ATOM    441  CA  ASN A  57     -22.333  -4.229   8.100  1.00 95.09      A    C  
ATOM    442  C   ASN A  57     -21.480  -5.509   8.058  1.00 95.45      A    C  
ATOM    443  O   ASN A  57     -21.327  -6.183   9.067  1.00 94.49      A    O  
ATOM    444  CB  ASN A  57     -23.810  -4.510   7.758  1.00 94.19      A    C  
ATOM    445  CG  ASN A  57     -24.756  -3.367   8.120  1.00 93.52      A    C  
ATOM    446  ND2 ASN A  57     -26.031  -3.515   7.844  1.00 85.11      A    N  
ATOM    447  OD1 ASN A  57     -24.358  -2.335   8.655  1.00 85.88      A    O  
ATOM    448  N   GLU A  58     -20.868  -5.807   6.910  1.00 94.52      A    N  
ATOM    449  CA  GLU A  58     -19.916  -6.901   6.737  1.00 94.28      A    C  
ATOM    450  C   GLU A  58     -18.649  -6.677   7.572  1.00 94.55      A    C  
ATOM    451  O   GLU A  58     -18.262  -7.568   8.333  1.00 93.15      A    O  
ATOM    452  CB  GLU A  58     -19.534  -7.063   5.255  1.00 93.33      A    C  
ATOM    453  CG  GLU A  58     -20.654  -7.640   4.371  1.00 84.76      A    C  
ATOM    454  CD  GLU A  58     -21.922  -6.768   4.299  1.00 81.70      A    C  
ATOM    455  OE1 GLU A  58     -23.011  -7.387   4.349  1.00 71.12      A    O  
ATOM    456  OE2 GLU A  58     -21.794  -5.522   4.290  1.00 70.97      A    O1-
ATOM    457  N   GLU A  59     -18.045  -5.490   7.496  1.00 93.92      A    N  
ATOM    458  CA  GLU A  59     -16.832  -5.137   8.239  1.00 93.60      A    C  
ATOM    459  C   GLU A  59     -17.071  -5.122   9.758  1.00 94.36      A    C  
ATOM    460  O   GLU A  59     -16.211  -5.539  10.535  1.00 93.65      A    O  
ATOM    461  CB  GLU A  59     -16.341  -3.755   7.781  1.00 92.93      A    C  
ATOM    462  CG  GLU A  59     -15.759  -3.782   6.351  1.00 89.63      A    C  
ATOM    463  CD  GLU A  59     -15.633  -2.382   5.711  1.00 87.98      A    C  
ATOM    464  OE1 GLU A  59     -14.823  -2.236   4.763  1.00 77.30      A    O  
ATOM    465  OE2 GLU A  59     -16.342  -1.433   6.117  1.00 78.57      A    O1-
ATOM    466  N   ILE A  60     -18.263  -4.690  10.194  1.00 94.59      A    N  
ATOM    467  CA  ILE A  60     -18.675  -4.787  11.598  1.00 95.15      A    C  
ATOM    468  C   ILE A  60     -18.804  -6.258  12.000  1.00 95.27      A    C  
ATOM    469  O   ILE A  60     -18.254  -6.668  13.020  1.00 94.46      A    O  
ATOM    470  CB  ILE A  60     -19.984  -4.000  11.849  1.00 95.63      A    C  
ATOM    471  CG1 ILE A  60     -19.777  -2.487  11.605  1.00 93.88      A    C  
ATOM    472  CG2 ILE A  60     -20.493  -4.225  13.287  1.00 93.20      A    C  
ATOM    473  CD1 ILE A  60     -21.097  -1.707  11.451  1.00 87.66      A    C  
ATOM    474  N   ALA A  61     -19.497  -7.077  11.185  1.00 95.64      A    N  
ATOM    475  CA  ALA A  61     -19.716  -8.490  11.468  1.00 95.15      A    C  
ATOM    476  C   ALA A  61     -18.410  -9.290  11.543  1.00 94.67      A    C  
ATOM    477  O   ALA A  61     -18.282 -10.158  12.406  1.00 93.50      A    O  
ATOM    478  CB  ALA A  61     -20.666  -9.075  10.415  1.00 94.66      A    C  
ATOM    479  N   GLU A  62     -17.422  -8.985  10.698  1.00 95.20      A    N  
ATOM    480  CA  GLU A  62     -16.088  -9.592  10.753  1.00 94.34      A    C  
ATOM    481  C   GLU A  62     -15.363  -9.333  12.084  1.00 94.08      A    C  
ATOM    482  O   GLU A  62     -14.658 -10.210  12.570  1.00 92.37      A    O  
ATOM    483  CB  GLU A  62     -15.224  -9.059   9.599  1.00 93.37      A    C  
ATOM    484  CG  GLU A  62     -15.596  -9.696   8.250  1.00 85.81      A    C  
ATOM    485  CD  GLU A  62     -14.820  -9.091   7.061  1.00 81.58      A    C  
ATOM    486  OE1 GLU A  62     -15.120  -9.514   5.917  1.00 70.88      A    O  
ATOM    487  OE2 GLU A  62     -13.921  -8.251   7.289  1.00 72.35      A    O1-
ATOM    488  N   MET A  63     -15.579  -8.163  12.684  1.00 95.21      A    N  
ATOM    489  CA  MET A  63     -14.976  -7.830  13.978  1.00 95.10      A    C  
ATOM    490  C   MET A  63     -15.722  -8.474  15.153  1.00 95.27      A    C  
ATOM    491  O   MET A  63     -15.078  -8.943  16.095  1.00 93.72      A    O  
ATOM    492  CB  MET A  63     -14.902  -6.302  14.123  1.00 94.63      A    C  
ATOM    493  CG  MET A  63     -14.222  -5.867  15.429  1.00 91.26      A    C  
ATOM    494  SD  MET A  63     -12.514  -6.411  15.683  1.00 90.34      A    S  
ATOM    495  CE  MET A  63     -11.644  -5.380  14.471  1.00 83.29      A    C  
ATOM    496  N   ILE A  64     -17.064  -8.514  15.132  1.00 95.00      A    N  
ATOM    497  CA  ILE A  64     -17.855  -9.033  16.256  1.00 94.62      A    C  
ATOM    498  C   ILE A  64     -18.051 -10.559  16.209  1.00 94.69      A    C  
ATOM    499  O   ILE A  64     -18.227 -11.186  17.250  1.00 93.27      A    O  
ATOM    500  CB  ILE A  64     -19.195  -8.284  16.422  1.00 94.16      A    C  
ATOM    501  CG1 ILE A  64     -20.160  -8.554  15.247  1.00 89.74      A    C  
ATOM    502  CG2 ILE A  64     -18.938  -6.776  16.645  1.00 87.97      A    C  
ATOM    503  CD1 ILE A  64     -21.506  -7.828  15.322  1.00 85.65      A    C  
ATOM    504  N   LEU A  65     -18.000 -11.167  15.014  1.00 95.11      A    N  
ATOM    505  CA  LEU A  65     -18.173 -12.610  14.786  1.00 94.50      A    C  
ATOM    506  C   LEU A  65     -17.002 -13.209  13.974  1.00 94.15      A    C  
ATOM    507  O   LEU A  65     -17.226 -13.793  12.901  1.00 91.82      A    O  
ATOM    508  CB  LEU A  65     -19.531 -12.873  14.096  1.00 94.13      A    C  
ATOM    509  CG  LEU A  65     -20.787 -12.495  14.901  1.00 93.60      A    C  
ATOM    510  CD1 LEU A  65     -22.013 -12.648  13.999  1.00 88.11      A    C  
ATOM    511  CD2 LEU A  65     -20.969 -13.400  16.114  1.00 89.21      A    C  
ATOM    512  N   PRO A  66     -15.758 -13.102  14.450  1.00 94.12      A    N  
ATOM    513  CA  PRO A  66     -14.604 -13.621  13.728  1.00 92.84      A    C  
ATOM    514  C   PRO A  66     -14.664 -15.150  13.572  1.00 92.24      A    C  
ATOM    515  O   PRO A  66     -15.174 -15.859  14.441  1.00 89.47      A    O  
ATOM    516  CB  PRO A  66     -13.371 -13.141  14.514  1.00 91.36      A    C  
ATOM    517  CG  PRO A  66     -13.905 -12.908  15.931  1.00 89.56      A    C  
ATOM    518  CD  PRO A  66     -15.361 -12.519  15.721  1.00 92.70      A    C  
ATOM    519  N   ASN A  67     -14.151 -15.665  12.449  1.00 91.61      A    N  
ATOM    520  CA  ASN A  67     -14.317 -17.074  12.077  1.00 89.17      A    C  
ATOM    521  C   ASN A  67     -13.626 -18.063  13.034  1.00 86.54      A    C  
ATOM    522  O   ASN A  67     -14.191 -19.111  13.310  1.00 77.51      A    O  
ATOM    523  CB  ASN A  67     -13.854 -17.276  10.626  1.00 86.57      A    C  
ATOM    524  CG  ASN A  67     -14.833 -16.708   9.610  1.00 81.74      A    C  
ATOM    525  ND2 ASN A  67     -14.343 -16.188   8.511  1.00 72.35      A    N  
ATOM    526  OD1 ASN A  67     -16.049 -16.746   9.785  1.00 72.89      A    O  
ATOM    527  N   ASP A  68     -12.477 -17.705  13.578  1.00 87.06      A    N  
ATOM    528  CA  ASP A  68     -11.665 -18.571  14.441  1.00 86.90      A    C  
ATOM    529  C   ASP A  68     -11.756 -18.172  15.927  1.00 87.53      A    C  
ATOM    530  O   ASP A  68     -10.778 -18.221  16.678  1.00 81.85      A    O  
ATOM    531  CB  ASP A  68     -10.213 -18.610  13.922  1.00 82.71      A    C  
ATOM    532  CG  ASP A  68     -10.114 -19.168  12.497  1.00 74.12      A    C  
ATOM    533  OD1 ASP A  68     -10.800 -20.169  12.208  1.00 67.20      A    O  
ATOM    534  OD2 ASP A  68      -9.342 -18.579  11.710  1.00 66.71      A    O1-
ATOM    535  N   SER A  69     -12.928 -17.729  16.365  1.00 87.24      A    N  
ATOM    536  CA  SER A  69     -13.133 -17.236  17.730  1.00 87.20      A    C  
ATOM    537  C   SER A  69     -13.679 -18.292  18.692  1.00 88.56      A    C  
ATOM    538  O   SER A  69     -14.266 -19.302  18.306  1.00 85.75      A    O  
ATOM    539  CB  SER A  69     -13.989 -15.983  17.733  1.00 84.20      A    C  
ATOM    540  OG  SER A  69     -15.273 -16.258  17.223  1.00 77.27      A    O  
ATOM    541  N   SER A  70     -13.503 -18.042  19.983  1.00 89.88      A    N  
ATOM    542  CA  SER A  70     -14.090 -18.872  21.034  1.00 90.60      A    C  
ATOM    543  C   SER A  70     -15.616 -18.730  21.066  1.00 91.71      A    C  
ATOM    544  O   SER A  70     -16.166 -17.690  20.704  1.00 91.03      A    O  
ATOM    545  CB  SER A  70     -13.472 -18.530  22.393  1.00 88.95      A    C  
ATOM    546  OG  SER A  70     -13.911 -17.273  22.859  1.00 84.95      A    O  
ATOM    547  N   ALA A  71     -16.302 -19.748  21.583  1.00 90.43      A    N  
ATOM    548  CA  ALA A  71     -17.756 -19.707  21.760  1.00 91.20      A    C  
ATOM    549  C   ALA A  71     -18.231 -18.505  22.598  1.00 92.19      A    C  
ATOM    550  O   ALA A  71     -19.320 -17.983  22.370  1.00 90.96      A    O  
ATOM    551  CB  ALA A  71     -18.179 -21.025  22.406  1.00 90.22      A    C  
ATOM    552  N   TYR A  72     -17.403 -18.036  23.531  1.00 92.07      A    N  
ATOM    553  CA  TYR A  72     -17.663 -16.843  24.329  1.00 91.99      A    C  
ATOM    554  C   TYR A  72     -17.710 -15.565  23.470  1.00 93.22      A    C  
ATOM    555  O   TYR A  72     -18.661 -14.794  23.572  1.00 92.52      A    O  
ATOM    556  CB  TYR A  72     -16.582 -16.747  25.415  1.00 89.75      A    C  
ATOM    557  CG  TYR A  72     -16.637 -15.448  26.170  1.00 80.46      A    C  
ATOM    558  CD1 TYR A  72     -15.753 -14.396  25.840  1.00 72.24      A    C  
ATOM    559  CD2 TYR A  72     -17.642 -15.240  27.134  1.00 68.80      A    C  
ATOM    560  CE1 TYR A  72     -15.897 -13.136  26.443  1.00 59.13      A    C  
ATOM    561  CE2 TYR A  72     -17.793 -13.983  27.731  1.00 60.46      A    C  
ATOM    562  CZ  TYR A  72     -16.936 -12.923  27.377  1.00 58.57      A    C  
ATOM    563  OH  TYR A  72     -17.121 -11.699  27.904  1.00 58.77      A    O  
ATOM    564  N   VAL A  73     -16.715 -15.361  22.577  1.00 91.48      A    N  
ATOM    565  CA  VAL A  73     -16.656 -14.202  21.672  1.00 92.57      A    C  
ATOM    566  C   VAL A  73     -17.822 -14.234  20.682  1.00 93.68      A    C  
ATOM    567  O   VAL A  73     -18.467 -13.210  20.470  1.00 93.46      A    O  
ATOM    568  CB  VAL A  73     -15.303 -14.140  20.937  1.00 91.76      A    C  
ATOM    569  CG1 VAL A  73     -15.249 -13.027  19.880  1.00 87.73      A    C  
ATOM    570  CG2 VAL A  73     -14.150 -13.889  21.919  1.00 88.06      A    C  
ATOM    571  N   LEU A  74     -18.158 -15.415  20.152  1.00 92.64      A    N  
ATOM    572  CA  LEU A  74     -19.318 -15.576  19.273  1.00 93.38      A    C  
ATOM    573  C   LEU A  74     -20.633 -15.203  19.982  1.00 94.30      A    C  
ATOM    574  O   LEU A  74     -21.426 -14.459  19.430  1.00 93.99      A    O  
ATOM    575  CB  LEU A  74     -19.399 -17.013  18.736  1.00 92.30      A    C  
ATOM    576  CG  LEU A  74     -18.315 -17.380  17.706  1.00 87.52      A    C  
ATOM    577  CD1 LEU A  74     -18.443 -18.860  17.341  1.00 81.43      A    C  
ATOM    578  CD2 LEU A  74     -18.440 -16.568  16.419  1.00 80.89      A    C  
ATOM    579  N   ALA A  75     -20.846 -15.687  21.214  1.00 93.41      A    N  
ATOM    580  CA  ALA A  75     -22.056 -15.367  21.972  1.00 93.80      A    C  
ATOM    581  C   ALA A  75     -22.178 -13.864  22.276  1.00 94.61      A    C  
ATOM    582  O   ALA A  75     -23.252 -13.295  22.119  1.00 94.30      A    O  
ATOM    583  CB  ALA A  75     -22.065 -16.202  23.252  1.00 93.33      A    C  
ATOM    584  N   ALA A  76     -21.073 -13.206  22.649  1.00 94.24      A    N  
ATOM    585  CA  ALA A  76     -21.037 -11.760  22.855  1.00 94.62      A    C  
ATOM    586  C   ALA A  76     -21.338 -10.992  21.554  1.00 95.37      A    C  
ATOM    587  O   ALA A  76     -22.162 -10.083  21.546  1.00 94.99      A    O  
ATOM    588  CB  ALA A  76     -19.668 -11.399  23.437  1.00 94.31      A    C  
ATOM    589  N   GLY A  77     -20.724 -11.395  20.427  1.00 94.42      A    N  
ATOM    590  CA  GLY A  77     -21.009 -10.803  19.124  1.00 94.85      A    C  
ATOM    591  C   GLY A  77     -22.456 -11.008  18.663  1.00 95.74      A    C  
ATOM    592  O   GLY A  77     -23.037 -10.129  18.039  1.00 95.45      A    O  
ATOM    593  N   MET A  78     -23.068 -12.147  19.004  1.00 95.35      A    N  
ATOM    594  CA  MET A  78     -24.492 -12.384  18.760  1.00 95.76      A    C  
ATOM    595  C   MET A  78     -25.381 -11.434  19.571  1.00 96.26      A    C  
ATOM    596  O   MET A  78     -26.360 -10.926  19.020  1.00 95.79      A    O  
ATOM    597  CB  MET A  78     -24.859 -13.841  19.065  1.00 95.43      A    C  
ATOM    598  CG  MET A  78     -24.310 -14.835  18.043  1.00 93.67      A    C  
ATOM    599  SD  MET A  78     -24.577 -16.572  18.513  1.00 92.67      A    S  
ATOM    600  CE  MET A  78     -26.385 -16.640  18.357  1.00 82.26      A    C  
ATOM    601  N   ASP A  79     -25.053 -11.139  20.828  1.00 96.03      A    N  
ATOM    602  CA  ASP A  79     -25.758 -10.117  21.612  1.00 96.46      A    C  
ATOM    603  C   ASP A  79     -25.646  -8.728  20.944  1.00 96.86      A    C  
ATOM    604  O   ASP A  79     -26.639  -8.007  20.858  1.00 95.93      A    O  
ATOM    605  CB  ASP A  79     -25.229 -10.078  23.061  1.00 96.01      A    C  
ATOM    606  CG  ASP A  79     -25.749 -11.189  23.989  1.00 95.34      A    C  
ATOM    607  OD1 ASP A  79     -26.791 -11.818  23.703  1.00 90.67      A    O  
ATOM    608  OD2 ASP A  79     -25.178 -11.387  25.087  1.00 90.62      A    O1-
ATOM    609  N   VAL A  80     -24.470  -8.376  20.373  1.00 96.55      A    N  
ATOM    610  CA  VAL A  80     -24.300  -7.145  19.587  1.00 96.92      A    C  
ATOM    611  C   VAL A  80     -25.191  -7.145  18.347  1.00 97.01      A    C  
ATOM    612  O   VAL A  80     -25.850  -6.142  18.076  1.00 96.29      A    O  
ATOM    613  CB  VAL A  80     -22.833  -6.911  19.179  1.00 96.61      A    C  
ATOM    614  CG1 VAL A  80     -22.668  -5.635  18.334  1.00 92.84      A    C  
ATOM    615  CG2 VAL A  80     -21.933  -6.753  20.401  1.00 91.70      A    C  
ATOM    616  N   CYS A  81     -25.268  -8.251  17.613  1.00 96.56      A    N  
ATOM    617  CA  CYS A  81     -26.161  -8.355  16.458  1.00 96.32      A    C  
ATOM    618  C   CYS A  81     -27.625  -8.048  16.820  1.00 95.91      A    C  
ATOM    619  O   CYS A  81     -28.304  -7.365  16.064  1.00 95.01      A    O  
ATOM    620  CB  CYS A  81     -26.076  -9.757  15.839  1.00 96.22      A    C  
ATOM    621  SG  CYS A  81     -24.476 -10.041  15.045  1.00 94.38      A    S  
ATOM    622  N   LEU A  82     -28.091  -8.516  17.987  1.00 96.27      A    N  
ATOM    623  CA  LEU A  82     -29.443  -8.219  18.460  1.00 95.74      A    C  
ATOM    624  C   LEU A  82     -29.630  -6.732  18.770  1.00 95.73      A    C  
ATOM    625  O   LEU A  82     -30.664  -6.168  18.427  1.00 94.49      A    O  
ATOM    626  CB  LEU A  82     -29.772  -9.079  19.694  1.00 95.40      A    C  
ATOM    627  CG  LEU A  82     -29.856 -10.594  19.441  1.00 94.62      A    C  
ATOM    628  CD1 LEU A  82     -30.128 -11.307  20.768  1.00 89.62      A    C  
ATOM    629  CD2 LEU A  82     -30.970 -10.959  18.451  1.00 90.37      A    C  
ATOM    630  N   ILE A  83     -28.633  -6.079  19.381  1.00 96.16      A    N  
ATOM    631  CA  ILE A  83     -28.680  -4.637  19.679  1.00 95.96      A    C  
ATOM    632  C   ILE A  83     -28.705  -3.794  18.389  1.00 95.58      A    C  
ATOM    633  O   ILE A  83     -29.417  -2.792  18.319  1.00 94.11      A    O  
ATOM    634  CB  ILE A  83     -27.501  -4.232  20.590  1.00 95.95      A    C  
ATOM    635  CG1 ILE A  83     -27.659  -4.873  21.982  1.00 94.21      A    C  
ATOM    636  CG2 ILE A  83     -27.392  -2.698  20.729  1.00 93.94      A    C  
ATOM    637  CD1 ILE A  83     -26.411  -4.755  22.866  1.00 90.00      A    C  
ATOM    638  N   LEU A  84     -27.934  -4.203  17.367  1.00 95.28      A    N  
ATOM    639  CA  LEU A  84     -27.854  -3.502  16.081  1.00 94.58      A    C  
ATOM    640  C   LEU A  84     -29.107  -3.668  15.202  1.00 93.72      A    C  
ATOM    641  O   LEU A  84     -29.268  -2.937  14.229  1.00 91.31      A    O  
ATOM    642  CB  LEU A  84     -26.579  -3.944  15.341  1.00 95.05      A    C  
ATOM    643  CG  LEU A  84     -25.247  -3.555  16.018  1.00 94.81      A    C  
ATOM    644  CD1 LEU A  84     -24.081  -4.058  15.162  1.00 88.72      A    C  
ATOM    645  CD2 LEU A  84     -25.079  -2.048  16.192  1.00 89.30      A    C  
ATOM    646  N   GLY A  85     -30.016  -4.591  15.546  1.00 94.32      A    N  
ATOM    647  CA  GLY A  85     -31.336  -4.720  14.939  1.00 93.84      A    C  
ATOM    648  C   GLY A  85     -31.399  -5.644  13.712  1.00 94.75      A    C  
ATOM    649  O   GLY A  85     -30.523  -6.479  13.478  1.00 93.20      A    O  
ATOM    650  N   ASP A  86     -32.461  -5.486  12.927  1.00 93.77      A    N  
ATOM    651  CA  ASP A  86     -32.875  -6.443  11.891  1.00 94.07      A    C  
ATOM    652  C   ASP A  86     -31.837  -6.649  10.774  1.00 94.75      A    C  
ATOM    653  O   ASP A  86     -31.668  -7.774  10.294  1.00 92.20      A    O  
ATOM    654  CB  ASP A  86     -34.207  -5.987  11.279  1.00 92.48      A    C  
ATOM    655  CG  ASP A  86     -35.385  -6.113  12.254  1.00 88.22      A    C  
ATOM    656  OD1 ASP A  86     -35.289  -6.955  13.183  1.00 80.51      A    O  
ATOM    657  OD2 ASP A  86     -36.377  -5.381  12.048  1.00 80.28      A    O1-
ATOM    658  N   ASP A  87     -31.064  -5.622  10.423  1.00 94.49      A    N  
ATOM    659  CA  ASP A  87     -29.995  -5.706   9.424  1.00 94.73      A    C  
ATOM    660  C   ASP A  87     -28.896  -6.722   9.804  1.00 95.66      A    C  
ATOM    661  O   ASP A  87     -28.189  -7.246   8.941  1.00 93.24      A    O  
ATOM    662  CB  ASP A  87     -29.347  -4.321   9.255  1.00 93.46      A    C  
ATOM    663  CG  ASP A  87     -30.202  -3.291   8.510  1.00 90.49      A    C  
ATOM    664  OD1 ASP A  87     -31.212  -3.697   7.881  1.00 83.30      A    O  
ATOM    665  OD2 ASP A  87     -29.781  -2.118   8.515  1.00 83.04      A    O1-
ATOM    666  N   PHE A  88     -28.761  -7.015  11.098  1.00 94.68      A    N  
ATOM    667  CA  PHE A  88     -27.804  -7.981  11.634  1.00 95.25      A    C  
ATOM    668  C   PHE A  88     -28.445  -9.324  12.008  1.00 95.76      A    C  
ATOM    669  O   PHE A  88     -27.729 -10.242  12.426  1.00 94.06      A    O  
ATOM    670  CB  PHE A  88     -27.035  -7.357  12.803  1.00 95.39      A    C  
ATOM    671  CG  PHE A  88     -25.978  -6.368  12.356  1.00 95.80      A    C  
ATOM    672  CD1 PHE A  88     -24.639  -6.775  12.230  1.00 90.25      A    C  
ATOM    673  CD2 PHE A  88     -26.334  -5.045  12.051  1.00 90.76      A    C  
ATOM    674  CE1 PHE A  88     -23.655  -5.862  11.823  1.00 90.23      A    C  
ATOM    675  CE2 PHE A  88     -25.354  -4.129  11.636  1.00 90.79      A    C  
ATOM    676  CZ  PHE A  88     -24.017  -4.535  11.525  1.00 94.14      A    C  
ATOM    677  N   ARG A  89     -29.766  -9.492  11.828  1.00 96.20      A    N  
ATOM    678  CA  ARG A  89     -30.449 -10.762  12.128  1.00 96.13      A    C  
ATOM    679  C   ARG A  89     -29.868 -11.948  11.341  1.00 96.48      A    C  
ATOM    680  O   ARG A  89     -29.581 -12.966  11.975  1.00 95.70      A    O  
ATOM    681  CB  ARG A  89     -31.972 -10.594  11.967  1.00 94.98      A    C  
ATOM    682  CG  ARG A  89     -32.758 -11.855  12.346  1.00 90.47      A    C  
ATOM    683  CD  ARG A  89     -32.539 -12.277  13.801  1.00 87.67      A    C  
ATOM    684  NE  ARG A  89     -33.285 -13.499  14.109  1.00 82.21      A    N  
ATOM    685  CZ  ARG A  89     -34.363 -13.617  14.865  1.00 77.68      A    C  
ATOM    686  NH1 ARG A  89     -34.910 -12.627  15.492  1.00 69.31      A    N1+
ATOM    687  NH2 ARG A  89     -34.934 -14.774  14.992  1.00 70.05      A    N  
ATOM    688  N   PRO A  90     -29.547 -11.841  10.044  1.00 95.75      A    N  
ATOM    689  CA  PRO A  90     -28.884 -12.930   9.325  1.00 95.60      A    C  
ATOM    690  C   PRO A  90     -27.498 -13.294   9.903  1.00 95.88      A    C  
ATOM    691  O   PRO A  90     -27.086 -14.451   9.854  1.00 94.74      A    O  
ATOM    692  CB  PRO A  90     -28.761 -12.438   7.876  1.00 95.30      A    C  
ATOM    693  CG  PRO A  90     -29.877 -11.394   7.746  1.00 93.96      A    C  
ATOM    694  CD  PRO A  90     -29.894 -10.762   9.129  1.00 95.80      A    C  
ATOM    695  N   LYS A  91     -26.796 -12.327  10.471  1.00 96.05      A    N  
ATOM    696  CA  LYS A  91     -25.493 -12.546  11.120  1.00 95.86      A    C  
ATOM    697  C   LYS A  91     -25.656 -13.234  12.475  1.00 96.12      A    C  
ATOM    698  O   LYS A  91     -24.863 -14.116  12.793  1.00 95.19      A    O  
ATOM    699  CB  LYS A  91     -24.719 -11.221  11.268  1.00 95.34      A    C  
ATOM    700  CG  LYS A  91     -24.500 -10.445   9.945  1.00 93.09      A    C  
ATOM    701  CD  LYS A  91     -23.640 -11.200   8.921  1.00 89.28      A    C  
ATOM    702  CE  LYS A  91     -23.416 -10.279   7.714  1.00 84.51      A    C  
ATOM    703  NZ  LYS A  91     -22.498 -10.855   6.703  1.00 74.96      A    N1+
ATOM    704  N   PHE A  92     -26.715 -12.897  13.237  1.00 95.55      A    N  
ATOM    705  CA  PHE A  92     -27.101 -13.599  14.458  1.00 95.17      A    C  
ATOM    706  C   PHE A  92     -27.400 -15.078  14.184  1.00 95.47      A    C  
ATOM    707  O   PHE A  92     -26.840 -15.952  14.846  1.00 94.67      A    O  
ATOM    708  CB  PHE A  92     -28.305 -12.895  15.098  1.00 94.93      A    C  
ATOM    709  CG  PHE A  92     -28.828 -13.589  16.339  1.00 95.26      A    C  
ATOM    710  CD1 PHE A  92     -29.851 -14.554  16.248  1.00 90.65      A    C  
ATOM    711  CD2 PHE A  92     -28.277 -13.284  17.597  1.00 91.24      A    C  
ATOM    712  CE1 PHE A  92     -30.320 -15.203  17.401  1.00 91.32      A    C  
ATOM    713  CE2 PHE A  92     -28.745 -13.927  18.745  1.00 91.04      A    C  
ATOM    714  CZ  PHE A  92     -29.769 -14.883  18.647  1.00 93.88      A    C  
ATOM    715  N   ASP A  93     -28.204 -15.372  13.165  1.00 95.33      A    N  
ATOM    716  CA  ASP A  93     -28.584 -16.741  12.801  1.00 94.74      A    C  
ATOM    717  C   ASP A  93     -27.360 -17.559  12.352  1.00 94.64      A    C  
ATOM    718  O   ASP A  93     -27.130 -18.671  12.840  1.00 93.26      A    O  
ATOM    719  CB  ASP A  93     -29.685 -16.706  11.723  1.00 94.39      A    C  
ATOM    720  CG  ASP A  93     -31.014 -16.081  12.201  1.00 93.43      A    C  
ATOM    721  OD1 ASP A  93     -31.304 -16.122  13.419  1.00 86.96      A    O  
ATOM    722  OD2 ASP A  93     -31.754 -15.571  11.339  1.00 87.31      A    O1-
ATOM    723  N   SER A  94     -26.480 -16.969  11.531  1.00 94.85      A    N  
ATOM    724  CA  SER A  94     -25.196 -17.589  11.168  1.00 94.09      A    C  
ATOM    725  C   SER A  94     -24.285 -17.809  12.378  1.00 93.94      A    C  
ATOM    726  O   SER A  94     -23.603 -18.840  12.491  1.00 92.56      A    O  
ATOM    727  CB  SER A  94     -24.489 -16.709  10.136  1.00 93.28      A    C  
ATOM    728  OG  SER A  94     -23.271 -17.314   9.715  1.00 78.31      A    O  
ATOM    729  N   GLY A  95     -24.269 -16.877  13.341  1.00 93.20      A    N  
ATOM    730  CA  GLY A  95     -23.561 -17.021  14.608  1.00 92.75      A    C  
ATOM    731  C   GLY A  95     -24.088 -18.190  15.439  1.00 93.03      A    C  
ATOM    732  O   GLY A  95     -23.291 -18.949  15.995  1.00 92.43      A    O  
ATOM    733  N   ALA A  96     -25.397 -18.388  15.465  1.00 93.03      A    N  
ATOM    734  CA  ALA A  96     -26.030 -19.500  16.162  1.00 92.52      A    C  
ATOM    735  C   ALA A  96     -25.632 -20.861  15.565  1.00 92.58      A    C  
ATOM    736  O   ALA A  96     -25.343 -21.806  16.310  1.00 91.55      A    O  
ATOM    737  CB  ALA A  96     -27.553 -19.294  16.150  1.00 92.18      A    C  
ATOM    738  N   GLU A  97     -25.532 -20.952  14.241  1.00 92.51      A    N  
ATOM    739  CA  GLU A  97     -25.033 -22.153  13.554  1.00 92.04      A    C  
ATOM    740  C   GLU A  97     -23.569 -22.443  13.918  1.00 91.76      A    C  
ATOM    741  O   GLU A  97     -23.241 -23.571  14.299  1.00 90.33      A    O  
ATOM    742  CB  GLU A  97     -25.167 -21.992  12.033  1.00 91.87      A    C  
ATOM    743  CG  GLU A  97     -26.628 -22.001  11.555  1.00 83.49      A    C  
ATOM    744  CD  GLU A  97     -26.754 -21.849  10.022  1.00 76.58      A    C  
ATOM    745  OE1 GLU A  97     -27.894 -21.913   9.537  1.00 67.48      A    O  
ATOM    746  OE2 GLU A  97     -25.702 -21.715   9.348  1.00 67.77      A    O1-
ATOM    747  N   LYS A  98     -22.705 -21.444  13.876  1.00 92.38      A    N  
ATOM    748  CA  LYS A  98     -21.297 -21.571  14.274  1.00 91.47      A    C  
ATOM    749  C   LYS A  98     -21.155 -21.997  15.738  1.00 91.69      A    C  
ATOM    750  O   LYS A  98     -20.372 -22.889  16.060  1.00 90.60      A    O  
ATOM    751  CB  LYS A  98     -20.554 -20.241  14.056  1.00 91.00      A    C  
ATOM    752  CG  LYS A  98     -20.313 -19.888  12.580  1.00 86.59      A    C  
ATOM    753  CD  LYS A  98     -19.587 -18.533  12.497  1.00 83.13      A    C  
ATOM    754  CE  LYS A  98     -19.312 -18.099  11.055  1.00 76.90      A    C  
ATOM    755  NZ  LYS A  98     -18.532 -16.824  11.016  1.00 69.57      A    N1+
ATOM    756  N   LEU A  99     -21.944 -21.396  16.628  1.00 90.70      A    N  
ATOM    757  CA  LEU A  99     -21.930 -21.720  18.051  1.00 90.46      A    C  
ATOM    758  C   LEU A  99     -22.390 -23.166  18.315  1.00 90.22      A    C  
ATOM    759  O   LEU A  99     -21.804 -23.861  19.147  1.00 88.86      A    O  
ATOM    760  CB  LEU A  99     -22.803 -20.670  18.770  1.00 89.94      A    C  
ATOM    761  CG  LEU A  99     -22.660 -20.701  20.295  1.00 87.07      A    C  
ATOM    762  CD1 LEU A  99     -21.254 -20.329  20.755  1.00 79.92      A    C  
ATOM    763  CD2 LEU A  99     -23.633 -19.698  20.916  1.00 80.38      A    C  
ATOM    764  N   SER A 100     -23.377 -23.641  17.542  1.00 91.04      A    N  
ATOM    765  CA  SER A 100     -23.845 -25.028  17.591  1.00 89.99      A    C  
ATOM    766  C   SER A 100     -22.758 -26.029  17.157  1.00 89.65      A    C  
ATOM    767  O   SER A 100     -22.634 -27.092  17.757  1.00 88.54      A    O  
ATOM    768  CB  SER A 100     -25.092 -25.189  16.723  1.00 89.40      A    C  
ATOM    769  OG  SER A 100     -25.647 -26.474  16.903  1.00 75.72      A    O  
ATOM    770  N   GLN A 101     -21.928 -25.686  16.172  1.00 90.29      A    N  
ATOM    771  CA  GLN A 101     -20.780 -26.504  15.762  1.00 89.62      A    C  
ATOM    772  C   GLN A 101     -19.730 -26.644  16.872  1.00 89.33      A    C  
ATOM    773  O   GLN A 101     -19.053 -27.668  16.958  1.00 87.97      A    O  
ATOM    774  CB  GLN A 101     -20.126 -25.900  14.507  1.00 90.08      A    C  
ATOM    775  CG  GLN A 101     -21.030 -25.974  13.264  1.00 87.97      A    C  
ATOM    776  CD  GLN A 101     -20.496 -25.156  12.091  1.00 83.86      A    C  
ATOM    777  NE2 GLN A 101     -21.289 -24.946  11.070  1.00 76.09      A    N  
ATOM    778  OE1 GLN A 101     -19.373 -24.697  12.059  1.00 78.04      A    O  
ATOM    779  N   LEU A 102     -19.655 -25.674  17.779  1.00 88.86      A    N  
ATOM    780  CA  LEU A 102     -18.806 -25.707  18.980  1.00 88.32      A    C  
ATOM    781  C   LEU A 102     -19.487 -26.410  20.181  1.00 87.91      A    C  
ATOM    782  O   LEU A 102     -18.952 -26.401  21.285  1.00 85.09      A    O  
ATOM    783  CB  LEU A 102     -18.359 -24.273  19.321  1.00 88.36      A    C  
ATOM    784  CG  LEU A 102     -17.534 -23.577  18.218  1.00 87.31      A    C  
ATOM    785  CD1 LEU A 102     -17.233 -22.140  18.645  1.00 81.82      A    C  
ATOM    786  CD2 LEU A 102     -16.204 -24.286  17.952  1.00 82.40      A    C  
ATOM    787  N   GLY A 103     -20.661 -27.004  19.971  1.00 87.90      A    N  
ATOM    788  CA  GLY A 103     -21.407 -27.719  21.011  1.00 87.14      A    C  
ATOM    789  C   GLY A 103     -22.108 -26.817  22.028  1.00 87.38      A    C  
ATOM    790  O   GLY A 103     -22.549 -27.299  23.080  1.00 84.55      A    O  
ATOM    791  N   GLN A 104     -22.242 -25.519  21.743  1.00 90.22      A    N  
ATOM    792  CA  GLN A 104     -22.908 -24.534  22.592  1.00 90.50      A    C  
ATOM    793  C   GLN A 104     -24.121 -23.917  21.882  1.00 91.36      A    C  
ATOM    794  O   GLN A 104     -24.279 -24.031  20.673  1.00 90.05      A    O  
ATOM    795  CB  GLN A 104     -21.904 -23.473  23.060  1.00 89.20      A    C  
ATOM    796  CG  GLN A 104     -20.768 -24.078  23.890  1.00 83.66      A    C  
ATOM    797  CD  GLN A 104     -19.915 -23.029  24.616  1.00 79.39      A    C  
ATOM    798  NE2 GLN A 104     -18.791 -23.406  25.169  1.00 68.01      A    N  
ATOM    799  OE1 GLN A 104     -20.260 -21.868  24.726  1.00 70.35      A    O  
ATOM    800  N   ALA A 105     -25.003 -23.280  22.647  1.00 90.54      A    N  
ATOM    801  CA  ALA A 105     -26.184 -22.612  22.105  1.00 90.52      A    C  
ATOM    802  C   ALA A 105     -26.379 -21.260  22.789  1.00 91.03      A    C  
ATOM    803  O   ALA A 105     -26.206 -21.134  24.000  1.00 89.19      A    O  
ATOM    804  CB  ALA A 105     -27.412 -23.518  22.273  1.00 88.83      A    C  
ATOM    805  N   HIS A 106     -26.779 -20.259  22.006  1.00 92.36      A    N  
ATOM    806  CA  HIS A 106     -27.121 -18.939  22.525  1.00 92.98      A    C  
ATOM    807  C   HIS A 106     -28.472 -18.996  23.252  1.00 93.37      A    C  
ATOM    808  O   HIS A 106     -29.435 -19.565  22.740  1.00 91.84      A    O  
ATOM    809  CB  HIS A 106     -27.145 -17.938  21.371  1.00 92.53      A    C  
ATOM    810  CG  HIS A 106     -27.164 -16.518  21.856  1.00 93.77      A    C  
ATOM    811  CD2 HIS A 106     -26.064 -15.738  22.060  1.00 86.44      A    C  
ATOM    812  ND1 HIS A 106     -28.279 -15.791  22.220  1.00 85.31      A    N  
ATOM    813  CE1 HIS A 106     -27.845 -14.589  22.635  1.00 88.12      A    C  
ATOM    814  NE2 HIS A 106     -26.513 -14.529  22.542  1.00 89.46      A    N  
ATOM    815  N   ASP A 107     -28.544 -18.425  24.452  1.00 93.21      A    N  
ATOM    816  CA  ASP A 107     -29.727 -18.513  25.326  1.00 93.08      A    C  
ATOM    817  C   ASP A 107     -30.969 -17.815  24.753  1.00 93.91      A    C  
ATOM    818  O   ASP A 107     -32.092 -18.290  24.977  1.00 92.09      A    O  
ATOM    819  CB  ASP A 107     -29.378 -18.003  26.734  1.00 91.13      A    C  
ATOM    820  CG  ASP A 107     -28.915 -16.541  26.825  1.00 90.58      A    C  
ATOM    821  OD1 ASP A 107     -28.490 -15.958  25.810  1.00 85.76      A    O  
ATOM    822  OD2 ASP A 107     -28.917 -16.001  27.946  1.00 85.51      A    O1-
ATOM    823  N   LEU A 108     -30.794 -16.757  23.975  1.00 92.67      A    N  
ATOM    824  CA  LEU A 108     -31.887 -16.027  23.334  1.00 93.43      A    C  
ATOM    825  C   LEU A 108     -32.326 -16.638  21.992  1.00 93.87      A    C  
ATOM    826  O   LEU A 108     -33.494 -16.481  21.637  1.00 92.29      A    O  
ATOM    827  CB  LEU A 108     -31.513 -14.540  23.172  1.00 93.55      A    C  
ATOM    828  CG  LEU A 108     -31.184 -13.819  24.495  1.00 93.88      A    C  
ATOM    829  CD1 LEU A 108     -30.875 -12.351  24.220  1.00 88.89      A    C  
ATOM    830  CD2 LEU A 108     -32.351 -13.875  25.488  1.00 89.26      A    C  
ATOM    831  N   ALA A 109     -31.471 -17.380  21.293  1.00 92.91      A    N  
ATOM    832  CA  ALA A 109     -31.769 -17.884  19.948  1.00 92.53      A    C  
ATOM    833  C   ALA A 109     -33.102 -18.668  19.837  1.00 92.76      A    C  
ATOM    834  O   ALA A 109     -33.868 -18.415  18.910  1.00 90.75      A    O  
ATOM    835  CB  ALA A 109     -30.569 -18.699  19.433  1.00 92.04      A    C  
ATOM    836  N   PRO A 110     -33.463 -19.571  20.782  1.00 93.85      A    N  
ATOM    837  CA  PRO A 110     -34.714 -20.320  20.681  1.00 92.94      A    C  
ATOM    838  C   PRO A 110     -35.961 -19.542  21.134  1.00 93.54      A    C  
ATOM    839  O   PRO A 110     -37.069 -20.083  21.079  1.00 91.07      A    O  
ATOM    840  CB  PRO A 110     -34.482 -21.561  21.553  1.00 91.25      A    C  
ATOM    841  CG  PRO A 110     -33.539 -21.051  22.645  1.00 89.31      A    C  
ATOM    842  CD  PRO A 110     -32.654 -20.076  21.879  1.00 92.35      A    C  
ATOM    843  N   ILE A 111     -35.806 -18.341  21.676  1.00 93.79      A    N  
ATOM    844  CA  ILE A 111     -36.900 -17.590  22.307  1.00 93.73      A    C  
ATOM    845  C   ILE A 111     -37.045 -16.154  21.807  1.00 94.45      A    C  
ATOM    846  O   ILE A 111     -38.000 -15.505  22.210  1.00 92.75      A    O  
ATOM    847  CB  ILE A 111     -36.793 -17.616  23.853  1.00 92.62      A    C  
ATOM    848  CG1 ILE A 111     -35.535 -16.897  24.372  1.00 88.41      A    C  
ATOM    849  CG2 ILE A 111     -36.858 -19.058  24.385  1.00 86.76      A    C  
ATOM    850  CD1 ILE A 111     -35.553 -16.647  25.896  1.00 84.59      A    C  
ATOM    851  N   ILE A 112     -36.125 -15.659  20.964  1.00 93.56      A    N  
ATOM    852  CA  ILE A 112     -36.062 -14.253  20.562  1.00 93.03      A    C  
ATOM    853  C   ILE A 112     -37.347 -13.772  19.860  1.00 93.52      A    C  
ATOM    854  O   ILE A 112     -37.777 -12.653  20.099  1.00 91.65      A    O  
ATOM    855  CB  ILE A 112     -34.794 -13.991  19.721  1.00 91.56      A    C  
ATOM    856  CG1 ILE A 112     -34.506 -12.501  19.504  1.00 83.46      A    C  
ATOM    857  CG2 ILE A 112     -34.811 -14.714  18.362  1.00 81.41      A    C  
ATOM    858  CD1 ILE A 112     -34.219 -11.726  20.797  1.00 73.55      A    C  
ATOM    859  N   ASP A 113     -38.020 -14.659  19.123  1.00 93.25      A    N  
ATOM    860  CA  ASP A 113     -39.275 -14.347  18.425  1.00 93.22      A    C  
ATOM    861  C   ASP A 113     -40.533 -14.636  19.281  1.00 93.93      A    C  
ATOM    862  O   ASP A 113     -41.667 -14.519  18.817  1.00 91.07      A    O  
ATOM    863  CB  ASP A 113     -39.297 -15.110  17.081  1.00 91.82      A    C  
ATOM    864  CG  ASP A 113     -38.042 -14.862  16.242  1.00 90.54      A    C  
ATOM    865  OD1 ASP A 113     -37.634 -13.699  16.062  1.00 83.84      A    O  
ATOM    866  OD2 ASP A 113     -37.395 -15.843  15.818  1.00 84.35      A    O1-
ATOM    867  N   ASP A 114     -40.355 -15.049  20.546  1.00 92.71      A    N  
ATOM    868  CA  ASP A 114     -41.450 -15.367  21.470  1.00 93.68      A    C  
ATOM    869  C   ASP A 114     -41.492 -14.345  22.623  1.00 93.91      A    C  
ATOM    870  O   ASP A 114     -40.918 -14.544  23.698  1.00 92.28      A    O  
ATOM    871  CB  ASP A 114     -41.323 -16.826  21.944  1.00 93.21      A    C  
ATOM    872  CG  ASP A 114     -42.502 -17.363  22.769  1.00 92.49      A    C  
ATOM    873  OD1 ASP A 114     -43.225 -16.586  23.447  1.00 86.56      A    O  
ATOM    874  OD2 ASP A 114     -42.643 -18.619  22.819  1.00 86.83      A    O1-
ATOM    875  N   GLU A 115     -42.264 -13.274  22.422  1.00 93.68      A    N  
ATOM    876  CA  GLU A 115     -42.408 -12.157  23.371  1.00 93.25      A    C  
ATOM    877  C   GLU A 115     -42.790 -12.613  24.791  1.00 93.76      A    C  
ATOM    878  O   GLU A 115     -42.318 -12.068  25.797  1.00 92.10      A    O  
ATOM    879  CB  GLU A 115     -43.480 -11.217  22.798  1.00 91.35      A    C  
ATOM    880  CG  GLU A 115     -43.546  -9.867  23.514  1.00 80.42      A    C  
ATOM    881  CD  GLU A 115     -44.761  -9.017  23.093  1.00 74.05      A    C  
ATOM    882  OE1 GLU A 115     -44.943  -7.955  23.730  1.00 65.77      A    O  
ATOM    883  OE2 GLU A 115     -45.556  -9.506  22.268  1.00 65.58      A    O1-
ATOM    884  N   LYS A 116     -43.595 -13.666  24.914  1.00 94.47      A    N  
ATOM    885  CA  LYS A 116     -43.989 -14.195  26.224  1.00 94.74      A    C  
ATOM    886  C   LYS A 116     -42.808 -14.843  26.945  1.00 95.25      A    C  
ATOM    887  O   LYS A 116     -42.659 -14.666  28.157  1.00 93.90      A    O  
ATOM    888  CB  LYS A 116     -45.139 -15.206  26.080  1.00 93.95      A    C  
ATOM    889  CG  LYS A 116     -46.442 -14.535  25.636  1.00 83.42      A    C  
ATOM    890  CD  LYS A 116     -47.561 -15.568  25.498  1.00 79.16      A    C  
ATOM    891  CE  LYS A 116     -48.828 -14.862  25.036  1.00 69.84      A    C  
ATOM    892  NZ  LYS A 116     -49.912 -15.818  24.698  1.00 60.25      A    N1+
ATOM    893  N   LYS A 117     -41.967 -15.586  26.222  1.00 94.28      A    N  
ATOM    894  CA  LYS A 117     -40.763 -16.209  26.806  1.00 94.61      A    C  
ATOM    895  C   LYS A 117     -39.708 -15.168  27.148  1.00 95.23      A    C  
ATOM    896  O   LYS A 117     -39.137 -15.257  28.237  1.00 94.48      A    O  
ATOM    897  CB  LYS A 117     -40.189 -17.266  25.864  1.00 94.40      A    C  
ATOM    898  CG  LYS A 117     -41.076 -18.505  25.760  1.00 92.40      A    C  
ATOM    899  CD  LYS A 117     -40.380 -19.514  24.853  1.00 88.65      A    C  
ATOM    900  CE  LYS A 117     -41.317 -20.672  24.481  1.00 83.69      A    C  
ATOM    901  NZ  LYS A 117     -41.176 -20.979  23.041  1.00 74.62      A    N1+
ATOM    902  N   ILE A 118     -39.503 -14.162  26.295  1.00 94.67      A    N  
ATOM    903  CA  ILE A 118     -38.617 -13.019  26.569  1.00 94.25      A    C  
ATOM    904  C   ILE A 118     -39.067 -12.276  27.834  1.00 94.43      A    C  
ATOM    905  O   ILE A 118     -38.283 -12.102  28.768  1.00 93.43      A    O  
ATOM    906  CB  ILE A 118     -38.542 -12.097  25.336  1.00 93.32      A    C  
ATOM    907  CG1 ILE A 118     -37.795 -12.774  24.161  1.00 88.91      A    C  
ATOM    908  CG2 ILE A 118     -37.887 -10.745  25.667  1.00 88.27      A    C  
ATOM    909  CD1 ILE A 118     -36.308 -13.064  24.412  1.00 77.34      A    C  
ATOM    910  N   SER A 119     -40.376 -11.959  27.968  1.00 94.48      A    N  
ATOM    911  CA  SER A 119     -40.946 -11.312  29.157  1.00 93.59      A    C  
ATOM    912  C   SER A 119     -40.766 -12.146  30.434  1.00 93.74      A    C  
ATOM    913  O   SER A 119     -40.455 -11.622  31.512  1.00 92.56      A    O  
ATOM    914  CB  SER A 119     -42.437 -11.067  28.941  1.00 92.47      A    C  
ATOM    915  OG  SER A 119     -42.656 -10.070  27.977  1.00 78.08      A    O  
ATOM    916  N   MET A 120     -40.916 -13.459  30.339  1.00 95.17      A    N  
ATOM    917  CA  MET A 120     -40.666 -14.364  31.467  1.00 95.12      A    C  
ATOM    918  C   MET A 120     -39.179 -14.415  31.848  1.00 95.31      A    C  
ATOM    919  O   MET A 120     -38.869 -14.464  33.040  1.00 94.17      A    O  
ATOM    920  CB  MET A 120     -41.168 -15.779  31.159  1.00 94.89      A    C  
ATOM    921  CG  MET A 120     -42.689 -15.906  31.301  1.00 82.78      A    C  
ATOM    922  SD  MET A 120     -43.290 -17.603  31.174  1.00 74.35      A    S  
ATOM    923  CE  MET A 120     -43.200 -17.850  29.384  1.00 61.94      A    C  
ATOM    924  N   LEU A 121     -38.284 -14.419  30.857  1.00 94.28      A    N  
ATOM    925  CA  LEU A 121     -36.842 -14.386  31.086  1.00 93.56      A    C  
ATOM    926  C   LEU A 121     -36.438 -13.077  31.774  1.00 94.12      A    C  
ATOM    927  O   LEU A 121     -35.797 -13.134  32.820  1.00 93.06      A    O  
ATOM    928  CB  LEU A 121     -36.097 -14.607  29.758  1.00 93.00      A    C  
ATOM    929  CG  LEU A 121     -34.564 -14.617  29.913  1.00 92.05      A    C  
ATOM    930  CD1 LEU A 121     -34.072 -15.773  30.792  1.00 85.32      A    C  
ATOM    931  CD2 LEU A 121     -33.914 -14.750  28.545  1.00 85.15      A    C  
ATOM    932  N   ALA A 122     -36.916 -11.926  31.292  1.00 94.74      A    N  
ATOM    933  CA  ALA A 122     -36.652 -10.615  31.870  1.00 93.78      A    C  
ATOM    934  C   ALA A 122     -37.050 -10.543  33.352  1.00 93.80      A    C  
ATOM    935  O   ALA A 122     -36.268 -10.124  34.208  1.00 92.60      A    O  
ATOM    936  CB  ALA A 122     -37.383  -9.559  31.028  1.00 93.39      A    C  
ATOM    937  N   ARG A 123     -38.237 -11.054  33.711  1.00 95.32      A    N  
ATOM    938  CA  ARG A 123     -38.689 -11.131  35.116  1.00 95.20      A    C  
ATOM    939  C   ARG A 123     -37.774 -12.000  35.983  1.00 95.39      A    C  
ATOM    940  O   ARG A 123     -37.487 -11.625  37.112  1.00 94.05      A    O  
ATOM    941  CB  ARG A 123     -40.121 -11.668  35.193  1.00 94.46      A    C  
ATOM    942  CG  ARG A 123     -41.150 -10.651  34.675  1.00 87.37      A    C  
ATOM    943  CD  ARG A 123     -42.542 -11.285  34.675  1.00 85.88      A    C  
ATOM    944  NE  ARG A 123     -43.539 -10.424  34.010  1.00 74.75      A    N  
ATOM    945  CZ  ARG A 123     -44.839 -10.645  33.929  1.00 69.69      A    C  
ATOM    946  NH1 ARG A 123     -45.408 -11.671  34.511  1.00 62.37      A    N1+
ATOM    947  NH2 ARG A 123     -45.593  -9.836  33.250  1.00 58.20      A    N  
ATOM    948  N   LYS A 124     -37.306 -13.153  35.478  1.00 94.88      A    N  
ATOM    949  CA  LYS A 124     -36.383 -14.035  36.204  1.00 94.23      A    C  
ATOM    950  C   LYS A 124     -34.998 -13.402  36.354  1.00 94.69      A    C  
ATOM    951  O   LYS A 124     -34.396 -13.526  37.417  1.00 93.00      A    O  
ATOM    952  CB  LYS A 124     -36.273 -15.390  35.490  1.00 93.00      A    C  
ATOM    953  CG  LYS A 124     -37.541 -16.245  35.645  1.00 86.93      A    C  
ATOM    954  CD  LYS A 124     -37.400 -17.522  34.811  1.00 84.68      A    C  
ATOM    955  CE  LYS A 124     -38.661 -18.379  34.914  1.00 76.10      A    C  
ATOM    956  NZ  LYS A 124     -38.569 -19.597  34.064  1.00 68.79      A    N1+
ATOM    957  N   THR A 125     -34.523 -12.730  35.329  1.00 94.80      A    N  
ATOM    958  CA  THR A 125     -33.209 -12.092  35.304  1.00 94.21      A    C  
ATOM    959  C   THR A 125     -33.115 -10.944  36.308  1.00 94.29      A    C  
ATOM    960  O   THR A 125     -32.127 -10.862  37.030  1.00 92.27      A    O  
ATOM    961  CB  THR A 125     -32.866 -11.642  33.880  1.00 93.11      A    C  
ATOM    962  CG2 THR A 125     -31.463 -11.079  33.769  1.00 80.58      A    C  
ATOM    963  OG1 THR A 125     -32.901 -12.783  33.055  1.00 81.96      A    O  
ATOM    964  N   LYS A 126     -34.186 -10.146  36.496  1.00 94.38      A    N  
ATOM    965  CA  LYS A 126     -34.278  -9.086  37.522  1.00 93.59      A    C  
ATOM    966  C   LYS A 126     -34.031  -9.570  38.960  1.00 94.11      A    C  
ATOM    967  O   LYS A 126     -33.602  -8.790  39.808  1.00 91.41      A    O  
ATOM    968  CB  LYS A 126     -35.650  -8.390  37.449  1.00 91.43      A    C  
ATOM    969  CG  LYS A 126     -35.746  -7.422  36.263  1.00 81.05      A    C  
ATOM    970  CD  LYS A 126     -37.082  -6.678  36.210  1.00 78.89      A    C  
ATOM    971  CE  LYS A 126     -37.071  -5.742  34.995  1.00 68.86      A    C  
ATOM    972  NZ  LYS A 126     -38.248  -4.827  34.933  1.00 61.81      A    N1+
ATOM    973  N   LEU A 127     -34.291 -10.833  39.257  1.00 94.59      A    N  
ATOM    974  CA  LEU A 127     -34.088 -11.401  40.589  1.00 94.52      A    C  
ATOM    975  C   LEU A 127     -32.628 -11.837  40.842  1.00 94.47      A    C  
ATOM    976  O   LEU A 127     -32.257 -12.089  41.983  1.00 92.08      A    O  
ATOM    977  CB  LEU A 127     -35.049 -12.589  40.785  1.00 94.15      A    C  
ATOM    978  CG  LEU A 127     -36.545 -12.256  40.633  1.00 92.63      A    C  
ATOM    979  CD1 LEU A 127     -37.370 -13.541  40.752  1.00 87.24      A    C  
ATOM    980  CD2 LEU A 127     -37.027 -11.270  41.701  1.00 87.16      A    C  
ATOM    981  N   LYS A 128     -31.806 -11.946  39.797  1.00 93.80      A    N  
ATOM    982  CA  LYS A 128     -30.406 -12.345  39.894  1.00 93.39      A    C  
ATOM    983  C   LYS A 128     -29.506 -11.124  40.104  1.00 93.67      A    C  
ATOM    984  O   LYS A 128     -29.740 -10.062  39.543  1.00 91.44      A    O  
ATOM    985  CB  LYS A 128     -29.987 -13.131  38.647  1.00 92.08      A    C  
ATOM    986  CG  LYS A 128     -30.748 -14.453  38.438  1.00 89.70      A    C  
ATOM    987  CD  LYS A 128     -30.209 -15.132  37.174  1.00 85.01      A    C  
ATOM    988  CE  LYS A 128     -30.896 -16.460  36.864  1.00 78.80      A    C  
ATOM    989  NZ  LYS A 128     -30.322 -17.052  35.630  1.00 69.67      A    N1+
ATOM    990  N   LYS A 129     -28.433 -11.292  40.876  1.00 92.50      A    N  
ATOM    991  CA  LYS A 129     -27.485 -10.214  41.233  1.00 91.94      A    C  
ATOM    992  C   LYS A 129     -26.122 -10.330  40.549  1.00 92.48      A    C  
ATOM    993  O   LYS A 129     -25.236  -9.545  40.851  1.00 89.09      A    O  
ATOM    994  CB  LYS A 129     -27.328 -10.148  42.764  1.00 90.06      A    C  
ATOM    995  CG  LYS A 129     -28.646  -9.827  43.490  1.00 87.44      A    C  
ATOM    996  CD  LYS A 129     -28.386  -9.638  44.989  1.00 80.65      A    C  
ATOM    997  CE  LYS A 129     -29.691  -9.302  45.712  1.00 74.60      A    C  
ATOM    998  NZ  LYS A 129     -29.456  -9.019  47.144  1.00 64.07      A    N1+
ATOM    999  N   SER A 130     -25.917 -11.322  39.684  1.00 93.15      A    N  
ATOM   1000  CA  SER A 130     -24.647 -11.509  38.973  1.00 93.18      A    C  
ATOM   1001  C   SER A 130     -24.466 -10.469  37.860  1.00 93.72      A    C  
ATOM   1002  O   SER A 130     -25.455  -9.989  37.304  1.00 92.64      A    O  
ATOM   1003  CB  SER A 130     -24.546 -12.924  38.393  1.00 91.79      A    C  
ATOM   1004  OG  SER A 130     -25.639 -13.218  37.542  1.00 88.81      A    O  
ATOM   1005  N   ASN A 131     -23.223 -10.173  37.503  1.00 93.33      A    N  
ATOM   1006  CA  ASN A 131     -22.916  -9.285  36.376  1.00 94.01      A    C  
ATOM   1007  C   ASN A 131     -23.500  -9.817  35.060  1.00 94.82      A    C  
ATOM   1008  O   ASN A 131     -24.119  -9.057  34.329  1.00 93.66      A    O  
ATOM   1009  CB  ASN A 131     -21.386  -9.082  36.292  1.00 93.07      A    C  
ATOM   1010  CG  ASN A 131     -20.820  -8.305  37.455  1.00 92.09      A    C  
ATOM   1011  ND2 ASN A 131     -19.525  -8.142  37.511  1.00 84.63      A    N  
ATOM   1012  OD1 ASN A 131     -21.524  -7.859  38.352  1.00 84.20      A    O  
ATOM   1013  N   ASP A 132     -23.409 -11.121  34.840  1.00 94.76      A    N  
ATOM   1014  CA  ASP A 132     -24.072 -11.837  33.739  1.00 94.41      A    C  
ATOM   1015  C   ASP A 132     -25.578 -11.499  33.639  1.00 95.28      A    C  
ATOM   1016  O   ASP A 132     -26.089 -11.141  32.584  1.00 94.26      A    O  
ATOM   1017  CB  ASP A 132     -23.849 -13.333  34.002  1.00 92.18      A    C  
ATOM   1018  CG  ASP A 132     -24.736 -14.245  33.147  1.00 87.36      A    C  
ATOM   1019  OD1 ASP A 132     -24.402 -14.457  31.967  1.00 79.34      A    O  
ATOM   1020  OD2 ASP A 132     -25.709 -14.780  33.717  1.00 78.06      A    O1-
ATOM   1021  N   ALA A 133     -26.285 -11.555  34.771  1.00 94.44      A    N  
ATOM   1022  CA  ALA A 133     -27.705 -11.240  34.809  1.00 94.59      A    C  
ATOM   1023  C   ALA A 133     -27.995  -9.744  34.584  1.00 95.00      A    C  
ATOM   1024  O   ALA A 133     -29.026  -9.423  33.997  1.00 94.52      A    O  
ATOM   1025  CB  ALA A 133     -28.288 -11.725  36.132  1.00 93.73      A    C  
ATOM   1026  N   LYS A 134     -27.121  -8.847  35.053  1.00 95.05      A    N  
ATOM   1027  CA  LYS A 134     -27.249  -7.405  34.801  1.00 95.00      A    C  
ATOM   1028  C   LYS A 134     -27.073  -7.085  33.316  1.00 95.70      A    C  
ATOM   1029  O   LYS A 134     -27.901  -6.374  32.766  1.00 95.25      A    O  
ATOM   1030  CB  LYS A 134     -26.235  -6.608  35.614  1.00 94.49      A    C  
ATOM   1031  CG  LYS A 134     -26.478  -6.621  37.130  1.00 89.65      A    C  
ATOM   1032  CD  LYS A 134     -25.358  -5.793  37.766  1.00 84.85      A    C  
ATOM   1033  CE  LYS A 134     -25.445  -5.667  39.269  1.00 77.85      A    C  
ATOM   1034  NZ  LYS A 134     -24.349  -4.774  39.725  1.00 68.17      A    N1+
ATOM   1035  N   ILE A 135     -26.060  -7.668  32.652  1.00 95.67      A    N  
ATOM   1036  CA  ILE A 135     -25.846  -7.495  31.206  1.00 96.00      A    C  
ATOM   1037  C   ILE A 135     -27.063  -7.993  30.430  1.00 96.30      A    C  
ATOM   1038  O   ILE A 135     -27.612  -7.262  29.609  1.00 95.74      A    O  
ATOM   1039  CB  ILE A 135     -24.556  -8.220  30.753  1.00 95.91      A    C  
ATOM   1040  CG1 ILE A 135     -23.302  -7.599  31.407  1.00 94.17      A    C  
ATOM   1041  CG2 ILE A 135     -24.418  -8.156  29.222  1.00 93.80      A    C  
ATOM   1042  CD1 ILE A 135     -22.043  -8.462  31.277  1.00 88.52      A    C  
ATOM   1043  N   LEU A 136     -27.548  -9.194  30.743  1.00 95.78      A    N  
ATOM   1044  CA  LEU A 136     -28.756  -9.728  30.109  1.00 95.52      A    C  
ATOM   1045  C   LEU A 136     -29.992  -8.858  30.383  1.00 95.80      A    C  
ATOM   1046  O   LEU A 136     -30.845  -8.718  29.518  1.00 95.44      A    O  
ATOM   1047  CB  LEU A 136     -28.969 -11.171  30.590  1.00 95.06      A    C  
ATOM   1048  CG  LEU A 136     -30.221 -11.862  29.998  1.00 94.46      A    C  
ATOM   1049  CD1 LEU A 136     -30.204 -11.927  28.479  1.00 88.22      A    C  
ATOM   1050  CD2 LEU A 136     -30.316 -13.296  30.527  1.00 87.71      A    C  
ATOM   1051  N   GLN A 137     -30.104  -8.280  31.577  1.00 96.45      A    N  
ATOM   1052  CA  GLN A 137     -31.212  -7.389  31.904  1.00 95.97      A    C  
ATOM   1053  C   GLN A 137     -31.192  -6.140  31.018  1.00 96.18      A    C  
ATOM   1054  O   GLN A 137     -32.237  -5.802  30.470  1.00 95.53      A    O  
ATOM   1055  CB  GLN A 137     -31.177  -7.039  33.398  1.00 94.98      A    C  
ATOM   1056  CG  GLN A 137     -32.350  -6.133  33.782  1.00 82.34      A    C  
ATOM   1057  CD  GLN A 137     -32.333  -5.711  35.254  1.00 78.27      A    C  
ATOM   1058  NE2 GLN A 137     -33.105  -4.718  35.606  1.00 65.51      A    N  
ATOM   1059  OE1 GLN A 137     -31.664  -6.253  36.117  1.00 69.21      A    O  
ATOM   1060  N   VAL A 138     -30.042  -5.492  30.892  1.00 95.95      A    N  
ATOM   1061  CA  VAL A 138     -29.895  -4.316  30.025  1.00 96.11      A    C  
ATOM   1062  C   VAL A 138     -30.152  -4.684  28.568  1.00 96.58      A    C  
ATOM   1063  O   VAL A 138     -30.971  -4.045  27.925  1.00 95.93      A    O  
ATOM   1064  CB  VAL A 138     -28.522  -3.656  30.205  1.00 95.83      A    C  
ATOM   1065  CG1 VAL A 138     -28.328  -2.509  29.212  1.00 93.11      A    C  
ATOM   1066  CG2 VAL A 138     -28.382  -3.090  31.621  1.00 92.90      A    C  
ATOM   1067  N   LEU A 139     -29.568  -5.785  28.075  1.00 96.52      A    N  
ATOM   1068  CA  LEU A 139     -29.812  -6.280  26.721  1.00 96.03      A    C  
ATOM   1069  C   LEU A 139     -31.314  -6.434  26.439  1.00 96.16      A    C  
ATOM   1070  O   LEU A 139     -31.814  -5.923  25.437  1.00 95.39      A    O  
ATOM   1071  CB  LEU A 139     -29.054  -7.610  26.541  1.00 95.62      A    C  
ATOM   1072  CG  LEU A 139     -29.302  -8.311  25.188  1.00 94.23      A    C  
ATOM   1073  CD1 LEU A 139     -28.835  -7.473  24.009  1.00 86.05      A    C  
ATOM   1074  CD2 LEU A 139     -28.541  -9.636  25.162  1.00 86.81      A    C  
ATOM   1075  N   LEU A 140     -32.066  -7.093  27.328  1.00 96.09      A    N  
ATOM   1076  CA  LEU A 140     -33.499  -7.301  27.151  1.00 95.58      A    C  
ATOM   1077  C   LEU A 140     -34.314  -5.999  27.194  1.00 95.54      A    C  
ATOM   1078  O   LEU A 140     -35.353  -5.938  26.548  1.00 94.17      A    O  
ATOM   1079  CB  LEU A 140     -34.011  -8.279  28.217  1.00 95.26      A    C  
ATOM   1080  CG  LEU A 140     -33.517  -9.727  28.039  1.00 94.57      A    C  
ATOM   1081  CD1 LEU A 140     -33.951 -10.555  29.249  1.00 90.21      A    C  
ATOM   1082  CD2 LEU A 140     -34.088 -10.396  26.790  1.00 90.77      A    C  
ATOM   1083  N   LYS A 141     -33.885  -4.996  27.950  1.00 95.90      A    N  
ATOM   1084  CA  LYS A 141     -34.523  -3.677  27.953  1.00 95.48      A    C  
ATOM   1085  C   LYS A 141     -34.254  -2.940  26.642  1.00 95.74      A    C  
ATOM   1086  O   LYS A 141     -35.202  -2.465  26.035  1.00 94.59      A    O  
ATOM   1087  CB  LYS A 141     -34.003  -2.833  29.110  1.00 94.67      A    C  
ATOM   1088  CG  LYS A 141     -34.434  -3.252  30.519  1.00 92.79      A    C  
ATOM   1089  CD  LYS A 141     -33.632  -2.303  31.419  1.00 90.36      A    C  
ATOM   1090  CE  LYS A 141     -33.862  -2.299  32.900  1.00 84.21      A    C  
ATOM   1091  NZ  LYS A 141     -33.076  -1.150  33.415  1.00 78.46      A    N1+
ATOM   1092  N   VAL A 142     -32.991  -2.918  26.175  1.00 95.71      A    N  
ATOM   1093  CA  VAL A 142     -32.599  -2.299  24.900  1.00 95.37      A    C  
ATOM   1094  C   VAL A 142     -33.353  -2.907  23.717  1.00 95.11      A    C  
ATOM   1095  O   VAL A 142     -33.783  -2.186  22.822  1.00 93.77      A    O  
ATOM   1096  CB  VAL A 142     -31.075  -2.424  24.695  1.00 95.22      A    C  
ATOM   1097  CG1 VAL A 142     -30.616  -1.941  23.313  1.00 91.84      A    C  
ATOM   1098  CG2 VAL A 142     -30.312  -1.599  25.740  1.00 91.31      A    C  
ATOM   1099  N   LEU A 143     -33.566  -4.226  23.728  1.00 95.02      A    N  
ATOM   1100  CA  LEU A 143     -34.365  -4.912  22.708  1.00 93.87      A    C  
ATOM   1101  C   LEU A 143     -35.856  -4.560  22.767  1.00 93.20      A    C  
ATOM   1102  O   LEU A 143     -36.551  -4.723  21.764  1.00 91.38      A    O  
ATOM   1103  CB  LEU A 143     -34.188  -6.436  22.845  1.00 94.04      A    C  
ATOM   1104  CG  LEU A 143     -32.784  -6.962  22.514  1.00 92.72      A    C  
ATOM   1105  CD1 LEU A 143     -32.731  -8.478  22.738  1.00 85.13      A    C  
ATOM   1106  CD2 LEU A 143     -32.371  -6.670  21.070  1.00 86.16      A    C  
ATOM   1107  N   GLY A 144     -36.352  -4.138  23.919  1.00 94.29      A    N  
ATOM   1108  CA  GLY A 144     -37.730  -3.700  24.099  1.00 93.11      A    C  
ATOM   1109  C   GLY A 144     -37.953  -2.206  23.845  1.00 93.29      A    C  
ATOM   1110  O   GLY A 144     -39.107  -1.803  23.757  1.00 90.56      A    O  
ATOM   1111  N   ALA A 145     -36.889  -1.406  23.762  1.00 93.04      A    N  
ATOM   1112  CA  ALA A 145     -36.945   0.031  23.516  1.00 92.84      A    C  
ATOM   1113  C   ALA A 145     -37.089   0.318  22.008  1.00 92.17      A    C  
ATOM   1114  O   ALA A 145     -36.331  -0.198  21.185  1.00 88.55      A    O  
ATOM   1115  CB  ALA A 145     -35.683   0.668  24.109  1.00 92.41      A    C  
ATOM   1116  N   GLU A 146     -38.050   1.164  21.651  1.00 91.64      A    N  
ATOM   1117  CA  GLU A 146     -38.311   1.555  20.255  1.00 90.94      A    C  
ATOM   1118  C   GLU A 146     -37.498   2.799  19.867  1.00 91.07      A    C  
ATOM   1119  O   GLU A 146     -36.835   2.801  18.824  1.00 87.67      A    O  
ATOM   1120  CB  GLU A 146     -39.823   1.745  20.028  1.00 88.95      A    C  
ATOM   1121  CG  GLU A 146     -40.600   0.427  20.172  1.00 82.86      A    C  
ATOM   1122  CD  GLU A 146     -42.095   0.521  19.806  1.00 76.11      A    C  
ATOM   1123  OE1 GLU A 146     -42.769  -0.550  19.836  1.00 66.54      A    O  
ATOM   1124  OE2 GLU A 146     -42.587   1.619  19.479  1.00 66.65      A    O1-
ATOM   1125  N   GLU A 147     -37.474   3.816  20.738  1.00 90.65      A    N  
ATOM   1126  CA  GLU A 147     -36.843   5.099  20.481  1.00 91.06      A    C  
ATOM   1127  C   GLU A 147     -35.328   5.078  20.761  1.00 92.03      A    C  
ATOM   1128  O   GLU A 147     -34.822   4.330  21.597  1.00 90.52      A    O  
ATOM   1129  CB  GLU A 147     -37.545   6.198  21.294  1.00 88.94      A    C  
ATOM   1130  CG  GLU A 147     -39.045   6.359  20.962  1.00 81.93      A    C  
ATOM   1131  CD  GLU A 147     -39.334   6.688  19.488  1.00 76.04      A    C  
ATOM   1132  OE1 GLU A 147     -40.411   6.272  18.996  1.00 65.65      A    O  
ATOM   1133  OE2 GLU A 147     -38.491   7.343  18.853  1.00 65.40      A    O1-
ATOM   1134  N   ALA A 148     -34.582   5.916  20.064  1.00 89.92      A    N  
ATOM   1135  CA  ALA A 148     -33.126   5.984  20.174  1.00 89.83      A    C  
ATOM   1136  C   ALA A 148     -32.667   6.459  21.564  1.00 91.17      A    C  
ATOM   1137  O   ALA A 148     -31.745   5.882  22.152  1.00 90.35      A    O  
ATOM   1138  CB  ALA A 148     -32.609   6.896  19.059  1.00 87.98      A    C  
ATOM   1139  N   GLU A 149     -33.361   7.457  22.116  1.00 90.62      A    N  
ATOM   1140  CA  GLU A 149     -33.109   8.005  23.450  1.00 90.50      A    C  
ATOM   1141  C   GLU A 149     -33.329   6.943  24.534  1.00 91.87      A    C  
ATOM   1142  O   GLU A 149     -32.489   6.772  25.418  1.00 91.10      A    O  
ATOM   1143  CB  GLU A 149     -34.026   9.216  23.716  1.00 88.58      A    C  
ATOM   1144  CG  GLU A 149     -33.775  10.451  22.825  1.00 79.11      A    C  
ATOM   1145  CD  GLU A 149     -34.223  10.315  21.361  1.00 73.90      A    C  
ATOM   1146  OE1 GLU A 149     -33.687  11.079  20.522  1.00 64.42      A    O  
ATOM   1147  OE2 GLU A 149     -35.037   9.404  21.060  1.00 63.39      A    O1-
ATOM   1148  N   GLU A 150     -34.411   6.184  24.449  1.00 91.32      A    N  
ATOM   1149  CA  GLU A 150     -34.706   5.114  25.402  1.00 92.38      A    C  
ATOM   1150  C   GLU A 150     -33.633   4.011  25.342  1.00 93.43      A    C  
ATOM   1151  O   GLU A 150     -33.125   3.590  26.380  1.00 92.27      A    O  
ATOM   1152  CB  GLU A 150     -36.113   4.561  25.132  1.00 91.08      A    C  
ATOM   1153  CG  GLU A 150     -36.585   3.586  26.226  1.00 81.28      A    C  
ATOM   1154  CD  GLU A 150     -37.999   3.013  25.999  1.00 80.78      A    C  
ATOM   1155  OE1 GLU A 150     -38.549   2.435  26.959  1.00 70.19      A    O  
ATOM   1156  OE2 GLU A 150     -38.538   3.132  24.877  1.00 72.83      A    O1-
ATOM   1157  N   LYS A 151     -33.210   3.610  24.142  1.00 93.58      A    N  
ATOM   1158  CA  LYS A 151     -32.112   2.649  23.966  1.00 94.12      A    C  
ATOM   1159  C   LYS A 151     -30.812   3.136  24.610  1.00 95.27      A    C  
ATOM   1160  O   LYS A 151     -30.144   2.352  25.279  1.00 94.75      A    O  
ATOM   1161  CB  LYS A 151     -31.859   2.370  22.472  1.00 92.94      A    C  
ATOM   1162  CG  LYS A 151     -32.962   1.496  21.885  1.00 88.60      A    C  
ATOM   1163  CD  LYS A 151     -32.755   1.240  20.395  1.00 87.43      A    C  
ATOM   1164  CE  LYS A 151     -33.926   0.371  19.935  1.00 80.40      A    C  
ATOM   1165  NZ  LYS A 151     -33.934   0.153  18.480  1.00 74.05      A    N1+
ATOM   1166  N   PHE A 152     -30.464   4.406  24.418  1.00 93.83      A    N  
ATOM   1167  CA  PHE A 152     -29.256   4.973  24.996  1.00 93.82      A    C  
ATOM   1168  C   PHE A 152     -29.313   5.019  26.527  1.00 94.54      A    C  
ATOM   1169  O   PHE A 152     -28.358   4.589  27.183  1.00 94.35      A    O  
ATOM   1170  CB  PHE A 152     -28.997   6.357  24.409  1.00 93.18      A    C  
ATOM   1171  CG  PHE A 152     -27.711   6.963  24.944  1.00 92.81      A    C  
ATOM   1172  CD1 PHE A 152     -27.757   7.893  25.992  1.00 87.25      A    C  
ATOM   1173  CD2 PHE A 152     -26.472   6.547  24.428  1.00 87.76      A    C  
ATOM   1174  CE1 PHE A 152     -26.560   8.413  26.524  1.00 87.07      A    C  
ATOM   1175  CE2 PHE A 152     -25.281   7.062  24.954  1.00 86.59      A    C  
ATOM   1176  CZ  PHE A 152     -25.325   7.997  26.002  1.00 89.43      A    C  
ATOM   1177  N   VAL A 153     -30.434   5.450  27.111  1.00 94.39      A    N  
ATOM   1178  CA  VAL A 153     -30.642   5.453  28.568  1.00 94.21      A    C  
ATOM   1179  C   VAL A 153     -30.461   4.051  29.142  1.00 94.85      A    C  
ATOM   1180  O   VAL A 153     -29.749   3.868  30.126  1.00 94.36      A    O  
ATOM   1181  CB  VAL A 153     -32.014   6.048  28.925  1.00 93.19      A    C  
ATOM   1182  CG1 VAL A 153     -32.382   5.853  30.405  1.00 88.46      A    C  
ATOM   1183  CG2 VAL A 153     -32.032   7.558  28.655  1.00 88.70      A    C  
ATOM   1184  N   GLU A 154     -31.054   3.034  28.528  1.00 94.57      A    N  
ATOM   1185  CA  GLU A 154     -30.902   1.651  28.987  1.00 94.79      A    C  
ATOM   1186  C   GLU A 154     -29.449   1.153  28.835  1.00 95.34      A    C  
ATOM   1187  O   GLU A 154     -28.924   0.507  29.736  1.00 94.30      A    O  
ATOM   1188  CB  GLU A 154     -31.895   0.740  28.259  1.00 94.63      A    C  
ATOM   1189  CG  GLU A 154     -33.381   1.025  28.596  1.00 91.27      A    C  
ATOM   1190  CD  GLU A 154     -33.766   0.728  30.059  1.00 90.77      A    C  
ATOM   1191  OE1 GLU A 154     -34.940   0.930  30.449  1.00 80.46      A    O  
ATOM   1192  OE2 GLU A 154     -32.941   0.173  30.828  1.00 80.78      A    O1-
ATOM   1193  N   LEU A 155     -28.743   1.511  27.749  1.00 95.19      A    N  
ATOM   1194  CA  LEU A 155     -27.320   1.198  27.560  1.00 95.11      A    C  
ATOM   1195  C   LEU A 155     -26.429   1.872  28.612  1.00 95.68      A    C  
ATOM   1196  O   LEU A 155     -25.484   1.246  29.096  1.00 94.71      A    O  
ATOM   1197  CB  LEU A 155     -26.866   1.601  26.144  1.00 94.52      A    C  
ATOM   1198  CG  LEU A 155     -27.333   0.651  25.030  1.00 92.46      A    C  
ATOM   1199  CD1 LEU A 155     -26.978   1.252  23.667  1.00 87.06      A    C  
ATOM   1200  CD2 LEU A 155     -26.652  -0.723  25.125  1.00 88.28      A    C  
ATOM   1201  N   SER A 156     -26.733   3.097  29.017  1.00 95.32      A    N  
ATOM   1202  CA  SER A 156     -25.949   3.837  30.016  1.00 94.41      A    C  
ATOM   1203  C   SER A 156     -25.917   3.167  31.400  1.00 94.57      A    C  
ATOM   1204  O   SER A 156     -24.990   3.364  32.187  1.00 93.01      A    O  
ATOM   1205  CB  SER A 156     -26.464   5.280  30.119  1.00 93.03      A    C  
ATOM   1206  OG  SER A 156     -27.639   5.347  30.899  1.00 82.16      A    O  
ATOM   1207  N   GLU A 157     -26.870   2.268  31.698  1.00 95.11      A    N  
ATOM   1208  CA  GLU A 157     -26.825   1.437  32.905  1.00 94.78      A    C  
ATOM   1209  C   GLU A 157     -25.586   0.515  32.937  1.00 95.05      A    C  
ATOM   1210  O   GLU A 157     -25.117   0.162  34.023  1.00 93.11      A    O  
ATOM   1211  CB  GLU A 157     -28.094   0.569  33.062  1.00 93.54      A    C  
ATOM   1212  CG  GLU A 157     -29.395   1.328  33.364  1.00 84.93      A    C  
ATOM   1213  CD  GLU A 157     -30.554   0.388  33.823  1.00 80.10      A    C  
ATOM   1214  OE1 GLU A 157     -31.652   0.865  34.191  1.00 69.97      A    O  
ATOM   1215  OE2 GLU A 157     -30.394  -0.858  33.888  1.00 70.36      A    O1-
ATOM   1216  N   LEU A 158     -25.035   0.132  31.804  1.00 95.39      A    N  
ATOM   1217  CA  LEU A 158     -23.821  -0.687  31.727  1.00 94.91      A    C  
ATOM   1218  C   LEU A 158     -22.583   0.069  32.220  1.00 95.26      A    C  
ATOM   1219  O   LEU A 158     -21.756  -0.522  32.917  1.00 93.98      A    O  
ATOM   1220  CB  LEU A 158     -23.579  -1.162  30.282  1.00 94.73      A    C  
ATOM   1221  CG  LEU A 158     -24.663  -2.080  29.697  1.00 94.06      A    C  
ATOM   1222  CD1 LEU A 158     -24.415  -2.266  28.203  1.00 89.96      A    C  
ATOM   1223  CD2 LEU A 158     -24.636  -3.453  30.367  1.00 90.31      A    C  
ATOM   1224  N   SER A 159     -22.482   1.359  31.895  1.00 95.47      A    N  
ATOM   1225  CA  SER A 159     -21.424   2.240  32.391  1.00 94.56      A    C  
ATOM   1226  C   SER A 159     -21.504   2.367  33.916  1.00 94.10      A    C  
ATOM   1227  O   SER A 159     -20.619   1.928  34.641  1.00 91.55      A    O  
ATOM   1228  CB  SER A 159     -21.536   3.599  31.684  1.00 93.47      A    C  
ATOM   1229  OG  SER A 159     -20.814   4.598  32.384  1.00 81.62      A    O  
ATOM   1230  N   SER A 160     -22.640   2.825  34.423  1.00 95.26      A    N  
ATOM   1231  CA  SER A 160     -22.820   3.084  35.859  1.00 94.12      A    C  
ATOM   1232  C   SER A 160     -22.802   1.828  36.743  1.00 94.22      A    C  
ATOM   1233  O   SER A 160     -22.331   1.878  37.887  1.00 91.46      A    O  
ATOM   1234  CB  SER A 160     -24.117   3.862  36.068  1.00 92.31      A    C  
ATOM   1235  OG  SER A 160     -25.222   3.164  35.523  1.00 83.52      A    O  
ATOM   1236  N   ALA A 161     -23.299   0.687  36.267  1.00 94.36      A    N  
ATOM   1237  CA  ALA A 161     -23.419  -0.530  37.078  1.00 93.63      A    C  
ATOM   1238  C   ALA A 161     -22.252  -1.512  36.934  1.00 94.27      A    C  
ATOM   1239  O   ALA A 161     -22.071  -2.355  37.837  1.00 91.47      A    O  
ATOM   1240  CB  ALA A 161     -24.752  -1.211  36.766  1.00 92.18      A    C  
ATOM   1241  N   LEU A 162     -21.526  -1.469  35.822  1.00 94.19      A    N  
ATOM   1242  CA  LEU A 162     -20.537  -2.483  35.443  1.00 94.64      A    C  
ATOM   1243  C   LEU A 162     -19.214  -1.914  34.917  1.00 95.21      A    C  
ATOM   1244  O   LEU A 162     -18.311  -2.709  34.645  1.00 92.86      A    O  
ATOM   1245  CB  LEU A 162     -21.157  -3.448  34.406  1.00 94.25      A    C  
ATOM   1246  CG  LEU A 162     -22.387  -4.235  34.885  1.00 93.98      A    C  
ATOM   1247  CD1 LEU A 162     -22.959  -5.059  33.737  1.00 88.52      A    C  
ATOM   1248  CD2 LEU A 162     -22.027  -5.214  36.010  1.00 89.50      A    C  
ATOM   1249  N   ASP A 163     -19.070  -0.584  34.799  1.00 95.26      A    N  
ATOM   1250  CA  ASP A 163     -17.851   0.070  34.316  1.00 95.12      A    C  
ATOM   1251  C   ASP A 163     -17.502  -0.364  32.874  1.00 95.89      A    C  
ATOM   1252  O   ASP A 163     -16.379  -0.749  32.560  1.00 93.51      A    O  
ATOM   1253  CB  ASP A 163     -16.752  -0.153  35.370  1.00 93.05      A    C  
ATOM   1254  CG  ASP A 163     -15.511   0.725  35.210  1.00 86.39      A    C  
ATOM   1255  OD1 ASP A 163     -15.656   1.863  34.756  1.00 80.63      A    O  
ATOM   1256  OD2 ASP A 163     -14.439   0.246  35.673  1.00 78.63      A    O1-
ATOM   1257  N   LEU A 164     -18.528  -0.397  32.019  1.00 94.62      A    N  
ATOM   1258  CA  LEU A 164     -18.464  -0.792  30.611  1.00 95.85      A    C  
ATOM   1259  C   LEU A 164     -18.599   0.417  29.667  1.00 96.39      A    C  
ATOM   1260  O   LEU A 164     -19.275   0.344  28.640  1.00 95.19      A    O  
ATOM   1261  CB  LEU A 164     -19.498  -1.897  30.314  1.00 95.80      A    C  
ATOM   1262  CG  LEU A 164     -19.189  -3.274  30.920  1.00 95.30      A    C  
ATOM   1263  CD1 LEU A 164     -20.325  -4.244  30.583  1.00 90.51      A    C  
ATOM   1264  CD2 LEU A 164     -17.887  -3.878  30.382  1.00 91.09      A    C  
ATOM   1265  N   ASP A 165     -17.965   1.534  30.004  1.00 96.25      A    N  
ATOM   1266  CA  ASP A 165     -17.988   2.777  29.220  1.00 96.41      A    C  
ATOM   1267  C   ASP A 165     -17.539   2.556  27.773  1.00 96.70      A    C  
ATOM   1268  O   ASP A 165     -18.143   3.075  26.837  1.00 95.67      A    O  
ATOM   1269  CB  ASP A 165     -17.089   3.827  29.877  1.00 95.65      A    C  
ATOM   1270  CG  ASP A 165     -17.593   4.153  31.277  1.00 94.28      A    C  
ATOM   1271  OD1 ASP A 165     -18.520   4.973  31.378  1.00 86.84      A    O  
ATOM   1272  OD2 ASP A 165     -17.112   3.497  32.229  1.00 86.24      A    O1-
ATOM   1273  N   PHE A 166     -16.501   1.732  27.573  1.00 95.83      A    N  
ATOM   1274  CA  PHE A 166     -16.017   1.375  26.245  1.00 95.92      A    C  
ATOM   1275  C   PHE A 166     -17.118   0.740  25.383  1.00 96.36      A    C  
ATOM   1276  O   PHE A 166     -17.351   1.173  24.259  1.00 95.84      A    O  
ATOM   1277  CB  PHE A 166     -14.809   0.437  26.377  1.00 95.72      A    C  
ATOM   1278  CG  PHE A 166     -14.284  -0.046  25.040  1.00 96.03      A    C  
ATOM   1279  CD1 PHE A 166     -14.537  -1.371  24.611  1.00 91.22      A    C  
ATOM   1280  CD2 PHE A 166     -13.577   0.836  24.197  1.00 91.52      A    C  
ATOM   1281  CE1 PHE A 166     -14.076  -1.805  23.353  1.00 91.65      A    C  
ATOM   1282  CE2 PHE A 166     -13.130   0.402  22.941  1.00 90.82      A    C  
ATOM   1283  CZ  PHE A 166     -13.374  -0.917  22.518  1.00 94.64      A    C  
ATOM   1284  N   ASP A 167     -17.839  -0.245  25.919  1.00 96.56      A    N  
ATOM   1285  CA  ASP A 167     -18.908  -0.933  25.195  1.00 96.88      A    C  
ATOM   1286  C   ASP A 167     -20.068   0.009  24.870  1.00 96.98      A    C  
ATOM   1287  O   ASP A 167     -20.566   0.010  23.741  1.00 96.02      A    O  
ATOM   1288  CB  ASP A 167     -19.415  -2.128  26.009  1.00 96.37      A    C  
ATOM   1289  CG  ASP A 167     -18.494  -3.349  25.991  1.00 96.00      A    C  
ATOM   1290  OD1 ASP A 167     -17.488  -3.380  25.254  1.00 91.81      A    O  
ATOM   1291  OD2 ASP A 167     -18.824  -4.335  26.680  1.00 91.57      A    O1-
ATOM   1292  N   VAL A 168     -20.476   0.851  25.827  1.00 96.80      A    N  
ATOM   1293  CA  VAL A 168     -21.534   1.845  25.631  1.00 96.87      A    C  
ATOM   1294  C   VAL A 168     -21.142   2.848  24.553  1.00 96.55      A    C  
ATOM   1295  O   VAL A 168     -21.936   3.127  23.655  1.00 95.73      A    O  
ATOM   1296  CB  VAL A 168     -21.882   2.564  26.950  1.00 96.53      A    C  
ATOM   1297  CG1 VAL A 168     -22.975   3.621  26.748  1.00 93.60      A    C  
ATOM   1298  CG2 VAL A 168     -22.411   1.568  27.987  1.00 93.05      A    C  
ATOM   1299  N   TYR A 169     -19.898   3.343  24.577  1.00 96.32      A    N  
ATOM   1300  CA  TYR A 169     -19.393   4.276  23.573  1.00 95.72      A    C  
ATOM   1301  C   TYR A 169     -19.369   3.669  22.164  1.00 95.87      A    C  
ATOM   1302  O   TYR A 169     -19.809   4.301  21.199  1.00 95.09      A    O  
ATOM   1303  CB  TYR A 169     -17.989   4.737  23.999  1.00 95.47      A    C  
ATOM   1304  CG  TYR A 169     -17.366   5.701  23.009  1.00 95.11      A    C  
ATOM   1305  CD1 TYR A 169     -16.272   5.298  22.214  1.00 89.79      A    C  
ATOM   1306  CD2 TYR A 169     -17.907   6.992  22.860  1.00 90.30      A    C  
ATOM   1307  CE1 TYR A 169     -15.722   6.187  21.282  1.00 89.63      A    C  
ATOM   1308  CE2 TYR A 169     -17.360   7.881  21.926  1.00 89.44      A    C  
ATOM   1309  CZ  TYR A 169     -16.263   7.482  21.132  1.00 92.76      A    C  
ATOM   1310  OH  TYR A 169     -15.743   8.339  20.223  1.00 91.20      A    O  
ATOM   1311  N   VAL A 170     -18.890   2.426  22.023  1.00 96.39      A    N  
ATOM   1312  CA  VAL A 170     -18.869   1.720  20.736  1.00 96.27      A    C  
ATOM   1313  C   VAL A 170     -20.288   1.502  20.202  1.00 95.96      A    C  
ATOM   1314  O   VAL A 170     -20.552   1.775  19.027  1.00 95.34      A    O  
ATOM   1315  CB  VAL A 170     -18.108   0.384  20.839  1.00 96.40      A    C  
ATOM   1316  CG1 VAL A 170     -18.147  -0.387  19.503  1.00 93.36      A    C  
ATOM   1317  CG2 VAL A 170     -16.636   0.582  21.181  1.00 91.72      A    C  
ATOM   1318  N   LEU A 171     -21.216   1.065  21.058  1.00 96.11      A    N  
ATOM   1319  CA  LEU A 171     -22.623   0.869  20.681  1.00 95.68      A    C  
ATOM   1320  C   LEU A 171     -23.284   2.192  20.281  1.00 95.02      A    C  
ATOM   1321  O   LEU A 171     -23.948   2.227  19.247  1.00 94.30      A    O  
ATOM   1322  CB  LEU A 171     -23.391   0.197  21.834  1.00 95.86      A    C  
ATOM   1323  CG  LEU A 171     -23.054  -1.297  22.013  1.00 95.50      A    C  
ATOM   1324  CD1 LEU A 171     -23.677  -1.817  23.314  1.00 89.80      A    C  
ATOM   1325  CD2 LEU A 171     -23.592  -2.153  20.858  1.00 90.92      A    C  
ATOM   1326  N   ALA A 172     -23.053   3.277  21.018  1.00 95.52      A    N  
ATOM   1327  CA  ALA A 172     -23.586   4.592  20.689  1.00 94.62      A    C  
ATOM   1328  C   ALA A 172     -23.136   5.068  19.300  1.00 94.09      A    C  
ATOM   1329  O   ALA A 172     -23.960   5.509  18.489  1.00 92.56      A    O  
ATOM   1330  CB  ALA A 172     -23.153   5.577  21.787  1.00 94.28      A    C  
ATOM   1331  N   LYS A 173     -21.848   4.889  18.969  1.00 94.96      A    N  
ATOM   1332  CA  LYS A 173     -21.331   5.197  17.625  1.00 94.06      A    C  
ATOM   1333  C   LYS A 173     -21.927   4.313  16.527  1.00 94.28      A    C  
ATOM   1334  O   LYS A 173     -22.227   4.805  15.452  1.00 92.90      A    O  
ATOM   1335  CB  LYS A 173     -19.799   5.088  17.613  1.00 92.95      A    C  
ATOM   1336  CG  LYS A 173     -19.131   6.366  18.140  1.00 87.60      A    C  
ATOM   1337  CD  LYS A 173     -17.710   6.480  17.584  1.00 83.25      A    C  
ATOM   1338  CE  LYS A 173     -17.173   7.901  17.738  1.00 80.59      A    C  
ATOM   1339  NZ  LYS A 173     -15.932   8.095  16.955  1.00 74.08      A    N1+
ATOM   1340  N   LEU A 174     -22.077   3.008  16.777  1.00 94.20      A    N  
ATOM   1341  CA  LEU A 174     -22.597   2.077  15.777  1.00 94.11      A    C  
ATOM   1342  C   LEU A 174     -24.090   2.260  15.493  1.00 94.14      A    C  
ATOM   1343  O   LEU A 174     -24.511   2.107  14.341  1.00 92.79      A    O  
ATOM   1344  CB  LEU A 174     -22.324   0.629  16.232  1.00 94.80      A    C  
ATOM   1345  CG  LEU A 174     -20.860   0.181  16.049  1.00 94.46      A    C  
ATOM   1346  CD1 LEU A 174     -20.721  -1.245  16.587  1.00 89.04      A    C  
ATOM   1347  CD2 LEU A 174     -20.450   0.177  14.568  1.00 89.96      A    C  
ATOM   1348  N   LEU A 175     -24.866   2.598  16.525  1.00 93.52      A    N  
ATOM   1349  CA  LEU A 175     -26.297   2.895  16.417  1.00 92.44      A    C  
ATOM   1350  C   LEU A 175     -26.551   4.280  15.823  1.00 91.82      A    C  
ATOM   1351  O   LEU A 175     -27.642   4.536  15.334  1.00 88.38      A    O  
ATOM   1352  CB  LEU A 175     -26.938   2.732  17.809  1.00 93.03      A    C  
ATOM   1353  CG  LEU A 175     -27.005   1.267  18.298  1.00 93.04      A    C  
ATOM   1354  CD1 LEU A 175     -27.389   1.206  19.772  1.00 87.18      A    C  
ATOM   1355  CD2 LEU A 175     -28.033   0.446  17.506  1.00 88.07      A    C  
ATOM   1356  N   GLY A 176     -25.532   5.151  15.799  1.00 91.23      A    N  
ATOM   1357  CA  GLY A 176     -25.636   6.455  15.157  1.00 89.70      A    C  
ATOM   1358  C   GLY A 176     -26.568   7.416  15.898  1.00 89.33      A    C  
ATOM   1359  O   GLY A 176     -27.343   8.120  15.254  1.00 84.70      A    O  
ATOM   1360  N   PHE A 177     -26.514   7.424  17.234  1.00 88.34      A    N  
ATOM   1361  CA  PHE A 177     -27.260   8.388  18.043  1.00 85.38      A    C  
ATOM   1362  C   PHE A 177     -26.777   9.806  17.733  1.00 81.06      A    C  
ATOM   1363  O   PHE A 177     -25.688  10.198  18.127  1.00 71.53      A    O  
ATOM   1364  CB  PHE A 177     -27.117   8.045  19.526  1.00 84.61      A    C  
ATOM   1365  CG  PHE A 177     -27.630   6.674  19.947  1.00 87.15      A    C  
ATOM   1366  CD1 PHE A 177     -28.819   6.149  19.429  1.00 80.69      A    C  
ATOM   1367  CD2 PHE A 177     -26.906   5.945  20.913  1.00 81.94      A    C  
ATOM   1368  CE1 PHE A 177     -29.301   4.908  19.874  1.00 80.25      A    C  
ATOM   1369  CE2 PHE A 177     -27.396   4.711  21.362  1.00 81.81      A    C  
ATOM   1370  CZ  PHE A 177     -28.592   4.184  20.849  1.00 85.19      A    C  
ATOM   1371  N   ALA A 178     -27.573  10.546  16.974  1.00 78.47      A    N  
ATOM   1372  CA  ALA A 178     -27.213  11.848  16.415  1.00 74.93      A    C  
ATOM   1373  C   ALA A 178     -28.094  12.998  16.935  1.00 75.96      A    C  
ATOM   1374  O   ALA A 178     -28.058  14.091  16.371  1.00 70.14      A    O  
ATOM   1375  CB  ALA A 178     -27.246  11.728  14.879  1.00 68.30      A    C  
ATOM   1376  N   SER A 179     -28.931  12.763  17.971  1.00 80.01      A    N  
ATOM   1377  CA  SER A 179     -29.733  13.842  18.555  1.00 81.57      A    C  
ATOM   1378  C   SER A 179     -28.841  14.782  19.374  1.00 83.11      A    C  
ATOM   1379  O   SER A 179     -27.977  14.345  20.128  1.00 80.39      A    O  
ATOM   1380  CB  SER A 179     -30.925  13.303  19.360  1.00 76.75      A    C  
ATOM   1381  OG  SER A 179     -30.554  12.492  20.435  1.00 71.37      A    O  
ATOM   1382  N   GLU A 180     -29.059  16.090  19.227  1.00 81.89      A    N  
ATOM   1383  CA  GLU A 180     -28.345  17.113  20.019  1.00 83.06      A    C  
ATOM   1384  C   GLU A 180     -28.512  16.882  21.531  1.00 84.74      A    C  
ATOM   1385  O   GLU A 180     -27.618  17.186  22.303  1.00 81.46      A    O  
ATOM   1386  CB  GLU A 180     -28.868  18.515  19.649  1.00 80.63      A    C  
ATOM   1387  CG  GLU A 180     -28.500  18.958  18.213  1.00 72.29      A    C  
ATOM   1388  CD  GLU A 180     -28.983  20.387  17.848  1.00 64.90      A    C  
ATOM   1389  OE1 GLU A 180     -28.591  20.864  16.762  1.00 57.51      A    O  
ATOM   1390  OE2 GLU A 180     -29.763  20.987  18.620  1.00 58.79      A    O1-
ATOM   1391  N   GLU A 181     -29.628  16.279  21.930  1.00 85.03      A    N  
ATOM   1392  CA  GLU A 181     -29.951  15.987  23.328  1.00 84.88      A    C  
ATOM   1393  C   GLU A 181     -29.045  14.902  23.943  1.00 86.80      A    C  
ATOM   1394  O   GLU A 181     -28.687  14.997  25.115  1.00 84.16      A    O  
ATOM   1395  CB  GLU A 181     -31.432  15.569  23.424  1.00 81.66      A    C  
ATOM   1396  CG  GLU A 181     -32.390  16.693  22.947  1.00 74.47      A    C  
ATOM   1397  CD  GLU A 181     -33.894  16.354  23.073  1.00 68.86      A    C  
ATOM   1398  OE1 GLU A 181     -34.702  17.268  22.752  1.00 61.77      A    O  
ATOM   1399  OE2 GLU A 181     -34.234  15.242  23.518  1.00 61.01      A    O1-
ATOM   1400  N   LEU A 182     -28.623  13.902  23.158  1.00 88.94      A    N  
ATOM   1401  CA  LEU A 182     -27.746  12.825  23.616  1.00 90.74      A    C  
ATOM   1402  C   LEU A 182     -26.252  13.161  23.481  1.00 91.61      A    C  
ATOM   1403  O   LEU A 182     -25.417  12.441  24.020  1.00 90.23      A    O  
ATOM   1404  CB  LEU A 182     -28.067  11.528  22.853  1.00 89.77      A    C  
ATOM   1405  CG  LEU A 182     -29.479  10.968  23.088  1.00 88.13      A    C  
ATOM   1406  CD1 LEU A 182     -29.629   9.666  22.285  1.00 81.30      A    C  
ATOM   1407  CD2 LEU A 182     -29.754  10.662  24.555  1.00 82.98      A    C  
ATOM   1408  N   GLN A 183     -25.922  14.227  22.770  1.00 91.85      A    N  
ATOM   1409  CA  GLN A 183     -24.533  14.559  22.440  1.00 90.85      A    C  
ATOM   1410  C   GLN A 183     -23.682  14.786  23.694  1.00 91.73      A    C  
ATOM   1411  O   GLN A 183     -22.602  14.210  23.812  1.00 91.42      A    O  
ATOM   1412  CB  GLN A 183     -24.527  15.770  21.498  1.00 88.54      A    C  
ATOM   1413  CG  GLN A 183     -23.117  16.142  20.996  1.00 77.85      A    C  
ATOM   1414  CD  GLN A 183     -22.438  15.066  20.163  1.00 72.43      A    C  
ATOM   1415  NE2 GLN A 183     -21.128  15.066  20.138  1.00 59.45      A    N  
ATOM   1416  OE1 GLN A 183     -23.047  14.219  19.523  1.00 64.81      A    O  
ATOM   1417  N   GLU A 184     -24.188  15.548  24.663  1.00 90.32      A    N  
ATOM   1418  CA  GLU A 184     -23.485  15.817  25.922  1.00 90.80      A    C  
ATOM   1419  C   GLU A 184     -23.254  14.530  26.740  1.00 91.90      A    C  
ATOM   1420  O   GLU A 184     -22.180  14.321  27.299  1.00 91.08      A    O  
ATOM   1421  CB  GLU A 184     -24.267  16.833  26.777  1.00 89.57      A    C  
ATOM   1422  CG  GLU A 184     -24.349  18.250  26.166  1.00 81.40      A    C  
ATOM   1423  CD  GLU A 184     -25.025  19.288  27.087  1.00 79.31      A    C  
ATOM   1424  OE1 GLU A 184     -25.105  20.470  26.673  1.00 70.97      A    O  
ATOM   1425  OE2 GLU A 184     -25.434  18.935  28.219  1.00 72.66      A    O1-
ATOM   1426  N   GLU A 185     -24.233  13.634  26.778  1.00 92.33      A    N  
ATOM   1427  CA  GLU A 185     -24.124  12.361  27.497  1.00 92.74      A    C  
ATOM   1428  C   GLU A 185     -23.123  11.410  26.822  1.00 93.65      A    C  
ATOM   1429  O   GLU A 185     -22.318  10.761  27.495  1.00 92.89      A    O  
ATOM   1430  CB  GLU A 185     -25.503  11.699  27.623  1.00 92.00      A    C  
ATOM   1431  CG  GLU A 185     -26.496  12.518  28.473  1.00 90.13      A    C  
ATOM   1432  CD  GLU A 185     -27.848  11.814  28.693  1.00 88.54      A    C  
ATOM   1433  OE1 GLU A 185     -28.825  12.522  29.027  1.00 80.23      A    O  
ATOM   1434  OE2 GLU A 185     -27.895  10.568  28.604  1.00 80.49      A    O1-
ATOM   1435  N   ILE A 186     -23.119  11.359  25.496  1.00 92.42      A    N  
ATOM   1436  CA  ILE A 186     -22.149  10.578  24.719  1.00 92.85      A    C  
ATOM   1437  C   ILE A 186     -20.733  11.127  24.916  1.00 93.30      A    C  
ATOM   1438  O   ILE A 186     -19.782  10.341  25.016  1.00 92.87      A    O  
ATOM   1439  CB  ILE A 186     -22.561  10.541  23.224  1.00 92.51      A    C  
ATOM   1440  CG1 ILE A 186     -23.857   9.726  23.050  1.00 90.38      A    C  
ATOM   1441  CG2 ILE A 186     -21.445   9.921  22.353  1.00 90.20      A    C  
ATOM   1442  CD1 ILE A 186     -24.525   9.909  21.679  1.00 83.73      A    C  
ATOM   1443  N   GLU A 187     -20.562  12.448  25.005  1.00 92.99      A    N  
ATOM   1444  CA  GLU A 187     -19.275  13.082  25.303  1.00 92.74      A    C  
ATOM   1445  C   GLU A 187     -18.758  12.714  26.694  1.00 93.50      A    C  
ATOM   1446  O   GLU A 187     -17.591  12.364  26.824  1.00 92.90      A    O  
ATOM   1447  CB  GLU A 187     -19.370  14.601  25.122  1.00 91.63      A    C  
ATOM   1448  CG  GLU A 187     -19.327  14.969  23.630  1.00 83.43      A    C  
ATOM   1449  CD  GLU A 187     -19.537  16.462  23.326  1.00 78.41      A    C  
ATOM   1450  OE1 GLU A 187     -19.725  16.750  22.117  1.00 68.25      A    O  
ATOM   1451  OE2 GLU A 187     -19.466  17.293  24.255  1.00 68.03      A    O1-
ATOM   1452  N   ILE A 188     -19.624  12.650  27.705  1.00 94.10      A    N  
ATOM   1453  CA  ILE A 188     -19.241  12.175  29.045  1.00 94.52      A    C  
ATOM   1454  C   ILE A 188     -18.743  10.721  28.997  1.00 95.15      A    C  
ATOM   1455  O   ILE A 188     -17.699  10.406  29.559  1.00 94.50      A    O  
ATOM   1456  CB  ILE A 188     -20.429  12.345  30.032  1.00 94.47      A    C  
ATOM   1457  CG1 ILE A 188     -20.713  13.849  30.280  1.00 92.87      A    C  
ATOM   1458  CG2 ILE A 188     -20.133  11.648  31.378  1.00 93.04      A    C  
ATOM   1459  CD1 ILE A 188     -22.077  14.114  30.926  1.00 86.37      A    C  
ATOM   1460  N   ILE A 189     -19.456   9.833  28.294  1.00 94.90      A    N  
ATOM   1461  CA  ILE A 189     -19.016   8.439  28.137  1.00 94.80      A    C  
ATOM   1462  C   ILE A 189     -17.694   8.363  27.361  1.00 95.02      A    C  
ATOM   1463  O   ILE A 189     -16.808   7.582  27.705  1.00 94.63      A    O  
ATOM   1464  CB  ILE A 189     -20.120   7.593  27.467  1.00 94.72      A    C  
ATOM   1465  CG1 ILE A 189     -21.420   7.515  28.308  1.00 91.09      A    C  
ATOM   1466  CG2 ILE A 189     -19.633   6.168  27.156  1.00 90.38      A    C  
ATOM   1467  CD1 ILE A 189     -21.286   6.842  29.683  1.00 77.90      A    C  
ATOM   1468  N   ARG A 190     -17.523   9.201  26.325  1.00 94.39      A    N  
ATOM   1469  CA  ARG A 190     -16.259   9.311  25.594  1.00 94.45      A    C  
ATOM   1470  C   ARG A 190     -15.121   9.737  26.512  1.00 94.60      A    C  
ATOM   1471  O   ARG A 190     -14.059   9.116  26.452  1.00 94.63      A    O  
ATOM   1472  CB  ARG A 190     -16.433  10.292  24.421  1.00 93.76      A    C  
ATOM   1473  CG  ARG A 190     -15.136  10.484  23.621  1.00 91.80      A    C  
ATOM   1474  CD  ARG A 190     -15.391  11.473  22.490  1.00 89.08      A    C  
ATOM   1475  NE  ARG A 190     -14.152  11.803  21.757  1.00 80.16      A    N  
ATOM   1476  CZ  ARG A 190     -13.494  12.954  21.803  1.00 76.55      A    C  
ATOM   1477  NH1 ARG A 190     -13.891  13.951  22.550  1.00 68.10      A    N1+
ATOM   1478  NH2 ARG A 190     -12.421  13.115  21.095  1.00 67.96      A    N  
ATOM   1479  N   ASP A 191     -15.341  10.735  27.353  1.00 94.38      A    N  
ATOM   1480  CA  ASP A 191     -14.344  11.236  28.292  1.00 94.42      A    C  
ATOM   1481  C   ASP A 191     -13.942  10.157  29.301  1.00 94.98      A    C  
ATOM   1482  O   ASP A 191     -12.745   9.912  29.480  1.00 93.81      A    O  
ATOM   1483  CB  ASP A 191     -14.830  12.524  28.970  1.00 93.97      A    C  
ATOM   1484  CG  ASP A 191     -14.820  13.750  28.042  1.00 91.47      A    C  
ATOM   1485  OD1 ASP A 191     -14.263  13.654  26.913  1.00 86.48      A    O  
ATOM   1486  OD2 ASP A 191     -15.306  14.813  28.498  1.00 86.80      A    O1-
ATOM   1487  N   ASN A 192     -14.899   9.385  29.833  1.00 94.85      A    N  
ATOM   1488  CA  ASN A 192     -14.607   8.226  30.684  1.00 94.66      A    C  
ATOM   1489  C   ASN A 192     -13.705   7.196  29.983  1.00 95.00      A    C  
ATOM   1490  O   ASN A 192     -12.740   6.700  30.574  1.00 94.12      A    O  
ATOM   1491  CB  ASN A 192     -15.922   7.544  31.104  1.00 94.81      A    C  
ATOM   1492  CG  ASN A 192     -16.816   8.358  32.019  1.00 93.94      A    C  
ATOM   1493  ND2 ASN A 192     -18.033   7.898  32.207  1.00 87.65      A    N  
ATOM   1494  OD1 ASN A 192     -16.447   9.360  32.607  1.00 87.47      A    O  
ATOM   1495  N   VAL A 193     -13.960   6.906  28.700  1.00 95.35      A    N  
ATOM   1496  CA  VAL A 193     -13.111   5.998  27.904  1.00 95.41      A    C  
ATOM   1497  C   VAL A 193     -11.712   6.596  27.710  1.00 95.35      A    C  
ATOM   1498  O   VAL A 193     -10.707   5.888  27.859  1.00 94.27      A    O  
ATOM   1499  CB  VAL A 193     -13.762   5.680  26.546  1.00 95.46      A    C  
ATOM   1500  CG1 VAL A 193     -12.847   4.848  25.627  1.00 92.51      A    C  
ATOM   1501  CG2 VAL A 193     -15.048   4.863  26.732  1.00 91.56      A    C  
ATOM   1502  N   THR A 194     -11.603   7.887  27.406  1.00 95.64      A    N  
ATOM   1503  CA  THR A 194     -10.303   8.546  27.242  1.00 95.06      A    C  
ATOM   1504  C   THR A 194      -9.504   8.594  28.547  1.00 94.65      A    C  
ATOM   1505  O   THR A 194      -8.277   8.446  28.521  1.00 92.69      A    O  
ATOM   1506  CB  THR A 194     -10.401   9.954  26.648  1.00 93.50      A    C  
ATOM   1507  CG2 THR A 194     -11.014   9.965  25.244  1.00 78.38      A    C  
ATOM   1508  OG1 THR A 194     -11.108  10.851  27.447  1.00 81.63      A    O  
ATOM   1509  N   ASP A 195     -10.172   8.748  29.684  1.00 94.34      A    N  
ATOM   1510  CA  ASP A 195      -9.551   8.730  31.009  1.00 93.70      A    C  
ATOM   1511  C   ASP A 195      -9.081   7.327  31.390  1.00 93.69      A    C  
ATOM   1512  O   ASP A 195      -7.967   7.166  31.921  1.00 92.00      A    O  
ATOM   1513  CB  ASP A 195     -10.514   9.314  32.048  1.00 93.22      A    C  
ATOM   1514  CG  ASP A 195     -10.574  10.848  32.025  1.00 90.33      A    C  
ATOM   1515  OD1 ASP A 195      -9.693  11.478  31.378  1.00 85.21      A    O  
ATOM   1516  OD2 ASP A 195     -11.427  11.389  32.772  1.00 85.63      A    O1-
ATOM   1517  N   ALA A 196      -9.841   6.288  31.046  1.00 93.74      A    N  
ATOM   1518  CA  ALA A 196      -9.389   4.910  31.183  1.00 92.89      A    C  
ATOM   1519  C   ALA A 196      -8.136   4.637  30.329  1.00 93.06      A    C  
ATOM   1520  O   ALA A 196      -7.183   4.000  30.787  1.00 91.06      A    O  
ATOM   1521  CB  ALA A 196     -10.550   3.971  30.826  1.00 92.32      A    C  
ATOM   1522  N   PHE A 197      -8.085   5.185  29.105  1.00 93.93      A    N  
ATOM   1523  CA  PHE A 197      -6.924   5.052  28.226  1.00 93.42      A    C  
ATOM   1524  C   PHE A 197      -5.682   5.802  28.724  1.00 93.09      A    C  
ATOM   1525  O   PHE A 197      -4.570   5.362  28.417  1.00 90.59      A    O  
ATOM   1526  CB  PHE A 197      -7.287   5.490  26.795  1.00 93.18      A    C  
ATOM   1527  CG  PHE A 197      -8.192   4.565  25.997  1.00 93.67      A    C  
ATOM   1528  CD1 PHE A 197      -8.603   3.305  26.465  1.00 88.78      A    C  
ATOM   1529  CD2 PHE A 197      -8.605   4.980  24.706  1.00 89.16      A    C  
ATOM   1530  CE1 PHE A 197      -9.424   2.470  25.678  1.00 88.50      A    C  
ATOM   1531  CE2 PHE A 197      -9.417   4.152  23.920  1.00 88.98      A    C  
ATOM   1532  CZ  PHE A 197      -9.833   2.899  24.401  1.00 91.64      A    C  
ATOM   1533  N   GLU A 198      -5.810   6.856  29.538  1.00 92.78      A    N  
ATOM   1534  CA  GLU A 198      -4.646   7.573  30.099  1.00 91.94      A    C  
ATOM   1535  C   GLU A 198      -3.684   6.621  30.814  1.00 91.63      A    C  
ATOM   1536  O   GLU A 198      -2.464   6.709  30.654  1.00 88.55      A    O  
ATOM   1537  CB  GLU A 198      -5.125   8.649  31.085  1.00 90.71      A    C  
ATOM   1538  CG  GLU A 198      -4.000   9.536  31.679  1.00 87.22      A    C  
ATOM   1539  CD  GLU A 198      -3.292  10.441  30.653  1.00 83.28      A    C  
ATOM   1540  OE1 GLU A 198      -2.150  10.870  30.919  1.00 74.94      A    O  
ATOM   1541  OE2 GLU A 198      -3.907  10.752  29.616  1.00 75.88      A    O1-
ATOM   1542  N   ALA A 199      -4.233   5.694  31.610  1.00 91.13      A    N  
ATOM   1543  CA  ALA A 199      -3.445   4.785  32.432  1.00 89.75      A    C  
ATOM   1544  C   ALA A 199      -2.880   3.585  31.654  1.00 90.18      A    C  
ATOM   1545  O   ALA A 199      -1.852   3.035  32.045  1.00 86.16      A    O  
ATOM   1546  CB  ALA A 199      -4.326   4.332  33.600  1.00 87.56      A    C  
ATOM   1547  N   CYS A 200      -3.557   3.150  30.582  1.00 91.38      A    N  
ATOM   1548  CA  CYS A 200      -3.238   1.894  29.911  1.00 90.61      A    C  
ATOM   1549  C   CYS A 200      -2.794   2.047  28.446  1.00 91.59      A    C  
ATOM   1550  O   CYS A 200      -1.902   1.322  27.998  1.00 89.24      A    O  
ATOM   1551  CB  CYS A 200      -4.432   0.939  30.067  1.00 88.46      A    C  
ATOM   1552  SG  CYS A 200      -5.928   1.571  29.241  1.00 84.48      A    S  
ATOM   1553  N   LYS A 201      -3.368   2.994  27.690  1.00 91.79      A    N  
ATOM   1554  CA  LYS A 201      -3.163   3.193  26.247  1.00 92.21      A    C  
ATOM   1555  C   LYS A 201      -3.100   4.690  25.878  1.00 93.58      A    C  
ATOM   1556  O   LYS A 201      -3.955   5.179  25.137  1.00 92.10      A    O  
ATOM   1557  CB  LYS A 201      -4.249   2.426  25.465  1.00 90.69      A    C  
ATOM   1558  CG  LYS A 201      -4.174   0.885  25.588  1.00 88.78      A    C  
ATOM   1559  CD  LYS A 201      -2.925   0.298  24.912  1.00 86.29      A    C  
ATOM   1560  CE  LYS A 201      -2.827  -1.195  25.183  1.00 83.62      A    C  
ATOM   1561  NZ  LYS A 201      -1.670  -1.810  24.462  1.00 77.79      A    N1+
ATOM   1562  N   PRO A 202      -2.076   5.435  26.342  1.00 93.16      A    N  
ATOM   1563  CA  PRO A 202      -1.987   6.880  26.128  1.00 92.81      A    C  
ATOM   1564  C   PRO A 202      -1.954   7.289  24.644  1.00 93.04      A    C  
ATOM   1565  O   PRO A 202      -2.399   8.382  24.288  1.00 91.50      A    O  
ATOM   1566  CB  PRO A 202      -0.711   7.308  26.863  1.00 91.80      A    C  
ATOM   1567  CG  PRO A 202       0.128   6.037  26.920  1.00 89.50      A    C  
ATOM   1568  CD  PRO A 202      -0.925   4.948  27.079  1.00 92.38      A    C  
ATOM   1569  N   LEU A 203      -1.472   6.414  23.752  1.00 92.57      A    N  
ATOM   1570  CA  LEU A 203      -1.507   6.645  22.304  1.00 92.26      A    C  
ATOM   1571  C   LEU A 203      -2.939   6.695  21.755  1.00 92.90      A    C  
ATOM   1572  O   LEU A 203      -3.249   7.552  20.937  1.00 91.99      A    O  
ATOM   1573  CB  LEU A 203      -0.691   5.555  21.582  1.00 91.01      A    C  
ATOM   1574  CG  LEU A 203       0.825   5.575  21.841  1.00 86.80      A    C  
ATOM   1575  CD1 LEU A 203       1.486   4.433  21.055  1.00 80.07      A    C  
ATOM   1576  CD2 LEU A 203       1.476   6.887  21.398  1.00 79.90      A    C  
ATOM   1577  N   LEU A 204      -3.829   5.814  22.232  1.00 93.07      A    N  
ATOM   1578  CA  LEU A 204      -5.238   5.798  21.830  1.00 93.18      A    C  
ATOM   1579  C   LEU A 204      -5.988   7.015  22.382  1.00 93.53      A    C  
ATOM   1580  O   LEU A 204      -6.759   7.622  21.648  1.00 92.88      A    O  
ATOM   1581  CB  LEU A 204      -5.923   4.496  22.280  1.00 93.00      A    C  
ATOM   1582  CG  LEU A 204      -5.326   3.192  21.721  1.00 91.93      A    C  
ATOM   1583  CD1 LEU A 204      -6.209   2.012  22.142  1.00 87.45      A    C  
ATOM   1584  CD2 LEU A 204      -5.228   3.190  20.192  1.00 88.22      A    C  
ATOM   1585  N   LYS A 205      -5.707   7.420  23.633  1.00 94.13      A    N  
ATOM   1586  CA  LYS A 205      -6.238   8.678  24.182  1.00 93.96      A    C  
ATOM   1587  C   LYS A 205      -5.872   9.860  23.298  1.00 93.88      A    C  
ATOM   1588  O   LYS A 205      -6.744  10.634  22.906  1.00 92.88      A    O  
ATOM   1589  CB  LYS A 205      -5.724   8.890  25.610  1.00 93.32      A    C  
ATOM   1590  CG  LYS A 205      -6.247  10.224  26.169  1.00 92.31      A    C  
ATOM   1591  CD  LYS A 205      -5.937  10.398  27.649  1.00 89.51      A    C  
ATOM   1592  CE  LYS A 205      -6.592  11.675  28.199  1.00 83.91      A    C  
ATOM   1593  NZ  LYS A 205      -6.628  11.666  29.669  1.00 76.77      A    N1+
ATOM   1594  N   LYS A 206      -4.581   9.987  22.958  1.00 93.03      A    N  
ATOM   1595  CA  LYS A 206      -4.090  11.054  22.094  1.00 91.83      A    C  
ATOM   1596  C   LYS A 206      -4.809  11.064  20.743  1.00 92.12      A    C  
ATOM   1597  O   LYS A 206      -5.252  12.117  20.309  1.00 90.82      A    O  
ATOM   1598  CB  LYS A 206      -2.564  10.920  21.962  1.00 90.19      A    C  
ATOM   1599  CG  LYS A 206      -2.014  12.103  21.166  1.00 81.66      A    C  
ATOM   1600  CD  LYS A 206      -0.490  12.096  21.114  1.00 78.54      A    C  
ATOM   1601  CE  LYS A 206      -0.138  13.373  20.353  1.00 69.03      A    C  
ATOM   1602  NZ  LYS A 206       1.297  13.687  20.336  1.00 61.67      A    N1+
ATOM   1603  N   LEU A 207      -4.976   9.896  20.128  1.00 91.83      A    N  
ATOM   1604  CA  LEU A 207      -5.702   9.755  18.864  1.00 91.34      A    C  
ATOM   1605  C   LEU A 207      -7.168  10.201  18.984  1.00 91.56      A    C  
ATOM   1606  O   LEU A 207      -7.662  10.891  18.103  1.00 90.37      A    O  
ATOM   1607  CB  LEU A 207      -5.575   8.297  18.391  1.00 91.13      A    C  
ATOM   1608  CG  LEU A 207      -6.281   7.992  17.060  1.00 89.47      A    C  
ATOM   1609  CD1 LEU A 207      -5.723   8.810  15.896  1.00 83.76      A    C  
ATOM   1610  CD2 LEU A 207      -6.086   6.513  16.705  1.00 84.31      A    C  
ATOM   1611  N   MET A 208      -7.857   9.856  20.071  1.00 92.50      A    N  
ATOM   1612  CA  MET A 208      -9.245  10.256  20.290  1.00 92.64      A    C  
ATOM   1613  C   MET A 208      -9.421  11.763  20.548  1.00 92.02      A    C  
ATOM   1614  O   MET A 208     -10.471  12.314  20.207  1.00 90.13      A    O  
ATOM   1615  CB  MET A 208      -9.844   9.471  21.464  1.00 93.11      A    C  
ATOM   1616  CG  MET A 208     -10.148   8.013  21.097  1.00 90.58      A    C  
ATOM   1617  SD  MET A 208     -10.960   7.068  22.407  1.00 89.81      A    S  
ATOM   1618  CE  MET A 208     -12.624   7.755  22.367  1.00 80.19      A    C  
ATOM   1619  N   ILE A 209      -8.433  12.432  21.168  1.00 92.29      A    N  
ATOM   1620  CA  ILE A 209      -8.484  13.864  21.491  1.00 91.11      A    C  
ATOM   1621  C   ILE A 209      -8.018  14.724  20.316  1.00 89.72      A    C  
ATOM   1622  O   ILE A 209      -8.710  15.655  19.928  1.00 85.69      A    O  
ATOM   1623  CB  ILE A 209      -7.674  14.165  22.776  1.00 90.46      A    C  
ATOM   1624  CG1 ILE A 209      -8.327  13.468  23.992  1.00 86.67      A    C  
ATOM   1625  CG2 ILE A 209      -7.573  15.680  23.020  1.00 85.05      A    C  
ATOM   1626  CD1 ILE A 209      -7.513  13.596  25.284  1.00 77.21      A    C  
ATOM   1627  N   GLU A 210      -6.849  14.413  19.753  1.00 90.13      A    N  
ATOM   1628  CA  GLU A 210      -6.203  15.220  18.704  1.00 88.03      A    C  
ATOM   1629  C   GLU A 210      -6.667  14.832  17.288  1.00 86.22      A    C  
ATOM   1630  O   GLU A 210      -6.371  15.541  16.332  1.00 80.69      A    O  
ATOM   1631  CB  GLU A 210      -4.673  15.115  18.821  1.00 86.45      A    C  
ATOM   1632  CG  GLU A 210      -4.110  15.623  20.161  1.00 83.79      A    C  
ATOM   1633  CD  GLU A 210      -2.577  15.516  20.270  1.00 81.59      A    C  
ATOM   1634  OE1 GLU A 210      -2.035  15.721  21.379  1.00 74.31      A    O  
ATOM   1635  OE2 GLU A 210      -1.874  15.165  19.287  1.00 76.51      A    O1-
ATOM   1636  N   GLY A 211      -7.390  13.725  17.158  1.00 86.19      A    N  
ATOM   1637  CA  GLY A 211      -7.670  13.098  15.873  1.00 84.08      A    C  
ATOM   1638  C   GLY A 211      -6.481  12.284  15.354  1.00 84.34      A    C  
ATOM   1639  O   GLY A 211      -5.426  12.220  15.987  1.00 81.46      A    O  
ATOM   1640  N   PRO A 212      -6.635  11.616  14.205  1.00 83.06      A    N  
ATOM   1641  CA  PRO A 212      -5.504  10.991  13.556  1.00 80.70      A    C  
ATOM   1642  C   PRO A 212      -4.430  12.059  13.340  1.00 79.71      A    C  
ATOM   1643  O   PRO A 212      -4.747  13.209  13.012  1.00 75.14      A    O  
ATOM   1644  CB  PRO A 212      -6.032  10.432  12.228  1.00 78.42      A    C  
ATOM   1645  CG  PRO A 212      -7.253  11.312  11.932  1.00 77.08      A    C  
ATOM   1646  CD  PRO A 212      -7.783  11.670  13.322  1.00 81.04      A    C  
TER   
END
