# Supplementary material for: Phase separation of PGL-3 driven by structured domains that oligomerize and interact with RGG motifs
Source: EMBO Rep. 2026 Mar 20;27(8):2061–87. doi: 10.1038/s44319-026-00730-7 (PMC13121748; doi:10.1038/s44319-026-00730-7)
Supplement: Supplementary file 5 — Source data Fig. 1 [file 44319_2026_730_MOESM5_ESM.zip › Figure 1/1B/Structures_from_FL_monomer/model_0.pdb]

ATOM      1  N   MET A   1     -27.550 -28.267  27.880  1.00 49.85      A    N  
ATOM      2  CA  MET A   1     -26.603 -27.304  27.281  1.00 56.20      A    C  
ATOM      3  C   MET A   1     -26.365 -26.244  28.338  1.00 58.92      A    C  
ATOM      4  O   MET A   1     -27.340 -25.763  28.896  1.00 55.37      A    O  
ATOM      5  CB  MET A   1     -27.162 -26.685  25.993  1.00 52.59      A    C  
ATOM      6  CG  MET A   1     -27.260 -27.712  24.851  1.00 46.05      A    C  
ATOM      7  SD  MET A   1     -28.048 -27.052  23.377  1.00 40.81      A    S  
ATOM      8  CE  MET A   1     -28.199 -28.542  22.354  1.00 33.14      A    C  
ATOM      9  N   GLU A   2     -25.123 -25.965  28.721  1.00 54.25      A    N  
ATOM     10  CA  GLU A   2     -24.821 -24.842  29.616  1.00 58.51      A    C  
ATOM     11  C   GLU A   2     -25.125 -23.542  28.874  1.00 60.08      A    C  
ATOM     12  O   GLU A   2     -24.740 -23.379  27.711  1.00 56.74      A    O  
ATOM     13  CB  GLU A   2     -23.368 -24.888  30.114  1.00 55.29      A    C  
ATOM     14  CG  GLU A   2     -23.195 -25.927  31.242  1.00 48.43      A    C  
ATOM     15  CD  GLU A   2     -21.785 -25.946  31.856  1.00 43.97      A    C  
ATOM     16  OE1 GLU A   2     -21.695 -26.259  33.063  1.00 40.56      A    O  
ATOM     17  OE2 GLU A   2     -20.822 -25.673  31.121  1.00 41.64      A    O1-
ATOM     18  N   ALA A   3     -25.886 -22.662  29.518  1.00 61.82      A    N  
ATOM     19  CA  ALA A   3     -26.147 -21.336  28.974  1.00 64.45      A    C  
ATOM     20  C   ALA A   3     -24.837 -20.537  28.969  1.00 67.77      A    C  
ATOM     21  O   ALA A   3     -24.121 -20.530  29.977  1.00 63.68      A    O  
ATOM     22  CB  ALA A   3     -27.229 -20.648  29.818  1.00 58.23      A    C  
ATOM     23  N   ASN A   4     -24.536 -19.869  27.838  1.00 72.60      A    N  
ATOM     24  CA  ASN A   4     -23.349 -19.031  27.728  1.00 74.81      A    C  
ATOM     25  C   ASN A   4     -23.379 -17.935  28.795  1.00 78.81      A    C  
ATOM     26  O   ASN A   4     -24.329 -17.159  28.881  1.00 75.54      A    O  
ATOM     27  CB  ASN A   4     -23.238 -18.446  26.317  1.00 68.33      A    C  
ATOM     28  CG  ASN A   4     -22.847 -19.497  25.298  1.00 60.48      A    C  
ATOM     29  ND2 ASN A   4     -23.339 -19.392  24.093  1.00 53.01      A    N  
ATOM     30  OD1 ASN A   4     -22.108 -20.432  25.566  1.00 53.57      A    O  
ATOM     31  N   LYS A   5     -22.340 -17.898  29.613  1.00 81.48      A    N  
ATOM     32  CA  LYS A   5     -22.215 -16.928  30.691  1.00 83.24      A    C  
ATOM     33  C   LYS A   5     -21.619 -15.639  30.134  1.00 85.90      A    C  
ATOM     34  O   LYS A   5     -20.529 -15.664  29.574  1.00 82.04      A    O  
ATOM     35  CB  LYS A   5     -21.371 -17.551  31.814  1.00 76.88      A    C  
ATOM     36  CG  LYS A   5     -21.382 -16.674  33.068  1.00 68.10      A    C  
ATOM     37  CD  LYS A   5     -20.528 -17.314  34.153  1.00 62.31      A    C  
ATOM     38  CE  LYS A   5     -20.514 -16.408  35.389  1.00 52.58      A    C  
ATOM     39  NZ  LYS A   5     -19.554 -16.914  36.402  1.00 44.49      A    N1+
ATOM     40  N   ARG A   6     -22.314 -14.512  30.335  1.00 90.44      A    N  
ATOM     41  CA  ARG A   6     -21.860 -13.173  29.956  1.00 91.95      A    C  
ATOM     42  C   ARG A   6     -20.774 -12.712  30.930  1.00 92.59      A    C  
ATOM     43  O   ARG A   6     -21.061 -12.322  32.065  1.00 90.48      A    O  
ATOM     44  CB  ARG A   6     -23.059 -12.217  29.926  1.00 92.05      A    C  
ATOM     45  CG  ARG A   6     -24.034 -12.568  28.787  1.00 91.60      A    C  
ATOM     46  CD  ARG A   6     -25.301 -11.722  28.860  1.00 91.26      A    C  
ATOM     47  NE  ARG A   6     -26.146 -11.963  27.700  1.00 90.02      A    N  
ATOM     48  CZ  ARG A   6     -26.914 -13.028  27.460  1.00 91.71      A    C  
ATOM     49  NH1 ARG A   6     -27.117 -13.975  28.330  1.00 82.71      A    N1+
ATOM     50  NH2 ARG A   6     -27.484 -13.163  26.303  1.00 86.33      A    N  
ATOM     51  N   GLN A   7     -19.518 -12.816  30.537  1.00 93.83      A    N  
ATOM     52  CA  GLN A   7     -18.361 -12.485  31.369  1.00 93.48      A    C  
ATOM     53  C   GLN A   7     -17.652 -11.239  30.839  1.00 94.48      A    C  
ATOM     54  O   GLN A   7     -17.272 -11.196  29.682  1.00 93.22      A    O  
ATOM     55  CB  GLN A   7     -17.424 -13.697  31.436  1.00 90.49      A    C  
ATOM     56  CG  GLN A   7     -16.183 -13.423  32.300  1.00 78.90      A    C  
ATOM     57  CD  GLN A   7     -15.275 -14.633  32.509  1.00 77.06      A    C  
ATOM     58  NE2 GLN A   7     -14.102 -14.427  33.050  1.00 64.59      A    N  
ATOM     59  OE1 GLN A   7     -15.616 -15.768  32.236  1.00 68.43      A    O  
ATOM     60  N   ILE A   8     -17.434 -10.256  31.705  1.00 94.07      A    N  
ATOM     61  CA  ILE A   8     -16.604  -9.088  31.387  1.00 94.76      A    C  
ATOM     62  C   ILE A   8     -15.145  -9.529  31.323  1.00 94.52      A    C  
ATOM     63  O   ILE A   8     -14.668 -10.242  32.214  1.00 92.58      A    O  
ATOM     64  CB  ILE A   8     -16.840  -7.961  32.417  1.00 94.64      A    C  
ATOM     65  CG1 ILE A   8     -18.327  -7.547  32.441  1.00 93.42      A    C  
ATOM     66  CG2 ILE A   8     -15.945  -6.754  32.096  1.00 92.82      A    C  
ATOM     67  CD1 ILE A   8     -18.700  -6.619  33.596  1.00 90.71      A    C  
ATOM     68  N   VAL A   9     -14.444  -9.116  30.277  1.00 94.35      A    N  
ATOM     69  CA  VAL A   9     -13.001  -9.304  30.111  1.00 93.82      A    C  
ATOM     70  C   VAL A   9     -12.300  -7.957  30.204  1.00 94.49      A    C  
ATOM     71  O   VAL A   9     -12.880  -6.923  29.905  1.00 93.89      A    O  
ATOM     72  CB  VAL A   9     -12.637 -10.029  28.805  1.00 92.45      A    C  
ATOM     73  CG1 VAL A   9     -13.232 -11.443  28.794  1.00 84.84      A    C  
ATOM     74  CG2 VAL A   9     -13.086  -9.287  27.544  1.00 84.97      A    C  
ATOM     75  N   GLU A  10     -11.042  -7.984  30.622  1.00 93.77      A    N  
ATOM     76  CA  GLU A  10     -10.177  -6.806  30.644  1.00 94.11      A    C  
ATOM     77  C   GLU A  10      -8.923  -7.124  29.823  1.00 93.63      A    C  
ATOM     78  O   GLU A  10      -8.236  -8.114  30.087  1.00 90.93      A    O  
ATOM     79  CB  GLU A  10      -9.880  -6.433  32.101  1.00 92.88      A    C  
ATOM     80  CG  GLU A  10      -9.158  -5.088  32.225  1.00 90.24      A    C  
ATOM     81  CD  GLU A  10      -8.962  -4.662  33.689  1.00 89.05      A    C  
ATOM     82  OE1 GLU A  10      -7.968  -3.954  33.963  1.00 79.96      A    O  
ATOM     83  OE2 GLU A  10      -9.810  -5.011  34.547  1.00 81.98      A    O1-
ATOM     84  N   VAL A  11      -8.662  -6.310  28.803  1.00 93.44      A    N  
ATOM     85  CA  VAL A  11      -7.526  -6.464  27.892  1.00 93.05      A    C  
ATOM     86  C   VAL A  11      -6.684  -5.199  27.984  1.00 93.25      A    C  
ATOM     87  O   VAL A  11      -7.115  -4.143  27.542  1.00 91.08      A    O  
ATOM     88  CB  VAL A  11      -7.984  -6.710  26.446  1.00 91.78      A    C  
ATOM     89  CG1 VAL A  11      -6.775  -7.012  25.556  1.00 86.38      A    C  
ATOM     90  CG2 VAL A  11      -8.954  -7.902  26.334  1.00 86.85      A    C  
ATOM     91  N   ASP A  12      -5.492  -5.294  28.580  1.00 91.55      A    N  
ATOM     92  CA  ASP A  12      -4.585  -4.162  28.797  1.00 91.69      A    C  
ATOM     93  C   ASP A  12      -5.294  -2.917  29.380  1.00 91.93      A    C  
ATOM     94  O   ASP A  12      -5.047  -1.794  28.946  1.00 88.01      A    O  
ATOM     95  CB  ASP A  12      -3.809  -3.837  27.513  1.00 90.21      A    C  
ATOM     96  CG  ASP A  12      -2.752  -4.870  27.111  1.00 87.50      A    C  
ATOM     97  OD1 ASP A  12      -2.541  -5.844  27.865  1.00 80.37      A    O  
ATOM     98  OD2 ASP A  12      -2.135  -4.631  26.045  1.00 80.18      A    O1-
ATOM     99  N   GLY A  13      -6.201  -3.121  30.336  1.00 91.88      A    N  
ATOM    100  CA  GLY A  13      -6.976  -2.055  30.983  1.00 91.43      A    C  
ATOM    101  C   GLY A  13      -8.277  -1.662  30.271  1.00 92.66      A    C  
ATOM    102  O   GLY A  13      -9.050  -0.884  30.830  1.00 90.55      A    O  
ATOM    103  N   ILE A  14      -8.572  -2.217  29.090  1.00 92.54      A    N  
ATOM    104  CA  ILE A  14      -9.839  -2.009  28.388  1.00 93.49      A    C  
ATOM    105  C   ILE A  14     -10.849  -3.068  28.847  1.00 94.01      A    C  
ATOM    106  O   ILE A  14     -10.712  -4.253  28.512  1.00 92.89      A    O  
ATOM    107  CB  ILE A  14      -9.659  -2.028  26.847  1.00 93.25      A    C  
ATOM    108  CG1 ILE A  14      -8.539  -1.064  26.399  1.00 91.21      A    C  
ATOM    109  CG2 ILE A  14     -11.000  -1.677  26.173  1.00 90.64      A    C  
ATOM    110  CD1 ILE A  14      -8.251  -1.080  24.890  1.00 87.85      A    C  
ATOM    111  N   LYS A  15     -11.877  -2.655  29.607  1.00 94.61      A    N  
ATOM    112  CA  LYS A  15     -12.985  -3.531  30.013  1.00 95.21      A    C  
ATOM    113  C   LYS A  15     -14.028  -3.619  28.911  1.00 95.83      A    C  
ATOM    114  O   LYS A  15     -14.489  -2.600  28.406  1.00 94.74      A    O  
ATOM    115  CB  LYS A  15     -13.623  -3.037  31.308  1.00 93.87      A    C  
ATOM    116  CG  LYS A  15     -12.663  -3.175  32.493  1.00 89.82      A    C  
ATOM    117  CD  LYS A  15     -13.350  -2.648  33.745  1.00 87.71      A    C  
ATOM    118  CE  LYS A  15     -12.355  -2.624  34.905  1.00 79.90      A    C  
ATOM    119  NZ  LYS A  15     -12.914  -1.843  36.021  1.00 73.37      A    N1+
ATOM    120  N   SER A  16     -14.412  -4.845  28.557  1.00 95.11      A    N  
ATOM    121  CA  SER A  16     -15.432  -5.082  27.543  1.00 95.50      A    C  
ATOM    122  C   SER A  16     -16.161  -6.407  27.763  1.00 95.46      A    C  
ATOM    123  O   SER A  16     -15.553  -7.409  28.151  1.00 94.15      A    O  
ATOM    124  CB  SER A  16     -14.795  -5.061  26.150  1.00 95.41      A    C  
ATOM    125  OG  SER A  16     -15.777  -5.236  25.161  1.00 92.11      A    O  
ATOM    126  N   TYR A  17     -17.442  -6.427  27.482  1.00 95.61      A    N  
ATOM    127  CA  TYR A  17     -18.210  -7.644  27.275  1.00 95.62      A    C  
ATOM    128  C   TYR A  17     -18.601  -7.810  25.801  1.00 95.99      A    C  
ATOM    129  O   TYR A  17     -18.367  -8.871  25.229  1.00 94.85      A    O  
ATOM    130  CB  TYR A  17     -19.449  -7.674  28.182  1.00 95.61      A    C  
ATOM    131  CG  TYR A  17     -20.435  -8.745  27.762  1.00 95.71      A    C  
ATOM    132  CD1 TYR A  17     -21.652  -8.389  27.152  1.00 90.71      A    C  
ATOM    133  CD2 TYR A  17     -20.072 -10.096  27.852  1.00 91.66      A    C  
ATOM    134  CE1 TYR A  17     -22.489  -9.377  26.600  1.00 91.12      A    C  
ATOM    135  CE2 TYR A  17     -20.895 -11.090  27.295  1.00 90.63      A    C  
ATOM    136  CZ  TYR A  17     -22.097 -10.731  26.653  1.00 93.34      A    C  
ATOM    137  OH  TYR A  17     -22.855 -11.682  26.053  1.00 92.20      A    O  
ATOM    138  N   PHE A  18     -19.162  -6.758  25.181  1.00 95.69      A    N  
ATOM    139  CA  PHE A  18     -19.708  -6.836  23.830  1.00 95.60      A    C  
ATOM    140  C   PHE A  18     -18.631  -6.856  22.740  1.00 95.69      A    C  
ATOM    141  O   PHE A  18     -18.826  -7.481  21.699  1.00 94.18      A    O  
ATOM    142  CB  PHE A  18     -20.682  -5.671  23.624  1.00 95.48      A    C  
ATOM    143  CG  PHE A  18     -21.965  -5.782  24.419  1.00 95.69      A    C  
ATOM    144  CD1 PHE A  18     -22.951  -6.709  24.020  1.00 91.41      A    C  
ATOM    145  CD2 PHE A  18     -22.200  -4.962  25.530  1.00 91.92      A    C  
ATOM    146  CE1 PHE A  18     -24.167  -6.804  24.731  1.00 91.01      A    C  
ATOM    147  CE2 PHE A  18     -23.416  -5.050  26.236  1.00 90.92      A    C  
ATOM    148  CZ  PHE A  18     -24.393  -5.970  25.833  1.00 93.40      A    C  
ATOM    149  N   PHE A  19     -17.493  -6.230  22.982  1.00 95.74      A    N  
ATOM    150  CA  PHE A  19     -16.432  -6.059  21.992  1.00 95.69      A    C  
ATOM    151  C   PHE A  19     -15.058  -6.587  22.443  1.00 95.43      A    C  
ATOM    152  O   PHE A  19     -14.049  -5.896  22.270  1.00 94.02      A    O  
ATOM    153  CB  PHE A  19     -16.396  -4.590  21.558  1.00 95.67      A    C  
ATOM    154  CG  PHE A  19     -17.705  -4.076  21.017  1.00 96.12      A    C  
ATOM    155  CD1 PHE A  19     -18.085  -4.370  19.692  1.00 92.83      A    C  
ATOM    156  CD2 PHE A  19     -18.564  -3.324  21.839  1.00 93.28      A    C  
ATOM    157  CE1 PHE A  19     -19.297  -3.900  19.184  1.00 93.01      A    C  
ATOM    158  CE2 PHE A  19     -19.782  -2.853  21.329  1.00 92.76      A    C  
ATOM    159  CZ  PHE A  19     -20.154  -3.138  20.003  1.00 95.17      A    C  
ATOM    160  N   PRO A  20     -14.946  -7.814  22.984  1.00 95.10      A    N  
ATOM    161  CA  PRO A  20     -13.662  -8.332  23.471  1.00 94.21      A    C  
ATOM    162  C   PRO A  20     -12.602  -8.429  22.366  1.00 94.57      A    C  
ATOM    163  O   PRO A  20     -11.428  -8.178  22.602  1.00 93.78      A    O  
ATOM    164  CB  PRO A  20     -13.995  -9.713  24.056  1.00 93.24      A    C  
ATOM    165  CG  PRO A  20     -15.249 -10.144  23.299  1.00 91.60      A    C  
ATOM    166  CD  PRO A  20     -15.988  -8.817  23.105  1.00 93.96      A    C  
ATOM    167  N   HIS A  21     -12.999  -8.762  21.123  1.00 95.02      A    N  
ATOM    168  CA  HIS A  21     -12.086  -8.857  19.991  1.00 94.69      A    C  
ATOM    169  C   HIS A  21     -11.602  -7.468  19.529  1.00 95.25      A    C  
ATOM    170  O   HIS A  21     -10.425  -7.298  19.230  1.00 94.70      A    O  
ATOM    171  CB  HIS A  21     -12.762  -9.631  18.855  1.00 93.65      A    C  
ATOM    172  CG  HIS A  21     -11.828  -9.955  17.720  1.00 89.81      A    C  
ATOM    173  CD2 HIS A  21     -10.808 -10.870  17.738  1.00 77.68      A    C  
ATOM    174  ND1 HIS A  21     -11.849  -9.393  16.476  1.00 76.47      A    N  
ATOM    175  CE1 HIS A  21     -10.861  -9.946  15.747  1.00 79.01      A    C  
ATOM    176  NE2 HIS A  21     -10.201 -10.858  16.478  1.00 82.80      A    N  
ATOM    177  N   LEU A  22     -12.479  -6.466  19.546  1.00 94.27      A    N  
ATOM    178  CA  LEU A  22     -12.100  -5.081  19.274  1.00 95.02      A    C  
ATOM    179  C   LEU A  22     -11.154  -4.541  20.358  1.00 95.44      A    C  
ATOM    180  O   LEU A  22     -10.135  -3.950  20.010  1.00 95.14      A    O  
ATOM    181  CB  LEU A  22     -13.371  -4.221  19.124  1.00 95.74      A    C  
ATOM    182  CG  LEU A  22     -13.098  -2.736  18.840  1.00 95.33      A    C  
ATOM    183  CD1 LEU A  22     -12.365  -2.506  17.518  1.00 88.90      A    C  
ATOM    184  CD2 LEU A  22     -14.435  -1.985  18.776  1.00 89.25      A    C  
ATOM    185  N   ALA A  23     -11.435  -4.788  21.634  1.00 95.66      A    N  
ATOM    186  CA  ALA A  23     -10.546  -4.406  22.730  1.00 95.10      A    C  
ATOM    187  C   ALA A  23      -9.140  -5.014  22.562  1.00 94.88      A    C  
ATOM    188  O   ALA A  23      -8.142  -4.307  22.645  1.00 94.09      A    O  
ATOM    189  CB  ALA A  23     -11.192  -4.825  24.058  1.00 95.20      A    C  
ATOM    190  N   HIS A  24      -9.064  -6.298  22.216  1.00 95.49      A    N  
ATOM    191  CA  HIS A  24      -7.793  -6.961  21.918  1.00 94.73      A    C  
ATOM    192  C   HIS A  24      -7.093  -6.364  20.689  1.00 94.73      A    C  
ATOM    193  O   HIS A  24      -5.877  -6.179  20.689  1.00 94.07      A    O  
ATOM    194  CB  HIS A  24      -8.042  -8.467  21.728  1.00 93.71      A    C  
ATOM    195  CG  HIS A  24      -6.769  -9.246  21.527  1.00 85.56      A    C  
ATOM    196  CD2 HIS A  24      -6.111 -10.006  22.453  1.00 71.65      A    C  
ATOM    197  ND1 HIS A  24      -6.016  -9.289  20.371  1.00 73.07      A    N  
ATOM    198  CE1 HIS A  24      -4.933 -10.041  20.600  1.00 72.67      A    C  
ATOM    199  NE2 HIS A  24      -4.948 -10.508  21.861  1.00 74.95      A    N  
ATOM    200  N   TYR A  25      -7.846  -6.029  19.625  1.00 94.20      A    N  
ATOM    201  CA  TYR A  25      -7.287  -5.380  18.438  1.00 94.05      A    C  
ATOM    202  C   TYR A  25      -6.684  -4.014  18.788  1.00 94.45      A    C  
ATOM    203  O   TYR A  25      -5.543  -3.751  18.421  1.00 93.80      A    O  
ATOM    204  CB  TYR A  25      -8.356  -5.267  17.342  1.00 94.34      A    C  
ATOM    205  CG  TYR A  25      -7.826  -4.610  16.077  1.00 94.33      A    C  
ATOM    206  CD1 TYR A  25      -7.852  -3.213  15.939  1.00 90.83      A    C  
ATOM    207  CD2 TYR A  25      -7.250  -5.398  15.065  1.00 90.85      A    C  
ATOM    208  CE1 TYR A  25      -7.292  -2.603  14.808  1.00 90.83      A    C  
ATOM    209  CE2 TYR A  25      -6.686  -4.795  13.929  1.00 90.58      A    C  
ATOM    210  CZ  TYR A  25      -6.693  -3.386  13.798  1.00 92.72      A    C  
ATOM    211  OH  TYR A  25      -6.120  -2.799  12.723  1.00 91.37      A    O  
ATOM    212  N   LEU A  26      -7.411  -3.174  19.530  1.00 95.12      A    N  
ATOM    213  CA  LEU A  26      -6.941  -1.862  19.971  1.00 94.95      A    C  
ATOM    214  C   LEU A  26      -5.683  -1.967  20.844  1.00 94.55      A    C  
ATOM    215  O   LEU A  26      -4.715  -1.248  20.614  1.00 93.28      A    O  
ATOM    216  CB  LEU A  26      -8.066  -1.139  20.739  1.00 95.16      A    C  
ATOM    217  CG  LEU A  26      -9.287  -0.718  19.898  1.00 94.53      A    C  
ATOM    218  CD1 LEU A  26     -10.314  -0.028  20.794  1.00 89.26      A    C  
ATOM    219  CD2 LEU A  26      -8.916   0.243  18.774  1.00 90.07      A    C  
ATOM    220  N   ALA A  27      -5.673  -2.909  21.777  1.00 94.39      A    N  
ATOM    221  CA  ALA A  27      -4.536  -3.141  22.660  1.00 93.33      A    C  
ATOM    222  C   ALA A  27      -3.268  -3.573  21.906  1.00 93.08      A    C  
ATOM    223  O   ALA A  27      -2.164  -3.188  22.296  1.00 91.27      A    O  
ATOM    224  CB  ALA A  27      -4.953  -4.201  23.684  1.00 92.48      A    C  
ATOM    225  N   SER A  28      -3.424  -4.337  20.826  1.00 94.16      A    N  
ATOM    226  CA  SER A  28      -2.307  -4.915  20.066  1.00 93.62      A    C  
ATOM    227  C   SER A  28      -1.836  -4.054  18.885  1.00 93.54      A    C  
ATOM    228  O   SER A  28      -0.783  -4.340  18.325  1.00 91.35      A    O  
ATOM    229  CB  SER A  28      -2.687  -6.305  19.533  1.00 92.72      A    C  
ATOM    230  OG  SER A  28      -3.182  -7.139  20.564  1.00 84.30      A    O  
ATOM    231  N   ASN A  29      -2.601  -3.038  18.475  1.00 93.20      A    N  
ATOM    232  CA  ASN A  29      -2.355  -2.267  17.254  1.00 92.92      A    C  
ATOM    233  C   ASN A  29      -2.390  -0.745  17.489  1.00 92.73      A    C  
ATOM    234  O   ASN A  29      -2.659   0.009  16.553  1.00 90.80      A    O  
ATOM    235  CB  ASN A  29      -3.324  -2.706  16.136  1.00 92.81      A    C  
ATOM    236  CG  ASN A  29      -3.211  -4.169  15.761  1.00 91.76      A    C  
ATOM    237  ND2 ASN A  29      -4.017  -5.018  16.351  1.00 83.07      A    N  
ATOM    238  OD1 ASN A  29      -2.426  -4.570  14.925  1.00 82.78      A    O  
ATOM    239  N   ASP A  30      -2.132  -0.274  18.714  1.00 92.63      A    N  
ATOM    240  CA  ASP A  30      -2.132   1.152  19.060  1.00 91.66      A    C  
ATOM    241  C   ASP A  30      -1.145   1.977  18.216  1.00 91.31      A    C  
ATOM    242  O   ASP A  30      -1.514   3.031  17.678  1.00 89.16      A    O  
ATOM    243  CB  ASP A  30      -1.919   1.340  20.573  1.00 89.77      A    C  
ATOM    244  CG  ASP A  30      -0.680   0.674  21.183  1.00 88.21      A    C  
ATOM    245  OD1 ASP A  30       0.098   0.027  20.452  1.00 81.33      A    O  
ATOM    246  OD2 ASP A  30      -0.559   0.771  22.436  1.00 81.85      A    O1-
ATOM    247  N   GLU A  31       0.063   1.475  17.980  1.00 90.48      A    N  
ATOM    248  CA  GLU A  31       1.049   2.127  17.105  1.00 89.84      A    C  
ATOM    249  C   GLU A  31       0.580   2.188  15.643  1.00 89.31      A    C  
ATOM    250  O   GLU A  31       0.764   3.199  14.972  1.00 87.01      A    O  
ATOM    251  CB  GLU A  31       2.392   1.395  17.167  1.00 88.76      A    C  
ATOM    252  CG  GLU A  31       3.084   1.479  18.532  1.00 83.89      A    C  
ATOM    253  CD  GLU A  31       4.514   0.908  18.518  1.00 79.40      A    C  
ATOM    254  OE1 GLU A  31       5.195   1.027  19.561  1.00 69.03      A    O  
ATOM    255  OE2 GLU A  31       4.958   0.404  17.456  1.00 69.11      A    O1-
ATOM    256  N   LEU A  32      -0.039   1.117  15.128  1.00 90.29      A    N  
ATOM    257  CA  LEU A  32      -0.578   1.076  13.764  1.00 89.83      A    C  
ATOM    258  C   LEU A  32      -1.704   2.099  13.586  1.00 89.77      A    C  
ATOM    259  O   LEU A  32      -1.725   2.826  12.593  1.00 88.48      A    O  
ATOM    260  CB  LEU A  32      -1.077  -0.353  13.459  1.00 89.24      A    C  
ATOM    261  CG  LEU A  32      -1.703  -0.524  12.058  1.00 86.49      A    C  
ATOM    262  CD1 LEU A  32      -0.665  -0.395  10.949  1.00 79.66      A    C  
ATOM    263  CD2 LEU A  32      -2.361  -1.898  11.944  1.00 79.46      A    C  
ATOM    264  N   LEU A  33      -2.609   2.187  14.564  1.00 89.92      A    N  
ATOM    265  CA  LEU A  33      -3.730   3.124  14.561  1.00 89.14      A    C  
ATOM    266  C   LEU A  33      -3.264   4.584  14.556  1.00 88.47      A    C  
ATOM    267  O   LEU A  33      -3.892   5.424  13.919  1.00 86.91      A    O  
ATOM    268  CB  LEU A  33      -4.621   2.812  15.783  1.00 89.85      A    C  
ATOM    269  CG  LEU A  33      -5.466   1.540  15.599  1.00 89.68      A    C  
ATOM    270  CD1 LEU A  33      -5.903   0.976  16.949  1.00 84.99      A    C  
ATOM    271  CD2 LEU A  33      -6.723   1.839  14.782  1.00 86.89      A    C  
ATOM    272  N   VAL A  34      -2.163   4.890  15.241  1.00 89.68      A    N  
ATOM    273  CA  VAL A  34      -1.614   6.254  15.301  1.00 87.71      A    C  
ATOM    274  C   VAL A  34      -0.778   6.608  14.066  1.00 85.88      A    C  
ATOM    275  O   VAL A  34      -0.844   7.740  13.590  1.00 82.38      A    O  
ATOM    276  CB  VAL A  34      -0.803   6.438  16.593  1.00 87.33      A    C  
ATOM    277  CG1 VAL A  34      -0.044   7.766  16.654  1.00 80.20      A    C  
ATOM    278  CG2 VAL A  34      -1.747   6.415  17.804  1.00 80.57      A    C  
ATOM    279  N   ASN A  35       0.009   5.665  13.543  1.00 87.17      A    N  
ATOM    280  CA  ASN A  35       0.999   5.942  12.502  1.00 84.39      A    C  
ATOM    281  C   ASN A  35       0.514   5.612  11.079  1.00 82.88      A    C  
ATOM    282  O   ASN A  35       1.031   6.176  10.114  1.00 78.97      A    O  
ATOM    283  CB  ASN A  35       2.296   5.180  12.824  1.00 83.34      A    C  
ATOM    284  CG  ASN A  35       2.941   5.600  14.135  1.00 80.68      A    C  
ATOM    285  ND2 ASN A  35       3.469   4.658  14.885  1.00 72.96      A    N  
ATOM    286  OD1 ASN A  35       3.003   6.765  14.494  1.00 74.32      A    O  
ATOM    287  N   ASN A  36      -0.440   4.682  10.928  1.00 84.24      A    N  
ATOM    288  CA  ASN A  36      -0.911   4.244   9.613  1.00 83.91      A    C  
ATOM    289  C   ASN A  36      -2.390   3.821   9.641  1.00 85.14      A    C  
ATOM    290  O   ASN A  36      -2.740   2.660   9.429  1.00 82.73      A    O  
ATOM    291  CB  ASN A  36       0.020   3.147   9.084  1.00 80.41      A    C  
ATOM    292  CG  ASN A  36      -0.188   2.878   7.604  1.00 72.90      A    C  
ATOM    293  ND2 ASN A  36       0.696   2.118   6.998  1.00 64.88      A    N  
ATOM    294  OD1 ASN A  36      -1.129   3.334   6.968  1.00 66.11      A    O  
ATOM    295  N   ILE A  37      -3.260   4.786   9.864  1.00 83.32      A    N  
ATOM    296  CA  ILE A  37      -4.704   4.562   9.974  1.00 84.53      A    C  
ATOM    297  C   ILE A  37      -5.330   3.931   8.714  1.00 85.90      A    C  
ATOM    298  O   ILE A  37      -6.311   3.206   8.814  1.00 84.12      A    O  
ATOM    299  CB  ILE A  37      -5.394   5.892  10.348  1.00 82.76      A    C  
ATOM    300  CG1 ILE A  37      -6.786   5.682  10.943  1.00 75.64      A    C  
ATOM    301  CG2 ILE A  37      -5.480   6.872   9.153  1.00 73.50      A    C  
ATOM    302  CD1 ILE A  37      -6.750   5.018  12.317  1.00 66.89      A    C  
ATOM    303  N   ALA A  38      -4.743   4.154   7.534  1.00 83.68      A    N  
ATOM    304  CA  ALA A  38      -5.246   3.606   6.268  1.00 82.72      A    C  
ATOM    305  C   ALA A  38      -5.137   2.069   6.188  1.00 84.49      A    C  
ATOM    306  O   ALA A  38      -5.900   1.438   5.459  1.00 82.15      A    O  
ATOM    307  CB  ALA A  38      -4.476   4.272   5.123  1.00 79.25      A    C  
ATOM    308  N   GLN A  39      -4.214   1.464   6.936  1.00 85.87      A    N  
ATOM    309  CA  GLN A  39      -4.051   0.009   7.038  1.00 86.94      A    C  
ATOM    310  C   GLN A  39      -4.765  -0.590   8.256  1.00 88.72      A    C  
ATOM    311  O   GLN A  39      -4.811  -1.811   8.401  1.00 86.90      A    O  
ATOM    312  CB  GLN A  39      -2.555  -0.342   7.067  1.00 84.48      A    C  
ATOM    313  CG  GLN A  39      -1.858  -0.009   5.744  1.00 77.98      A    C  
ATOM    314  CD  GLN A  39      -0.387  -0.423   5.712  1.00 71.49      A    C  
ATOM    315  NE2 GLN A  39       0.300  -0.206   4.613  1.00 60.14      A    N  
ATOM    316  OE1 GLN A  39       0.189  -0.934   6.662  1.00 63.25      A    O  
ATOM    317  N   ALA A  40      -5.291   0.254   9.133  1.00 87.86      A    N  
ATOM    318  CA  ALA A  40      -5.973  -0.196  10.332  1.00 89.10      A    C  
ATOM    319  C   ALA A  40      -7.381  -0.736  10.019  1.00 90.49      A    C  
ATOM    320  O   ALA A  40      -7.988  -0.430   8.989  1.00 89.36      A    O  
ATOM    321  CB  ALA A  40      -5.993   0.948  11.345  1.00 88.69      A    C  
ATOM    322  N   ASN A  41      -7.924  -1.534  10.945  1.00 92.21      A    N  
ATOM    323  CA  ASN A  41      -9.305  -1.995  10.845  1.00 92.82      A    C  
ATOM    324  C   ASN A  41     -10.277  -0.798  10.863  1.00 93.30      A    C  
ATOM    325  O   ASN A  41     -10.178   0.098  11.705  1.00 92.84      A    O  
ATOM    326  CB  ASN A  41      -9.591  -2.986  11.976  1.00 93.03      A    C  
ATOM    327  CG  ASN A  41     -11.007  -3.489  11.888  1.00 92.86      A    C  
ATOM    328  ND2 ASN A  41     -11.246  -4.602  11.229  1.00 85.31      A    N  
ATOM    329  OD1 ASN A  41     -11.935  -2.832  12.334  1.00 85.08      A    O  
ATOM    330  N   LYS A  42     -11.243  -0.797   9.935  1.00 93.99      A    N  
ATOM    331  CA  LYS A  42     -12.158   0.331   9.734  1.00 94.00      A    C  
ATOM    332  C   LYS A  42     -13.080   0.582  10.931  1.00 95.04      A    C  
ATOM    333  O   LYS A  42     -13.375   1.732  11.215  1.00 94.22      A    O  
ATOM    334  CB  LYS A  42     -12.990   0.121   8.470  1.00 92.77      A    C  
ATOM    335  CG  LYS A  42     -12.120   0.110   7.197  1.00 89.14      A    C  
ATOM    336  CD  LYS A  42     -13.036  -0.047   5.985  1.00 80.70      A    C  
ATOM    337  CE  LYS A  42     -12.260  -0.259   4.698  1.00 72.91      A    C  
ATOM    338  NZ  LYS A  42     -13.188  -0.638   3.616  1.00 61.36      A    N1+
ATOM    339  N   LEU A  43     -13.514  -0.473  11.635  1.00 94.36      A    N  
ATOM    340  CA  LEU A  43     -14.313  -0.312  12.850  1.00 95.10      A    C  
ATOM    341  C   LEU A  43     -13.483   0.327  13.970  1.00 95.46      A    C  
ATOM    342  O   LEU A  43     -13.939   1.275  14.596  1.00 94.82      A    O  
ATOM    343  CB  LEU A  43     -14.919  -1.661  13.274  1.00 95.26      A    C  
ATOM    344  CG  LEU A  43     -15.747  -1.588  14.569  1.00 94.50      A    C  
ATOM    345  CD1 LEU A  43     -16.929  -0.617  14.448  1.00 87.66      A    C  
ATOM    346  CD2 LEU A  43     -16.314  -2.964  14.912  1.00 88.28      A    C  
ATOM    347  N   ALA A  44     -12.255  -0.128  14.180  1.00 95.51      A    N  
ATOM    348  CA  ALA A  44     -11.351   0.457  15.160  1.00 95.21      A    C  
ATOM    349  C   ALA A  44     -11.066   1.939  14.858  1.00 94.90      A    C  
ATOM    350  O   ALA A  44     -11.196   2.788  15.742  1.00 94.17      A    O  
ATOM    351  CB  ALA A  44     -10.060  -0.377  15.179  1.00 95.25      A    C  
ATOM    352  N   ALA A  45     -10.779   2.266  13.586  1.00 94.91      A    N  
ATOM    353  CA  ALA A  45     -10.569   3.636  13.140  1.00 93.70      A    C  
ATOM    354  C   ALA A  45     -11.805   4.532  13.367  1.00 93.55      A    C  
ATOM    355  O   ALA A  45     -11.686   5.657  13.839  1.00 92.53      A    O  
ATOM    356  CB  ALA A  45     -10.177   3.590  11.659  1.00 92.71      A    C  
ATOM    357  N   PHE A  46     -13.008   4.014  13.076  1.00 94.16      A    N  
ATOM    358  CA  PHE A  46     -14.259   4.726  13.287  1.00 94.18      A    C  
ATOM    359  C   PHE A  46     -14.557   4.969  14.771  1.00 94.66      A    C  
ATOM    360  O   PHE A  46     -14.909   6.077  15.172  1.00 93.82      A    O  
ATOM    361  CB  PHE A  46     -15.390   3.925  12.622  1.00 94.15      A    C  
ATOM    362  CG  PHE A  46     -16.771   4.512  12.848  1.00 94.14      A    C  
ATOM    363  CD1 PHE A  46     -17.695   3.846  13.676  1.00 88.25      A    C  
ATOM    364  CD2 PHE A  46     -17.127   5.725  12.241  1.00 88.46      A    C  
ATOM    365  CE1 PHE A  46     -18.976   4.391  13.886  1.00 88.74      A    C  
ATOM    366  CE2 PHE A  46     -18.406   6.267  12.446  1.00 88.68      A    C  
ATOM    367  CZ  PHE A  46     -19.337   5.605  13.271  1.00 92.76      A    C  
ATOM    368  N   VAL A  47     -14.376   3.953  15.626  1.00 94.95      A    N  
ATOM    369  CA  VAL A  47     -14.595   4.055  17.072  1.00 94.84      A    C  
ATOM    370  C   VAL A  47     -13.680   5.098  17.695  1.00 94.55      A    C  
ATOM    371  O   VAL A  47     -14.147   5.951  18.447  1.00 93.49      A    O  
ATOM    372  CB  VAL A  47     -14.434   2.679  17.738  1.00 94.84      A    C  
ATOM    373  CG1 VAL A  47     -14.355   2.761  19.271  1.00 90.65      A    C  
ATOM    374  CG2 VAL A  47     -15.641   1.794  17.379  1.00 90.44      A    C  
ATOM    375  N   LEU A  48     -12.396   5.117  17.322  1.00 94.81      A    N  
ATOM    376  CA  LEU A  48     -11.435   6.093  17.836  1.00 93.95      A    C  
ATOM    377  C   LEU A  48     -11.619   7.512  17.267  1.00 92.91      A    C  
ATOM    378  O   LEU A  48     -10.963   8.439  17.733  1.00 89.72      A    O  
ATOM    379  CB  LEU A  48     -10.009   5.575  17.593  1.00 93.54      A    C  
ATOM    380  CG  LEU A  48      -9.672   4.276  18.349  1.00 93.01      A    C  
ATOM    381  CD1 LEU A  48      -8.274   3.830  17.940  1.00 88.58      A    C  
ATOM    382  CD2 LEU A  48      -9.692   4.444  19.875  1.00 88.74      A    C  
ATOM    383  N   GLY A  49     -12.519   7.710  16.290  1.00 92.09      A    N  
ATOM    384  CA  GLY A  49     -12.722   9.015  15.654  1.00 90.32      A    C  
ATOM    385  C   GLY A  49     -11.652   9.375  14.626  1.00 89.68      A    C  
ATOM    386  O   GLY A  49     -11.544  10.528  14.236  1.00 86.13      A    O  
ATOM    387  N   ALA A  50     -10.874   8.400  14.180  1.00 90.48      A    N  
ATOM    388  CA  ALA A  50      -9.888   8.592  13.124  1.00 88.58      A    C  
ATOM    389  C   ALA A  50     -10.517   8.678  11.712  1.00 88.18      A    C  
ATOM    390  O   ALA A  50      -9.864   9.091  10.755  1.00 85.16      A    O  
ATOM    391  CB  ALA A  50      -8.874   7.453  13.232  1.00 87.70      A    C  
ATOM    392  N   THR A  51     -11.773   8.271  11.583  1.00 88.22      A    N  
ATOM    393  CA  THR A  51     -12.608   8.466  10.392  1.00 88.43      A    C  
ATOM    394  C   THR A  51     -14.059   8.659  10.798  1.00 89.33      A    C  
ATOM    395  O   THR A  51     -14.544   7.976  11.697  1.00 88.34      A    O  
ATOM    396  CB  THR A  51     -12.454   7.295   9.407  1.00 87.15      A    C  
ATOM    397  CG2 THR A  51     -12.921   5.936   9.939  1.00 79.00      A    C  
ATOM    398  OG1 THR A  51     -13.185   7.535   8.227  1.00 79.69      A    O  
ATOM    399  N   ASP A  52     -14.779   9.531  10.077  1.00 86.83      A    N  
ATOM    400  CA  ASP A  52     -16.229   9.713  10.240  1.00 87.13      A    C  
ATOM    401  C   ASP A  52     -17.044   8.704   9.424  1.00 88.61      A    C  
ATOM    402  O   ASP A  52     -18.262   8.596   9.555  1.00 86.26      A    O  
ATOM    403  CB  ASP A  52     -16.605  11.146   9.855  1.00 83.98      A    C  
ATOM    404  CG  ASP A  52     -15.868  12.179  10.703  1.00 77.37      A    C  
ATOM    405  OD1 ASP A  52     -15.742  11.942  11.927  1.00 70.32      A    O  
ATOM    406  OD2 ASP A  52     -15.391  13.164  10.100  1.00 69.86      A    O1-
ATOM    407  N   LYS A  53     -16.381   7.935   8.550  1.00 89.03      A    N  
ATOM    408  CA  LYS A  53     -17.050   6.955   7.699  1.00 90.05      A    C  
ATOM    409  C   LYS A  53     -17.394   5.705   8.502  1.00 92.24      A    C  
ATOM    410  O   LYS A  53     -16.508   4.905   8.808  1.00 91.30      A    O  
ATOM    411  CB  LYS A  53     -16.188   6.661   6.461  1.00 87.05      A    C  
ATOM    412  CG  LYS A  53     -16.962   5.775   5.466  1.00 75.84      A    C  
ATOM    413  CD  LYS A  53     -16.146   5.535   4.194  1.00 69.88      A    C  
ATOM    414  CE  LYS A  53     -16.959   4.645   3.243  1.00 59.30      A    C  
ATOM    415  NZ  LYS A  53     -16.246   4.399   1.971  1.00 50.44      A    N1+
ATOM    416  N   ARG A  54     -18.695   5.495   8.764  1.00 91.27      A    N  
ATOM    417  CA  ARG A  54     -19.204   4.252   9.362  1.00 92.90      A    C  
ATOM    418  C   ARG A  54     -18.797   3.044   8.499  1.00 93.81      A    C  
ATOM    419  O   ARG A  54     -19.008   3.087   7.290  1.00 92.29      A    O  
ATOM    420  CB  ARG A  54     -20.738   4.337   9.533  1.00 92.15      A    C  
ATOM    421  CG  ARG A  54     -21.301   3.174  10.369  1.00 90.89      A    C  
ATOM    422  CD  ARG A  54     -22.820   3.271  10.477  1.00 89.40      A    C  
ATOM    423  NE  ARG A  54     -23.413   2.169  11.275  1.00 86.54      A    N  
ATOM    424  CZ  ARG A  54     -23.739   0.948  10.864  1.00 85.30      A    C  
ATOM    425  NH1 ARG A  54     -23.485   0.523   9.657  1.00 77.86      A    N1+
ATOM    426  NH2 ARG A  54     -24.349   0.125  11.670  1.00 81.05      A    N  
ATOM    427  N   PRO A  55     -18.235   1.980   9.101  1.00 93.48      A    N  
ATOM    428  CA  PRO A  55     -17.918   0.751   8.377  1.00 93.81      A    C  
ATOM    429  C   PRO A  55     -19.194   0.056   7.871  1.00 94.61      A    C  
ATOM    430  O   PRO A  55     -20.297   0.280   8.387  1.00 93.86      A    O  
ATOM    431  CB  PRO A  55     -17.122  -0.114   9.359  1.00 93.13      A    C  
ATOM    432  CG  PRO A  55     -17.602   0.373  10.728  1.00 90.96      A    C  
ATOM    433  CD  PRO A  55     -17.900   1.858  10.503  1.00 93.12      A    C  
ATOM    434  N   SER A  56     -19.046  -0.807   6.858  1.00 94.30      A    N  
ATOM    435  CA  SER A  56     -20.149  -1.621   6.346  1.00 94.88      A    C  
ATOM    436  C   SER A  56     -20.606  -2.664   7.369  1.00 95.38      A    C  
ATOM    437  O   SER A  56     -19.862  -3.033   8.281  1.00 95.12      A    O  
ATOM    438  CB  SER A  56     -19.753  -2.297   5.024  1.00 94.34      A    C  
ATOM    439  OG  SER A  56     -18.702  -3.212   5.237  1.00 91.94      A    O  
ATOM    440  N   ASN A  57     -21.817  -3.189   7.206  1.00 94.35      A    N  
ATOM    441  CA  ASN A  57     -22.333  -4.229   8.100  1.00 95.09      A    C  
ATOM    442  C   ASN A  57     -21.480  -5.509   8.058  1.00 95.45      A    C  
ATOM    443  O   ASN A  57     -21.327  -6.183   9.067  1.00 94.49      A    O  
ATOM    444  CB  ASN A  57     -23.810  -4.510   7.758  1.00 94.19      A    C  
ATOM    445  CG  ASN A  57     -24.756  -3.367   8.120  1.00 93.52      A    C  
ATOM    446  ND2 ASN A  57     -26.031  -3.515   7.844  1.00 85.11      A    N  
ATOM    447  OD1 ASN A  57     -24.358  -2.335   8.655  1.00 85.88      A    O  
ATOM    448  N   GLU A  58     -20.868  -5.807   6.910  1.00 94.52      A    N  
ATOM    449  CA  GLU A  58     -19.916  -6.901   6.737  1.00 94.28      A    C  
ATOM    450  C   GLU A  58     -18.649  -6.677   7.572  1.00 94.55      A    C  
ATOM    451  O   GLU A  58     -18.262  -7.568   8.333  1.00 93.15      A    O  
ATOM    452  CB  GLU A  58     -19.534  -7.063   5.255  1.00 93.33      A    C  
ATOM    453  CG  GLU A  58     -20.654  -7.640   4.371  1.00 84.76      A    C  
ATOM    454  CD  GLU A  58     -21.922  -6.768   4.299  1.00 81.70      A    C  
ATOM    455  OE1 GLU A  58     -23.011  -7.387   4.349  1.00 71.12      A    O  
ATOM    456  OE2 GLU A  58     -21.794  -5.522   4.290  1.00 70.97      A    O1-
ATOM    457  N   GLU A  59     -18.045  -5.490   7.496  1.00 93.92      A    N  
ATOM    458  CA  GLU A  59     -16.832  -5.137   8.239  1.00 93.60      A    C  
ATOM    459  C   GLU A  59     -17.071  -5.122   9.758  1.00 94.36      A    C  
ATOM    460  O   GLU A  59     -16.211  -5.539  10.535  1.00 93.65      A    O  
ATOM    461  CB  GLU A  59     -16.341  -3.755   7.781  1.00 92.93      A    C  
ATOM    462  CG  GLU A  59     -15.759  -3.782   6.351  1.00 89.63      A    C  
ATOM    463  CD  GLU A  59     -15.633  -2.382   5.711  1.00 87.98      A    C  
ATOM    464  OE1 GLU A  59     -14.823  -2.236   4.763  1.00 77.30      A    O  
ATOM    465  OE2 GLU A  59     -16.342  -1.433   6.117  1.00 78.57      A    O1-
ATOM    466  N   ILE A  60     -18.263  -4.690  10.194  1.00 94.59      A    N  
ATOM    467  CA  ILE A  60     -18.675  -4.787  11.598  1.00 95.15      A    C  
ATOM    468  C   ILE A  60     -18.804  -6.258  12.000  1.00 95.27      A    C  
ATOM    469  O   ILE A  60     -18.254  -6.668  13.020  1.00 94.46      A    O  
ATOM    470  CB  ILE A  60     -19.984  -4.000  11.849  1.00 95.63      A    C  
ATOM    471  CG1 ILE A  60     -19.777  -2.487  11.605  1.00 93.88      A    C  
ATOM    472  CG2 ILE A  60     -20.493  -4.225  13.287  1.00 93.20      A    C  
ATOM    473  CD1 ILE A  60     -21.097  -1.707  11.451  1.00 87.66      A    C  
ATOM    474  N   ALA A  61     -19.497  -7.077  11.185  1.00 95.64      A    N  
ATOM    475  CA  ALA A  61     -19.716  -8.490  11.468  1.00 95.15      A    C  
ATOM    476  C   ALA A  61     -18.410  -9.290  11.543  1.00 94.67      A    C  
ATOM    477  O   ALA A  61     -18.282 -10.158  12.406  1.00 93.50      A    O  
ATOM    478  CB  ALA A  61     -20.666  -9.075  10.415  1.00 94.66      A    C  
ATOM    479  N   GLU A  62     -17.422  -8.985  10.698  1.00 95.20      A    N  
ATOM    480  CA  GLU A  62     -16.088  -9.592  10.753  1.00 94.34      A    C  
ATOM    481  C   GLU A  62     -15.363  -9.333  12.084  1.00 94.08      A    C  
ATOM    482  O   GLU A  62     -14.658 -10.210  12.570  1.00 92.37      A    O  
ATOM    483  CB  GLU A  62     -15.224  -9.059   9.599  1.00 93.37      A    C  
ATOM    484  CG  GLU A  62     -15.596  -9.696   8.250  1.00 85.81      A    C  
ATOM    485  CD  GLU A  62     -14.820  -9.091   7.061  1.00 81.58      A    C  
ATOM    486  OE1 GLU A  62     -15.120  -9.514   5.917  1.00 70.88      A    O  
ATOM    487  OE2 GLU A  62     -13.921  -8.251   7.289  1.00 72.35      A    O1-
ATOM    488  N   MET A  63     -15.579  -8.163  12.684  1.00 95.21      A    N  
ATOM    489  CA  MET A  63     -14.976  -7.830  13.978  1.00 95.10      A    C  
ATOM    490  C   MET A  63     -15.722  -8.474  15.153  1.00 95.27      A    C  
ATOM    491  O   MET A  63     -15.078  -8.943  16.095  1.00 93.72      A    O  
ATOM    492  CB  MET A  63     -14.902  -6.302  14.123  1.00 94.63      A    C  
ATOM    493  CG  MET A  63     -14.222  -5.867  15.429  1.00 91.26      A    C  
ATOM    494  SD  MET A  63     -12.514  -6.411  15.683  1.00 90.34      A    S  
ATOM    495  CE  MET A  63     -11.644  -5.380  14.471  1.00 83.29      A    C  
ATOM    496  N   ILE A  64     -17.064  -8.514  15.132  1.00 95.00      A    N  
ATOM    497  CA  ILE A  64     -17.855  -9.033  16.256  1.00 94.62      A    C  
ATOM    498  C   ILE A  64     -18.051 -10.559  16.209  1.00 94.69      A    C  
ATOM    499  O   ILE A  64     -18.227 -11.186  17.250  1.00 93.27      A    O  
ATOM    500  CB  ILE A  64     -19.195  -8.284  16.422  1.00 94.16      A    C  
ATOM    501  CG1 ILE A  64     -20.160  -8.554  15.247  1.00 89.74      A    C  
ATOM    502  CG2 ILE A  64     -18.938  -6.776  16.645  1.00 87.97      A    C  
ATOM    503  CD1 ILE A  64     -21.506  -7.828  15.322  1.00 85.65      A    C  
ATOM    504  N   LEU A  65     -18.000 -11.167  15.014  1.00 95.11      A    N  
ATOM    505  CA  LEU A  65     -18.173 -12.610  14.786  1.00 94.50      A    C  
ATOM    506  C   LEU A  65     -17.002 -13.209  13.974  1.00 94.15      A    C  
ATOM    507  O   LEU A  65     -17.226 -13.793  12.901  1.00 91.82      A    O  
ATOM    508  CB  LEU A  65     -19.531 -12.873  14.096  1.00 94.13      A    C  
ATOM    509  CG  LEU A  65     -20.787 -12.495  14.901  1.00 93.60      A    C  
ATOM    510  CD1 LEU A  65     -22.013 -12.648  13.999  1.00 88.11      A    C  
ATOM    511  CD2 LEU A  65     -20.969 -13.400  16.114  1.00 89.21      A    C  
ATOM    512  N   PRO A  66     -15.758 -13.102  14.450  1.00 94.12      A    N  
ATOM    513  CA  PRO A  66     -14.604 -13.621  13.728  1.00 92.84      A    C  
ATOM    514  C   PRO A  66     -14.664 -15.150  13.572  1.00 92.24      A    C  
ATOM    515  O   PRO A  66     -15.174 -15.859  14.441  1.00 89.47      A    O  
ATOM    516  CB  PRO A  66     -13.371 -13.141  14.514  1.00 91.36      A    C  
ATOM    517  CG  PRO A  66     -13.905 -12.908  15.931  1.00 89.56      A    C  
ATOM    518  CD  PRO A  66     -15.361 -12.519  15.721  1.00 92.70      A    C  
ATOM    519  N   ASN A  67     -14.151 -15.665  12.449  1.00 91.61      A    N  
ATOM    520  CA  ASN A  67     -14.317 -17.074  12.077  1.00 89.17      A    C  
ATOM    521  C   ASN A  67     -13.626 -18.063  13.034  1.00 86.54      A    C  
ATOM    522  O   ASN A  67     -14.191 -19.111  13.310  1.00 77.51      A    O  
ATOM    523  CB  ASN A  67     -13.854 -17.276  10.626  1.00 86.57      A    C  
ATOM    524  CG  ASN A  67     -14.833 -16.708   9.610  1.00 81.74      A    C  
ATOM    525  ND2 ASN A  67     -14.343 -16.188   8.511  1.00 72.35      A    N  
ATOM    526  OD1 ASN A  67     -16.049 -16.746   9.785  1.00 72.89      A    O  
ATOM    527  N   ASP A  68     -12.477 -17.705  13.578  1.00 87.06      A    N  
ATOM    528  CA  ASP A  68     -11.665 -18.571  14.441  1.00 86.90      A    C  
ATOM    529  C   ASP A  68     -11.756 -18.172  15.927  1.00 87.53      A    C  
ATOM    530  O   ASP A  68     -10.778 -18.221  16.678  1.00 81.85      A    O  
ATOM    531  CB  ASP A  68     -10.213 -18.610  13.922  1.00 82.71      A    C  
ATOM    532  CG  ASP A  68     -10.114 -19.168  12.497  1.00 74.12      A    C  
ATOM    533  OD1 ASP A  68     -10.800 -20.169  12.208  1.00 67.20      A    O  
ATOM    534  OD2 ASP A  68      -9.342 -18.579  11.710  1.00 66.71      A    O1-
ATOM    535  N   SER A  69     -12.928 -17.729  16.365  1.00 87.24      A    N  
ATOM    536  CA  SER A  69     -13.133 -17.236  17.730  1.00 87.20      A    C  
ATOM    537  C   SER A  69     -13.679 -18.292  18.692  1.00 88.56      A    C  
ATOM    538  O   SER A  69     -14.266 -19.302  18.306  1.00 85.75      A    O  
ATOM    539  CB  SER A  69     -13.989 -15.983  17.733  1.00 84.20      A    C  
ATOM    540  OG  SER A  69     -15.273 -16.258  17.223  1.00 77.27      A    O  
ATOM    541  N   SER A  70     -13.503 -18.042  19.983  1.00 89.88      A    N  
ATOM    542  CA  SER A  70     -14.090 -18.872  21.034  1.00 90.60      A    C  
ATOM    543  C   SER A  70     -15.616 -18.730  21.066  1.00 91.71      A    C  
ATOM    544  O   SER A  70     -16.166 -17.690  20.704  1.00 91.03      A    O  
ATOM    545  CB  SER A  70     -13.472 -18.530  22.393  1.00 88.95      A    C  
ATOM    546  OG  SER A  70     -13.911 -17.273  22.859  1.00 84.95      A    O  
ATOM    547  N   ALA A  71     -16.302 -19.748  21.583  1.00 90.43      A    N  
ATOM    548  CA  ALA A  71     -17.756 -19.707  21.760  1.00 91.20      A    C  
ATOM    549  C   ALA A  71     -18.231 -18.505  22.598  1.00 92.19      A    C  
ATOM    550  O   ALA A  71     -19.320 -17.983  22.370  1.00 90.96      A    O  
ATOM    551  CB  ALA A  71     -18.179 -21.025  22.406  1.00 90.22      A    C  
ATOM    552  N   TYR A  72     -17.403 -18.036  23.531  1.00 92.07      A    N  
ATOM    553  CA  TYR A  72     -17.663 -16.843  24.329  1.00 91.99      A    C  
ATOM    554  C   TYR A  72     -17.710 -15.565  23.470  1.00 93.22      A    C  
ATOM    555  O   TYR A  72     -18.661 -14.794  23.572  1.00 92.52      A    O  
ATOM    556  CB  TYR A  72     -16.582 -16.747  25.415  1.00 89.75      A    C  
ATOM    557  CG  TYR A  72     -16.637 -15.448  26.170  1.00 80.46      A    C  
ATOM    558  CD1 TYR A  72     -15.753 -14.396  25.840  1.00 72.24      A    C  
ATOM    559  CD2 TYR A  72     -17.642 -15.240  27.134  1.00 68.80      A    C  
ATOM    560  CE1 TYR A  72     -15.897 -13.136  26.443  1.00 59.13      A    C  
ATOM    561  CE2 TYR A  72     -17.793 -13.983  27.731  1.00 60.46      A    C  
ATOM    562  CZ  TYR A  72     -16.936 -12.923  27.377  1.00 58.57      A    C  
ATOM    563  OH  TYR A  72     -17.121 -11.699  27.904  1.00 58.77      A    O  
ATOM    564  N   VAL A  73     -16.715 -15.361  22.577  1.00 91.48      A    N  
ATOM    565  CA  VAL A  73     -16.656 -14.202  21.672  1.00 92.57      A    C  
ATOM    566  C   VAL A  73     -17.822 -14.234  20.682  1.00 93.68      A    C  
ATOM    567  O   VAL A  73     -18.467 -13.210  20.470  1.00 93.46      A    O  
ATOM    568  CB  VAL A  73     -15.303 -14.140  20.937  1.00 91.76      A    C  
ATOM    569  CG1 VAL A  73     -15.249 -13.027  19.880  1.00 87.73      A    C  
ATOM    570  CG2 VAL A  73     -14.150 -13.889  21.919  1.00 88.06      A    C  
ATOM    571  N   LEU A  74     -18.158 -15.415  20.152  1.00 92.64      A    N  
ATOM    572  CA  LEU A  74     -19.318 -15.576  19.273  1.00 93.38      A    C  
ATOM    573  C   LEU A  74     -20.633 -15.203  19.982  1.00 94.30      A    C  
ATOM    574  O   LEU A  74     -21.426 -14.459  19.430  1.00 93.99      A    O  
ATOM    575  CB  LEU A  74     -19.399 -17.013  18.736  1.00 92.30      A    C  
ATOM    576  CG  LEU A  74     -18.315 -17.380  17.706  1.00 87.52      A    C  
ATOM    577  CD1 LEU A  74     -18.443 -18.860  17.341  1.00 81.43      A    C  
ATOM    578  CD2 LEU A  74     -18.440 -16.568  16.419  1.00 80.89      A    C  
ATOM    579  N   ALA A  75     -20.846 -15.687  21.214  1.00 93.41      A    N  
ATOM    580  CA  ALA A  75     -22.056 -15.367  21.972  1.00 93.80      A    C  
ATOM    581  C   ALA A  75     -22.178 -13.864  22.276  1.00 94.61      A    C  
ATOM    582  O   ALA A  75     -23.252 -13.295  22.119  1.00 94.30      A    O  
ATOM    583  CB  ALA A  75     -22.065 -16.202  23.252  1.00 93.33      A    C  
ATOM    584  N   ALA A  76     -21.073 -13.206  22.649  1.00 94.24      A    N  
ATOM    585  CA  ALA A  76     -21.037 -11.760  22.855  1.00 94.62      A    C  
ATOM    586  C   ALA A  76     -21.338 -10.992  21.554  1.00 95.37      A    C  
ATOM    587  O   ALA A  76     -22.162 -10.083  21.546  1.00 94.99      A    O  
ATOM    588  CB  ALA A  76     -19.668 -11.399  23.437  1.00 94.31      A    C  
ATOM    589  N   GLY A  77     -20.724 -11.395  20.427  1.00 94.42      A    N  
ATOM    590  CA  GLY A  77     -21.009 -10.803  19.124  1.00 94.85      A    C  
ATOM    591  C   GLY A  77     -22.456 -11.008  18.663  1.00 95.74      A    C  
ATOM    592  O   GLY A  77     -23.037 -10.129  18.039  1.00 95.45      A    O  
ATOM    593  N   MET A  78     -23.068 -12.147  19.004  1.00 95.35      A    N  
ATOM    594  CA  MET A  78     -24.492 -12.384  18.760  1.00 95.76      A    C  
ATOM    595  C   MET A  78     -25.381 -11.434  19.571  1.00 96.26      A    C  
ATOM    596  O   MET A  78     -26.360 -10.926  19.020  1.00 95.79      A    O  
ATOM    597  CB  MET A  78     -24.859 -13.841  19.065  1.00 95.43      A    C  
ATOM    598  CG  MET A  78     -24.310 -14.835  18.043  1.00 93.67      A    C  
ATOM    599  SD  MET A  78     -24.577 -16.572  18.513  1.00 92.67      A    S  
ATOM    600  CE  MET A  78     -26.385 -16.640  18.357  1.00 82.26      A    C  
ATOM    601  N   ASP A  79     -25.053 -11.139  20.828  1.00 96.03      A    N  
ATOM    602  CA  ASP A  79     -25.758 -10.117  21.612  1.00 96.46      A    C  
ATOM    603  C   ASP A  79     -25.646  -8.728  20.944  1.00 96.86      A    C  
ATOM    604  O   ASP A  79     -26.639  -8.007  20.858  1.00 95.93      A    O  
ATOM    605  CB  ASP A  79     -25.229 -10.078  23.061  1.00 96.01      A    C  
ATOM    606  CG  ASP A  79     -25.749 -11.189  23.989  1.00 95.34      A    C  
ATOM    607  OD1 ASP A  79     -26.791 -11.818  23.703  1.00 90.67      A    O  
ATOM    608  OD2 ASP A  79     -25.178 -11.387  25.087  1.00 90.62      A    O1-
ATOM    609  N   VAL A  80     -24.470  -8.376  20.373  1.00 96.55      A    N  
ATOM    610  CA  VAL A  80     -24.300  -7.145  19.587  1.00 96.92      A    C  
ATOM    611  C   VAL A  80     -25.191  -7.145  18.347  1.00 97.01      A    C  
ATOM    612  O   VAL A  80     -25.850  -6.142  18.076  1.00 96.29      A    O  
ATOM    613  CB  VAL A  80     -22.833  -6.911  19.179  1.00 96.61      A    C  
ATOM    614  CG1 VAL A  80     -22.668  -5.635  18.334  1.00 92.84      A    C  
ATOM    615  CG2 VAL A  80     -21.933  -6.753  20.401  1.00 91.70      A    C  
ATOM    616  N   CYS A  81     -25.268  -8.251  17.613  1.00 96.56      A    N  
ATOM    617  CA  CYS A  81     -26.161  -8.355  16.458  1.00 96.32      A    C  
ATOM    618  C   CYS A  81     -27.625  -8.048  16.820  1.00 95.91      A    C  
ATOM    619  O   CYS A  81     -28.304  -7.365  16.064  1.00 95.01      A    O  
ATOM    620  CB  CYS A  81     -26.076  -9.757  15.839  1.00 96.22      A    C  
ATOM    621  SG  CYS A  81     -24.476 -10.041  15.045  1.00 94.38      A    S  
ATOM    622  N   LEU A  82     -28.091  -8.516  17.987  1.00 96.27      A    N  
ATOM    623  CA  LEU A  82     -29.443  -8.219  18.460  1.00 95.74      A    C  
ATOM    624  C   LEU A  82     -29.630  -6.732  18.770  1.00 95.73      A    C  
ATOM    625  O   LEU A  82     -30.664  -6.168  18.427  1.00 94.49      A    O  
ATOM    626  CB  LEU A  82     -29.772  -9.079  19.694  1.00 95.40      A    C  
ATOM    627  CG  LEU A  82     -29.856 -10.594  19.441  1.00 94.62      A    C  
ATOM    628  CD1 LEU A  82     -30.128 -11.307  20.768  1.00 89.62      A    C  
ATOM    629  CD2 LEU A  82     -30.970 -10.959  18.451  1.00 90.37      A    C  
ATOM    630  N   ILE A  83     -28.633  -6.079  19.381  1.00 96.16      A    N  
ATOM    631  CA  ILE A  83     -28.680  -4.637  19.679  1.00 95.96      A    C  
ATOM    632  C   ILE A  83     -28.705  -3.794  18.389  1.00 95.58      A    C  
ATOM    633  O   ILE A  83     -29.417  -2.792  18.319  1.00 94.11      A    O  
ATOM    634  CB  ILE A  83     -27.501  -4.232  20.590  1.00 95.95      A    C  
ATOM    635  CG1 ILE A  83     -27.659  -4.873  21.982  1.00 94.21      A    C  
ATOM    636  CG2 ILE A  83     -27.392  -2.698  20.729  1.00 93.94      A    C  
ATOM    637  CD1 ILE A  83     -26.411  -4.755  22.866  1.00 90.00      A    C  
ATOM    638  N   LEU A  84     -27.934  -4.203  17.367  1.00 95.28      A    N  
ATOM    639  CA  LEU A  84     -27.854  -3.502  16.081  1.00 94.58      A    C  
ATOM    640  C   LEU A  84     -29.107  -3.668  15.202  1.00 93.72      A    C  
ATOM    641  O   LEU A  84     -29.268  -2.937  14.229  1.00 91.31      A    O  
ATOM    642  CB  LEU A  84     -26.579  -3.944  15.341  1.00 95.05      A    C  
ATOM    643  CG  LEU A  84     -25.247  -3.555  16.018  1.00 94.81      A    C  
ATOM    644  CD1 LEU A  84     -24.081  -4.058  15.162  1.00 88.72      A    C  
ATOM    645  CD2 LEU A  84     -25.079  -2.048  16.192  1.00 89.30      A    C  
ATOM    646  N   GLY A  85     -30.016  -4.591  15.546  1.00 94.32      A    N  
ATOM    647  CA  GLY A  85     -31.336  -4.720  14.939  1.00 93.84      A    C  
ATOM    648  C   GLY A  85     -31.399  -5.644  13.712  1.00 94.75      A    C  
ATOM    649  O   GLY A  85     -30.523  -6.479  13.478  1.00 93.20      A    O  
ATOM    650  N   ASP A  86     -32.461  -5.486  12.927  1.00 93.77      A    N  
ATOM    651  CA  ASP A  86     -32.875  -6.443  11.891  1.00 94.07      A    C  
ATOM    652  C   ASP A  86     -31.837  -6.649  10.774  1.00 94.75      A    C  
ATOM    653  O   ASP A  86     -31.668  -7.774  10.294  1.00 92.20      A    O  
ATOM    654  CB  ASP A  86     -34.207  -5.987  11.279  1.00 92.48      A    C  
ATOM    655  CG  ASP A  86     -35.385  -6.113  12.254  1.00 88.22      A    C  
ATOM    656  OD1 ASP A  86     -35.289  -6.955  13.183  1.00 80.51      A    O  
ATOM    657  OD2 ASP A  86     -36.377  -5.381  12.048  1.00 80.28      A    O1-
ATOM    658  N   ASP A  87     -31.064  -5.622  10.423  1.00 94.49      A    N  
ATOM    659  CA  ASP A  87     -29.995  -5.706   9.424  1.00 94.73      A    C  
ATOM    660  C   ASP A  87     -28.896  -6.722   9.804  1.00 95.66      A    C  
ATOM    661  O   ASP A  87     -28.189  -7.246   8.941  1.00 93.24      A    O  
ATOM    662  CB  ASP A  87     -29.347  -4.321   9.255  1.00 93.46      A    C  
ATOM    663  CG  ASP A  87     -30.202  -3.291   8.510  1.00 90.49      A    C  
ATOM    664  OD1 ASP A  87     -31.212  -3.697   7.881  1.00 83.30      A    O  
ATOM    665  OD2 ASP A  87     -29.781  -2.118   8.515  1.00 83.04      A    O1-
ATOM    666  N   PHE A  88     -28.761  -7.015  11.098  1.00 94.68      A    N  
ATOM    667  CA  PHE A  88     -27.804  -7.981  11.634  1.00 95.25      A    C  
ATOM    668  C   PHE A  88     -28.445  -9.324  12.008  1.00 95.76      A    C  
ATOM    669  O   PHE A  88     -27.729 -10.242  12.426  1.00 94.06      A    O  
ATOM    670  CB  PHE A  88     -27.035  -7.357  12.803  1.00 95.39      A    C  
ATOM    671  CG  PHE A  88     -25.978  -6.368  12.356  1.00 95.80      A    C  
ATOM    672  CD1 PHE A  88     -24.639  -6.775  12.230  1.00 90.25      A    C  
ATOM    673  CD2 PHE A  88     -26.334  -5.045  12.051  1.00 90.76      A    C  
ATOM    674  CE1 PHE A  88     -23.655  -5.862  11.823  1.00 90.23      A    C  
ATOM    675  CE2 PHE A  88     -25.354  -4.129  11.636  1.00 90.79      A    C  
ATOM    676  CZ  PHE A  88     -24.017  -4.535  11.525  1.00 94.14      A    C  
ATOM    677  N   ARG A  89     -29.766  -9.492  11.828  1.00 96.20      A    N  
ATOM    678  CA  ARG A  89     -30.449 -10.762  12.128  1.00 96.13      A    C  
ATOM    679  C   ARG A  89     -29.868 -11.948  11.341  1.00 96.48      A    C  
ATOM    680  O   ARG A  89     -29.581 -12.966  11.975  1.00 95.70      A    O  
ATOM    681  CB  ARG A  89     -31.972 -10.594  11.967  1.00 94.98      A    C  
ATOM    682  CG  ARG A  89     -32.758 -11.855  12.346  1.00 90.47      A    C  
ATOM    683  CD  ARG A  89     -32.539 -12.277  13.801  1.00 87.67      A    C  
ATOM    684  NE  ARG A  89     -33.285 -13.499  14.109  1.00 82.21      A    N  
ATOM    685  CZ  ARG A  89     -34.363 -13.617  14.865  1.00 77.68      A    C  
ATOM    686  NH1 ARG A  89     -34.910 -12.627  15.492  1.00 69.31      A    N1+
ATOM    687  NH2 ARG A  89     -34.934 -14.774  14.992  1.00 70.05      A    N  
ATOM    688  N   PRO A  90     -29.547 -11.841  10.044  1.00 95.75      A    N  
ATOM    689  CA  PRO A  90     -28.884 -12.930   9.325  1.00 95.60      A    C  
ATOM    690  C   PRO A  90     -27.498 -13.294   9.903  1.00 95.88      A    C  
ATOM    691  O   PRO A  90     -27.086 -14.451   9.854  1.00 94.74      A    O  
ATOM    692  CB  PRO A  90     -28.761 -12.438   7.876  1.00 95.30      A    C  
ATOM    693  CG  PRO A  90     -29.877 -11.394   7.746  1.00 93.96      A    C  
ATOM    694  CD  PRO A  90     -29.894 -10.762   9.129  1.00 95.80      A    C  
ATOM    695  N   LYS A  91     -26.796 -12.327  10.471  1.00 96.05      A    N  
ATOM    696  CA  LYS A  91     -25.493 -12.546  11.120  1.00 95.86      A    C  
ATOM    697  C   LYS A  91     -25.656 -13.234  12.475  1.00 96.12      A    C  
ATOM    698  O   LYS A  91     -24.863 -14.116  12.793  1.00 95.19      A    O  
ATOM    699  CB  LYS A  91     -24.719 -11.221  11.268  1.00 95.34      A    C  
ATOM    700  CG  LYS A  91     -24.500 -10.445   9.945  1.00 93.09      A    C  
ATOM    701  CD  LYS A  91     -23.640 -11.200   8.921  1.00 89.28      A    C  
ATOM    702  CE  LYS A  91     -23.416 -10.279   7.714  1.00 84.51      A    C  
ATOM    703  NZ  LYS A  91     -22.498 -10.855   6.703  1.00 74.96      A    N1+
ATOM    704  N   PHE A  92     -26.715 -12.897  13.237  1.00 95.55      A    N  
ATOM    705  CA  PHE A  92     -27.101 -13.599  14.458  1.00 95.17      A    C  
ATOM    706  C   PHE A  92     -27.400 -15.078  14.184  1.00 95.47      A    C  
ATOM    707  O   PHE A  92     -26.840 -15.952  14.846  1.00 94.67      A    O  
ATOM    708  CB  PHE A  92     -28.305 -12.895  15.098  1.00 94.93      A    C  
ATOM    709  CG  PHE A  92     -28.828 -13.589  16.339  1.00 95.26      A    C  
ATOM    710  CD1 PHE A  92     -29.851 -14.554  16.248  1.00 90.65      A    C  
ATOM    711  CD2 PHE A  92     -28.277 -13.284  17.597  1.00 91.24      A    C  
ATOM    712  CE1 PHE A  92     -30.320 -15.203  17.401  1.00 91.32      A    C  
ATOM    713  CE2 PHE A  92     -28.745 -13.927  18.745  1.00 91.04      A    C  
ATOM    714  CZ  PHE A  92     -29.769 -14.883  18.647  1.00 93.88      A    C  
ATOM    715  N   ASP A  93     -28.204 -15.372  13.165  1.00 95.33      A    N  
ATOM    716  CA  ASP A  93     -28.584 -16.741  12.801  1.00 94.74      A    C  
ATOM    717  C   ASP A  93     -27.360 -17.559  12.352  1.00 94.64      A    C  
ATOM    718  O   ASP A  93     -27.130 -18.671  12.840  1.00 93.26      A    O  
ATOM    719  CB  ASP A  93     -29.685 -16.706  11.723  1.00 94.39      A    C  
ATOM    720  CG  ASP A  93     -31.014 -16.081  12.201  1.00 93.43      A    C  
ATOM    721  OD1 ASP A  93     -31.304 -16.122  13.419  1.00 86.96      A    O  
ATOM    722  OD2 ASP A  93     -31.754 -15.571  11.339  1.00 87.31      A    O1-
ATOM    723  N   SER A  94     -26.480 -16.969  11.531  1.00 94.85      A    N  
ATOM    724  CA  SER A  94     -25.196 -17.589  11.168  1.00 94.09      A    C  
ATOM    725  C   SER A  94     -24.285 -17.809  12.378  1.00 93.94      A    C  
ATOM    726  O   SER A  94     -23.603 -18.840  12.491  1.00 92.56      A    O  
ATOM    727  CB  SER A  94     -24.489 -16.709  10.136  1.00 93.28      A    C  
ATOM    728  OG  SER A  94     -23.271 -17.314   9.715  1.00 78.31      A    O  
ATOM    729  N   GLY A  95     -24.269 -16.877  13.341  1.00 93.20      A    N  
ATOM    730  CA  GLY A  95     -23.561 -17.021  14.608  1.00 92.75      A    C  
ATOM    731  C   GLY A  95     -24.088 -18.190  15.439  1.00 93.03      A    C  
ATOM    732  O   GLY A  95     -23.291 -18.949  15.995  1.00 92.43      A    O  
ATOM    733  N   ALA A  96     -25.397 -18.388  15.465  1.00 93.03      A    N  
ATOM    734  CA  ALA A  96     -26.030 -19.500  16.162  1.00 92.52      A    C  
ATOM    735  C   ALA A  96     -25.632 -20.861  15.565  1.00 92.58      A    C  
ATOM    736  O   ALA A  96     -25.343 -21.806  16.310  1.00 91.55      A    O  
ATOM    737  CB  ALA A  96     -27.553 -19.294  16.150  1.00 92.18      A    C  
ATOM    738  N   GLU A  97     -25.532 -20.952  14.241  1.00 92.51      A    N  
ATOM    739  CA  GLU A  97     -25.033 -22.153  13.554  1.00 92.04      A    C  
ATOM    740  C   GLU A  97     -23.569 -22.443  13.918  1.00 91.76      A    C  
ATOM    741  O   GLU A  97     -23.241 -23.571  14.299  1.00 90.33      A    O  
ATOM    742  CB  GLU A  97     -25.167 -21.992  12.033  1.00 91.87      A    C  
ATOM    743  CG  GLU A  97     -26.628 -22.001  11.555  1.00 83.49      A    C  
ATOM    744  CD  GLU A  97     -26.754 -21.849  10.022  1.00 76.58      A    C  
ATOM    745  OE1 GLU A  97     -27.894 -21.913   9.537  1.00 67.48      A    O  
ATOM    746  OE2 GLU A  97     -25.702 -21.715   9.348  1.00 67.77      A    O1-
ATOM    747  N   LYS A  98     -22.705 -21.444  13.876  1.00 92.38      A    N  
ATOM    748  CA  LYS A  98     -21.297 -21.571  14.274  1.00 91.47      A    C  
ATOM    749  C   LYS A  98     -21.155 -21.997  15.738  1.00 91.69      A    C  
ATOM    750  O   LYS A  98     -20.372 -22.889  16.060  1.00 90.60      A    O  
ATOM    751  CB  LYS A  98     -20.554 -20.241  14.056  1.00 91.00      A    C  
ATOM    752  CG  LYS A  98     -20.313 -19.888  12.580  1.00 86.59      A    C  
ATOM    753  CD  LYS A  98     -19.587 -18.533  12.497  1.00 83.13      A    C  
ATOM    754  CE  LYS A  98     -19.312 -18.099  11.055  1.00 76.90      A    C  
ATOM    755  NZ  LYS A  98     -18.532 -16.824  11.016  1.00 69.57      A    N1+
ATOM    756  N   LEU A  99     -21.944 -21.396  16.628  1.00 90.70      A    N  
ATOM    757  CA  LEU A  99     -21.930 -21.720  18.051  1.00 90.46      A    C  
ATOM    758  C   LEU A  99     -22.390 -23.166  18.315  1.00 90.22      A    C  
ATOM    759  O   LEU A  99     -21.804 -23.861  19.147  1.00 88.86      A    O  
ATOM    760  CB  LEU A  99     -22.803 -20.670  18.770  1.00 89.94      A    C  
ATOM    761  CG  LEU A  99     -22.660 -20.701  20.295  1.00 87.07      A    C  
ATOM    762  CD1 LEU A  99     -21.254 -20.329  20.755  1.00 79.92      A    C  
ATOM    763  CD2 LEU A  99     -23.633 -19.698  20.916  1.00 80.38      A    C  
ATOM    764  N   SER A 100     -23.377 -23.641  17.542  1.00 91.04      A    N  
ATOM    765  CA  SER A 100     -23.845 -25.028  17.591  1.00 89.99      A    C  
ATOM    766  C   SER A 100     -22.758 -26.029  17.157  1.00 89.65      A    C  
ATOM    767  O   SER A 100     -22.634 -27.092  17.757  1.00 88.54      A    O  
ATOM    768  CB  SER A 100     -25.092 -25.189  16.723  1.00 89.40      A    C  
ATOM    769  OG  SER A 100     -25.647 -26.474  16.903  1.00 75.72      A    O  
ATOM    770  N   GLN A 101     -21.928 -25.686  16.172  1.00 90.29      A    N  
ATOM    771  CA  GLN A 101     -20.780 -26.504  15.762  1.00 89.62      A    C  
ATOM    772  C   GLN A 101     -19.730 -26.644  16.872  1.00 89.33      A    C  
ATOM    773  O   GLN A 101     -19.053 -27.668  16.958  1.00 87.97      A    O  
ATOM    774  CB  GLN A 101     -20.126 -25.900  14.507  1.00 90.08      A    C  
ATOM    775  CG  GLN A 101     -21.030 -25.974  13.264  1.00 87.97      A    C  
ATOM    776  CD  GLN A 101     -20.496 -25.156  12.091  1.00 83.86      A    C  
ATOM    777  NE2 GLN A 101     -21.289 -24.946  11.070  1.00 76.09      A    N  
ATOM    778  OE1 GLN A 101     -19.373 -24.697  12.059  1.00 78.04      A    O  
ATOM    779  N   LEU A 102     -19.655 -25.674  17.779  1.00 88.86      A    N  
ATOM    780  CA  LEU A 102     -18.806 -25.707  18.980  1.00 88.32      A    C  
ATOM    781  C   LEU A 102     -19.487 -26.410  20.181  1.00 87.91      A    C  
ATOM    782  O   LEU A 102     -18.952 -26.401  21.285  1.00 85.09      A    O  
ATOM    783  CB  LEU A 102     -18.359 -24.273  19.321  1.00 88.36      A    C  
ATOM    784  CG  LEU A 102     -17.534 -23.577  18.218  1.00 87.31      A    C  
ATOM    785  CD1 LEU A 102     -17.233 -22.140  18.645  1.00 81.82      A    C  
ATOM    786  CD2 LEU A 102     -16.204 -24.286  17.952  1.00 82.40      A    C  
ATOM    787  N   GLY A 103     -20.661 -27.004  19.971  1.00 87.90      A    N  
ATOM    788  CA  GLY A 103     -21.407 -27.719  21.011  1.00 87.14      A    C  
ATOM    789  C   GLY A 103     -22.108 -26.817  22.028  1.00 87.38      A    C  
ATOM    790  O   GLY A 103     -22.549 -27.299  23.080  1.00 84.55      A    O  
ATOM    791  N   GLN A 104     -22.242 -25.519  21.743  1.00 90.22      A    N  
ATOM    792  CA  GLN A 104     -22.908 -24.534  22.592  1.00 90.50      A    C  
ATOM    793  C   GLN A 104     -24.121 -23.917  21.882  1.00 91.36      A    C  
ATOM    794  O   GLN A 104     -24.279 -24.031  20.673  1.00 90.05      A    O  
ATOM    795  CB  GLN A 104     -21.904 -23.473  23.060  1.00 89.20      A    C  
ATOM    796  CG  GLN A 104     -20.768 -24.078  23.890  1.00 83.66      A    C  
ATOM    797  CD  GLN A 104     -19.915 -23.029  24.616  1.00 79.39      A    C  
ATOM    798  NE2 GLN A 104     -18.791 -23.406  25.169  1.00 68.01      A    N  
ATOM    799  OE1 GLN A 104     -20.260 -21.868  24.726  1.00 70.35      A    O  
ATOM    800  N   ALA A 105     -25.003 -23.280  22.647  1.00 90.54      A    N  
ATOM    801  CA  ALA A 105     -26.184 -22.612  22.105  1.00 90.52      A    C  
ATOM    802  C   ALA A 105     -26.379 -21.260  22.789  1.00 91.03      A    C  
ATOM    803  O   ALA A 105     -26.206 -21.134  24.000  1.00 89.19      A    O  
ATOM    804  CB  ALA A 105     -27.412 -23.518  22.273  1.00 88.83      A    C  
ATOM    805  N   HIS A 106     -26.779 -20.259  22.006  1.00 92.36      A    N  
ATOM    806  CA  HIS A 106     -27.121 -18.939  22.525  1.00 92.98      A    C  
ATOM    807  C   HIS A 106     -28.472 -18.996  23.252  1.00 93.37      A    C  
ATOM    808  O   HIS A 106     -29.435 -19.565  22.740  1.00 91.84      A    O  
ATOM    809  CB  HIS A 106     -27.145 -17.938  21.371  1.00 92.53      A    C  
ATOM    810  CG  HIS A 106     -27.164 -16.518  21.856  1.00 93.77      A    C  
ATOM    811  CD2 HIS A 106     -26.064 -15.738  22.060  1.00 86.44      A    C  
ATOM    812  ND1 HIS A 106     -28.279 -15.791  22.220  1.00 85.31      A    N  
ATOM    813  CE1 HIS A 106     -27.845 -14.589  22.635  1.00 88.12      A    C  
ATOM    814  NE2 HIS A 106     -26.513 -14.529  22.542  1.00 89.46      A    N  
ATOM    815  N   ASP A 107     -28.544 -18.425  24.452  1.00 93.21      A    N  
ATOM    816  CA  ASP A 107     -29.727 -18.513  25.326  1.00 93.08      A    C  
ATOM    817  C   ASP A 107     -30.969 -17.815  24.753  1.00 93.91      A    C  
ATOM    818  O   ASP A 107     -32.092 -18.290  24.977  1.00 92.09      A    O  
ATOM    819  CB  ASP A 107     -29.378 -18.003  26.734  1.00 91.13      A    C  
ATOM    820  CG  ASP A 107     -28.915 -16.541  26.825  1.00 90.58      A    C  
ATOM    821  OD1 ASP A 107     -28.490 -15.958  25.810  1.00 85.76      A    O  
ATOM    822  OD2 ASP A 107     -28.917 -16.001  27.946  1.00 85.51      A    O1-
ATOM    823  N   LEU A 108     -30.794 -16.757  23.975  1.00 92.67      A    N  
ATOM    824  CA  LEU A 108     -31.887 -16.027  23.334  1.00 93.43      A    C  
ATOM    825  C   LEU A 108     -32.326 -16.638  21.992  1.00 93.87      A    C  
ATOM    826  O   LEU A 108     -33.494 -16.481  21.637  1.00 92.29      A    O  
ATOM    827  CB  LEU A 108     -31.513 -14.540  23.172  1.00 93.55      A    C  
ATOM    828  CG  LEU A 108     -31.184 -13.819  24.495  1.00 93.88      A    C  
ATOM    829  CD1 LEU A 108     -30.875 -12.351  24.220  1.00 88.89      A    C  
ATOM    830  CD2 LEU A 108     -32.351 -13.875  25.488  1.00 89.26      A    C  
ATOM    831  N   ALA A 109     -31.471 -17.380  21.293  1.00 92.91      A    N  
ATOM    832  CA  ALA A 109     -31.769 -17.884  19.948  1.00 92.53      A    C  
ATOM    833  C   ALA A 109     -33.102 -18.668  19.837  1.00 92.76      A    C  
ATOM    834  O   ALA A 109     -33.868 -18.415  18.910  1.00 90.75      A    O  
ATOM    835  CB  ALA A 109     -30.569 -18.699  19.433  1.00 92.04      A    C  
ATOM    836  N   PRO A 110     -33.463 -19.571  20.782  1.00 93.85      A    N  
ATOM    837  CA  PRO A 110     -34.714 -20.320  20.681  1.00 92.94      A    C  
ATOM    838  C   PRO A 110     -35.961 -19.542  21.134  1.00 93.54      A    C  
ATOM    839  O   PRO A 110     -37.069 -20.083  21.079  1.00 91.07      A    O  
ATOM    840  CB  PRO A 110     -34.482 -21.561  21.553  1.00 91.25      A    C  
ATOM    841  CG  PRO A 110     -33.539 -21.051  22.645  1.00 89.31      A    C  
ATOM    842  CD  PRO A 110     -32.654 -20.076  21.879  1.00 92.35      A    C  
ATOM    843  N   ILE A 111     -35.806 -18.341  21.676  1.00 93.79      A    N  
ATOM    844  CA  ILE A 111     -36.900 -17.590  22.307  1.00 93.73      A    C  
ATOM    845  C   ILE A 111     -37.045 -16.154  21.807  1.00 94.45      A    C  
ATOM    846  O   ILE A 111     -38.000 -15.505  22.210  1.00 92.75      A    O  
ATOM    847  CB  ILE A 111     -36.793 -17.616  23.853  1.00 92.62      A    C  
ATOM    848  CG1 ILE A 111     -35.535 -16.897  24.372  1.00 88.41      A    C  
ATOM    849  CG2 ILE A 111     -36.858 -19.058  24.385  1.00 86.76      A    C  
ATOM    850  CD1 ILE A 111     -35.553 -16.647  25.896  1.00 84.59      A    C  
ATOM    851  N   ILE A 112     -36.125 -15.659  20.964  1.00 93.56      A    N  
ATOM    852  CA  ILE A 112     -36.062 -14.253  20.562  1.00 93.03      A    C  
ATOM    853  C   ILE A 112     -37.347 -13.772  19.860  1.00 93.52      A    C  
ATOM    854  O   ILE A 112     -37.777 -12.653  20.099  1.00 91.65      A    O  
ATOM    855  CB  ILE A 112     -34.794 -13.991  19.721  1.00 91.56      A    C  
ATOM    856  CG1 ILE A 112     -34.506 -12.501  19.504  1.00 83.46      A    C  
ATOM    857  CG2 ILE A 112     -34.811 -14.714  18.362  1.00 81.41      A    C  
ATOM    858  CD1 ILE A 112     -34.219 -11.726  20.797  1.00 73.55      A    C  
ATOM    859  N   ASP A 113     -38.020 -14.659  19.123  1.00 93.25      A    N  
ATOM    860  CA  ASP A 113     -39.275 -14.347  18.425  1.00 93.22      A    C  
ATOM    861  C   ASP A 113     -40.533 -14.636  19.281  1.00 93.93      A    C  
ATOM    862  O   ASP A 113     -41.667 -14.519  18.817  1.00 91.07      A    O  
ATOM    863  CB  ASP A 113     -39.297 -15.110  17.081  1.00 91.82      A    C  
ATOM    864  CG  ASP A 113     -38.042 -14.862  16.242  1.00 90.54      A    C  
ATOM    865  OD1 ASP A 113     -37.634 -13.699  16.062  1.00 83.84      A    O  
ATOM    866  OD2 ASP A 113     -37.395 -15.843  15.818  1.00 84.35      A    O1-
ATOM    867  N   ASP A 114     -40.355 -15.049  20.546  1.00 92.71      A    N  
ATOM    868  CA  ASP A 114     -41.450 -15.367  21.470  1.00 93.68      A    C  
ATOM    869  C   ASP A 114     -41.492 -14.345  22.623  1.00 93.91      A    C  
ATOM    870  O   ASP A 114     -40.918 -14.544  23.698  1.00 92.28      A    O  
ATOM    871  CB  ASP A 114     -41.323 -16.826  21.944  1.00 93.21      A    C  
ATOM    872  CG  ASP A 114     -42.502 -17.363  22.769  1.00 92.49      A    C  
ATOM    873  OD1 ASP A 114     -43.225 -16.586  23.447  1.00 86.56      A    O  
ATOM    874  OD2 ASP A 114     -42.643 -18.619  22.819  1.00 86.83      A    O1-
ATOM    875  N   GLU A 115     -42.264 -13.274  22.422  1.00 93.68      A    N  
ATOM    876  CA  GLU A 115     -42.408 -12.157  23.371  1.00 93.25      A    C  
ATOM    877  C   GLU A 115     -42.790 -12.613  24.791  1.00 93.76      A    C  
ATOM    878  O   GLU A 115     -42.318 -12.068  25.797  1.00 92.10      A    O  
ATOM    879  CB  GLU A 115     -43.480 -11.217  22.798  1.00 91.35      A    C  
ATOM    880  CG  GLU A 115     -43.546  -9.867  23.514  1.00 80.42      A    C  
ATOM    881  CD  GLU A 115     -44.761  -9.017  23.093  1.00 74.05      A    C  
ATOM    882  OE1 GLU A 115     -44.943  -7.955  23.730  1.00 65.77      A    O  
ATOM    883  OE2 GLU A 115     -45.556  -9.506  22.268  1.00 65.58      A    O1-
ATOM    884  N   LYS A 116     -43.595 -13.666  24.914  1.00 94.47      A    N  
ATOM    885  CA  LYS A 116     -43.989 -14.195  26.224  1.00 94.74      A    C  
ATOM    886  C   LYS A 116     -42.808 -14.843  26.945  1.00 95.25      A    C  
ATOM    887  O   LYS A 116     -42.659 -14.666  28.157  1.00 93.90      A    O  
ATOM    888  CB  LYS A 116     -45.139 -15.206  26.080  1.00 93.95      A    C  
ATOM    889  CG  LYS A 116     -46.442 -14.535  25.636  1.00 83.42      A    C  
ATOM    890  CD  LYS A 116     -47.561 -15.568  25.498  1.00 79.16      A    C  
ATOM    891  CE  LYS A 116     -48.828 -14.862  25.036  1.00 69.84      A    C  
ATOM    892  NZ  LYS A 116     -49.912 -15.818  24.698  1.00 60.25      A    N1+
ATOM    893  N   LYS A 117     -41.967 -15.586  26.222  1.00 94.28      A    N  
ATOM    894  CA  LYS A 117     -40.763 -16.209  26.806  1.00 94.61      A    C  
ATOM    895  C   LYS A 117     -39.708 -15.168  27.148  1.00 95.23      A    C  
ATOM    896  O   LYS A 117     -39.137 -15.257  28.237  1.00 94.48      A    O  
ATOM    897  CB  LYS A 117     -40.189 -17.266  25.864  1.00 94.40      A    C  
ATOM    898  CG  LYS A 117     -41.076 -18.505  25.760  1.00 92.40      A    C  
ATOM    899  CD  LYS A 117     -40.380 -19.514  24.853  1.00 88.65      A    C  
ATOM    900  CE  LYS A 117     -41.317 -20.672  24.481  1.00 83.69      A    C  
ATOM    901  NZ  LYS A 117     -41.176 -20.979  23.041  1.00 74.62      A    N1+
ATOM    902  N   ILE A 118     -39.503 -14.162  26.295  1.00 94.67      A    N  
ATOM    903  CA  ILE A 118     -38.617 -13.019  26.569  1.00 94.25      A    C  
ATOM    904  C   ILE A 118     -39.067 -12.276  27.834  1.00 94.43      A    C  
ATOM    905  O   ILE A 118     -38.283 -12.102  28.768  1.00 93.43      A    O  
ATOM    906  CB  ILE A 118     -38.542 -12.097  25.336  1.00 93.32      A    C  
ATOM    907  CG1 ILE A 118     -37.795 -12.774  24.161  1.00 88.91      A    C  
ATOM    908  CG2 ILE A 118     -37.887 -10.745  25.667  1.00 88.27      A    C  
ATOM    909  CD1 ILE A 118     -36.308 -13.064  24.412  1.00 77.34      A    C  
ATOM    910  N   SER A 119     -40.376 -11.959  27.968  1.00 94.48      A    N  
ATOM    911  CA  SER A 119     -40.946 -11.312  29.157  1.00 93.59      A    C  
ATOM    912  C   SER A 119     -40.766 -12.146  30.434  1.00 93.74      A    C  
ATOM    913  O   SER A 119     -40.455 -11.622  31.512  1.00 92.56      A    O  
ATOM    914  CB  SER A 119     -42.437 -11.067  28.941  1.00 92.47      A    C  
ATOM    915  OG  SER A 119     -42.656 -10.070  27.977  1.00 78.08      A    O  
ATOM    916  N   MET A 120     -40.916 -13.459  30.339  1.00 95.17      A    N  
ATOM    917  CA  MET A 120     -40.666 -14.364  31.467  1.00 95.12      A    C  
ATOM    918  C   MET A 120     -39.179 -14.415  31.848  1.00 95.31      A    C  
ATOM    919  O   MET A 120     -38.869 -14.464  33.040  1.00 94.17      A    O  
ATOM    920  CB  MET A 120     -41.168 -15.779  31.159  1.00 94.89      A    C  
ATOM    921  CG  MET A 120     -42.689 -15.906  31.301  1.00 82.78      A    C  
ATOM    922  SD  MET A 120     -43.290 -17.603  31.174  1.00 74.35      A    S  
ATOM    923  CE  MET A 120     -43.200 -17.850  29.384  1.00 61.94      A    C  
ATOM    924  N   LEU A 121     -38.284 -14.419  30.857  1.00 94.28      A    N  
ATOM    925  CA  LEU A 121     -36.842 -14.386  31.086  1.00 93.56      A    C  
ATOM    926  C   LEU A 121     -36.438 -13.077  31.774  1.00 94.12      A    C  
ATOM    927  O   LEU A 121     -35.797 -13.134  32.820  1.00 93.06      A    O  
ATOM    928  CB  LEU A 121     -36.097 -14.607  29.758  1.00 93.00      A    C  
ATOM    929  CG  LEU A 121     -34.564 -14.617  29.913  1.00 92.05      A    C  
ATOM    930  CD1 LEU A 121     -34.072 -15.773  30.792  1.00 85.32      A    C  
ATOM    931  CD2 LEU A 121     -33.914 -14.750  28.545  1.00 85.15      A    C  
ATOM    932  N   ALA A 122     -36.916 -11.926  31.292  1.00 94.74      A    N  
ATOM    933  CA  ALA A 122     -36.652 -10.615  31.870  1.00 93.78      A    C  
ATOM    934  C   ALA A 122     -37.050 -10.543  33.352  1.00 93.80      A    C  
ATOM    935  O   ALA A 122     -36.268 -10.124  34.208  1.00 92.60      A    O  
ATOM    936  CB  ALA A 122     -37.383  -9.559  31.028  1.00 93.39      A    C  
ATOM    937  N   ARG A 123     -38.237 -11.054  33.711  1.00 95.32      A    N  
ATOM    938  CA  ARG A 123     -38.689 -11.131  35.116  1.00 95.20      A    C  
ATOM    939  C   ARG A 123     -37.774 -12.000  35.983  1.00 95.39      A    C  
ATOM    940  O   ARG A 123     -37.487 -11.625  37.112  1.00 94.05      A    O  
ATOM    941  CB  ARG A 123     -40.121 -11.668  35.193  1.00 94.46      A    C  
ATOM    942  CG  ARG A 123     -41.150 -10.651  34.675  1.00 87.37      A    C  
ATOM    943  CD  ARG A 123     -42.542 -11.285  34.675  1.00 85.88      A    C  
ATOM    944  NE  ARG A 123     -43.539 -10.424  34.010  1.00 74.75      A    N  
ATOM    945  CZ  ARG A 123     -44.839 -10.645  33.929  1.00 69.69      A    C  
ATOM    946  NH1 ARG A 123     -45.408 -11.671  34.511  1.00 62.37      A    N1+
ATOM    947  NH2 ARG A 123     -45.593  -9.836  33.250  1.00 58.20      A    N  
ATOM    948  N   LYS A 124     -37.306 -13.153  35.478  1.00 94.88      A    N  
ATOM    949  CA  LYS A 124     -36.383 -14.035  36.204  1.00 94.23      A    C  
ATOM    950  C   LYS A 124     -34.998 -13.402  36.354  1.00 94.69      A    C  
ATOM    951  O   LYS A 124     -34.396 -13.526  37.417  1.00 93.00      A    O  
ATOM    952  CB  LYS A 124     -36.273 -15.390  35.490  1.00 93.00      A    C  
ATOM    953  CG  LYS A 124     -37.541 -16.245  35.645  1.00 86.93      A    C  
ATOM    954  CD  LYS A 124     -37.400 -17.522  34.811  1.00 84.68      A    C  
ATOM    955  CE  LYS A 124     -38.661 -18.379  34.914  1.00 76.10      A    C  
ATOM    956  NZ  LYS A 124     -38.569 -19.597  34.064  1.00 68.79      A    N1+
ATOM    957  N   THR A 125     -34.523 -12.730  35.329  1.00 94.80      A    N  
ATOM    958  CA  THR A 125     -33.209 -12.092  35.304  1.00 94.21      A    C  
ATOM    959  C   THR A 125     -33.115 -10.944  36.308  1.00 94.29      A    C  
ATOM    960  O   THR A 125     -32.127 -10.862  37.030  1.00 92.27      A    O  
ATOM    961  CB  THR A 125     -32.866 -11.642  33.880  1.00 93.11      A    C  
ATOM    962  CG2 THR A 125     -31.463 -11.079  33.769  1.00 80.58      A    C  
ATOM    963  OG1 THR A 125     -32.901 -12.783  33.055  1.00 81.96      A    O  
ATOM    964  N   LYS A 126     -34.186 -10.146  36.496  1.00 94.38      A    N  
ATOM    965  CA  LYS A 126     -34.278  -9.086  37.522  1.00 93.59      A    C  
ATOM    966  C   LYS A 126     -34.031  -9.570  38.960  1.00 94.11      A    C  
ATOM    967  O   LYS A 126     -33.602  -8.790  39.808  1.00 91.41      A    O  
ATOM    968  CB  LYS A 126     -35.650  -8.390  37.449  1.00 91.43      A    C  
ATOM    969  CG  LYS A 126     -35.746  -7.422  36.263  1.00 81.05      A    C  
ATOM    970  CD  LYS A 126     -37.082  -6.678  36.210  1.00 78.89      A    C  
ATOM    971  CE  LYS A 126     -37.071  -5.742  34.995  1.00 68.86      A    C  
ATOM    972  NZ  LYS A 126     -38.248  -4.827  34.933  1.00 61.81      A    N1+
ATOM    973  N   LEU A 127     -34.291 -10.833  39.257  1.00 94.59      A    N  
ATOM    974  CA  LEU A 127     -34.088 -11.401  40.589  1.00 94.52      A    C  
ATOM    975  C   LEU A 127     -32.628 -11.837  40.842  1.00 94.47      A    C  
ATOM    976  O   LEU A 127     -32.257 -12.089  41.983  1.00 92.08      A    O  
ATOM    977  CB  LEU A 127     -35.049 -12.589  40.785  1.00 94.15      A    C  
ATOM    978  CG  LEU A 127     -36.545 -12.256  40.633  1.00 92.63      A    C  
ATOM    979  CD1 LEU A 127     -37.370 -13.541  40.752  1.00 87.24      A    C  
ATOM    980  CD2 LEU A 127     -37.027 -11.270  41.701  1.00 87.16      A    C  
ATOM    981  N   LYS A 128     -31.806 -11.946  39.797  1.00 93.80      A    N  
ATOM    982  CA  LYS A 128     -30.406 -12.345  39.894  1.00 93.39      A    C  
ATOM    983  C   LYS A 128     -29.506 -11.124  40.104  1.00 93.67      A    C  
ATOM    984  O   LYS A 128     -29.740 -10.062  39.543  1.00 91.44      A    O  
ATOM    985  CB  LYS A 128     -29.987 -13.131  38.647  1.00 92.08      A    C  
ATOM    986  CG  LYS A 128     -30.748 -14.453  38.438  1.00 89.70      A    C  
ATOM    987  CD  LYS A 128     -30.209 -15.132  37.174  1.00 85.01      A    C  
ATOM    988  CE  LYS A 128     -30.896 -16.460  36.864  1.00 78.80      A    C  
ATOM    989  NZ  LYS A 128     -30.322 -17.052  35.630  1.00 69.67      A    N1+
ATOM    990  N   LYS A 129     -28.433 -11.292  40.876  1.00 92.50      A    N  
ATOM    991  CA  LYS A 129     -27.485 -10.214  41.233  1.00 91.94      A    C  
ATOM    992  C   LYS A 129     -26.122 -10.330  40.549  1.00 92.48      A    C  
ATOM    993  O   LYS A 129     -25.236  -9.545  40.851  1.00 89.09      A    O  
ATOM    994  CB  LYS A 129     -27.328 -10.148  42.764  1.00 90.06      A    C  
ATOM    995  CG  LYS A 129     -28.646  -9.827  43.490  1.00 87.44      A    C  
ATOM    996  CD  LYS A 129     -28.386  -9.638  44.989  1.00 80.65      A    C  
ATOM    997  CE  LYS A 129     -29.691  -9.302  45.712  1.00 74.60      A    C  
ATOM    998  NZ  LYS A 129     -29.456  -9.019  47.144  1.00 64.07      A    N1+
ATOM    999  N   SER A 130     -25.917 -11.322  39.684  1.00 93.15      A    N  
ATOM   1000  CA  SER A 130     -24.647 -11.509  38.973  1.00 93.18      A    C  
ATOM   1001  C   SER A 130     -24.466 -10.469  37.860  1.00 93.72      A    C  
ATOM   1002  O   SER A 130     -25.455  -9.989  37.304  1.00 92.64      A    O  
ATOM   1003  CB  SER A 130     -24.546 -12.924  38.393  1.00 91.79      A    C  
ATOM   1004  OG  SER A 130     -25.639 -13.218  37.542  1.00 88.81      A    O  
ATOM   1005  N   ASN A 131     -23.223 -10.173  37.503  1.00 93.33      A    N  
ATOM   1006  CA  ASN A 131     -22.916  -9.285  36.376  1.00 94.01      A    C  
ATOM   1007  C   ASN A 131     -23.500  -9.817  35.060  1.00 94.82      A    C  
ATOM   1008  O   ASN A 131     -24.119  -9.057  34.329  1.00 93.66      A    O  
ATOM   1009  CB  ASN A 131     -21.386  -9.082  36.292  1.00 93.07      A    C  
ATOM   1010  CG  ASN A 131     -20.820  -8.305  37.455  1.00 92.09      A    C  
ATOM   1011  ND2 ASN A 131     -19.525  -8.142  37.511  1.00 84.63      A    N  
ATOM   1012  OD1 ASN A 131     -21.524  -7.859  38.352  1.00 84.20      A    O  
ATOM   1013  N   ASP A 132     -23.409 -11.121  34.840  1.00 94.76      A    N  
ATOM   1014  CA  ASP A 132     -24.072 -11.837  33.739  1.00 94.41      A    C  
ATOM   1015  C   ASP A 132     -25.578 -11.499  33.639  1.00 95.28      A    C  
ATOM   1016  O   ASP A 132     -26.089 -11.141  32.584  1.00 94.26      A    O  
ATOM   1017  CB  ASP A 132     -23.849 -13.333  34.002  1.00 92.18      A    C  
ATOM   1018  CG  ASP A 132     -24.736 -14.245  33.147  1.00 87.36      A    C  
ATOM   1019  OD1 ASP A 132     -24.402 -14.457  31.967  1.00 79.34      A    O  
ATOM   1020  OD2 ASP A 132     -25.709 -14.780  33.717  1.00 78.06      A    O1-
ATOM   1021  N   ALA A 133     -26.285 -11.555  34.771  1.00 94.44      A    N  
ATOM   1022  CA  ALA A 133     -27.705 -11.240  34.809  1.00 94.59      A    C  
ATOM   1023  C   ALA A 133     -27.995  -9.744  34.584  1.00 95.00      A    C  
ATOM   1024  O   ALA A 133     -29.026  -9.423  33.997  1.00 94.52      A    O  
ATOM   1025  CB  ALA A 133     -28.288 -11.725  36.132  1.00 93.73      A    C  
ATOM   1026  N   LYS A 134     -27.121  -8.847  35.053  1.00 95.05      A    N  
ATOM   1027  CA  LYS A 134     -27.249  -7.405  34.801  1.00 95.00      A    C  
ATOM   1028  C   LYS A 134     -27.073  -7.085  33.316  1.00 95.70      A    C  
ATOM   1029  O   LYS A 134     -27.901  -6.374  32.766  1.00 95.25      A    O  
ATOM   1030  CB  LYS A 134     -26.235  -6.608  35.614  1.00 94.49      A    C  
ATOM   1031  CG  LYS A 134     -26.478  -6.621  37.130  1.00 89.65      A    C  
ATOM   1032  CD  LYS A 134     -25.358  -5.793  37.766  1.00 84.85      A    C  
ATOM   1033  CE  LYS A 134     -25.445  -5.667  39.269  1.00 77.85      A    C  
ATOM   1034  NZ  LYS A 134     -24.349  -4.774  39.725  1.00 68.17      A    N1+
ATOM   1035  N   ILE A 135     -26.060  -7.668  32.652  1.00 95.67      A    N  
ATOM   1036  CA  ILE A 135     -25.846  -7.495  31.206  1.00 96.00      A    C  
ATOM   1037  C   ILE A 135     -27.063  -7.993  30.430  1.00 96.30      A    C  
ATOM   1038  O   ILE A 135     -27.612  -7.262  29.609  1.00 95.74      A    O  
ATOM   1039  CB  ILE A 135     -24.556  -8.220  30.753  1.00 95.91      A    C  
ATOM   1040  CG1 ILE A 135     -23.302  -7.599  31.407  1.00 94.17      A    C  
ATOM   1041  CG2 ILE A 135     -24.418  -8.156  29.222  1.00 93.80      A    C  
ATOM   1042  CD1 ILE A 135     -22.043  -8.462  31.277  1.00 88.52      A    C  
ATOM   1043  N   LEU A 136     -27.548  -9.194  30.743  1.00 95.78      A    N  
ATOM   1044  CA  LEU A 136     -28.756  -9.728  30.109  1.00 95.52      A    C  
ATOM   1045  C   LEU A 136     -29.992  -8.858  30.383  1.00 95.80      A    C  
ATOM   1046  O   LEU A 136     -30.845  -8.718  29.518  1.00 95.44      A    O  
ATOM   1047  CB  LEU A 136     -28.969 -11.171  30.590  1.00 95.06      A    C  
ATOM   1048  CG  LEU A 136     -30.221 -11.862  29.998  1.00 94.46      A    C  
ATOM   1049  CD1 LEU A 136     -30.204 -11.927  28.479  1.00 88.22      A    C  
ATOM   1050  CD2 LEU A 136     -30.316 -13.296  30.527  1.00 87.71      A    C  
ATOM   1051  N   GLN A 137     -30.104  -8.280  31.577  1.00 96.45      A    N  
ATOM   1052  CA  GLN A 137     -31.212  -7.389  31.904  1.00 95.97      A    C  
ATOM   1053  C   GLN A 137     -31.192  -6.140  31.018  1.00 96.18      A    C  
ATOM   1054  O   GLN A 137     -32.237  -5.802  30.470  1.00 95.53      A    O  
ATOM   1055  CB  GLN A 137     -31.177  -7.039  33.398  1.00 94.98      A    C  
ATOM   1056  CG  GLN A 137     -32.350  -6.133  33.782  1.00 82.34      A    C  
ATOM   1057  CD  GLN A 137     -32.333  -5.711  35.254  1.00 78.27      A    C  
ATOM   1058  NE2 GLN A 137     -33.105  -4.718  35.606  1.00 65.51      A    N  
ATOM   1059  OE1 GLN A 137     -31.664  -6.253  36.117  1.00 69.21      A    O  
ATOM   1060  N   VAL A 138     -30.042  -5.492  30.892  1.00 95.95      A    N  
ATOM   1061  CA  VAL A 138     -29.895  -4.316  30.025  1.00 96.11      A    C  
ATOM   1062  C   VAL A 138     -30.152  -4.684  28.568  1.00 96.58      A    C  
ATOM   1063  O   VAL A 138     -30.971  -4.045  27.925  1.00 95.93      A    O  
ATOM   1064  CB  VAL A 138     -28.522  -3.656  30.205  1.00 95.83      A    C  
ATOM   1065  CG1 VAL A 138     -28.328  -2.509  29.212  1.00 93.11      A    C  
ATOM   1066  CG2 VAL A 138     -28.382  -3.090  31.621  1.00 92.90      A    C  
ATOM   1067  N   LEU A 139     -29.568  -5.785  28.075  1.00 96.52      A    N  
ATOM   1068  CA  LEU A 139     -29.812  -6.280  26.721  1.00 96.03      A    C  
ATOM   1069  C   LEU A 139     -31.314  -6.434  26.439  1.00 96.16      A    C  
ATOM   1070  O   LEU A 139     -31.814  -5.923  25.437  1.00 95.39      A    O  
ATOM   1071  CB  LEU A 139     -29.054  -7.610  26.541  1.00 95.62      A    C  
ATOM   1072  CG  LEU A 139     -29.302  -8.311  25.188  1.00 94.23      A    C  
ATOM   1073  CD1 LEU A 139     -28.835  -7.473  24.009  1.00 86.05      A    C  
ATOM   1074  CD2 LEU A 139     -28.541  -9.636  25.162  1.00 86.81      A    C  
ATOM   1075  N   LEU A 140     -32.066  -7.093  27.328  1.00 96.09      A    N  
ATOM   1076  CA  LEU A 140     -33.499  -7.301  27.151  1.00 95.58      A    C  
ATOM   1077  C   LEU A 140     -34.314  -5.999  27.194  1.00 95.54      A    C  
ATOM   1078  O   LEU A 140     -35.353  -5.938  26.548  1.00 94.17      A    O  
ATOM   1079  CB  LEU A 140     -34.011  -8.279  28.217  1.00 95.26      A    C  
ATOM   1080  CG  LEU A 140     -33.517  -9.727  28.039  1.00 94.57      A    C  
ATOM   1081  CD1 LEU A 140     -33.951 -10.555  29.249  1.00 90.21      A    C  
ATOM   1082  CD2 LEU A 140     -34.088 -10.396  26.790  1.00 90.77      A    C  
ATOM   1083  N   LYS A 141     -33.885  -4.996  27.950  1.00 95.90      A    N  
ATOM   1084  CA  LYS A 141     -34.523  -3.677  27.953  1.00 95.48      A    C  
ATOM   1085  C   LYS A 141     -34.254  -2.940  26.642  1.00 95.74      A    C  
ATOM   1086  O   LYS A 141     -35.202  -2.465  26.035  1.00 94.59      A    O  
ATOM   1087  CB  LYS A 141     -34.003  -2.833  29.110  1.00 94.67      A    C  
ATOM   1088  CG  LYS A 141     -34.434  -3.252  30.519  1.00 92.79      A    C  
ATOM   1089  CD  LYS A 141     -33.632  -2.303  31.419  1.00 90.36      A    C  
ATOM   1090  CE  LYS A 141     -33.862  -2.299  32.900  1.00 84.21      A    C  
ATOM   1091  NZ  LYS A 141     -33.076  -1.150  33.415  1.00 78.46      A    N1+
ATOM   1092  N   VAL A 142     -32.991  -2.918  26.175  1.00 95.71      A    N  
ATOM   1093  CA  VAL A 142     -32.599  -2.299  24.900  1.00 95.37      A    C  
ATOM   1094  C   VAL A 142     -33.353  -2.907  23.717  1.00 95.11      A    C  
ATOM   1095  O   VAL A 142     -33.783  -2.186  22.822  1.00 93.77      A    O  
ATOM   1096  CB  VAL A 142     -31.075  -2.424  24.695  1.00 95.22      A    C  
ATOM   1097  CG1 VAL A 142     -30.616  -1.941  23.313  1.00 91.84      A    C  
ATOM   1098  CG2 VAL A 142     -30.312  -1.599  25.740  1.00 91.31      A    C  
ATOM   1099  N   LEU A 143     -33.566  -4.226  23.728  1.00 95.02      A    N  
ATOM   1100  CA  LEU A 143     -34.365  -4.912  22.708  1.00 93.87      A    C  
ATOM   1101  C   LEU A 143     -35.856  -4.560  22.767  1.00 93.20      A    C  
ATOM   1102  O   LEU A 143     -36.551  -4.723  21.764  1.00 91.38      A    O  
ATOM   1103  CB  LEU A 143     -34.188  -6.436  22.845  1.00 94.04      A    C  
ATOM   1104  CG  LEU A 143     -32.784  -6.962  22.514  1.00 92.72      A    C  
ATOM   1105  CD1 LEU A 143     -32.731  -8.478  22.738  1.00 85.13      A    C  
ATOM   1106  CD2 LEU A 143     -32.371  -6.670  21.070  1.00 86.16      A    C  
ATOM   1107  N   GLY A 144     -36.352  -4.138  23.919  1.00 94.29      A    N  
ATOM   1108  CA  GLY A 144     -37.730  -3.700  24.099  1.00 93.11      A    C  
ATOM   1109  C   GLY A 144     -37.953  -2.206  23.845  1.00 93.29      A    C  
ATOM   1110  O   GLY A 144     -39.107  -1.803  23.757  1.00 90.56      A    O  
ATOM   1111  N   ALA A 145     -36.889  -1.406  23.762  1.00 93.04      A    N  
ATOM   1112  CA  ALA A 145     -36.945   0.031  23.516  1.00 92.84      A    C  
ATOM   1113  C   ALA A 145     -37.089   0.318  22.008  1.00 92.17      A    C  
ATOM   1114  O   ALA A 145     -36.331  -0.198  21.185  1.00 88.55      A    O  
ATOM   1115  CB  ALA A 145     -35.683   0.668  24.109  1.00 92.41      A    C  
ATOM   1116  N   GLU A 146     -38.050   1.164  21.651  1.00 91.64      A    N  
ATOM   1117  CA  GLU A 146     -38.311   1.555  20.255  1.00 90.94      A    C  
ATOM   1118  C   GLU A 146     -37.498   2.799  19.867  1.00 91.07      A    C  
ATOM   1119  O   GLU A 146     -36.835   2.801  18.824  1.00 87.67      A    O  
ATOM   1120  CB  GLU A 146     -39.823   1.745  20.028  1.00 88.95      A    C  
ATOM   1121  CG  GLU A 146     -40.600   0.427  20.172  1.00 82.86      A    C  
ATOM   1122  CD  GLU A 146     -42.095   0.521  19.806  1.00 76.11      A    C  
ATOM   1123  OE1 GLU A 146     -42.769  -0.550  19.836  1.00 66.54      A    O  
ATOM   1124  OE2 GLU A 146     -42.587   1.619  19.479  1.00 66.65      A    O1-
ATOM   1125  N   GLU A 147     -37.474   3.816  20.738  1.00 90.65      A    N  
ATOM   1126  CA  GLU A 147     -36.843   5.099  20.481  1.00 91.06      A    C  
ATOM   1127  C   GLU A 147     -35.328   5.078  20.761  1.00 92.03      A    C  
ATOM   1128  O   GLU A 147     -34.822   4.330  21.597  1.00 90.52      A    O  
ATOM   1129  CB  GLU A 147     -37.545   6.198  21.294  1.00 88.94      A    C  
ATOM   1130  CG  GLU A 147     -39.045   6.359  20.962  1.00 81.93      A    C  
ATOM   1131  CD  GLU A 147     -39.334   6.688  19.488  1.00 76.04      A    C  
ATOM   1132  OE1 GLU A 147     -40.411   6.272  18.996  1.00 65.65      A    O  
ATOM   1133  OE2 GLU A 147     -38.491   7.343  18.853  1.00 65.40      A    O1-
ATOM   1134  N   ALA A 148     -34.582   5.916  20.064  1.00 89.92      A    N  
ATOM   1135  CA  ALA A 148     -33.126   5.984  20.174  1.00 89.83      A    C  
ATOM   1136  C   ALA A 148     -32.667   6.459  21.564  1.00 91.17      A    C  
ATOM   1137  O   ALA A 148     -31.745   5.882  22.152  1.00 90.35      A    O  
ATOM   1138  CB  ALA A 148     -32.609   6.896  19.059  1.00 87.98      A    C  
ATOM   1139  N   GLU A 149     -33.361   7.457  22.116  1.00 90.62      A    N  
ATOM   1140  CA  GLU A 149     -33.109   8.005  23.450  1.00 90.50      A    C  
ATOM   1141  C   GLU A 149     -33.329   6.943  24.534  1.00 91.87      A    C  
ATOM   1142  O   GLU A 149     -32.489   6.772  25.418  1.00 91.10      A    O  
ATOM   1143  CB  GLU A 149     -34.026   9.216  23.716  1.00 88.58      A    C  
ATOM   1144  CG  GLU A 149     -33.775  10.451  22.825  1.00 79.11      A    C  
ATOM   1145  CD  GLU A 149     -34.223  10.315  21.361  1.00 73.90      A    C  
ATOM   1146  OE1 GLU A 149     -33.687  11.079  20.522  1.00 64.42      A    O  
ATOM   1147  OE2 GLU A 149     -35.037   9.404  21.060  1.00 63.39      A    O1-
ATOM   1148  N   GLU A 150     -34.411   6.184  24.449  1.00 91.32      A    N  
ATOM   1149  CA  GLU A 150     -34.706   5.114  25.402  1.00 92.38      A    C  
ATOM   1150  C   GLU A 150     -33.633   4.011  25.342  1.00 93.43      A    C  
ATOM   1151  O   GLU A 150     -33.125   3.590  26.380  1.00 92.27      A    O  
ATOM   1152  CB  GLU A 150     -36.113   4.561  25.132  1.00 91.08      A    C  
ATOM   1153  CG  GLU A 150     -36.585   3.586  26.226  1.00 81.28      A    C  
ATOM   1154  CD  GLU A 150     -37.999   3.013  25.999  1.00 80.78      A    C  
ATOM   1155  OE1 GLU A 150     -38.549   2.435  26.959  1.00 70.19      A    O  
ATOM   1156  OE2 GLU A 150     -38.538   3.132  24.877  1.00 72.83      A    O1-
ATOM   1157  N   LYS A 151     -33.210   3.610  24.142  1.00 93.58      A    N  
ATOM   1158  CA  LYS A 151     -32.112   2.649  23.966  1.00 94.12      A    C  
ATOM   1159  C   LYS A 151     -30.812   3.136  24.610  1.00 95.27      A    C  
ATOM   1160  O   LYS A 151     -30.144   2.352  25.279  1.00 94.75      A    O  
ATOM   1161  CB  LYS A 151     -31.859   2.370  22.472  1.00 92.94      A    C  
ATOM   1162  CG  LYS A 151     -32.962   1.496  21.885  1.00 88.60      A    C  
ATOM   1163  CD  LYS A 151     -32.755   1.240  20.395  1.00 87.43      A    C  
ATOM   1164  CE  LYS A 151     -33.926   0.371  19.935  1.00 80.40      A    C  
ATOM   1165  NZ  LYS A 151     -33.934   0.153  18.480  1.00 74.05      A    N1+
ATOM   1166  N   PHE A 152     -30.464   4.406  24.418  1.00 93.83      A    N  
ATOM   1167  CA  PHE A 152     -29.256   4.973  24.996  1.00 93.82      A    C  
ATOM   1168  C   PHE A 152     -29.313   5.019  26.527  1.00 94.54      A    C  
ATOM   1169  O   PHE A 152     -28.358   4.589  27.183  1.00 94.35      A    O  
ATOM   1170  CB  PHE A 152     -28.997   6.357  24.409  1.00 93.18      A    C  
ATOM   1171  CG  PHE A 152     -27.711   6.963  24.944  1.00 92.81      A    C  
ATOM   1172  CD1 PHE A 152     -27.757   7.893  25.992  1.00 87.25      A    C  
ATOM   1173  CD2 PHE A 152     -26.472   6.547  24.428  1.00 87.76      A    C  
ATOM   1174  CE1 PHE A 152     -26.560   8.413  26.524  1.00 87.07      A    C  
ATOM   1175  CE2 PHE A 152     -25.281   7.062  24.954  1.00 86.59      A    C  
ATOM   1176  CZ  PHE A 152     -25.325   7.997  26.002  1.00 89.43      A    C  
ATOM   1177  N   VAL A 153     -30.434   5.450  27.111  1.00 94.39      A    N  
ATOM   1178  CA  VAL A 153     -30.642   5.453  28.568  1.00 94.21      A    C  
ATOM   1179  C   VAL A 153     -30.461   4.051  29.142  1.00 94.85      A    C  
ATOM   1180  O   VAL A 153     -29.749   3.868  30.126  1.00 94.36      A    O  
ATOM   1181  CB  VAL A 153     -32.014   6.048  28.925  1.00 93.19      A    C  
ATOM   1182  CG1 VAL A 153     -32.382   5.853  30.405  1.00 88.46      A    C  
ATOM   1183  CG2 VAL A 153     -32.032   7.558  28.655  1.00 88.70      A    C  
ATOM   1184  N   GLU A 154     -31.054   3.034  28.528  1.00 94.57      A    N  
ATOM   1185  CA  GLU A 154     -30.902   1.651  28.987  1.00 94.79      A    C  
ATOM   1186  C   GLU A 154     -29.449   1.153  28.835  1.00 95.34      A    C  
ATOM   1187  O   GLU A 154     -28.924   0.507  29.736  1.00 94.30      A    O  
ATOM   1188  CB  GLU A 154     -31.895   0.740  28.259  1.00 94.63      A    C  
ATOM   1189  CG  GLU A 154     -33.381   1.025  28.596  1.00 91.27      A    C  
ATOM   1190  CD  GLU A 154     -33.766   0.728  30.059  1.00 90.77      A    C  
ATOM   1191  OE1 GLU A 154     -34.940   0.930  30.449  1.00 80.46      A    O  
ATOM   1192  OE2 GLU A 154     -32.941   0.173  30.828  1.00 80.78      A    O1-
ATOM   1193  N   LEU A 155     -28.743   1.511  27.749  1.00 95.19      A    N  
ATOM   1194  CA  LEU A 155     -27.320   1.198  27.560  1.00 95.11      A    C  
ATOM   1195  C   LEU A 155     -26.429   1.872  28.612  1.00 95.68      A    C  
ATOM   1196  O   LEU A 155     -25.484   1.246  29.096  1.00 94.71      A    O  
ATOM   1197  CB  LEU A 155     -26.866   1.601  26.144  1.00 94.52      A    C  
ATOM   1198  CG  LEU A 155     -27.333   0.651  25.030  1.00 92.46      A    C  
ATOM   1199  CD1 LEU A 155     -26.978   1.252  23.667  1.00 87.06      A    C  
ATOM   1200  CD2 LEU A 155     -26.652  -0.723  25.125  1.00 88.28      A    C  
ATOM   1201  N   SER A 156     -26.733   3.097  29.017  1.00 95.32      A    N  
ATOM   1202  CA  SER A 156     -25.949   3.837  30.016  1.00 94.41      A    C  
ATOM   1203  C   SER A 156     -25.917   3.167  31.400  1.00 94.57      A    C  
ATOM   1204  O   SER A 156     -24.990   3.364  32.187  1.00 93.01      A    O  
ATOM   1205  CB  SER A 156     -26.464   5.280  30.119  1.00 93.03      A    C  
ATOM   1206  OG  SER A 156     -27.639   5.347  30.899  1.00 82.16      A    O  
ATOM   1207  N   GLU A 157     -26.870   2.268  31.698  1.00 95.11      A    N  
ATOM   1208  CA  GLU A 157     -26.825   1.437  32.905  1.00 94.78      A    C  
ATOM   1209  C   GLU A 157     -25.586   0.515  32.937  1.00 95.05      A    C  
ATOM   1210  O   GLU A 157     -25.117   0.162  34.023  1.00 93.11      A    O  
ATOM   1211  CB  GLU A 157     -28.094   0.569  33.062  1.00 93.54      A    C  
ATOM   1212  CG  GLU A 157     -29.395   1.328  33.364  1.00 84.93      A    C  
ATOM   1213  CD  GLU A 157     -30.554   0.388  33.823  1.00 80.10      A    C  
ATOM   1214  OE1 GLU A 157     -31.652   0.865  34.191  1.00 69.97      A    O  
ATOM   1215  OE2 GLU A 157     -30.394  -0.858  33.888  1.00 70.36      A    O1-
ATOM   1216  N   LEU A 158     -25.035   0.132  31.804  1.00 95.39      A    N  
ATOM   1217  CA  LEU A 158     -23.821  -0.687  31.727  1.00 94.91      A    C  
ATOM   1218  C   LEU A 158     -22.583   0.069  32.220  1.00 95.26      A    C  
ATOM   1219  O   LEU A 158     -21.756  -0.522  32.917  1.00 93.98      A    O  
ATOM   1220  CB  LEU A 158     -23.579  -1.162  30.282  1.00 94.73      A    C  
ATOM   1221  CG  LEU A 158     -24.663  -2.080  29.697  1.00 94.06      A    C  
ATOM   1222  CD1 LEU A 158     -24.415  -2.266  28.203  1.00 89.96      A    C  
ATOM   1223  CD2 LEU A 158     -24.636  -3.453  30.367  1.00 90.31      A    C  
ATOM   1224  N   SER A 159     -22.482   1.359  31.895  1.00 95.47      A    N  
ATOM   1225  CA  SER A 159     -21.424   2.240  32.391  1.00 94.56      A    C  
ATOM   1226  C   SER A 159     -21.504   2.367  33.916  1.00 94.10      A    C  
ATOM   1227  O   SER A 159     -20.619   1.928  34.641  1.00 91.55      A    O  
ATOM   1228  CB  SER A 159     -21.536   3.599  31.684  1.00 93.47      A    C  
ATOM   1229  OG  SER A 159     -20.814   4.598  32.384  1.00 81.62      A    O  
ATOM   1230  N   SER A 160     -22.640   2.825  34.423  1.00 95.26      A    N  
ATOM   1231  CA  SER A 160     -22.820   3.084  35.859  1.00 94.12      A    C  
ATOM   1232  C   SER A 160     -22.802   1.828  36.743  1.00 94.22      A    C  
ATOM   1233  O   SER A 160     -22.331   1.878  37.887  1.00 91.46      A    O  
ATOM   1234  CB  SER A 160     -24.117   3.862  36.068  1.00 92.31      A    C  
ATOM   1235  OG  SER A 160     -25.222   3.164  35.523  1.00 83.52      A    O  
ATOM   1236  N   ALA A 161     -23.299   0.687  36.267  1.00 94.36      A    N  
ATOM   1237  CA  ALA A 161     -23.419  -0.530  37.078  1.00 93.63      A    C  
ATOM   1238  C   ALA A 161     -22.252  -1.512  36.934  1.00 94.27      A    C  
ATOM   1239  O   ALA A 161     -22.071  -2.355  37.837  1.00 91.47      A    O  
ATOM   1240  CB  ALA A 161     -24.752  -1.211  36.766  1.00 92.18      A    C  
ATOM   1241  N   LEU A 162     -21.526  -1.469  35.822  1.00 94.19      A    N  
ATOM   1242  CA  LEU A 162     -20.537  -2.483  35.443  1.00 94.64      A    C  
ATOM   1243  C   LEU A 162     -19.214  -1.914  34.917  1.00 95.21      A    C  
ATOM   1244  O   LEU A 162     -18.311  -2.709  34.645  1.00 92.86      A    O  
ATOM   1245  CB  LEU A 162     -21.157  -3.448  34.406  1.00 94.25      A    C  
ATOM   1246  CG  LEU A 162     -22.387  -4.235  34.885  1.00 93.98      A    C  
ATOM   1247  CD1 LEU A 162     -22.959  -5.059  33.737  1.00 88.52      A    C  
ATOM   1248  CD2 LEU A 162     -22.027  -5.214  36.010  1.00 89.50      A    C  
ATOM   1249  N   ASP A 163     -19.070  -0.584  34.799  1.00 95.26      A    N  
ATOM   1250  CA  ASP A 163     -17.851   0.070  34.316  1.00 95.12      A    C  
ATOM   1251  C   ASP A 163     -17.502  -0.364  32.874  1.00 95.89      A    C  
ATOM   1252  O   ASP A 163     -16.379  -0.749  32.560  1.00 93.51      A    O  
ATOM   1253  CB  ASP A 163     -16.752  -0.153  35.370  1.00 93.05      A    C  
ATOM   1254  CG  ASP A 163     -15.511   0.725  35.210  1.00 86.39      A    C  
ATOM   1255  OD1 ASP A 163     -15.656   1.863  34.756  1.00 80.63      A    O  
ATOM   1256  OD2 ASP A 163     -14.439   0.246  35.673  1.00 78.63      A    O1-
ATOM   1257  N   LEU A 164     -18.528  -0.397  32.019  1.00 94.62      A    N  
ATOM   1258  CA  LEU A 164     -18.464  -0.792  30.611  1.00 95.85      A    C  
ATOM   1259  C   LEU A 164     -18.599   0.417  29.667  1.00 96.39      A    C  
ATOM   1260  O   LEU A 164     -19.275   0.344  28.640  1.00 95.19      A    O  
ATOM   1261  CB  LEU A 164     -19.498  -1.897  30.314  1.00 95.80      A    C  
ATOM   1262  CG  LEU A 164     -19.189  -3.274  30.920  1.00 95.30      A    C  
ATOM   1263  CD1 LEU A 164     -20.325  -4.244  30.583  1.00 90.51      A    C  
ATOM   1264  CD2 LEU A 164     -17.887  -3.878  30.382  1.00 91.09      A    C  
ATOM   1265  N   ASP A 165     -17.965   1.534  30.004  1.00 96.25      A    N  
ATOM   1266  CA  ASP A 165     -17.988   2.777  29.220  1.00 96.41      A    C  
ATOM   1267  C   ASP A 165     -17.539   2.556  27.773  1.00 96.70      A    C  
ATOM   1268  O   ASP A 165     -18.143   3.075  26.837  1.00 95.67      A    O  
ATOM   1269  CB  ASP A 165     -17.089   3.827  29.877  1.00 95.65      A    C  
ATOM   1270  CG  ASP A 165     -17.593   4.153  31.277  1.00 94.28      A    C  
ATOM   1271  OD1 ASP A 165     -18.520   4.973  31.378  1.00 86.84      A    O  
ATOM   1272  OD2 ASP A 165     -17.112   3.497  32.229  1.00 86.24      A    O1-
ATOM   1273  N   PHE A 166     -16.501   1.732  27.573  1.00 95.83      A    N  
ATOM   1274  CA  PHE A 166     -16.017   1.375  26.245  1.00 95.92      A    C  
ATOM   1275  C   PHE A 166     -17.118   0.740  25.383  1.00 96.36      A    C  
ATOM   1276  O   PHE A 166     -17.351   1.173  24.259  1.00 95.84      A    O  
ATOM   1277  CB  PHE A 166     -14.809   0.437  26.377  1.00 95.72      A    C  
ATOM   1278  CG  PHE A 166     -14.284  -0.046  25.040  1.00 96.03      A    C  
ATOM   1279  CD1 PHE A 166     -14.537  -1.371  24.611  1.00 91.22      A    C  
ATOM   1280  CD2 PHE A 166     -13.577   0.836  24.197  1.00 91.52      A    C  
ATOM   1281  CE1 PHE A 166     -14.076  -1.805  23.353  1.00 91.65      A    C  
ATOM   1282  CE2 PHE A 166     -13.130   0.402  22.941  1.00 90.82      A    C  
ATOM   1283  CZ  PHE A 166     -13.374  -0.917  22.518  1.00 94.64      A    C  
ATOM   1284  N   ASP A 167     -17.839  -0.245  25.919  1.00 96.56      A    N  
ATOM   1285  CA  ASP A 167     -18.908  -0.933  25.195  1.00 96.88      A    C  
ATOM   1286  C   ASP A 167     -20.068   0.009  24.870  1.00 96.98      A    C  
ATOM   1287  O   ASP A 167     -20.566   0.010  23.741  1.00 96.02      A    O  
ATOM   1288  CB  ASP A 167     -19.415  -2.128  26.009  1.00 96.37      A    C  
ATOM   1289  CG  ASP A 167     -18.494  -3.349  25.991  1.00 96.00      A    C  
ATOM   1290  OD1 ASP A 167     -17.488  -3.380  25.254  1.00 91.81      A    O  
ATOM   1291  OD2 ASP A 167     -18.824  -4.335  26.680  1.00 91.57      A    O1-
ATOM   1292  N   VAL A 168     -20.476   0.851  25.827  1.00 96.80      A    N  
ATOM   1293  CA  VAL A 168     -21.534   1.845  25.631  1.00 96.87      A    C  
ATOM   1294  C   VAL A 168     -21.142   2.848  24.553  1.00 96.55      A    C  
ATOM   1295  O   VAL A 168     -21.936   3.127  23.655  1.00 95.73      A    O  
ATOM   1296  CB  VAL A 168     -21.882   2.564  26.950  1.00 96.53      A    C  
ATOM   1297  CG1 VAL A 168     -22.975   3.621  26.748  1.00 93.60      A    C  
ATOM   1298  CG2 VAL A 168     -22.411   1.568  27.987  1.00 93.05      A    C  
ATOM   1299  N   TYR A 169     -19.898   3.343  24.577  1.00 96.32      A    N  
ATOM   1300  CA  TYR A 169     -19.393   4.276  23.573  1.00 95.72      A    C  
ATOM   1301  C   TYR A 169     -19.369   3.669  22.164  1.00 95.87      A    C  
ATOM   1302  O   TYR A 169     -19.809   4.301  21.199  1.00 95.09      A    O  
ATOM   1303  CB  TYR A 169     -17.989   4.737  23.999  1.00 95.47      A    C  
ATOM   1304  CG  TYR A 169     -17.366   5.701  23.009  1.00 95.11      A    C  
ATOM   1305  CD1 TYR A 169     -16.272   5.298  22.214  1.00 89.79      A    C  
ATOM   1306  CD2 TYR A 169     -17.907   6.992  22.860  1.00 90.30      A    C  
ATOM   1307  CE1 TYR A 169     -15.722   6.187  21.282  1.00 89.63      A    C  
ATOM   1308  CE2 TYR A 169     -17.360   7.881  21.926  1.00 89.44      A    C  
ATOM   1309  CZ  TYR A 169     -16.263   7.482  21.132  1.00 92.76      A    C  
ATOM   1310  OH  TYR A 169     -15.743   8.339  20.223  1.00 91.20      A    O  
ATOM   1311  N   VAL A 170     -18.890   2.426  22.023  1.00 96.39      A    N  
ATOM   1312  CA  VAL A 170     -18.869   1.720  20.736  1.00 96.27      A    C  
ATOM   1313  C   VAL A 170     -20.288   1.502  20.202  1.00 95.96      A    C  
ATOM   1314  O   VAL A 170     -20.552   1.775  19.027  1.00 95.34      A    O  
ATOM   1315  CB  VAL A 170     -18.108   0.384  20.839  1.00 96.40      A    C  
ATOM   1316  CG1 VAL A 170     -18.147  -0.387  19.503  1.00 93.36      A    C  
ATOM   1317  CG2 VAL A 170     -16.636   0.582  21.181  1.00 91.72      A    C  
ATOM   1318  N   LEU A 171     -21.216   1.065  21.058  1.00 96.11      A    N  
ATOM   1319  CA  LEU A 171     -22.623   0.869  20.681  1.00 95.68      A    C  
ATOM   1320  C   LEU A 171     -23.284   2.192  20.281  1.00 95.02      A    C  
ATOM   1321  O   LEU A 171     -23.948   2.227  19.247  1.00 94.30      A    O  
ATOM   1322  CB  LEU A 171     -23.391   0.197  21.834  1.00 95.86      A    C  
ATOM   1323  CG  LEU A 171     -23.054  -1.297  22.013  1.00 95.50      A    C  
ATOM   1324  CD1 LEU A 171     -23.677  -1.817  23.314  1.00 89.80      A    C  
ATOM   1325  CD2 LEU A 171     -23.592  -2.153  20.858  1.00 90.92      A    C  
ATOM   1326  N   ALA A 172     -23.053   3.277  21.018  1.00 95.52      A    N  
ATOM   1327  CA  ALA A 172     -23.586   4.592  20.689  1.00 94.62      A    C  
ATOM   1328  C   ALA A 172     -23.136   5.068  19.300  1.00 94.09      A    C  
ATOM   1329  O   ALA A 172     -23.960   5.509  18.489  1.00 92.56      A    O  
ATOM   1330  CB  ALA A 172     -23.153   5.577  21.787  1.00 94.28      A    C  
ATOM   1331  N   LYS A 173     -21.848   4.889  18.969  1.00 94.96      A    N  
ATOM   1332  CA  LYS A 173     -21.331   5.197  17.625  1.00 94.06      A    C  
ATOM   1333  C   LYS A 173     -21.927   4.313  16.527  1.00 94.28      A    C  
ATOM   1334  O   LYS A 173     -22.227   4.805  15.452  1.00 92.90      A    O  
ATOM   1335  CB  LYS A 173     -19.799   5.088  17.613  1.00 92.95      A    C  
ATOM   1336  CG  LYS A 173     -19.131   6.366  18.140  1.00 87.60      A    C  
ATOM   1337  CD  LYS A 173     -17.710   6.480  17.584  1.00 83.25      A    C  
ATOM   1338  CE  LYS A 173     -17.173   7.901  17.738  1.00 80.59      A    C  
ATOM   1339  NZ  LYS A 173     -15.932   8.095  16.955  1.00 74.08      A    N1+
ATOM   1340  N   LEU A 174     -22.077   3.008  16.777  1.00 94.20      A    N  
ATOM   1341  CA  LEU A 174     -22.597   2.077  15.777  1.00 94.11      A    C  
ATOM   1342  C   LEU A 174     -24.090   2.260  15.493  1.00 94.14      A    C  
ATOM   1343  O   LEU A 174     -24.511   2.107  14.341  1.00 92.79      A    O  
ATOM   1344  CB  LEU A 174     -22.324   0.629  16.232  1.00 94.80      A    C  
ATOM   1345  CG  LEU A 174     -20.860   0.181  16.049  1.00 94.46      A    C  
ATOM   1346  CD1 LEU A 174     -20.721  -1.245  16.587  1.00 89.04      A    C  
ATOM   1347  CD2 LEU A 174     -20.450   0.177  14.568  1.00 89.96      A    C  
ATOM   1348  N   LEU A 175     -24.866   2.598  16.525  1.00 93.52      A    N  
ATOM   1349  CA  LEU A 175     -26.297   2.895  16.417  1.00 92.44      A    C  
ATOM   1350  C   LEU A 175     -26.551   4.280  15.823  1.00 91.82      A    C  
ATOM   1351  O   LEU A 175     -27.642   4.536  15.334  1.00 88.38      A    O  
ATOM   1352  CB  LEU A 175     -26.938   2.732  17.809  1.00 93.03      A    C  
ATOM   1353  CG  LEU A 175     -27.005   1.267  18.298  1.00 93.04      A    C  
ATOM   1354  CD1 LEU A 175     -27.389   1.206  19.772  1.00 87.18      A    C  
ATOM   1355  CD2 LEU A 175     -28.033   0.446  17.506  1.00 88.07      A    C  
ATOM   1356  N   GLY A 176     -25.532   5.151  15.799  1.00 91.23      A    N  
ATOM   1357  CA  GLY A 176     -25.636   6.455  15.157  1.00 89.70      A    C  
ATOM   1358  C   GLY A 176     -26.568   7.416  15.898  1.00 89.33      A    C  
ATOM   1359  O   GLY A 176     -27.343   8.120  15.254  1.00 84.70      A    O  
ATOM   1360  N   PHE A 177     -26.514   7.424  17.234  1.00 88.34      A    N  
ATOM   1361  CA  PHE A 177     -27.260   8.388  18.043  1.00 85.38      A    C  
ATOM   1362  C   PHE A 177     -26.777   9.806  17.733  1.00 81.06      A    C  
ATOM   1363  O   PHE A 177     -25.688  10.198  18.127  1.00 71.53      A    O  
ATOM   1364  CB  PHE A 177     -27.117   8.045  19.526  1.00 84.61      A    C  
ATOM   1365  CG  PHE A 177     -27.630   6.674  19.947  1.00 87.15      A    C  
ATOM   1366  CD1 PHE A 177     -28.819   6.149  19.429  1.00 80.69      A    C  
ATOM   1367  CD2 PHE A 177     -26.906   5.945  20.913  1.00 81.94      A    C  
ATOM   1368  CE1 PHE A 177     -29.301   4.908  19.874  1.00 80.25      A    C  
ATOM   1369  CE2 PHE A 177     -27.396   4.711  21.362  1.00 81.81      A    C  
ATOM   1370  CZ  PHE A 177     -28.592   4.184  20.849  1.00 85.19      A    C  
ATOM   1371  N   ALA A 178     -27.573  10.546  16.974  1.00 78.47      A    N  
ATOM   1372  CA  ALA A 178     -27.213  11.848  16.415  1.00 74.93      A    C  
ATOM   1373  C   ALA A 178     -28.094  12.998  16.935  1.00 75.96      A    C  
ATOM   1374  O   ALA A 178     -28.058  14.091  16.371  1.00 70.14      A    O  
ATOM   1375  CB  ALA A 178     -27.246  11.728  14.879  1.00 68.30      A    C  
ATOM   1376  N   SER A 179     -28.931  12.763  17.971  1.00 80.01      A    N  
ATOM   1377  CA  SER A 179     -29.733  13.842  18.555  1.00 81.57      A    C  
ATOM   1378  C   SER A 179     -28.841  14.782  19.374  1.00 83.11      A    C  
ATOM   1379  O   SER A 179     -27.977  14.345  20.128  1.00 80.39      A    O  
ATOM   1380  CB  SER A 179     -30.925  13.303  19.360  1.00 76.75      A    C  
ATOM   1381  OG  SER A 179     -30.554  12.492  20.435  1.00 71.37      A    O  
ATOM   1382  N   GLU A 180     -29.059  16.090  19.227  1.00 81.89      A    N  
ATOM   1383  CA  GLU A 180     -28.345  17.113  20.019  1.00 83.06      A    C  
ATOM   1384  C   GLU A 180     -28.512  16.882  21.531  1.00 84.74      A    C  
ATOM   1385  O   GLU A 180     -27.618  17.186  22.303  1.00 81.46      A    O  
ATOM   1386  CB  GLU A 180     -28.868  18.515  19.649  1.00 80.63      A    C  
ATOM   1387  CG  GLU A 180     -28.500  18.958  18.213  1.00 72.29      A    C  
ATOM   1388  CD  GLU A 180     -28.983  20.387  17.848  1.00 64.90      A    C  
ATOM   1389  OE1 GLU A 180     -28.591  20.864  16.762  1.00 57.51      A    O  
ATOM   1390  OE2 GLU A 180     -29.763  20.987  18.620  1.00 58.79      A    O1-
ATOM   1391  N   GLU A 181     -29.628  16.279  21.930  1.00 85.03      A    N  
ATOM   1392  CA  GLU A 181     -29.951  15.987  23.328  1.00 84.88      A    C  
ATOM   1393  C   GLU A 181     -29.045  14.902  23.943  1.00 86.80      A    C  
ATOM   1394  O   GLU A 181     -28.687  14.997  25.115  1.00 84.16      A    O  
ATOM   1395  CB  GLU A 181     -31.432  15.569  23.424  1.00 81.66      A    C  
ATOM   1396  CG  GLU A 181     -32.390  16.693  22.947  1.00 74.47      A    C  
ATOM   1397  CD  GLU A 181     -33.894  16.354  23.073  1.00 68.86      A    C  
ATOM   1398  OE1 GLU A 181     -34.702  17.268  22.752  1.00 61.77      A    O  
ATOM   1399  OE2 GLU A 181     -34.234  15.242  23.518  1.00 61.01      A    O1-
ATOM   1400  N   LEU A 182     -28.623  13.902  23.158  1.00 88.94      A    N  
ATOM   1401  CA  LEU A 182     -27.746  12.825  23.616  1.00 90.74      A    C  
ATOM   1402  C   LEU A 182     -26.252  13.161  23.481  1.00 91.61      A    C  
ATOM   1403  O   LEU A 182     -25.417  12.441  24.020  1.00 90.23      A    O  
ATOM   1404  CB  LEU A 182     -28.067  11.528  22.853  1.00 89.77      A    C  
ATOM   1405  CG  LEU A 182     -29.479  10.968  23.088  1.00 88.13      A    C  
ATOM   1406  CD1 LEU A 182     -29.629   9.666  22.285  1.00 81.30      A    C  
ATOM   1407  CD2 LEU A 182     -29.754  10.662  24.555  1.00 82.98      A    C  
ATOM   1408  N   GLN A 183     -25.922  14.227  22.770  1.00 91.85      A    N  
ATOM   1409  CA  GLN A 183     -24.533  14.559  22.440  1.00 90.85      A    C  
ATOM   1410  C   GLN A 183     -23.682  14.786  23.694  1.00 91.73      A    C  
ATOM   1411  O   GLN A 183     -22.602  14.210  23.812  1.00 91.42      A    O  
ATOM   1412  CB  GLN A 183     -24.527  15.770  21.498  1.00 88.54      A    C  
ATOM   1413  CG  GLN A 183     -23.117  16.142  20.996  1.00 77.85      A    C  
ATOM   1414  CD  GLN A 183     -22.438  15.066  20.163  1.00 72.43      A    C  
ATOM   1415  NE2 GLN A 183     -21.128  15.066  20.138  1.00 59.45      A    N  
ATOM   1416  OE1 GLN A 183     -23.047  14.219  19.523  1.00 64.81      A    O  
ATOM   1417  N   GLU A 184     -24.188  15.548  24.663  1.00 90.32      A    N  
ATOM   1418  CA  GLU A 184     -23.485  15.817  25.922  1.00 90.80      A    C  
ATOM   1419  C   GLU A 184     -23.254  14.530  26.740  1.00 91.90      A    C  
ATOM   1420  O   GLU A 184     -22.180  14.321  27.299  1.00 91.08      A    O  
ATOM   1421  CB  GLU A 184     -24.267  16.833  26.777  1.00 89.57      A    C  
ATOM   1422  CG  GLU A 184     -24.349  18.250  26.166  1.00 81.40      A    C  
ATOM   1423  CD  GLU A 184     -25.025  19.288  27.087  1.00 79.31      A    C  
ATOM   1424  OE1 GLU A 184     -25.105  20.470  26.673  1.00 70.97      A    O  
ATOM   1425  OE2 GLU A 184     -25.434  18.935  28.219  1.00 72.66      A    O1-
ATOM   1426  N   GLU A 185     -24.233  13.634  26.778  1.00 92.33      A    N  
ATOM   1427  CA  GLU A 185     -24.124  12.361  27.497  1.00 92.74      A    C  
ATOM   1428  C   GLU A 185     -23.123  11.410  26.822  1.00 93.65      A    C  
ATOM   1429  O   GLU A 185     -22.318  10.761  27.495  1.00 92.89      A    O  
ATOM   1430  CB  GLU A 185     -25.503  11.699  27.623  1.00 92.00      A    C  
ATOM   1431  CG  GLU A 185     -26.496  12.518  28.473  1.00 90.13      A    C  
ATOM   1432  CD  GLU A 185     -27.848  11.814  28.693  1.00 88.54      A    C  
ATOM   1433  OE1 GLU A 185     -28.825  12.522  29.027  1.00 80.23      A    O  
ATOM   1434  OE2 GLU A 185     -27.895  10.568  28.604  1.00 80.49      A    O1-
ATOM   1435  N   ILE A 186     -23.119  11.359  25.496  1.00 92.42      A    N  
ATOM   1436  CA  ILE A 186     -22.149  10.578  24.719  1.00 92.85      A    C  
ATOM   1437  C   ILE A 186     -20.733  11.127  24.916  1.00 93.30      A    C  
ATOM   1438  O   ILE A 186     -19.782  10.341  25.016  1.00 92.87      A    O  
ATOM   1439  CB  ILE A 186     -22.561  10.541  23.224  1.00 92.51      A    C  
ATOM   1440  CG1 ILE A 186     -23.857   9.726  23.050  1.00 90.38      A    C  
ATOM   1441  CG2 ILE A 186     -21.445   9.921  22.353  1.00 90.20      A    C  
ATOM   1442  CD1 ILE A 186     -24.525   9.909  21.679  1.00 83.73      A    C  
ATOM   1443  N   GLU A 187     -20.562  12.448  25.005  1.00 92.99      A    N  
ATOM   1444  CA  GLU A 187     -19.275  13.082  25.303  1.00 92.74      A    C  
ATOM   1445  C   GLU A 187     -18.758  12.714  26.694  1.00 93.50      A    C  
ATOM   1446  O   GLU A 187     -17.591  12.364  26.824  1.00 92.90      A    O  
ATOM   1447  CB  GLU A 187     -19.370  14.601  25.122  1.00 91.63      A    C  
ATOM   1448  CG  GLU A 187     -19.327  14.969  23.630  1.00 83.43      A    C  
ATOM   1449  CD  GLU A 187     -19.537  16.462  23.326  1.00 78.41      A    C  
ATOM   1450  OE1 GLU A 187     -19.725  16.750  22.117  1.00 68.25      A    O  
ATOM   1451  OE2 GLU A 187     -19.466  17.293  24.255  1.00 68.03      A    O1-
ATOM   1452  N   ILE A 188     -19.624  12.650  27.705  1.00 94.10      A    N  
ATOM   1453  CA  ILE A 188     -19.241  12.175  29.045  1.00 94.52      A    C  
ATOM   1454  C   ILE A 188     -18.743  10.721  28.997  1.00 95.15      A    C  
ATOM   1455  O   ILE A 188     -17.699  10.406  29.559  1.00 94.50      A    O  
ATOM   1456  CB  ILE A 188     -20.429  12.345  30.032  1.00 94.47      A    C  
ATOM   1457  CG1 ILE A 188     -20.713  13.849  30.280  1.00 92.87      A    C  
ATOM   1458  CG2 ILE A 188     -20.133  11.648  31.378  1.00 93.04      A    C  
ATOM   1459  CD1 ILE A 188     -22.077  14.114  30.926  1.00 86.37      A    C  
ATOM   1460  N   ILE A 189     -19.456   9.833  28.294  1.00 94.90      A    N  
ATOM   1461  CA  ILE A 189     -19.016   8.439  28.137  1.00 94.80      A    C  
ATOM   1462  C   ILE A 189     -17.694   8.363  27.361  1.00 95.02      A    C  
ATOM   1463  O   ILE A 189     -16.808   7.582  27.705  1.00 94.63      A    O  
ATOM   1464  CB  ILE A 189     -20.120   7.593  27.467  1.00 94.72      A    C  
ATOM   1465  CG1 ILE A 189     -21.420   7.515  28.308  1.00 91.09      A    C  
ATOM   1466  CG2 ILE A 189     -19.633   6.168  27.156  1.00 90.38      A    C  
ATOM   1467  CD1 ILE A 189     -21.286   6.842  29.683  1.00 77.90      A    C  
ATOM   1468  N   ARG A 190     -17.523   9.201  26.325  1.00 94.39      A    N  
ATOM   1469  CA  ARG A 190     -16.259   9.311  25.594  1.00 94.45      A    C  
ATOM   1470  C   ARG A 190     -15.121   9.737  26.512  1.00 94.60      A    C  
ATOM   1471  O   ARG A 190     -14.059   9.116  26.452  1.00 94.63      A    O  
ATOM   1472  CB  ARG A 190     -16.433  10.292  24.421  1.00 93.76      A    C  
ATOM   1473  CG  ARG A 190     -15.136  10.484  23.621  1.00 91.80      A    C  
ATOM   1474  CD  ARG A 190     -15.391  11.473  22.490  1.00 89.08      A    C  
ATOM   1475  NE  ARG A 190     -14.152  11.803  21.757  1.00 80.16      A    N  
ATOM   1476  CZ  ARG A 190     -13.494  12.954  21.803  1.00 76.55      A    C  
ATOM   1477  NH1 ARG A 190     -13.891  13.951  22.550  1.00 68.10      A    N1+
ATOM   1478  NH2 ARG A 190     -12.421  13.115  21.095  1.00 67.96      A    N  
ATOM   1479  N   ASP A 191     -15.341  10.735  27.353  1.00 94.38      A    N  
ATOM   1480  CA  ASP A 191     -14.344  11.236  28.292  1.00 94.42      A    C  
ATOM   1481  C   ASP A 191     -13.942  10.157  29.301  1.00 94.98      A    C  
ATOM   1482  O   ASP A 191     -12.745   9.912  29.480  1.00 93.81      A    O  
ATOM   1483  CB  ASP A 191     -14.830  12.524  28.970  1.00 93.97      A    C  
ATOM   1484  CG  ASP A 191     -14.820  13.750  28.042  1.00 91.47      A    C  
ATOM   1485  OD1 ASP A 191     -14.263  13.654  26.913  1.00 86.48      A    O  
ATOM   1486  OD2 ASP A 191     -15.306  14.813  28.498  1.00 86.80      A    O1-
ATOM   1487  N   ASN A 192     -14.899   9.385  29.833  1.00 94.85      A    N  
ATOM   1488  CA  ASN A 192     -14.607   8.226  30.684  1.00 94.66      A    C  
ATOM   1489  C   ASN A 192     -13.705   7.196  29.983  1.00 95.00      A    C  
ATOM   1490  O   ASN A 192     -12.740   6.700  30.574  1.00 94.12      A    O  
ATOM   1491  CB  ASN A 192     -15.922   7.544  31.104  1.00 94.81      A    C  
ATOM   1492  CG  ASN A 192     -16.816   8.358  32.019  1.00 93.94      A    C  
ATOM   1493  ND2 ASN A 192     -18.033   7.898  32.207  1.00 87.65      A    N  
ATOM   1494  OD1 ASN A 192     -16.447   9.360  32.607  1.00 87.47      A    O  
ATOM   1495  N   VAL A 193     -13.960   6.906  28.700  1.00 95.35      A    N  
ATOM   1496  CA  VAL A 193     -13.111   5.998  27.904  1.00 95.41      A    C  
ATOM   1497  C   VAL A 193     -11.712   6.596  27.710  1.00 95.35      A    C  
ATOM   1498  O   VAL A 193     -10.707   5.888  27.859  1.00 94.27      A    O  
ATOM   1499  CB  VAL A 193     -13.762   5.680  26.546  1.00 95.46      A    C  
ATOM   1500  CG1 VAL A 193     -12.847   4.848  25.627  1.00 92.51      A    C  
ATOM   1501  CG2 VAL A 193     -15.048   4.863  26.732  1.00 91.56      A    C  
ATOM   1502  N   THR A 194     -11.603   7.887  27.406  1.00 95.64      A    N  
ATOM   1503  CA  THR A 194     -10.303   8.546  27.242  1.00 95.06      A    C  
ATOM   1504  C   THR A 194      -9.504   8.594  28.547  1.00 94.65      A    C  
ATOM   1505  O   THR A 194      -8.277   8.446  28.521  1.00 92.69      A    O  
ATOM   1506  CB  THR A 194     -10.401   9.954  26.648  1.00 93.50      A    C  
ATOM   1507  CG2 THR A 194     -11.014   9.965  25.244  1.00 78.38      A    C  
ATOM   1508  OG1 THR A 194     -11.108  10.851  27.447  1.00 81.63      A    O  
ATOM   1509  N   ASP A 195     -10.172   8.748  29.684  1.00 94.34      A    N  
ATOM   1510  CA  ASP A 195      -9.551   8.730  31.009  1.00 93.70      A    C  
ATOM   1511  C   ASP A 195      -9.081   7.327  31.390  1.00 93.69      A    C  
ATOM   1512  O   ASP A 195      -7.967   7.166  31.921  1.00 92.00      A    O  
ATOM   1513  CB  ASP A 195     -10.514   9.314  32.048  1.00 93.22      A    C  
ATOM   1514  CG  ASP A 195     -10.574  10.848  32.025  1.00 90.33      A    C  
ATOM   1515  OD1 ASP A 195      -9.693  11.478  31.378  1.00 85.21      A    O  
ATOM   1516  OD2 ASP A 195     -11.427  11.389  32.772  1.00 85.63      A    O1-
ATOM   1517  N   ALA A 196      -9.841   6.288  31.046  1.00 93.74      A    N  
ATOM   1518  CA  ALA A 196      -9.389   4.910  31.183  1.00 92.89      A    C  
ATOM   1519  C   ALA A 196      -8.136   4.637  30.329  1.00 93.06      A    C  
ATOM   1520  O   ALA A 196      -7.183   4.000  30.787  1.00 91.06      A    O  
ATOM   1521  CB  ALA A 196     -10.550   3.971  30.826  1.00 92.32      A    C  
ATOM   1522  N   PHE A 197      -8.085   5.185  29.105  1.00 93.93      A    N  
ATOM   1523  CA  PHE A 197      -6.924   5.052  28.226  1.00 93.42      A    C  
ATOM   1524  C   PHE A 197      -5.682   5.802  28.724  1.00 93.09      A    C  
ATOM   1525  O   PHE A 197      -4.570   5.362  28.417  1.00 90.59      A    O  
ATOM   1526  CB  PHE A 197      -7.287   5.490  26.795  1.00 93.18      A    C  
ATOM   1527  CG  PHE A 197      -8.192   4.565  25.997  1.00 93.67      A    C  
ATOM   1528  CD1 PHE A 197      -8.603   3.305  26.465  1.00 88.78      A    C  
ATOM   1529  CD2 PHE A 197      -8.605   4.980  24.706  1.00 89.16      A    C  
ATOM   1530  CE1 PHE A 197      -9.424   2.470  25.678  1.00 88.50      A    C  
ATOM   1531  CE2 PHE A 197      -9.417   4.152  23.920  1.00 88.98      A    C  
ATOM   1532  CZ  PHE A 197      -9.833   2.899  24.401  1.00 91.64      A    C  
ATOM   1533  N   GLU A 198      -5.810   6.856  29.538  1.00 92.78      A    N  
ATOM   1534  CA  GLU A 198      -4.646   7.573  30.099  1.00 91.94      A    C  
ATOM   1535  C   GLU A 198      -3.684   6.621  30.814  1.00 91.63      A    C  
ATOM   1536  O   GLU A 198      -2.464   6.709  30.654  1.00 88.55      A    O  
ATOM   1537  CB  GLU A 198      -5.125   8.649  31.085  1.00 90.71      A    C  
ATOM   1538  CG  GLU A 198      -4.000   9.536  31.679  1.00 87.22      A    C  
ATOM   1539  CD  GLU A 198      -3.292  10.441  30.653  1.00 83.28      A    C  
ATOM   1540  OE1 GLU A 198      -2.150  10.870  30.919  1.00 74.94      A    O  
ATOM   1541  OE2 GLU A 198      -3.907  10.752  29.616  1.00 75.88      A    O1-
ATOM   1542  N   ALA A 199      -4.233   5.694  31.610  1.00 91.13      A    N  
ATOM   1543  CA  ALA A 199      -3.445   4.785  32.432  1.00 89.75      A    C  
ATOM   1544  C   ALA A 199      -2.880   3.585  31.654  1.00 90.18      A    C  
ATOM   1545  O   ALA A 199      -1.852   3.035  32.045  1.00 86.16      A    O  
ATOM   1546  CB  ALA A 199      -4.326   4.332  33.600  1.00 87.56      A    C  
ATOM   1547  N   CYS A 200      -3.557   3.150  30.582  1.00 91.38      A    N  
ATOM   1548  CA  CYS A 200      -3.238   1.894  29.911  1.00 90.61      A    C  
ATOM   1549  C   CYS A 200      -2.794   2.047  28.446  1.00 91.59      A    C  
ATOM   1550  O   CYS A 200      -1.902   1.322  27.998  1.00 89.24      A    O  
ATOM   1551  CB  CYS A 200      -4.432   0.939  30.067  1.00 88.46      A    C  
ATOM   1552  SG  CYS A 200      -5.928   1.571  29.241  1.00 84.48      A    S  
ATOM   1553  N   LYS A 201      -3.368   2.994  27.690  1.00 91.79      A    N  
ATOM   1554  CA  LYS A 201      -3.163   3.193  26.247  1.00 92.21      A    C  
ATOM   1555  C   LYS A 201      -3.100   4.690  25.878  1.00 93.58      A    C  
ATOM   1556  O   LYS A 201      -3.955   5.179  25.137  1.00 92.10      A    O  
ATOM   1557  CB  LYS A 201      -4.249   2.426  25.465  1.00 90.69      A    C  
ATOM   1558  CG  LYS A 201      -4.174   0.885  25.588  1.00 88.78      A    C  
ATOM   1559  CD  LYS A 201      -2.925   0.298  24.912  1.00 86.29      A    C  
ATOM   1560  CE  LYS A 201      -2.827  -1.195  25.183  1.00 83.62      A    C  
ATOM   1561  NZ  LYS A 201      -1.670  -1.810  24.462  1.00 77.79      A    N1+
ATOM   1562  N   PRO A 202      -2.076   5.435  26.342  1.00 93.16      A    N  
ATOM   1563  CA  PRO A 202      -1.987   6.880  26.128  1.00 92.81      A    C  
ATOM   1564  C   PRO A 202      -1.954   7.289  24.644  1.00 93.04      A    C  
ATOM   1565  O   PRO A 202      -2.399   8.382  24.288  1.00 91.50      A    O  
ATOM   1566  CB  PRO A 202      -0.711   7.308  26.863  1.00 91.80      A    C  
ATOM   1567  CG  PRO A 202       0.128   6.037  26.920  1.00 89.50      A    C  
ATOM   1568  CD  PRO A 202      -0.925   4.948  27.079  1.00 92.38      A    C  
ATOM   1569  N   LEU A 203      -1.472   6.414  23.752  1.00 92.57      A    N  
ATOM   1570  CA  LEU A 203      -1.507   6.645  22.304  1.00 92.26      A    C  
ATOM   1571  C   LEU A 203      -2.939   6.695  21.755  1.00 92.90      A    C  
ATOM   1572  O   LEU A 203      -3.249   7.552  20.937  1.00 91.99      A    O  
ATOM   1573  CB  LEU A 203      -0.691   5.555  21.582  1.00 91.01      A    C  
ATOM   1574  CG  LEU A 203       0.825   5.575  21.841  1.00 86.80      A    C  
ATOM   1575  CD1 LEU A 203       1.486   4.433  21.055  1.00 80.07      A    C  
ATOM   1576  CD2 LEU A 203       1.476   6.887  21.398  1.00 79.90      A    C  
ATOM   1577  N   LEU A 204      -3.829   5.814  22.232  1.00 93.07      A    N  
ATOM   1578  CA  LEU A 204      -5.238   5.798  21.830  1.00 93.18      A    C  
ATOM   1579  C   LEU A 204      -5.988   7.015  22.382  1.00 93.53      A    C  
ATOM   1580  O   LEU A 204      -6.759   7.622  21.648  1.00 92.88      A    O  
ATOM   1581  CB  LEU A 204      -5.923   4.496  22.280  1.00 93.00      A    C  
ATOM   1582  CG  LEU A 204      -5.326   3.192  21.721  1.00 91.93      A    C  
ATOM   1583  CD1 LEU A 204      -6.209   2.012  22.142  1.00 87.45      A    C  
ATOM   1584  CD2 LEU A 204      -5.228   3.190  20.192  1.00 88.22      A    C  
ATOM   1585  N   LYS A 205      -5.707   7.420  23.633  1.00 94.13      A    N  
ATOM   1586  CA  LYS A 205      -6.238   8.678  24.182  1.00 93.96      A    C  
ATOM   1587  C   LYS A 205      -5.872   9.860  23.298  1.00 93.88      A    C  
ATOM   1588  O   LYS A 205      -6.744  10.634  22.906  1.00 92.88      A    O  
ATOM   1589  CB  LYS A 205      -5.724   8.890  25.610  1.00 93.32      A    C  
ATOM   1590  CG  LYS A 205      -6.247  10.224  26.169  1.00 92.31      A    C  
ATOM   1591  CD  LYS A 205      -5.937  10.398  27.649  1.00 89.51      A    C  
ATOM   1592  CE  LYS A 205      -6.592  11.675  28.199  1.00 83.91      A    C  
ATOM   1593  NZ  LYS A 205      -6.628  11.666  29.669  1.00 76.77      A    N1+
ATOM   1594  N   LYS A 206      -4.581   9.987  22.958  1.00 93.03      A    N  
ATOM   1595  CA  LYS A 206      -4.090  11.054  22.094  1.00 91.83      A    C  
ATOM   1596  C   LYS A 206      -4.809  11.064  20.743  1.00 92.12      A    C  
ATOM   1597  O   LYS A 206      -5.252  12.117  20.309  1.00 90.82      A    O  
ATOM   1598  CB  LYS A 206      -2.564  10.920  21.962  1.00 90.19      A    C  
ATOM   1599  CG  LYS A 206      -2.014  12.103  21.166  1.00 81.66      A    C  
ATOM   1600  CD  LYS A 206      -0.490  12.096  21.114  1.00 78.54      A    C  
ATOM   1601  CE  LYS A 206      -0.138  13.373  20.353  1.00 69.03      A    C  
ATOM   1602  NZ  LYS A 206       1.297  13.687  20.336  1.00 61.67      A    N1+
ATOM   1603  N   LEU A 207      -4.976   9.896  20.128  1.00 91.83      A    N  
ATOM   1604  CA  LEU A 207      -5.702   9.755  18.864  1.00 91.34      A    C  
ATOM   1605  C   LEU A 207      -7.168  10.201  18.984  1.00 91.56      A    C  
ATOM   1606  O   LEU A 207      -7.662  10.891  18.103  1.00 90.37      A    O  
ATOM   1607  CB  LEU A 207      -5.575   8.297  18.391  1.00 91.13      A    C  
ATOM   1608  CG  LEU A 207      -6.281   7.992  17.060  1.00 89.47      A    C  
ATOM   1609  CD1 LEU A 207      -5.723   8.810  15.896  1.00 83.76      A    C  
ATOM   1610  CD2 LEU A 207      -6.086   6.513  16.705  1.00 84.31      A    C  
ATOM   1611  N   MET A 208      -7.857   9.856  20.071  1.00 92.50      A    N  
ATOM   1612  CA  MET A 208      -9.245  10.256  20.290  1.00 92.64      A    C  
ATOM   1613  C   MET A 208      -9.421  11.763  20.548  1.00 92.02      A    C  
ATOM   1614  O   MET A 208     -10.471  12.314  20.207  1.00 90.13      A    O  
ATOM   1615  CB  MET A 208      -9.844   9.471  21.464  1.00 93.11      A    C  
ATOM   1616  CG  MET A 208     -10.148   8.013  21.097  1.00 90.58      A    C  
ATOM   1617  SD  MET A 208     -10.960   7.068  22.407  1.00 89.81      A    S  
ATOM   1618  CE  MET A 208     -12.624   7.755  22.367  1.00 80.19      A    C  
ATOM   1619  N   ILE A 209      -8.433  12.432  21.168  1.00 92.29      A    N  
ATOM   1620  CA  ILE A 209      -8.484  13.864  21.491  1.00 91.11      A    C  
ATOM   1621  C   ILE A 209      -8.018  14.724  20.316  1.00 89.72      A    C  
ATOM   1622  O   ILE A 209      -8.710  15.655  19.928  1.00 85.69      A    O  
ATOM   1623  CB  ILE A 209      -7.674  14.165  22.776  1.00 90.46      A    C  
ATOM   1624  CG1 ILE A 209      -8.327  13.468  23.992  1.00 86.67      A    C  
ATOM   1625  CG2 ILE A 209      -7.573  15.680  23.020  1.00 85.05      A    C  
ATOM   1626  CD1 ILE A 209      -7.513  13.596  25.284  1.00 77.21      A    C  
ATOM   1627  N   GLU A 210      -6.849  14.413  19.753  1.00 90.13      A    N  
ATOM   1628  CA  GLU A 210      -6.203  15.220  18.704  1.00 88.03      A    C  
ATOM   1629  C   GLU A 210      -6.667  14.832  17.288  1.00 86.22      A    C  
ATOM   1630  O   GLU A 210      -6.371  15.541  16.332  1.00 80.69      A    O  
ATOM   1631  CB  GLU A 210      -4.673  15.115  18.821  1.00 86.45      A    C  
ATOM   1632  CG  GLU A 210      -4.110  15.623  20.161  1.00 83.79      A    C  
ATOM   1633  CD  GLU A 210      -2.577  15.516  20.270  1.00 81.59      A    C  
ATOM   1634  OE1 GLU A 210      -2.035  15.721  21.379  1.00 74.31      A    O  
ATOM   1635  OE2 GLU A 210      -1.874  15.165  19.287  1.00 76.51      A    O1-
ATOM   1636  N   GLY A 211      -7.390  13.725  17.158  1.00 86.19      A    N  
ATOM   1637  CA  GLY A 211      -7.670  13.098  15.873  1.00 84.08      A    C  
ATOM   1638  C   GLY A 211      -6.481  12.284  15.354  1.00 84.34      A    C  
ATOM   1639  O   GLY A 211      -5.426  12.220  15.987  1.00 81.46      A    O  
ATOM   1640  N   PRO A 212      -6.635  11.616  14.205  1.00 83.06      A    N  
ATOM   1641  CA  PRO A 212      -5.504  10.991  13.556  1.00 80.70      A    C  
ATOM   1642  C   PRO A 212      -4.430  12.059  13.340  1.00 79.71      A    C  
ATOM   1643  O   PRO A 212      -4.747  13.209  13.012  1.00 75.14      A    O  
ATOM   1644  CB  PRO A 212      -6.032  10.432  12.228  1.00 78.42      A    C  
ATOM   1645  CG  PRO A 212      -7.253  11.312  11.932  1.00 77.08      A    C  
ATOM   1646  CD  PRO A 212      -7.783  11.670  13.322  1.00 81.04      A    C  
ATOM   1647  N   LYS A 213      -3.162  11.664  13.459  1.00 77.31      A    N  
ATOM   1648  CA  LYS A 213      -2.102  12.441  12.813  1.00 72.94      A    C  
ATOM   1649  C   LYS A 213      -2.396  12.380  11.312  1.00 70.31      A    C  
ATOM   1650  O   LYS A 213      -1.927  11.487  10.612  1.00 65.41      A    O  
ATOM   1651  CB  LYS A 213      -0.706  11.893  13.119  1.00 68.07      A    C  
ATOM   1652  CG  LYS A 213      -0.256  12.148  14.552  1.00 60.92      A    C  
ATOM   1653  CD  LYS A 213       1.162  11.570  14.708  1.00 57.12      A    C  
ATOM   1654  CE  LYS A 213       1.674  11.686  16.139  1.00 50.62      A    C  
ATOM   1655  NZ  LYS A 213       2.945  10.930  16.270  1.00 43.57      A    N1+
ATOM   1656  N   ILE A 214      -3.217  13.281  10.844  1.00 68.05      A    N  
ATOM   1657  CA  ILE A 214      -3.112  13.761   9.488  1.00 65.24      A    C  
ATOM   1658  C   ILE A 214      -1.728  14.408   9.513  1.00 64.91      A    C  
ATOM   1659  O   ILE A 214      -1.573  15.494  10.055  1.00 59.71      A    O  
ATOM   1660  CB  ILE A 214      -4.242  14.758   9.137  1.00 60.06      A    C  
ATOM   1661  CG1 ILE A 214      -5.643  14.189   9.470  1.00 54.52      A    C  
ATOM   1662  CG2 ILE A 214      -4.152  15.116   7.642  1.00 52.96      A    C  
ATOM   1663  CD1 ILE A 214      -6.786  15.194   9.292  1.00 47.40      A    C  
ATOM   1664  N   ASP A 215      -0.712  13.684   9.048  1.00 60.16      A    N  
ATOM   1665  CA  ASP A 215       0.469  14.353   8.529  1.00 59.95      A    C  
ATOM   1666  C   ASP A 215      -0.126  15.417   7.625  1.00 59.97      A    C  
ATOM   1667  O   ASP A 215      -0.742  15.072   6.610  1.00 56.13      A    O  
ATOM   1668  CB  ASP A 215       1.348  13.383   7.714  1.00 55.13      A    C  
ATOM   1669  CG  ASP A 215       2.176  12.446   8.582  1.00 49.52      A    C  
ATOM   1670  OD1 ASP A 215       2.603  12.890   9.676  1.00 45.43      A    O  
ATOM   1671  OD2 ASP A 215       2.402  11.304   8.131  1.00 44.42      A    O1-
ATOM   1672  N   SER A 216      -0.155  16.663   8.090  1.00 62.70      A    N  
ATOM   1673  CA  SER A 216      -0.817  17.756   7.399  1.00 64.51      A    C  
ATOM   1674  C   SER A 216      -0.185  17.740   6.031  1.00 69.22      A    C  
ATOM   1675  O   SER A 216       1.010  18.015   5.941  1.00 67.04      A    O  
ATOM   1676  CB  SER A 216      -0.554  19.090   8.108  1.00 56.20      A    C  
ATOM   1677  OG  SER A 216       0.829  19.290   8.319  1.00 46.88      A    O  
ATOM   1678  N   VAL A 217      -0.938  17.237   5.041  1.00 72.04      A    N  
ATOM   1679  CA  VAL A 217      -0.387  16.966   3.709  1.00 76.00      A    C  
ATOM   1680  C   VAL A 217       0.266  18.273   3.329  1.00 81.24      A    C  
ATOM   1681  O   VAL A 217      -0.422  19.287   3.257  1.00 79.23      A    O  
ATOM   1682  CB  VAL A 217      -1.476  16.548   2.713  1.00 69.84      A    C  
ATOM   1683  CG1 VAL A 217      -0.905  16.397   1.304  1.00 62.15      A    C  
ATOM   1684  CG2 VAL A 217      -2.102  15.205   3.098  1.00 64.66      A    C  
ATOM   1685  N   ASP A 218       1.594  18.276   3.262  1.00 81.10      A    N  
ATOM   1686  CA  ASP A 218       2.280  19.547   3.112  1.00 83.58      A    C  
ATOM   1687  C   ASP A 218       1.734  20.229   1.846  1.00 87.01      A    C  
ATOM   1688  O   ASP A 218       1.302  19.531   0.912  1.00 86.60      A    O  
ATOM   1689  CB  ASP A 218       3.806  19.353   3.118  1.00 78.15      A    C  
ATOM   1690  CG  ASP A 218       4.280  18.725   1.823  1.00 73.14      A    C  
ATOM   1691  OD1 ASP A 218       4.500  19.511   0.867  1.00 67.13      A    O  
ATOM   1692  OD2 ASP A 218       4.379  17.493   1.748  1.00 67.80      A    O1-
ATOM   1693  N   PRO A 219       1.679  21.555   1.783  1.00 88.82      A    N  
ATOM   1694  CA  PRO A 219       1.023  22.242   0.664  1.00 90.00      A    C  
ATOM   1695  C   PRO A 219       1.536  21.797  -0.714  1.00 91.65      A    C  
ATOM   1696  O   PRO A 219       0.794  21.844  -1.689  1.00 90.21      A    O  
ATOM   1697  CB  PRO A 219       1.294  23.723   0.905  1.00 87.58      A    C  
ATOM   1698  CG  PRO A 219       1.411  23.812   2.427  1.00 83.15      A    C  
ATOM   1699  CD  PRO A 219       2.082  22.494   2.804  1.00 86.54      A    C  
ATOM   1700  N   PHE A 220       2.783  21.340  -0.794  1.00 92.78      A    N  
ATOM   1701  CA  PHE A 220       3.365  20.842  -2.031  1.00 93.62      A    C  
ATOM   1702  C   PHE A 220       2.871  19.424  -2.370  1.00 93.95      A    C  
ATOM   1703  O   PHE A 220       2.440  19.188  -3.504  1.00 93.04      A    O  
ATOM   1704  CB  PHE A 220       4.894  20.906  -1.922  1.00 93.76      A    C  
ATOM   1705  CG  PHE A 220       5.614  20.352  -3.134  1.00 94.84      A    C  
ATOM   1706  CD1 PHE A 220       6.449  19.229  -2.994  1.00 92.57      A    C  
ATOM   1707  CD2 PHE A 220       5.424  20.947  -4.381  1.00 93.06      A    C  
ATOM   1708  CE1 PHE A 220       7.114  18.713  -4.116  1.00 92.88      A    C  
ATOM   1709  CE2 PHE A 220       6.074  20.428  -5.514  1.00 93.09      A    C  
ATOM   1710  CZ  PHE A 220       6.919  19.312  -5.378  1.00 94.40      A    C  
ATOM   1711  N   THR A 221       2.799  18.513  -1.402  1.00 93.25      A    N  
ATOM   1712  CA  THR A 221       2.168  17.200  -1.564  1.00 92.37      A    C  
ATOM   1713  C   THR A 221       0.697  17.340  -1.953  1.00 92.31      A    C  
ATOM   1714  O   THR A 221       0.247  16.673  -2.888  1.00 91.43      A    O  
ATOM   1715  CB  THR A 221       2.328  16.356  -0.294  1.00 90.81      A    C  
ATOM   1716  CG2 THR A 221       1.628  15.004  -0.386  1.00 82.78      A    C  
ATOM   1717  OG1 THR A 221       3.690  16.070  -0.091  1.00 83.84      A    O  
ATOM   1718  N   GLN A 222      -0.046  18.271  -1.344  1.00 92.57      A    N  
ATOM   1719  CA  GLN A 222      -1.426  18.556  -1.739  1.00 91.36      A    C  
ATOM   1720  C   GLN A 222      -1.525  19.007  -3.209  1.00 91.91      A    C  
ATOM   1721  O   GLN A 222      -2.388  18.526  -3.936  1.00 91.05      A    O  
ATOM   1722  CB  GLN A 222      -2.040  19.610  -0.787  1.00 89.10      A    C  
ATOM   1723  CG  GLN A 222      -3.541  19.836  -1.039  1.00 78.41      A    C  
ATOM   1724  CD  GLN A 222      -4.398  18.583  -0.822  1.00 71.05      A    C  
ATOM   1725  NE2 GLN A 222      -5.528  18.465  -1.479  1.00 57.97      A    N  
ATOM   1726  OE1 GLN A 222      -4.065  17.685  -0.074  1.00 62.78      A    O  
ATOM   1727  N   LEU A 223      -0.611  19.863  -3.676  1.00 93.24      A    N  
ATOM   1728  CA  LEU A 223      -0.536  20.252  -5.092  1.00 93.36      A    C  
ATOM   1729  C   LEU A 223      -0.284  19.041  -5.997  1.00 94.04      A    C  
ATOM   1730  O   LEU A 223      -0.887  18.939  -7.060  1.00 92.83      A    O  
ATOM   1731  CB  LEU A 223       0.564  21.302  -5.313  1.00 92.37      A    C  
ATOM   1732  CG  LEU A 223       0.224  22.721  -4.820  1.00 87.44      A    C  
ATOM   1733  CD1 LEU A 223       1.494  23.584  -4.876  1.00 84.48      A    C  
ATOM   1734  CD2 LEU A 223      -0.846  23.389  -5.679  1.00 84.51      A    C  
ATOM   1735  N   LEU A 224       0.571  18.101  -5.587  1.00 94.58      A    N  
ATOM   1736  CA  LEU A 224       0.856  16.899  -6.382  1.00 94.44      A    C  
ATOM   1737  C   LEU A 224      -0.322  15.911  -6.451  1.00 94.06      A    C  
ATOM   1738  O   LEU A 224      -0.362  15.082  -7.361  1.00 93.09      A    O  
ATOM   1739  CB  LEU A 224       2.107  16.202  -5.811  1.00 95.07      A    C  
ATOM   1740  CG  LEU A 224       3.403  17.008  -5.925  1.00 94.89      A    C  
ATOM   1741  CD1 LEU A 224       4.512  16.284  -5.154  1.00 92.75      A    C  
ATOM   1742  CD2 LEU A 224       3.862  17.171  -7.376  1.00 92.27      A    C  
ATOM   1743  N   LEU A 225      -1.283  15.998  -5.520  1.00 92.98      A    N  
ATOM   1744  CA  LEU A 225      -2.509  15.192  -5.517  1.00 91.50      A    C  
ATOM   1745  C   LEU A 225      -3.644  15.814  -6.341  1.00 91.04      A    C  
ATOM   1746  O   LEU A 225      -4.599  15.115  -6.686  1.00 89.00      A    O  
ATOM   1747  CB  LEU A 225      -2.945  14.944  -4.059  1.00 90.45      A    C  
ATOM   1748  CG  LEU A 225      -1.953  14.099  -3.225  1.00 88.34      A    C  
ATOM   1749  CD1 LEU A 225      -2.429  14.025  -1.774  1.00 84.55      A    C  
ATOM   1750  CD2 LEU A 225      -1.811  12.670  -3.753  1.00 84.07      A    C  
ATOM   1751  N   THR A 226      -3.550  17.096  -6.696  1.00 89.88      A    N  
ATOM   1752  CA  THR A 226      -4.526  17.755  -7.575  1.00 88.89      A    C  
ATOM   1753  C   THR A 226      -4.281  17.421  -9.058  1.00 88.48      A    C  
ATOM   1754  O   THR A 226      -3.170  17.019  -9.426  1.00 85.47      A    O  
ATOM   1755  CB  THR A 226      -4.580  19.275  -7.369  1.00 86.92      A    C  
ATOM   1756  CG2 THR A 226      -5.092  19.648  -5.979  1.00 73.48      A    C  
ATOM   1757  OG1 THR A 226      -3.331  19.889  -7.501  1.00 75.76      A    O  
ATOM   1758  N   PRO A 227      -5.294  17.581  -9.939  1.00 87.39      A    N  
ATOM   1759  CA  PRO A 227      -5.138  17.399 -11.378  1.00 85.86      A    C  
ATOM   1760  C   PRO A 227      -3.985  18.226 -11.944  1.00 86.25      A    C  
ATOM   1761  O   PRO A 227      -3.767  19.376 -11.559  1.00 83.14      A    O  
ATOM   1762  CB  PRO A 227      -6.477  17.799 -12.005  1.00 82.67      A    C  
ATOM   1763  CG  PRO A 227      -7.481  17.546 -10.882  1.00 80.57      A    C  
ATOM   1764  CD  PRO A 227      -6.686  17.907  -9.633  1.00 84.34      A    C  
ATOM   1765  N   GLN A 228      -3.233  17.654 -12.881  1.00 87.30      A    N  
ATOM   1766  CA  GLN A 228      -1.988  18.235 -13.364  1.00 87.38      A    C  
ATOM   1767  C   GLN A 228      -2.195  19.599 -14.046  1.00 88.63      A    C  
ATOM   1768  O   GLN A 228      -1.356  20.482 -13.905  1.00 86.91      A    O  
ATOM   1769  CB  GLN A 228      -1.273  17.225 -14.279  1.00 83.82      A    C  
ATOM   1770  CG  GLN A 228       0.169  17.670 -14.585  1.00 78.67      A    C  
ATOM   1771  CD  GLN A 228       0.990  16.643 -15.362  1.00 76.11      A    C  
ATOM   1772  NE2 GLN A 228       2.265  16.877 -15.547  1.00 66.81      A    N  
ATOM   1773  OE1 GLN A 228       0.528  15.618 -15.811  1.00 70.58      A    O  
ATOM   1774  N   GLU A 229      -3.325  19.792 -14.728  1.00 86.91      A    N  
ATOM   1775  CA  GLU A 229      -3.685  21.051 -15.390  1.00 87.61      A    C  
ATOM   1776  C   GLU A 229      -3.706  22.247 -14.433  1.00 88.10      A    C  
ATOM   1777  O   GLU A 229      -3.324  23.344 -14.800  1.00 84.30      A    O  
ATOM   1778  CB  GLU A 229      -5.092  20.947 -16.013  1.00 85.10      A    C  
ATOM   1779  CG  GLU A 229      -5.211  19.958 -17.173  1.00 76.94      A    C  
ATOM   1780  CD  GLU A 229      -4.989  18.516 -16.721  1.00 72.01      A    C  
ATOM   1781  OE1 GLU A 229      -4.123  17.879 -17.343  1.00 63.55      A    O  
ATOM   1782  OE2 GLU A 229      -5.651  18.026 -15.793  1.00 62.88      A    O1-
ATOM   1783  N   GLU A 230      -4.147  22.023 -13.201  1.00 86.43      A    N  
ATOM   1784  CA  GLU A 230      -4.314  23.076 -12.199  1.00 86.19      A    C  
ATOM   1785  C   GLU A 230      -3.036  23.302 -11.385  1.00 87.75      A    C  
ATOM   1786  O   GLU A 230      -2.820  24.383 -10.826  1.00 83.57      A    O  
ATOM   1787  CB  GLU A 230      -5.468  22.694 -11.262  1.00 82.99      A    C  
ATOM   1788  CG  GLU A 230      -6.818  22.568 -11.989  1.00 76.22      A    C  
ATOM   1789  CD  GLU A 230      -7.965  22.166 -11.061  1.00 72.52      A    C  
ATOM   1790  OE1 GLU A 230      -9.041  21.807 -11.600  1.00 64.38      A    O  
ATOM   1791  OE2 GLU A 230      -7.790  22.222  -9.819  1.00 65.62      A    O1-
ATOM   1792  N   SER A 231      -2.188  22.288 -11.296  1.00 91.52      A    N  
ATOM   1793  CA  SER A 231      -1.053  22.263 -10.376  1.00 92.08      A    C  
ATOM   1794  C   SER A 231       0.312  22.427 -11.038  1.00 93.82      A    C  
ATOM   1795  O   SER A 231       1.259  22.818 -10.359  1.00 92.88      A    O  
ATOM   1796  CB  SER A 231      -1.083  20.977  -9.555  1.00 88.85      A    C  
ATOM   1797  OG  SER A 231      -0.972  19.837 -10.382  1.00 81.51      A    O  
ATOM   1798  N   ILE A 232       0.449  22.144 -12.342  1.00 94.06      A    N  
ATOM   1799  CA  ILE A 232       1.742  21.988 -13.009  1.00 94.72      A    C  
ATOM   1800  C   ILE A 232       2.645  23.211 -12.875  1.00 95.95      A    C  
ATOM   1801  O   ILE A 232       3.810  23.061 -12.509  1.00 95.70      A    O  
ATOM   1802  CB  ILE A 232       1.542  21.562 -14.486  1.00 93.04      A    C  
ATOM   1803  CG1 ILE A 232       2.873  21.065 -15.081  1.00 82.55      A    C  
ATOM   1804  CG2 ILE A 232       0.919  22.667 -15.363  1.00 81.67      A    C  
ATOM   1805  CD1 ILE A 232       2.679  20.371 -16.429  1.00 75.01      A    C  
ATOM   1806  N   GLU A 233       2.117  24.418 -13.096  1.00 95.23      A    N  
ATOM   1807  CA  GLU A 233       2.916  25.651 -13.023  1.00 95.67      A    C  
ATOM   1808  C   GLU A 233       3.438  25.896 -11.607  1.00 96.25      A    C  
ATOM   1809  O   GLU A 233       4.615  26.203 -11.411  1.00 95.78      A    O  
ATOM   1810  CB  GLU A 233       2.095  26.854 -13.483  1.00 94.71      A    C  
ATOM   1811  CG  GLU A 233       1.698  26.774 -14.961  1.00 88.25      A    C  
ATOM   1812  CD  GLU A 233       0.988  28.041 -15.466  1.00 85.58      A    C  
ATOM   1813  OE1 GLU A 233       0.691  28.092 -16.687  1.00 75.98      A    O  
ATOM   1814  OE2 GLU A 233       0.757  28.965 -14.643  1.00 76.70      A    O1-
ATOM   1815  N   LYS A 234       2.576  25.716 -10.607  1.00 96.11      A    N  
ATOM   1816  CA  LYS A 234       2.933  25.897  -9.190  1.00 96.12      A    C  
ATOM   1817  C   LYS A 234       3.919  24.827  -8.728  1.00 96.85      A    C  
ATOM   1818  O   LYS A 234       4.889  25.147  -8.060  1.00 96.30      A    O  
ATOM   1819  CB  LYS A 234       1.667  25.875  -8.323  1.00 95.36      A    C  
ATOM   1820  CG  LYS A 234       0.738  27.064  -8.593  1.00 91.51      A    C  
ATOM   1821  CD  LYS A 234      -0.525  26.939  -7.738  1.00 87.32      A    C  
ATOM   1822  CE  LYS A 234      -1.516  28.063  -8.068  1.00 79.49      A    C  
ATOM   1823  NZ  LYS A 234      -2.849  27.813  -7.457  1.00 70.87      A    N1+
ATOM   1824  N   ALA A 235       3.682  23.566  -9.124  1.00 96.84      A    N  
ATOM   1825  CA  ALA A 235       4.551  22.456  -8.770  1.00 96.94      A    C  
ATOM   1826  C   ALA A 235       5.953  22.615  -9.382  1.00 97.44      A    C  
ATOM   1827  O   ALA A 235       6.946  22.524  -8.667  1.00 97.28      A    O  
ATOM   1828  CB  ALA A 235       3.877  21.139  -9.206  1.00 96.58      A    C  
ATOM   1829  N   VAL A 236       6.041  22.936 -10.680  1.00 97.47      A    N  
ATOM   1830  CA  VAL A 236       7.325  23.180 -11.348  1.00 97.70      A    C  
ATOM   1831  C   VAL A 236       8.026  24.391 -10.736  1.00 97.93      A    C  
ATOM   1832  O   VAL A 236       9.204  24.287 -10.412  1.00 97.70      A    O  
ATOM   1833  CB  VAL A 236       7.151  23.352 -12.874  1.00 97.58      A    C  
ATOM   1834  CG1 VAL A 236       8.467  23.751 -13.565  1.00 96.23      A    C  
ATOM   1835  CG2 VAL A 236       6.693  22.043 -13.522  1.00 95.80      A    C  
ATOM   1836  N   SER A 237       7.315  25.496 -10.507  1.00 97.57      A    N  
ATOM   1837  CA  SER A 237       7.906  26.704  -9.897  1.00 97.48      A    C  
ATOM   1838  C   SER A 237       8.456  26.431  -8.499  1.00 97.59      A    C  
ATOM   1839  O   SER A 237       9.545  26.899  -8.173  1.00 97.18      A    O  
ATOM   1840  CB  SER A 237       6.871  27.835  -9.816  1.00 96.85      A    C  
ATOM   1841  OG  SER A 237       6.394  28.169 -11.095  1.00 83.85      A    O  
ATOM   1842  N   HIS A 238       7.754  25.636  -7.683  1.00 97.44      A    N  
ATOM   1843  CA  HIS A 238       8.223  25.238  -6.357  1.00 97.34      A    C  
ATOM   1844  C   HIS A 238       9.503  24.396  -6.430  1.00 97.51      A    C  
ATOM   1845  O   HIS A 238      10.462  24.666  -5.710  1.00 97.05      A    O  
ATOM   1846  CB  HIS A 238       7.103  24.484  -5.631  1.00 96.95      A    C  
ATOM   1847  CG  HIS A 238       7.491  24.063  -4.239  1.00 95.53      A    C  
ATOM   1848  CD2 HIS A 238       8.066  22.875  -3.863  1.00 82.57      A    C  
ATOM   1849  ND1 HIS A 238       7.350  24.820  -3.091  1.00 81.58      A    N  
ATOM   1850  CE1 HIS A 238       7.822  24.102  -2.060  1.00 85.98      A    C  
ATOM   1851  NE2 HIS A 238       8.272  22.911  -2.478  1.00 88.42      A    N  
ATOM   1852  N   ILE A 239       9.549  23.397  -7.324  1.00 97.84      A    N  
ATOM   1853  CA  ILE A 239      10.738  22.550  -7.495  1.00 98.00      A    C  
ATOM   1854  C   ILE A 239      11.919  23.378  -8.016  1.00 98.13      A    C  
ATOM   1855  O   ILE A 239      13.031  23.240  -7.510  1.00 97.92      A    O  
ATOM   1856  CB  ILE A 239      10.456  21.345  -8.416  1.00 98.09      A    C  
ATOM   1857  CG1 ILE A 239       9.359  20.419  -7.839  1.00 97.35      A    C  
ATOM   1858  CG2 ILE A 239      11.739  20.515  -8.622  1.00 97.36      A    C  
ATOM   1859  CD1 ILE A 239       8.762  19.467  -8.883  1.00 95.54      A    C  
ATOM   1860  N   VAL A 240      11.688  24.260  -8.995  1.00 98.24      A    N  
ATOM   1861  CA  VAL A 240      12.706  25.144  -9.567  1.00 98.14      A    C  
ATOM   1862  C   VAL A 240      13.284  26.081  -8.511  1.00 98.09      A    C  
ATOM   1863  O   VAL A 240      14.500  26.164  -8.403  1.00 97.67      A    O  
ATOM   1864  CB  VAL A 240      12.129  25.931 -10.762  1.00 97.88      A    C  
ATOM   1865  CG1 VAL A 240      13.005  27.121 -11.177  1.00 96.24      A    C  
ATOM   1866  CG2 VAL A 240      11.988  25.008 -11.980  1.00 96.16      A    C  
ATOM   1867  N   ALA A 241      12.447  26.714  -7.684  1.00 98.10      A    N  
ATOM   1868  CA  ALA A 241      12.920  27.593  -6.612  1.00 97.85      A    C  
ATOM   1869  C   ALA A 241      13.850  26.854  -5.632  1.00 97.74      A    C  
ATOM   1870  O   ALA A 241      14.936  27.338  -5.313  1.00 97.00      A    O  
ATOM   1871  CB  ALA A 241      11.701  28.189  -5.898  1.00 97.75      A    C  
ATOM   1872  N   ARG A 242      13.474  25.636  -5.229  1.00 97.78      A    N  
ATOM   1873  CA  ARG A 242      14.332  24.788  -4.381  1.00 97.49      A    C  
ATOM   1874  C   ARG A 242      15.604  24.333  -5.089  1.00 97.79      A    C  
ATOM   1875  O   ARG A 242      16.645  24.177  -4.450  1.00 97.27      A    O  
ATOM   1876  CB  ARG A 242      13.549  23.569  -3.886  1.00 97.11      A    C  
ATOM   1877  CG  ARG A 242      12.446  23.954  -2.896  1.00 93.29      A    C  
ATOM   1878  CD  ARG A 242      11.880  22.699  -2.193  1.00 88.44      A    C  
ATOM   1879  NE  ARG A 242      12.885  22.100  -1.305  1.00 77.89      A    N  
ATOM   1880  CZ  ARG A 242      12.877  20.874  -0.807  1.00 71.61      A    C  
ATOM   1881  NH1 ARG A 242      11.910  20.030  -1.041  1.00 64.23      A    N1+
ATOM   1882  NH2 ARG A 242      13.863  20.468  -0.046  1.00 62.42      A    N  
ATOM   1883  N   PHE A 243      15.540  24.094  -6.395  1.00 98.03      A    N  
ATOM   1884  CA  PHE A 243      16.711  23.724  -7.198  1.00 97.85      A    C  
ATOM   1885  C   PHE A 243      17.722  24.875  -7.285  1.00 97.89      A    C  
ATOM   1886  O   PHE A 243      18.925  24.661  -7.150  1.00 97.32      A    O  
ATOM   1887  CB  PHE A 243      16.248  23.270  -8.586  1.00 97.73      A    C  
ATOM   1888  CG  PHE A 243      17.295  22.513  -9.382  1.00 98.03      A    C  
ATOM   1889  CD1 PHE A 243      18.425  23.171  -9.883  1.00 96.83      A    C  
ATOM   1890  CD2 PHE A 243      17.124  21.137  -9.623  1.00 96.39      A    C  
ATOM   1891  CE1 PHE A 243      19.405  22.453 -10.596  1.00 96.37      A    C  
ATOM   1892  CE2 PHE A 243      18.092  20.421 -10.345  1.00 96.12      A    C  
ATOM   1893  CZ  PHE A 243      19.242  21.083 -10.820  1.00 96.82      A    C  
ATOM   1894  N   GLU A 244      17.237  26.100  -7.482  1.00 97.25      A    N  
ATOM   1895  CA  GLU A 244      18.071  27.304  -7.512  1.00 96.94      A    C  
ATOM   1896  C   GLU A 244      18.692  27.595  -6.138  1.00 96.71      A    C  
ATOM   1897  O   GLU A 244      19.881  27.892  -6.066  1.00 95.92      A    O  
ATOM   1898  CB  GLU A 244      17.244  28.499  -8.014  1.00 96.65      A    C  
ATOM   1899  CG  GLU A 244      16.935  28.382  -9.518  1.00 94.77      A    C  
ATOM   1900  CD  GLU A 244      16.116  29.555 -10.078  1.00 93.99      A    C  
ATOM   1901  OE1 GLU A 244      16.183  29.751 -11.318  1.00 85.40      A    O  
ATOM   1902  OE2 GLU A 244      15.427  30.249  -9.302  1.00 86.91      A    O1-
ATOM   1903  N   GLU A 245      17.934  27.420  -5.060  1.00 96.35      A    N  
ATOM   1904  CA  GLU A 245      18.452  27.524  -3.685  1.00 96.17      A    C  
ATOM   1905  C   GLU A 245      19.577  26.509  -3.433  1.00 95.91      A    C  
ATOM   1906  O   GLU A 245      20.656  26.885  -2.989  1.00 94.57      A    O  
ATOM   1907  CB  GLU A 245      17.287  27.337  -2.701  1.00 95.42      A    C  
ATOM   1908  CG  GLU A 245      17.691  27.532  -1.229  1.00 87.82      A    C  
ATOM   1909  CD  GLU A 245      16.515  27.362  -0.241  1.00 87.20      A    C  
ATOM   1910  OE1 GLU A 245      16.704  27.703   0.945  1.00 76.47      A    O  
ATOM   1911  OE2 GLU A 245      15.426  26.884  -0.654  1.00 79.48      A    O1-
ATOM   1912  N   ALA A 246      19.360  25.240  -3.806  1.00 96.44      A    N  
ATOM   1913  CA  ALA A 246      20.387  24.207  -3.695  1.00 96.18      A    C  
ATOM   1914  C   ALA A 246      21.601  24.466  -4.601  1.00 96.07      A    C  
ATOM   1915  O   ALA A 246      22.715  24.051  -4.295  1.00 94.74      A    O  
ATOM   1916  CB  ALA A 246      19.739  22.847  -4.016  1.00 96.04      A    C  
ATOM   1917  N   SER A 247      21.410  25.169  -5.724  1.00 96.65      A    N  
ATOM   1918  CA  SER A 247      22.506  25.532  -6.636  1.00 96.03      A    C  
ATOM   1919  C   SER A 247      23.387  26.669  -6.113  1.00 95.65      A    C  
ATOM   1920  O   SER A 247      24.469  26.886  -6.653  1.00 92.89      A    O  
ATOM   1921  CB  SER A 247      21.967  25.899  -8.018  1.00 95.14      A    C  
ATOM   1922  OG  SER A 247      21.288  24.792  -8.589  1.00 89.16      A    O  
ATOM   1923  N   ALA A 248      22.953  27.388  -5.075  1.00 96.21      A    N  
ATOM   1924  CA  ALA A 248      23.759  28.424  -4.430  1.00 95.51      A    C  
ATOM   1925  C   ALA A 248      24.846  27.845  -3.500  1.00 95.23      A    C  
ATOM   1926  O   ALA A 248      25.760  28.574  -3.111  1.00 91.14      A    O  
ATOM   1927  CB  ALA A 248      22.814  29.368  -3.673  1.00 94.53      A    C  
ATOM   1928  N   VAL A 249      24.749  26.564  -3.151  1.00 94.78      A    N  
ATOM   1929  CA  VAL A 249      25.689  25.859  -2.271  1.00 94.49      A    C  
ATOM   1930  C   VAL A 249      26.375  24.738  -3.062  1.00 94.76      A    C  
ATOM   1931  O   VAL A 249      25.724  23.932  -3.724  1.00 91.32      A    O  
ATOM   1932  CB  VAL A 249      24.976  25.320  -1.012  1.00 92.20      A    C  
ATOM   1933  CG1 VAL A 249      25.980  24.753  -0.008  1.00 85.86      A    C  
ATOM   1934  CG2 VAL A 249      24.188  26.424  -0.291  1.00 84.86      A    C  
ATOM   1935  N   GLU A 250      27.713  24.695  -3.022  1.00 92.40      A    N  
ATOM   1936  CA  GLU A 250      28.509  23.667  -3.705  1.00 91.85      A    C  
ATOM   1937  C   GLU A 250      29.005  22.599  -2.714  1.00 92.48      A    C  
ATOM   1938  O   GLU A 250      30.203  22.466  -2.461  1.00 87.67      A    O  
ATOM   1939  CB  GLU A 250      29.664  24.296  -4.513  1.00 88.48      A    C  
ATOM   1940  CG  GLU A 250      29.192  25.158  -5.698  1.00 77.95      A    C  
ATOM   1941  CD  GLU A 250      30.347  25.590  -6.628  1.00 71.06      A    C  
ATOM   1942  OE1 GLU A 250      30.037  26.089  -7.741  1.00 63.89      A    O  
ATOM   1943  OE2 GLU A 250      31.534  25.416  -6.259  1.00 63.55      A    O1-
ATOM   1944  N   ASP A 251      28.092  21.839  -2.137  1.00 93.18      A    N  
ATOM   1945  CA  ASP A 251      28.396  20.671  -1.309  1.00 94.40      A    C  
ATOM   1946  C   ASP A 251      27.721  19.387  -1.828  1.00 95.57      A    C  
ATOM   1947  O   ASP A 251      26.849  19.417  -2.709  1.00 93.59      A    O  
ATOM   1948  CB  ASP A 251      28.112  20.966   0.182  1.00 91.97      A    C  
ATOM   1949  CG  ASP A 251      26.632  21.207   0.540  1.00 89.70      A    C  
ATOM   1950  OD1 ASP A 251      25.748  20.774  -0.219  1.00 81.02      A    O  
ATOM   1951  OD2 ASP A 251      26.398  21.820   1.603  1.00 83.11      A    O1-
ATOM   1952  N   ASP A 252      28.141  18.237  -1.290  1.00 95.02      A    N  
ATOM   1953  CA  ASP A 252      27.612  16.934  -1.695  1.00 95.57      A    C  
ATOM   1954  C   ASP A 252      26.115  16.778  -1.370  1.00 95.72      A    C  
ATOM   1955  O   ASP A 252      25.380  16.148  -2.133  1.00 94.40      A    O  
ATOM   1956  CB  ASP A 252      28.415  15.806  -1.017  1.00 94.35      A    C  
ATOM   1957  CG  ASP A 252      29.825  15.588  -1.582  1.00 85.11      A    C  
ATOM   1958  OD1 ASP A 252      30.112  16.071  -2.697  1.00 78.30      A    O  
ATOM   1959  OD2 ASP A 252      30.604  14.884  -0.906  1.00 78.13      A    O1-
ATOM   1960  N   GLU A 253      25.642  17.383  -0.275  1.00 94.43      A    N  
ATOM   1961  CA  GLU A 253      24.228  17.343   0.114  1.00 94.45      A    C  
ATOM   1962  C   GLU A 253      23.362  18.087  -0.913  1.00 94.89      A    C  
ATOM   1963  O   GLU A 253      22.342  17.560  -1.369  1.00 93.25      A    O  
ATOM   1964  CB  GLU A 253      24.033  17.936   1.512  1.00 93.34      A    C  
ATOM   1965  CG  GLU A 253      24.702  17.091   2.619  1.00 83.55      A    C  
ATOM   1966  CD  GLU A 253      24.419  17.580   4.054  1.00 77.17      A    C  
ATOM   1967  OE1 GLU A 253      24.920  16.902   4.982  1.00 66.11      A    O  
ATOM   1968  OE2 GLU A 253      23.684  18.572   4.229  1.00 67.40      A    O1-
ATOM   1969  N   SER A 254      23.808  19.258  -1.360  1.00 96.56      A    N  
ATOM   1970  CA  SER A 254      23.158  20.039  -2.412  1.00 96.36      A    C  
ATOM   1971  C   SER A 254      23.171  19.326  -3.757  1.00 96.68      A    C  
ATOM   1972  O   SER A 254      22.173  19.372  -4.481  1.00 95.26      A    O  
ATOM   1973  CB  SER A 254      23.837  21.401  -2.540  1.00 94.91      A    C  
ATOM   1974  OG  SER A 254      23.622  22.139  -1.359  1.00 79.27      A    O  
ATOM   1975  N   LEU A 255      24.240  18.596  -4.104  1.00 97.08      A    N  
ATOM   1976  CA  LEU A 255      24.285  17.774  -5.322  1.00 96.78      A    C  
ATOM   1977  C   LEU A 255      23.248  16.640  -5.292  1.00 97.04      A    C  
ATOM   1978  O   LEU A 255      22.548  16.414  -6.282  1.00 96.71      A    O  
ATOM   1979  CB  LEU A 255      25.694  17.197  -5.519  1.00 96.14      A    C  
ATOM   1980  CG  LEU A 255      26.771  18.218  -5.931  1.00 91.95      A    C  
ATOM   1981  CD1 LEU A 255      28.139  17.532  -5.952  1.00 86.23      A    C  
ATOM   1982  CD2 LEU A 255      26.517  18.790  -7.329  1.00 85.63      A    C  
ATOM   1983  N   VAL A 256      23.114  15.948  -4.155  1.00 97.26      A    N  
ATOM   1984  CA  VAL A 256      22.093  14.910  -3.961  1.00 97.16      A    C  
ATOM   1985  C   VAL A 256      20.692  15.510  -4.052  1.00 97.24      A    C  
ATOM   1986  O   VAL A 256      19.843  14.992  -4.781  1.00 96.88      A    O  
ATOM   1987  CB  VAL A 256      22.303  14.165  -2.631  1.00 96.66      A    C  
ATOM   1988  CG1 VAL A 256      21.154  13.201  -2.312  1.00 94.25      A    C  
ATOM   1989  CG2 VAL A 256      23.590  13.324  -2.680  1.00 94.04      A    C  
ATOM   1990  N   LEU A 257      20.464  16.648  -3.386  1.00 97.03      A    N  
ATOM   1991  CA  LEU A 257      19.176  17.348  -3.426  1.00 97.15      A    C  
ATOM   1992  C   LEU A 257      18.820  17.792  -4.844  1.00 97.31      A    C  
ATOM   1993  O   LEU A 257      17.705  17.531  -5.295  1.00 97.15      A    O  
ATOM   1994  CB  LEU A 257      19.227  18.529  -2.434  1.00 96.86      A    C  
ATOM   1995  CG  LEU A 257      17.927  19.349  -2.390  1.00 94.93      A    C  
ATOM   1996  CD1 LEU A 257      16.706  18.514  -1.998  1.00 90.89      A    C  
ATOM   1997  CD2 LEU A 257      18.074  20.486  -1.377  1.00 90.71      A    C  
ATOM   1998  N   LYS A 258      19.753  18.396  -5.598  1.00 97.53      A    N  
ATOM   1999  CA  LYS A 258      19.533  18.774  -7.005  1.00 97.77      A    C  
ATOM   2000  C   LYS A 258      19.199  17.572  -7.883  1.00 97.87      A    C  
ATOM   2001  O   LYS A 258      18.290  17.651  -8.712  1.00 97.62      A    O  
ATOM   2002  CB  LYS A 258      20.757  19.501  -7.571  1.00 97.24      A    C  
ATOM   2003  CG  LYS A 258      20.875  20.939  -7.030  1.00 96.01      A    C  
ATOM   2004  CD  LYS A 258      21.866  21.780  -7.842  1.00 94.26      A    C  
ATOM   2005  CE  LYS A 258      23.301  21.243  -7.828  1.00 88.24      A    C  
ATOM   2006  NZ  LYS A 258      24.108  21.995  -8.815  1.00 84.23      A    N1+
ATOM   2007  N   SER A 259      19.878  16.441  -7.684  1.00 97.72      A    N  
ATOM   2008  CA  SER A 259      19.565  15.202  -8.401  1.00 97.62      A    C  
ATOM   2009  C   SER A 259      18.124  14.750  -8.124  1.00 97.78      A    C  
ATOM   2010  O   SER A 259      17.362  14.506  -9.060  1.00 97.30      A    O  
ATOM   2011  CB  SER A 259      20.562  14.112  -8.025  1.00 97.19      A    C  
ATOM   2012  OG  SER A 259      20.377  12.979  -8.840  1.00 85.28      A    O  
ATOM   2013  N   GLN A 260      17.715  14.722  -6.845  1.00 97.87      A    N  
ATOM   2014  CA  GLN A 260      16.355  14.368  -6.448  1.00 97.70      A    C  
ATOM   2015  C   GLN A 260      15.308  15.322  -7.051  1.00 98.02      A    C  
ATOM   2016  O   GLN A 260      14.317  14.867  -7.625  1.00 97.75      A    O  
ATOM   2017  CB  GLN A 260      16.280  14.349  -4.915  1.00 97.20      A    C  
ATOM   2018  CG  GLN A 260      14.914  13.857  -4.404  1.00 93.23      A    C  
ATOM   2019  CD  GLN A 260      14.761  13.945  -2.891  1.00 91.76      A    C  
ATOM   2020  NE2 GLN A 260      13.665  13.477  -2.352  1.00 81.58      A    N  
ATOM   2021  OE1 GLN A 260      15.603  14.452  -2.168  1.00 84.55      A    O  
ATOM   2022  N   LEU A 261      15.537  16.636  -6.988  1.00 97.96      A    N  
ATOM   2023  CA  LEU A 261      14.643  17.654  -7.562  1.00 98.04      A    C  
ATOM   2024  C   LEU A 261      14.544  17.515  -9.096  1.00 98.14      A    C  
ATOM   2025  O   LEU A 261      13.461  17.646  -9.662  1.00 97.98      A    O  
ATOM   2026  CB  LEU A 261      15.161  19.043  -7.164  1.00 98.09      A    C  
ATOM   2027  CG  LEU A 261      15.027  19.372  -5.666  1.00 97.62      A    C  
ATOM   2028  CD1 LEU A 261      15.814  20.648  -5.348  1.00 95.96      A    C  
ATOM   2029  CD2 LEU A 261      13.576  19.597  -5.239  1.00 95.78      A    C  
ATOM   2030  N   GLY A 262      15.643  17.169  -9.767  1.00 98.10      A    N  
ATOM   2031  CA  GLY A 262      15.639  16.838 -11.186  1.00 98.11      A    C  
ATOM   2032  C   GLY A 262      14.731  15.653 -11.506  1.00 98.25      A    C  
ATOM   2033  O   GLY A 262      13.934  15.704 -12.444  1.00 97.89      A    O  
ATOM   2034  N   TYR A 263      14.776  14.590 -10.691  1.00 98.35      A    N  
ATOM   2035  CA  TYR A 263      13.861  13.450 -10.843  1.00 98.30      A    C  
ATOM   2036  C   TYR A 263      12.405  13.795 -10.519  1.00 98.21      A    C  
ATOM   2037  O   TYR A 263      11.518  13.235 -11.156  1.00 97.80      A    O  
ATOM   2038  CB  TYR A 263      14.351  12.252 -10.023  1.00 98.23      A    C  
ATOM   2039  CG  TYR A 263      15.471  11.485 -10.695  1.00 98.18      A    C  
ATOM   2040  CD1 TYR A 263      15.209  10.753 -11.870  1.00 96.43      A    C  
ATOM   2041  CD2 TYR A 263      16.774  11.496 -10.160  1.00 96.38      A    C  
ATOM   2042  CE1 TYR A 263      16.241  10.052 -12.510  1.00 95.95      A    C  
ATOM   2043  CE2 TYR A 263      17.818  10.795 -10.796  1.00 96.02      A    C  
ATOM   2044  CZ  TYR A 263      17.547  10.073 -11.981  1.00 96.87      A    C  
ATOM   2045  OH  TYR A 263      18.551   9.400 -12.608  1.00 95.63      A    O  
ATOM   2046  N   GLN A 264      12.128  14.743  -9.626  1.00 98.13      A    N  
ATOM   2047  CA  GLN A 264      10.764  15.246  -9.408  1.00 98.19      A    C  
ATOM   2048  C   GLN A 264      10.200  15.937 -10.661  1.00 98.11      A    C  
ATOM   2049  O   GLN A 264       9.062  15.680 -11.046  1.00 97.88      A    O  
ATOM   2050  CB  GLN A 264      10.720  16.215  -8.213  1.00 98.08      A    C  
ATOM   2051  CG  GLN A 264      10.994  15.541  -6.857  1.00 97.57      A    C  
ATOM   2052  CD  GLN A 264      10.946  16.511  -5.690  1.00 97.44      A    C  
ATOM   2053  NE2 GLN A 264      11.142  16.035  -4.479  1.00 93.29      A    N  
ATOM   2054  OE1 GLN A 264      10.738  17.713  -5.816  1.00 93.92      A    O  
ATOM   2055  N   LEU A 265      10.998  16.761 -11.355  1.00 98.24      A    N  
ATOM   2056  CA  LEU A 265      10.601  17.364 -12.633  1.00 98.11      A    C  
ATOM   2057  C   LEU A 265      10.344  16.299 -13.705  1.00 98.11      A    C  
ATOM   2058  O   LEU A 265       9.348  16.364 -14.433  1.00 97.90      A    O  
ATOM   2059  CB  LEU A 265      11.688  18.352 -13.108  1.00 98.13      A    C  
ATOM   2060  CG  LEU A 265      11.837  19.612 -12.221  1.00 97.85      A    C  
ATOM   2061  CD1 LEU A 265      13.093  20.378 -12.604  1.00 96.51      A    C  
ATOM   2062  CD2 LEU A 265      10.633  20.543 -12.367  1.00 96.58      A    C  
ATOM   2063  N   ILE A 266      11.205  15.291 -13.784  1.00 98.36      A    N  
ATOM   2064  CA  ILE A 266      11.056  14.176 -14.722  1.00 98.31      A    C  
ATOM   2065  C   ILE A 266       9.807  13.345 -14.396  1.00 98.34      A    C  
ATOM   2066  O   ILE A 266       9.090  12.951 -15.308  1.00 97.95      A    O  
ATOM   2067  CB  ILE A 266      12.346  13.328 -14.750  1.00 98.18      A    C  
ATOM   2068  CG1 ILE A 266      13.510  14.149 -15.340  1.00 97.04      A    C  
ATOM   2069  CG2 ILE A 266      12.142  12.055 -15.591  1.00 97.49      A    C  
ATOM   2070  CD1 ILE A 266      14.888  13.509 -15.119  1.00 90.76      A    C  
ATOM   2071  N   PHE A 267       9.487  13.127 -13.118  1.00 98.20      A    N  
ATOM   2072  CA  PHE A 267       8.250  12.472 -12.696  1.00 97.97      A    C  
ATOM   2073  C   PHE A 267       7.011  13.209 -13.230  1.00 97.97      A    C  
ATOM   2074  O   PHE A 267       6.109  12.578 -13.768  1.00 97.65      A    O  
ATOM   2075  CB  PHE A 267       8.219  12.356 -11.169  1.00 97.69      A    C  
ATOM   2076  CG  PHE A 267       6.945  11.752 -10.615  1.00 97.60      A    C  
ATOM   2077  CD1 PHE A 267       5.805  12.551 -10.406  1.00 96.46      A    C  
ATOM   2078  CD2 PHE A 267       6.901  10.384 -10.292  1.00 96.38      A    C  
ATOM   2079  CE1 PHE A 267       4.628  11.985  -9.886  1.00 95.92      A    C  
ATOM   2080  CE2 PHE A 267       5.729   9.817  -9.766  1.00 95.74      A    C  
ATOM   2081  CZ  PHE A 267       4.590  10.618  -9.565  1.00 95.99      A    C  
ATOM   2082  N   LEU A 268       6.991  14.548 -13.157  1.00 97.66      A    N  
ATOM   2083  CA  LEU A 268       5.891  15.345 -13.715  1.00 97.52      A    C  
ATOM   2084  C   LEU A 268       5.788  15.187 -15.243  1.00 97.45      A    C  
ATOM   2085  O   LEU A 268       4.681  15.112 -15.773  1.00 96.97      A    O  
ATOM   2086  CB  LEU A 268       6.068  16.831 -13.342  1.00 97.58      A    C  
ATOM   2087  CG  LEU A 268       5.999  17.150 -11.840  1.00 97.10      A    C  
ATOM   2088  CD1 LEU A 268       6.194  18.662 -11.639  1.00 95.65      A    C  
ATOM   2089  CD2 LEU A 268       4.658  16.760 -11.211  1.00 95.27      A    C  
ATOM   2090  N   VAL A 269       6.918  15.065 -15.942  1.00 97.97      A    N  
ATOM   2091  CA  VAL A 269       6.933  14.727 -17.376  1.00 97.99      A    C  
ATOM   2092  C   VAL A 269       6.282  13.365 -17.593  1.00 97.80      A    C  
ATOM   2093  O   VAL A 269       5.315  13.287 -18.342  1.00 97.47      A    O  
ATOM   2094  CB  VAL A 269       8.352  14.786 -17.974  1.00 97.91      A    C  
ATOM   2095  CG1 VAL A 269       8.411  14.251 -19.412  1.00 97.04      A    C  
ATOM   2096  CG2 VAL A 269       8.886  16.221 -17.987  1.00 96.57      A    C  
ATOM   2097  N   VAL A 270       6.728  12.300 -16.909  1.00 97.97      A    N  
ATOM   2098  CA  VAL A 270       6.164  10.954 -17.106  1.00 98.08      A    C  
ATOM   2099  C   VAL A 270       4.678  10.888 -16.733  1.00 97.76      A    C  
ATOM   2100  O   VAL A 270       3.897  10.272 -17.466  1.00 97.07      A    O  
ATOM   2101  CB  VAL A 270       6.958   9.882 -16.350  1.00 98.08      A    C  
ATOM   2102  CG1 VAL A 270       6.379   8.487 -16.611  1.00 96.86      A    C  
ATOM   2103  CG2 VAL A 270       8.414   9.848 -16.830  1.00 95.62      A    C  
ATOM   2104  N   ARG A 271       4.251  11.590 -15.680  1.00 97.68      A    N  
ATOM   2105  CA  ARG A 271       2.833  11.762 -15.315  1.00 97.23      A    C  
ATOM   2106  C   ARG A 271       2.027  12.324 -16.485  1.00 97.07      A    C  
ATOM   2107  O   ARG A 271       0.989  11.769 -16.817  1.00 96.21      A    O  
ATOM   2108  CB  ARG A 271       2.735  12.653 -14.065  1.00 96.47      A    C  
ATOM   2109  CG  ARG A 271       1.280  13.016 -13.714  1.00 95.59      A    C  
ATOM   2110  CD  ARG A 271       1.189  13.894 -12.462  1.00 94.54      A    C  
ATOM   2111  NE  ARG A 271       1.469  13.135 -11.236  1.00 92.23      A    N  
ATOM   2112  CZ  ARG A 271       1.293  13.563  -9.992  1.00 93.05      A    C  
ATOM   2113  NH1 ARG A 271       0.955  14.782  -9.716  1.00 88.33      A    N1+
ATOM   2114  NH2 ARG A 271       1.433  12.737  -9.000  1.00 88.32      A    N  
ATOM   2115  N   SER A 272       2.521  13.373 -17.146  1.00 96.89      A    N  
ATOM   2116  CA  SER A 272       1.845  13.961 -18.297  1.00 96.28      A    C  
ATOM   2117  C   SER A 272       1.719  12.989 -19.484  1.00 96.24      A    C  
ATOM   2118  O   SER A 272       0.708  12.980 -20.190  1.00 95.35      A    O  
ATOM   2119  CB  SER A 272       2.541  15.260 -18.734  1.00 95.77      A    C  
ATOM   2120  OG  SER A 272       3.740  15.038 -19.438  1.00 83.64      A    O  
ATOM   2121  N   LEU A 273       2.706  12.103 -19.675  1.00 97.08      A    N  
ATOM   2122  CA  LEU A 273       2.683  11.087 -20.724  1.00 96.82      A    C  
ATOM   2123  C   LEU A 273       1.684   9.978 -20.406  1.00 96.49      A    C  
ATOM   2124  O   LEU A 273       0.968   9.532 -21.305  1.00 95.40      A    O  
ATOM   2125  CB  LEU A 273       4.091  10.496 -20.942  1.00 97.09      A    C  
ATOM   2126  CG  LEU A 273       5.208  11.516 -21.233  1.00 96.70      A    C  
ATOM   2127  CD1 LEU A 273       6.508  10.786 -21.565  1.00 94.75      A    C  
ATOM   2128  CD2 LEU A 273       4.851  12.456 -22.381  1.00 94.63      A    C  
ATOM   2129  N   ALA A 274       1.611   9.559 -19.143  1.00 96.89      A    N  
ATOM   2130  CA  ALA A 274       0.644   8.571 -18.677  1.00 96.35      A    C  
ATOM   2131  C   ALA A 274      -0.796   9.093 -18.773  1.00 95.68      A    C  
ATOM   2132  O   ALA A 274      -1.680   8.368 -19.222  1.00 94.58      A    O  
ATOM   2133  CB  ALA A 274       1.029   8.158 -17.249  1.00 96.50      A    C  
ATOM   2134  N   ASP A 275      -1.011  10.367 -18.479  1.00 95.58      A    N  
ATOM   2135  CA  ASP A 275      -2.327  11.034 -18.611  1.00 94.75      A    C  
ATOM   2136  C   ASP A 275      -2.695  11.359 -20.080  1.00 94.24      A    C  
ATOM   2137  O   ASP A 275      -3.780  11.845 -20.388  1.00 92.29      A    O  
ATOM   2138  CB  ASP A 275      -2.289  12.282 -17.721  1.00 93.80      A    C  
ATOM   2139  CG  ASP A 275      -3.670  12.859 -17.411  1.00 90.77      A    C  
ATOM   2140  OD1 ASP A 275      -4.653  12.101 -17.376  1.00 84.79      A    O  
ATOM   2141  OD2 ASP A 275      -3.749  14.092 -17.193  1.00 83.90      A    O1-
ATOM   2142  N   GLY A 276      -1.797  11.088 -21.036  1.00 94.90      A    N  
ATOM   2143  CA  GLY A 276      -2.024  11.336 -22.456  1.00 94.45      A    C  
ATOM   2144  C   GLY A 276      -1.988  12.817 -22.860  1.00 94.32      A    C  
ATOM   2145  O   GLY A 276      -2.482  13.171 -23.941  1.00 91.87      A    O  
ATOM   2146  N   LYS A 277      -1.400  13.672 -22.024  1.00 94.48      A    N  
ATOM   2147  CA  LYS A 277      -1.290  15.132 -22.176  1.00 94.23      A    C  
ATOM   2148  C   LYS A 277       0.153  15.540 -22.494  1.00 94.90      A    C  
ATOM   2149  O   LYS A 277       0.835  16.185 -21.699  1.00 93.51      A    O  
ATOM   2150  CB  LYS A 277      -1.846  15.818 -20.921  1.00 93.13      A    C  
ATOM   2151  CG  LYS A 277      -3.358  15.566 -20.756  1.00 90.53      A    C  
ATOM   2152  CD  LYS A 277      -3.840  16.079 -19.400  1.00 83.40      A    C  
ATOM   2153  CE  LYS A 277      -5.304  15.717 -19.153  1.00 78.52      A    C  
ATOM   2154  NZ  LYS A 277      -5.669  15.910 -17.729  1.00 68.60      A    N1+
ATOM   2155  N   ARG A 278       0.644  15.165 -23.697  1.00 93.98      A    N  
ATOM   2156  CA  ARG A 278       2.034  15.441 -24.122  1.00 94.46      A    C  
ATOM   2157  C   ARG A 278       2.412  16.927 -24.084  1.00 95.17      A    C  
ATOM   2158  O   ARG A 278       3.555  17.253 -23.769  1.00 94.08      A    O  
ATOM   2159  CB  ARG A 278       2.275  14.925 -25.548  1.00 93.20      A    C  
ATOM   2160  CG  ARG A 278       2.197  13.396 -25.654  1.00 89.25      A    C  
ATOM   2161  CD  ARG A 278       2.525  12.913 -27.080  1.00 88.50      A    C  
ATOM   2162  NE  ARG A 278       1.576  13.483 -28.046  1.00 82.75      A    N  
ATOM   2163  CZ  ARG A 278       1.635  13.432 -29.370  1.00 79.07      A    C  
ATOM   2164  NH1 ARG A 278       2.506  12.734 -30.013  1.00 69.62      A    N1+
ATOM   2165  NH2 ARG A 278       0.805  14.122 -30.069  1.00 71.58      A    N  
ATOM   2166  N   ASP A 279       1.475  17.832 -24.357  1.00 94.10      A    N  
ATOM   2167  CA  ASP A 279       1.733  19.277 -24.348  1.00 94.37      A    C  
ATOM   2168  C   ASP A 279       2.157  19.787 -22.962  1.00 95.66      A    C  
ATOM   2169  O   ASP A 279       2.965  20.705 -22.872  1.00 94.84      A    O  
ATOM   2170  CB  ASP A 279       0.494  20.032 -24.850  1.00 92.45      A    C  
ATOM   2171  CG  ASP A 279       0.163  19.677 -26.306  1.00 85.53      A    C  
ATOM   2172  OD1 ASP A 279       1.120  19.494 -27.094  1.00 78.47      A    O  
ATOM   2173  OD2 ASP A 279      -1.042  19.528 -26.595  1.00 77.01      A    O1-
ATOM   2174  N   ALA A 280       1.712  19.132 -21.893  1.00 94.92      A    N  
ATOM   2175  CA  ALA A 280       2.158  19.465 -20.541  1.00 95.51      A    C  
ATOM   2176  C   ALA A 280       3.662  19.210 -20.346  1.00 96.16      A    C  
ATOM   2177  O   ALA A 280       4.323  19.973 -19.647  1.00 95.80      A    O  
ATOM   2178  CB  ALA A 280       1.302  18.687 -19.536  1.00 95.10      A    C  
ATOM   2179  N   SER A 281       4.253  18.222 -21.033  1.00 96.15      A    N  
ATOM   2180  CA  SER A 281       5.709  18.001 -21.014  1.00 96.14      A    C  
ATOM   2181  C   SER A 281       6.479  19.176 -21.615  1.00 96.13      A    C  
ATOM   2182  O   SER A 281       7.548  19.537 -21.126  1.00 95.34      A    O  
ATOM   2183  CB  SER A 281       6.093  16.742 -21.794  1.00 95.57      A    C  
ATOM   2184  OG  SER A 281       5.407  15.611 -21.321  1.00 86.65      A    O  
ATOM   2185  N   ARG A 282       5.928  19.811 -22.658  1.00 95.83      A    N  
ATOM   2186  CA  ARG A 282       6.474  21.035 -23.250  1.00 95.49      A    C  
ATOM   2187  C   ARG A 282       6.357  22.212 -22.286  1.00 95.92      A    C  
ATOM   2188  O   ARG A 282       7.325  22.950 -22.122  1.00 95.38      A    O  
ATOM   2189  CB  ARG A 282       5.756  21.306 -24.585  1.00 94.24      A    C  
ATOM   2190  CG  ARG A 282       6.209  22.606 -25.257  1.00 86.93      A    C  
ATOM   2191  CD  ARG A 282       5.432  22.802 -26.554  1.00 85.36      A    C  
ATOM   2192  NE  ARG A 282       5.567  24.169 -27.066  1.00 73.82      A    N  
ATOM   2193  CZ  ARG A 282       4.957  24.655 -28.126  1.00 67.59      A    C  
ATOM   2194  NH1 ARG A 282       4.223  23.912 -28.912  1.00 60.57      A    N1+
ATOM   2195  NH2 ARG A 282       5.057  25.912 -28.425  1.00 56.57      A    N  
ATOM   2196  N   THR A 283       5.228  22.345 -21.598  1.00 95.67      A    N  
ATOM   2197  CA  THR A 283       5.036  23.366 -20.565  1.00 95.91      A    C  
ATOM   2198  C   THR A 283       6.063  23.206 -19.445  1.00 96.52      A    C  
ATOM   2199  O   THR A 283       6.749  24.170 -19.120  1.00 96.05      A    O  
ATOM   2200  CB  THR A 283       3.606  23.326 -20.003  1.00 95.25      A    C  
ATOM   2201  CG2 THR A 283       3.328  24.450 -19.013  1.00 90.11      A    C  
ATOM   2202  OG1 THR A 283       2.697  23.478 -21.066  1.00 90.65      A    O  
ATOM   2203  N   ILE A 284       6.266  21.985 -18.934  1.00 96.96      A    N  
ATOM   2204  CA  ILE A 284       7.287  21.695 -17.915  1.00 97.02      A    C  
ATOM   2205  C   ILE A 284       8.679  22.129 -18.403  1.00 97.00      A    C  
ATOM   2206  O   ILE A 284       9.398  22.804 -17.678  1.00 96.67      A    O  
ATOM   2207  CB  ILE A 284       7.279  20.194 -17.535  1.00 97.11      A    C  
ATOM   2208  CG1 ILE A 284       5.960  19.804 -16.831  1.00 96.24      A    C  
ATOM   2209  CG2 ILE A 284       8.457  19.835 -16.614  1.00 96.36      A    C  
ATOM   2210  CD1 ILE A 284       5.684  18.291 -16.843  1.00 93.86      A    C  
ATOM   2211  N   GLN A 285       9.051  21.781 -19.652  1.00 97.19      A    N  
ATOM   2212  CA  GLN A 285      10.338  22.176 -20.224  1.00 96.75      A    C  
ATOM   2213  C   GLN A 285      10.487  23.709 -20.305  1.00 96.85      A    C  
ATOM   2214  O   GLN A 285      11.558  24.234 -19.996  1.00 96.26      A    O  
ATOM   2215  CB  GLN A 285      10.518  21.542 -21.613  1.00 95.63      A    C  
ATOM   2216  CG  GLN A 285      11.951  21.721 -22.131  1.00 90.96      A    C  
ATOM   2217  CD  GLN A 285      12.138  21.306 -23.590  1.00 89.24      A    C  
ATOM   2218  NE2 GLN A 285      13.338  20.919 -23.977  1.00 79.14      A    N  
ATOM   2219  OE1 GLN A 285      11.249  21.362 -24.410  1.00 82.21      A    O  
ATOM   2220  N   SER A 286       9.428  24.420 -20.701  1.00 96.44      A    N  
ATOM   2221  CA  SER A 286       9.447  25.876 -20.854  1.00 96.40      A    C  
ATOM   2222  C   SER A 286       9.542  26.629 -19.520  1.00 96.82      A    C  
ATOM   2223  O   SER A 286      10.188  27.676 -19.458  1.00 95.81      A    O  
ATOM   2224  CB  SER A 286       8.232  26.352 -21.656  1.00 95.34      A    C  
ATOM   2225  OG  SER A 286       7.026  26.256 -20.925  1.00 81.48      A    O  
ATOM   2226  N   LEU A 287       8.964  26.070 -18.461  1.00 96.65      A    N  
ATOM   2227  CA  LEU A 287       8.995  26.651 -17.114  1.00 96.77      A    C  
ATOM   2228  C   LEU A 287      10.345  26.472 -16.413  1.00 97.30      A    C  
ATOM   2229  O   LEU A 287      10.649  27.206 -15.480  1.00 96.84      A    O  
ATOM   2230  CB  LEU A 287       7.865  26.015 -16.282  1.00 96.64      A    C  
ATOM   2231  CG  LEU A 287       6.442  26.412 -16.708  1.00 95.27      A    C  
ATOM   2232  CD1 LEU A 287       5.437  25.550 -15.942  1.00 92.10      A    C  
ATOM   2233  CD2 LEU A 287       6.138  27.877 -16.423  1.00 92.03      A    C  
ATOM   2234  N   MET A 288      11.175  25.524 -16.856  1.00 97.24      A    N  
ATOM   2235  CA  MET A 288      12.519  25.344 -16.313  1.00 97.42      A    C  
ATOM   2236  C   MET A 288      13.474  26.432 -16.827  1.00 97.41      A    C  
ATOM   2237  O   MET A 288      13.642  26.560 -18.045  1.00 96.73      A    O  
ATOM   2238  CB  MET A 288      13.058  23.960 -16.669  1.00 96.72      A    C  
ATOM   2239  CG  MET A 288      12.390  22.839 -15.876  1.00 94.76      A    C  
ATOM   2240  SD  MET A 288      13.122  21.206 -16.187  1.00 94.61      A    S  
ATOM   2241  CE  MET A 288      12.363  20.800 -17.774  1.00 86.78      A    C  
ATOM   2242  N   PRO A 289      14.211  27.178 -15.971  1.00 97.76      A    N  
ATOM   2243  CA  PRO A 289      15.309  28.048 -16.385  1.00 97.59      A    C  
ATOM   2244  C   PRO A 289      16.397  27.293 -17.156  1.00 97.47      A    C  
ATOM   2245  O   PRO A 289      16.575  26.087 -17.010  1.00 96.84      A    O  
ATOM   2246  CB  PRO A 289      15.864  28.661 -15.093  1.00 96.97      A    C  
ATOM   2247  CG  PRO A 289      14.677  28.604 -14.140  1.00 95.70      A    C  
ATOM   2248  CD  PRO A 289      13.967  27.308 -14.550  1.00 97.42      A    C  
ATOM   2249  N   SER A 290      17.163  28.011 -17.993  1.00 97.49      A    N  
ATOM   2250  CA  SER A 290      18.211  27.394 -18.824  1.00 97.27      A    C  
ATOM   2251  C   SER A 290      19.294  26.685 -18.015  1.00 97.35      A    C  
ATOM   2252  O   SER A 290      19.793  25.650 -18.451  1.00 96.28      A    O  
ATOM   2253  CB  SER A 290      18.849  28.452 -19.733  1.00 96.26      A    C  
ATOM   2254  OG  SER A 290      19.344  29.529 -18.979  1.00 83.38      A    O  
ATOM   2255  N   SER A 291      19.639  27.208 -16.829  1.00 97.12      A    N  
ATOM   2256  CA  SER A 291      20.569  26.596 -15.869  1.00 97.03      A    C  
ATOM   2257  C   SER A 291      20.055  25.236 -15.384  1.00 97.22      A    C  
ATOM   2258  O   SER A 291      20.745  24.229 -15.532  1.00 96.23      A    O  
ATOM   2259  CB  SER A 291      20.774  27.539 -14.671  1.00 96.39      A    C  
ATOM   2260  OG  SER A 291      19.507  28.000 -14.212  1.00 90.95      A    O  
ATOM   2261  N   VAL A 292      18.806  25.190 -14.910  1.00 97.54      A    N  
ATOM   2262  CA  VAL A 292      18.157  23.960 -14.438  1.00 97.70      A    C  
ATOM   2263  C   VAL A 292      18.030  22.943 -15.578  1.00 97.79      A    C  
ATOM   2264  O   VAL A 292      18.402  21.781 -15.417  1.00 97.10      A    O  
ATOM   2265  CB  VAL A 292      16.776  24.271 -13.822  1.00 97.69      A    C  
ATOM   2266  CG1 VAL A 292      16.084  23.003 -13.319  1.00 96.44      A    C  
ATOM   2267  CG2 VAL A 292      16.900  25.249 -12.652  1.00 96.11      A    C  
ATOM   2268  N   ARG A 293      17.610  23.377 -16.778  1.00 97.64      A    N  
ATOM   2269  CA  ARG A 293      17.537  22.498 -17.957  1.00 97.35      A    C  
ATOM   2270  C   ARG A 293      18.878  21.881 -18.334  1.00 97.44      A    C  
ATOM   2271  O   ARG A 293      18.906  20.722 -18.745  1.00 96.85      A    O  
ATOM   2272  CB  ARG A 293      16.977  23.245 -19.181  1.00 95.98      A    C  
ATOM   2273  CG  ARG A 293      15.489  23.573 -19.047  1.00 88.72      A    C  
ATOM   2274  CD  ARG A 293      14.859  23.896 -20.404  1.00 89.32      A    C  
ATOM   2275  NE  ARG A 293      15.482  25.054 -21.084  1.00 80.54      A    N  
ATOM   2276  CZ  ARG A 293      15.070  26.304 -21.073  1.00 77.24      A    C  
ATOM   2277  NH1 ARG A 293      14.074  26.717 -20.347  1.00 68.76      A    N1+
ATOM   2278  NH2 ARG A 293      15.639  27.177 -21.835  1.00 67.77      A    N  
ATOM   2279  N   ALA A 294      19.962  22.634 -18.226  1.00 97.41      A    N  
ATOM   2280  CA  ALA A 294      21.297  22.150 -18.554  1.00 97.39      A    C  
ATOM   2281  C   ALA A 294      21.777  21.050 -17.592  1.00 97.41      A    C  
ATOM   2282  O   ALA A 294      22.475  20.132 -18.029  1.00 96.41      A    O  
ATOM   2283  CB  ALA A 294      22.264  23.341 -18.583  1.00 96.68      A    C  
ATOM   2284  N   GLU A 295      21.376  21.112 -16.324  1.00 97.20      A    N  
ATOM   2285  CA  GLU A 295      21.704  20.073 -15.336  1.00 97.13      A    C  
ATOM   2286  C   GLU A 295      20.770  18.852 -15.448  1.00 97.67      A    C  
ATOM   2287  O   GLU A 295      21.241  17.710 -15.455  1.00 96.70      A    O  
ATOM   2288  CB  GLU A 295      21.677  20.659 -13.914  1.00 96.34      A    C  
ATOM   2289  CG  GLU A 295      22.840  21.626 -13.652  1.00 91.70      A    C  
ATOM   2290  CD  GLU A 295      23.011  21.979 -12.157  1.00 90.36      A    C  
ATOM   2291  OE1 GLU A 295      23.113  23.174 -11.829  1.00 82.24      A    O  
ATOM   2292  OE2 GLU A 295      23.075  21.046 -11.331  1.00 83.86      A    O1-
ATOM   2293  N   VAL A 296      19.464  19.067 -15.608  1.00 97.71      A    N  
ATOM   2294  CA  VAL A 296      18.477  17.974 -15.707  1.00 97.94      A    C  
ATOM   2295  C   VAL A 296      18.626  17.208 -17.031  1.00 98.03      A    C  
ATOM   2296  O   VAL A 296      18.585  15.966 -17.048  1.00 97.52      A    O  
ATOM   2297  CB  VAL A 296      17.046  18.509 -15.504  1.00 97.76      A    C  
ATOM   2298  CG1 VAL A 296      15.997  17.393 -15.608  1.00 96.65      A    C  
ATOM   2299  CG2 VAL A 296      16.881  19.134 -14.116  1.00 96.24      A    C  
ATOM   2300  N   PHE A 297      18.860  17.909 -18.136  1.00 97.88      A    N  
ATOM   2301  CA  PHE A 297      19.025  17.374 -19.493  1.00 97.82      A    C  
ATOM   2302  C   PHE A 297      20.397  17.746 -20.087  1.00 97.73      A    C  
ATOM   2303  O   PHE A 297      20.482  18.597 -20.986  1.00 96.76      A    O  
ATOM   2304  CB  PHE A 297      17.866  17.845 -20.389  1.00 97.51      A    C  
ATOM   2305  CG  PHE A 297      16.481  17.589 -19.836  1.00 97.55      A    C  
ATOM   2306  CD1 PHE A 297      16.097  16.303 -19.408  1.00 95.97      A    C  
ATOM   2307  CD2 PHE A 297      15.560  18.654 -19.731  1.00 95.76      A    C  
ATOM   2308  CE1 PHE A 297      14.815  16.077 -18.878  1.00 95.28      A    C  
ATOM   2309  CE2 PHE A 297      14.275  18.428 -19.205  1.00 95.30      A    C  
ATOM   2310  CZ  PHE A 297      13.896  17.142 -18.778  1.00 95.74      A    C  
ATOM   2311  N   PRO A 298      21.483  17.136 -19.607  1.00 97.70      A    N  
ATOM   2312  CA  PRO A 298      22.821  17.513 -20.026  1.00 97.78      A    C  
ATOM   2313  C   PRO A 298      23.099  17.182 -21.495  1.00 97.95      A    C  
ATOM   2314  O   PRO A 298      22.661  16.150 -22.039  1.00 97.25      A    O  
ATOM   2315  CB  PRO A 298      23.774  16.766 -19.078  1.00 97.01      A    C  
ATOM   2316  CG  PRO A 298      22.961  15.548 -18.651  1.00 96.01      A    C  
ATOM   2317  CD  PRO A 298      21.541  16.097 -18.597  1.00 97.49      A    C  
ATOM   2318  N   GLY A 299      23.881  18.041 -22.154  1.00 96.71      A    N  
ATOM   2319  CA  GLY A 299      24.405  17.832 -23.499  1.00 96.64      A    C  
ATOM   2320  C   GLY A 299      23.313  17.551 -24.537  1.00 97.10      A    C  
ATOM   2321  O   GLY A 299      22.359  18.308 -24.683  1.00 95.78      A    O  
ATOM   2322  N   LEU A 300      23.465  16.435 -25.265  1.00 97.52      A    N  
ATOM   2323  CA  LEU A 300      22.585  16.067 -26.369  1.00 97.78      A    C  
ATOM   2324  C   LEU A 300      21.155  15.705 -25.915  1.00 98.00      A    C  
ATOM   2325  O   LEU A 300      20.227  15.800 -26.716  1.00 97.11      A    O  
ATOM   2326  CB  LEU A 300      23.258  14.918 -27.151  1.00 96.62      A    C  
ATOM   2327  CG  LEU A 300      22.642  14.611 -28.531  1.00 92.28      A    C  
ATOM   2328  CD1 LEU A 300      22.725  15.807 -29.479  1.00 88.32      A    C  
ATOM   2329  CD2 LEU A 300      23.421  13.469 -29.185  1.00 88.86      A    C  
ATOM   2330  N   GLN A 301      20.952  15.359 -24.625  1.00 98.01      A    N  
ATOM   2331  CA  GLN A 301      19.624  15.044 -24.082  1.00 98.00      A    C  
ATOM   2332  C   GLN A 301      18.628  16.199 -24.273  1.00 97.88      A    C  
ATOM   2333  O   GLN A 301      17.474  15.958 -24.593  1.00 97.13      A    O  
ATOM   2334  CB  GLN A 301      19.711  14.678 -22.589  1.00 98.04      A    C  
ATOM   2335  CG  GLN A 301      20.508  13.397 -22.342  1.00 97.49      A    C  
ATOM   2336  CD  GLN A 301      20.631  13.032 -20.859  1.00 97.29      A    C  
ATOM   2337  NE2 GLN A 301      21.632  12.264 -20.495  1.00 89.60      A    N  
ATOM   2338  OE1 GLN A 301      19.839  13.422 -20.011  1.00 90.45      A    O  
ATOM   2339  N   ARG A 302      19.102  17.449 -24.167  1.00 97.69      A    N  
ATOM   2340  CA  ARG A 302      18.268  18.638 -24.410  1.00 97.03      A    C  
ATOM   2341  C   ARG A 302      17.704  18.670 -25.831  1.00 97.27      A    C  
ATOM   2342  O   ARG A 302      16.538  18.987 -26.011  1.00 96.16      A    O  
ATOM   2343  CB  ARG A 302      19.103  19.894 -24.086  1.00 95.54      A    C  
ATOM   2344  CG  ARG A 302      18.293  21.204 -24.207  1.00 86.90      A    C  
ATOM   2345  CD  ARG A 302      19.192  22.386 -23.841  1.00 86.15      A    C  
ATOM   2346  NE  ARG A 302      18.529  23.682 -24.038  1.00 75.73      A    N  
ATOM   2347  CZ  ARG A 302      19.088  24.870 -23.941  1.00 69.09      A    C  
ATOM   2348  NH1 ARG A 302      20.338  25.031 -23.611  1.00 62.82      A    N1+
ATOM   2349  NH2 ARG A 302      18.404  25.949 -24.180  1.00 58.79      A    N  
ATOM   2350  N   SER A 303      18.508  18.308 -26.830  1.00 97.48      A    N  
ATOM   2351  CA  SER A 303      18.091  18.361 -28.237  1.00 97.25      A    C  
ATOM   2352  C   SER A 303      17.173  17.211 -28.662  1.00 97.41      A    C  
ATOM   2353  O   SER A 303      16.416  17.353 -29.609  1.00 96.42      A    O  
ATOM   2354  CB  SER A 303      19.311  18.416 -29.158  1.00 96.21      A    C  
ATOM   2355  OG  SER A 303      19.949  17.165 -29.246  1.00 83.67      A    O  
ATOM   2356  N   VAL A 304      17.238  16.055 -27.959  1.00 97.77      A    N  
ATOM   2357  CA  VAL A 304      16.417  14.870 -28.258  1.00 98.08      A    C  
ATOM   2358  C   VAL A 304      15.261  14.678 -27.280  1.00 98.14      A    C  
ATOM   2359  O   VAL A 304      14.547  13.681 -27.354  1.00 97.74      A    O  
ATOM   2360  CB  VAL A 304      17.255  13.584 -28.377  1.00 97.87      A    C  
ATOM   2361  CG1 VAL A 304      18.343  13.718 -29.448  1.00 97.02      A    C  
ATOM   2362  CG2 VAL A 304      17.907  13.186 -27.045  1.00 95.72      A    C  
ATOM   2363  N   PHE A 305      15.056  15.630 -26.353  1.00 98.02      A    N  
ATOM   2364  CA  PHE A 305      13.990  15.557 -25.356  1.00 97.97      A    C  
ATOM   2365  C   PHE A 305      12.605  15.407 -26.014  1.00 98.00      A    C  
ATOM   2366  O   PHE A 305      11.838  14.535 -25.619  1.00 97.68      A    O  
ATOM   2367  CB  PHE A 305      14.035  16.798 -24.463  1.00 97.78      A    C  
ATOM   2368  CG  PHE A 305      12.929  16.830 -23.432  1.00 97.89      A    C  
ATOM   2369  CD1 PHE A 305      11.798  17.655 -23.617  1.00 96.44      A    C  
ATOM   2370  CD2 PHE A 305      12.995  16.000 -22.297  1.00 96.40      A    C  
ATOM   2371  CE1 PHE A 305      10.760  17.664 -22.669  1.00 96.17      A    C  
ATOM   2372  CE2 PHE A 305      11.953  16.009 -21.345  1.00 96.20      A    C  
ATOM   2373  CZ  PHE A 305      10.843  16.842 -21.534  1.00 96.76      A    C  
ATOM   2374  N   LYS A 306      12.333  16.172 -27.072  1.00 97.72      A    N  
ATOM   2375  CA  LYS A 306      11.115  16.039 -27.878  1.00 97.75      A    C  
ATOM   2376  C   LYS A 306      10.937  14.601 -28.374  1.00 97.94      A    C  
ATOM   2377  O   LYS A 306       9.921  13.984 -28.085  1.00 97.59      A    O  
ATOM   2378  CB  LYS A 306      11.150  17.055 -29.037  1.00 96.96      A    C  
ATOM   2379  CG  LYS A 306       9.907  16.978 -29.931  1.00 95.32      A    C  
ATOM   2380  CD  LYS A 306      10.026  17.944 -31.124  1.00 92.81      A    C  
ATOM   2381  CE  LYS A 306       8.842  17.783 -32.078  1.00 85.40      A    C  
ATOM   2382  NZ  LYS A 306       9.012  18.601 -33.300  1.00 80.00      A    N1+
ATOM   2383  N   SER A 307      11.943  14.040 -29.048  1.00 97.71      A    N  
ATOM   2384  CA  SER A 307      11.901  12.672 -29.581  1.00 97.96      A    C  
ATOM   2385  C   SER A 307      11.691  11.614 -28.488  1.00 98.21      A    C  
ATOM   2386  O   SER A 307      10.887  10.704 -28.661  1.00 97.93      A    O  
ATOM   2387  CB  SER A 307      13.183  12.394 -30.361  1.00 97.67      A    C  
ATOM   2388  OG  SER A 307      13.255  13.276 -31.458  1.00 94.88      A    O  
ATOM   2389  N   ALA A 308      12.348  11.767 -27.334  1.00 98.22      A    N  
ATOM   2390  CA  ALA A 308      12.158  10.878 -26.194  1.00 98.32      A    C  
ATOM   2391  C   ALA A 308      10.729  10.942 -25.635  1.00 98.41      A    C  
ATOM   2392  O   ALA A 308      10.128   9.906 -25.363  1.00 98.12      A    O  
ATOM   2393  CB  ALA A 308      13.193  11.231 -25.115  1.00 98.30      A    C  
ATOM   2394  N   VAL A 309      10.155  12.144 -25.513  1.00 98.21      A    N  
ATOM   2395  CA  VAL A 309       8.765  12.365 -25.081  1.00 98.13      A    C  
ATOM   2396  C   VAL A 309       7.771  11.737 -26.047  1.00 98.08      A    C  
ATOM   2397  O   VAL A 309       6.842  11.064 -25.621  1.00 97.66      A    O  
ATOM   2398  CB  VAL A 309       8.509  13.877 -24.906  1.00 97.67      A    C  
ATOM   2399  CG1 VAL A 309       7.023  14.258 -24.869  1.00 96.12      A    C  
ATOM   2400  CG2 VAL A 309       9.145  14.373 -23.598  1.00 95.96      A    C  
ATOM   2401  N   PHE A 310       7.969  11.911 -27.377  1.00 97.82      A    N  
ATOM   2402  CA  PHE A 310       7.080  11.336 -28.381  1.00 97.57      A    C  
ATOM   2403  C   PHE A 310       7.133   9.805 -28.386  1.00 97.63      A    C  
ATOM   2404  O   PHE A 310       6.075   9.167 -28.377  1.00 97.12      A    O  
ATOM   2405  CB  PHE A 310       7.410  11.909 -29.768  1.00 96.90      A    C  
ATOM   2406  CG  PHE A 310       6.653  13.190 -30.079  1.00 95.54      A    C  
ATOM   2407  CD1 PHE A 310       5.525  13.140 -30.910  1.00 90.82      A    C  
ATOM   2408  CD2 PHE A 310       7.069  14.420 -29.552  1.00 90.74      A    C  
ATOM   2409  CE1 PHE A 310       4.828  14.328 -31.225  1.00 89.28      A    C  
ATOM   2410  CE2 PHE A 310       6.375  15.599 -29.856  1.00 89.75      A    C  
ATOM   2411  CZ  PHE A 310       5.256  15.561 -30.700  1.00 90.74      A    C  
ATOM   2412  N   LEU A 311       8.336   9.212 -28.322  1.00 97.72      A    N  
ATOM   2413  CA  LEU A 311       8.491   7.763 -28.242  1.00 97.93      A    C  
ATOM   2414  C   LEU A 311       7.866   7.208 -26.957  1.00 98.06      A    C  
ATOM   2415  O   LEU A 311       7.056   6.292 -27.015  1.00 97.82      A    O  
ATOM   2416  CB  LEU A 311       9.984   7.404 -28.355  1.00 98.08      A    C  
ATOM   2417  CG  LEU A 311      10.273   5.893 -28.285  1.00 97.90      A    C  
ATOM   2418  CD1 LEU A 311       9.566   5.097 -29.382  1.00 95.93      A    C  
ATOM   2419  CD2 LEU A 311      11.778   5.652 -28.428  1.00 95.73      A    C  
ATOM   2420  N   ALA A 312       8.206   7.787 -25.805  1.00 98.05      A    N  
ATOM   2421  CA  ALA A 312       7.671   7.355 -24.522  1.00 97.90      A    C  
ATOM   2422  C   ALA A 312       6.144   7.480 -24.474  1.00 97.76      A    C  
ATOM   2423  O   ALA A 312       5.475   6.535 -24.086  1.00 97.47      A    O  
ATOM   2424  CB  ALA A 312       8.337   8.168 -23.405  1.00 98.00      A    C  
ATOM   2425  N   SER A 313       5.589   8.607 -24.937  1.00 97.95      A    N  
ATOM   2426  CA  SER A 313       4.143   8.823 -24.997  1.00 97.63      A    C  
ATOM   2427  C   SER A 313       3.450   7.777 -25.855  1.00 97.42      A    C  
ATOM   2428  O   SER A 313       2.459   7.201 -25.419  1.00 96.60      A    O  
ATOM   2429  CB  SER A 313       3.836  10.213 -25.542  1.00 96.95      A    C  
ATOM   2430  OG  SER A 313       2.442  10.456 -25.505  1.00 89.57      A    O  
ATOM   2431  N   HIS A 314       3.979   7.493 -27.049  1.00 97.43      A    N  
ATOM   2432  CA  HIS A 314       3.403   6.474 -27.930  1.00 97.24      A    C  
ATOM   2433  C   HIS A 314       3.334   5.122 -27.221  1.00 97.33      A    C  
ATOM   2434  O   HIS A 314       2.251   4.543 -27.096  1.00 96.76      A    O  
ATOM   2435  CB  HIS A 314       4.226   6.414 -29.231  1.00 96.75      A    C  
ATOM   2436  CG  HIS A 314       3.709   5.482 -30.307  1.00 96.23      A    C  
ATOM   2437  CD2 HIS A 314       2.670   4.596 -30.252  1.00 88.40      A    C  
ATOM   2438  ND1 HIS A 314       4.240   5.387 -31.582  1.00 88.78      A    N  
ATOM   2439  CE1 HIS A 314       3.538   4.458 -32.251  1.00 90.31      A    C  
ATOM   2440  NE2 HIS A 314       2.573   3.949 -31.483  1.00 91.85      A    N  
ATOM   2441  N   ILE A 315       4.449   4.643 -26.683  1.00 97.52      A    N  
ATOM   2442  CA  ILE A 315       4.508   3.316 -26.074  1.00 97.76      A    C  
ATOM   2443  C   ILE A 315       3.676   3.249 -24.786  1.00 97.55      A    C  
ATOM   2444  O   ILE A 315       2.896   2.307 -24.620  1.00 97.12      A    O  
ATOM   2445  CB  ILE A 315       5.959   2.868 -25.874  1.00 97.71      A    C  
ATOM   2446  CG1 ILE A 315       6.821   2.925 -27.164  1.00 96.23      A    C  
ATOM   2447  CG2 ILE A 315       5.992   1.432 -25.326  1.00 96.47      A    C  
ATOM   2448  CD1 ILE A 315       6.218   2.234 -28.396  1.00 90.10      A    C  
ATOM   2449  N   ILE A 316       3.753   4.249 -23.907  1.00 97.69      A    N  
ATOM   2450  CA  ILE A 316       2.958   4.310 -22.668  1.00 97.66      A    C  
ATOM   2451  C   ILE A 316       1.462   4.244 -22.987  1.00 97.05      A    C  
ATOM   2452  O   ILE A 316       0.733   3.458 -22.390  1.00 96.27      A    O  
ATOM   2453  CB  ILE A 316       3.308   5.573 -21.853  1.00 97.78      A    C  
ATOM   2454  CG1 ILE A 316       4.710   5.430 -21.216  1.00 97.16      A    C  
ATOM   2455  CG2 ILE A 316       2.262   5.846 -20.755  1.00 96.89      A    C  
ATOM   2456  CD1 ILE A 316       5.269   6.752 -20.656  1.00 95.74      A    C  
ATOM   2457  N   GLN A 317       0.998   5.016 -23.962  1.00 97.22      A    N  
ATOM   2458  CA  GLN A 317      -0.416   5.043 -24.326  1.00 96.63      A    C  
ATOM   2459  C   GLN A 317      -0.892   3.704 -24.906  1.00 96.24      A    C  
ATOM   2460  O   GLN A 317      -2.019   3.300 -24.622  1.00 95.32      A    O  
ATOM   2461  CB  GLN A 317      -0.667   6.211 -25.296  1.00 96.10      A    C  
ATOM   2462  CG  GLN A 317      -0.563   7.591 -24.595  1.00 93.79      A    C  
ATOM   2463  CD  GLN A 317      -1.603   7.760 -23.497  1.00 93.27      A    C  
ATOM   2464  NE2 GLN A 317      -1.212   8.201 -22.323  1.00 84.33      A    N  
ATOM   2465  OE1 GLN A 317      -2.773   7.471 -23.681  1.00 85.48      A    O  
ATOM   2466  N   VAL A 318      -0.038   2.972 -25.632  1.00 96.87      A    N  
ATOM   2467  CA  VAL A 318      -0.353   1.609 -26.084  1.00 96.70      A    C  
ATOM   2468  C   VAL A 318      -0.539   0.666 -24.887  1.00 96.67      A    C  
ATOM   2469  O   VAL A 318      -1.531  -0.062 -24.841  1.00 95.60      A    O  
ATOM   2470  CB  VAL A 318       0.712   1.070 -27.060  1.00 96.60      A    C  
ATOM   2471  CG1 VAL A 318       0.471  -0.408 -27.423  1.00 94.68      A    C  
ATOM   2472  CG2 VAL A 318       0.698   1.854 -28.373  1.00 94.31      A    C  
ATOM   2473  N   PHE A 319       0.359   0.700 -23.905  1.00 96.83      A    N  
ATOM   2474  CA  PHE A 319       0.265  -0.152 -22.709  1.00 96.49      A    C  
ATOM   2475  C   PHE A 319      -0.921   0.197 -21.803  1.00 95.52      A    C  
ATOM   2476  O   PHE A 319      -1.458  -0.690 -21.134  1.00 93.64      A    O  
ATOM   2477  CB  PHE A 319       1.568  -0.077 -21.913  1.00 96.89      A    C  
ATOM   2478  CG  PHE A 319       2.620  -1.077 -22.347  1.00 97.34      A    C  
ATOM   2479  CD1 PHE A 319       2.871  -2.212 -21.548  1.00 95.20      A    C  
ATOM   2480  CD2 PHE A 319       3.366  -0.870 -23.510  1.00 95.21      A    C  
ATOM   2481  CE1 PHE A 319       3.877  -3.109 -21.902  1.00 94.99      A    C  
ATOM   2482  CE2 PHE A 319       4.379  -1.773 -23.872  1.00 95.41      A    C  
ATOM   2483  CZ  PHE A 319       4.647  -2.889 -23.058  1.00 96.59      A    C  
ATOM   2484  N   LEU A 320      -1.359   1.457 -21.802  1.00 95.35      A    N  
ATOM   2485  CA  LEU A 320      -2.552   1.915 -21.097  1.00 94.49      A    C  
ATOM   2486  C   LEU A 320      -3.852   1.692 -21.897  1.00 93.13      A    C  
ATOM   2487  O   LEU A 320      -4.930   2.078 -21.449  1.00 89.81      A    O  
ATOM   2488  CB  LEU A 320      -2.356   3.375 -20.652  1.00 94.55      A    C  
ATOM   2489  CG  LEU A 320      -1.210   3.591 -19.637  1.00 94.57      A    C  
ATOM   2490  CD1 LEU A 320      -1.098   5.074 -19.313  1.00 91.78      A    C  
ATOM   2491  CD2 LEU A 320      -1.427   2.835 -18.321  1.00 91.54      A    C  
ATOM   2492  N   GLY A 321      -3.771   1.059 -23.068  1.00 93.32      A    N  
ATOM   2493  CA  GLY A 321      -4.942   0.696 -23.876  1.00 91.72      A    C  
ATOM   2494  C   GLY A 321      -5.584   1.864 -24.630  1.00 91.51      A    C  
ATOM   2495  O   GLY A 321      -6.759   1.797 -24.984  1.00 87.33      A    O  
ATOM   2496  N   SER A 322      -4.839   2.937 -24.896  1.00 90.67      A    N  
ATOM   2497  CA  SER A 322      -5.342   4.083 -25.651  1.00 89.20      A    C  
ATOM   2498  C   SER A 322      -5.662   3.714 -27.097  1.00 87.48      A    C  
ATOM   2499  O   SER A 322      -4.875   3.084 -27.800  1.00 83.62      A    O  
ATOM   2500  CB  SER A 322      -4.335   5.232 -25.616  1.00 88.18      A    C  
ATOM   2501  OG  SER A 322      -4.876   6.390 -26.231  1.00 78.15      A    O  
ATOM   2502  N   MET A 323      -6.814   4.186 -27.574  1.00 85.03      A    N  
ATOM   2503  CA  MET A 323      -7.272   4.010 -28.957  1.00 83.33      A    C  
ATOM   2504  C   MET A 323      -6.917   5.202 -29.860  1.00 84.10      A    C  
ATOM   2505  O   MET A 323      -7.375   5.265 -31.002  1.00 78.31      A    O  
ATOM   2506  CB  MET A 323      -8.788   3.735 -28.957  1.00 80.11      A    C  
ATOM   2507  CG  MET A 323      -9.157   2.453 -28.203  1.00 75.44      A    C  
ATOM   2508  SD  MET A 323      -8.540   0.906 -28.948  1.00 66.54      A    S  
ATOM   2509  CE  MET A 323      -9.746   0.691 -30.275  1.00 57.45      A    C  
ATOM   2510  N   LYS A 324      -6.130   6.166 -29.357  1.00 84.37      A    N  
ATOM   2511  CA  LYS A 324      -5.720   7.353 -30.116  1.00 84.80      A    C  
ATOM   2512  C   LYS A 324      -4.770   6.969 -31.253  1.00 86.85      A    C  
ATOM   2513  O   LYS A 324      -3.957   6.050 -31.125  1.00 82.32      A    O  
ATOM   2514  CB  LYS A 324      -5.079   8.406 -29.184  1.00 80.25      A    C  
ATOM   2515  CG  LYS A 324      -6.077   9.032 -28.186  1.00 74.75      A    C  
ATOM   2516  CD  LYS A 324      -5.372  10.046 -27.264  1.00 70.63      A    C  
ATOM   2517  CE  LYS A 324      -6.339  10.650 -26.245  1.00 63.03      A    C  
ATOM   2518  NZ  LYS A 324      -5.643  11.562 -25.279  1.00 54.22      A    N1+
ATOM   2519  N   SER A 325      -4.840   7.695 -32.362  1.00 87.40      A    N  
ATOM   2520  CA  SER A 325      -3.831   7.633 -33.423  1.00 88.23      A    C  
ATOM   2521  C   SER A 325      -2.550   8.342 -32.975  1.00 89.34      A    C  
ATOM   2522  O   SER A 325      -2.612   9.355 -32.282  1.00 85.67      A    O  
ATOM   2523  CB  SER A 325      -4.365   8.253 -34.722  1.00 83.49      A    C  
ATOM   2524  OG  SER A 325      -4.841   9.557 -34.480  1.00 74.02      A    O  
ATOM   2525  N   PHE A 326      -1.403   7.827 -33.411  1.00 90.90      A    N  
ATOM   2526  CA  PHE A 326      -0.096   8.405 -33.126  1.00 91.53      A    C  
ATOM   2527  C   PHE A 326       0.464   9.104 -34.361  1.00 92.54      A    C  
ATOM   2528  O   PHE A 326       0.159   8.724 -35.489  1.00 90.22      A    O  
ATOM   2529  CB  PHE A 326       0.844   7.316 -32.589  1.00 90.06      A    C  
ATOM   2530  CG  PHE A 326       0.292   6.628 -31.357  1.00 89.01      A    C  
ATOM   2531  CD1 PHE A 326       0.263   7.303 -30.122  1.00 83.84      A    C  
ATOM   2532  CD2 PHE A 326      -0.259   5.339 -31.464  1.00 84.31      A    C  
ATOM   2533  CE1 PHE A 326      -0.311   6.697 -28.996  1.00 80.72      A    C  
ATOM   2534  CE2 PHE A 326      -0.838   4.728 -30.332  1.00 82.00      A    C  
ATOM   2535  CZ  PHE A 326      -0.868   5.404 -29.101  1.00 82.91      A    C  
ATOM   2536  N   GLU A 327       1.270  10.138 -34.150  1.00 91.32      A    N  
ATOM   2537  CA  GLU A 327       1.928  10.889 -35.217  1.00 92.55      A    C  
ATOM   2538  C   GLU A 327       3.064  10.076 -35.848  1.00 93.71      A    C  
ATOM   2539  O   GLU A 327       3.740   9.306 -35.165  1.00 92.00      A    O  
ATOM   2540  CB  GLU A 327       2.464  12.211 -34.660  1.00 90.50      A    C  
ATOM   2541  CG  GLU A 327       1.330  13.207 -34.366  1.00 84.68      A    C  
ATOM   2542  CD  GLU A 327       1.768  14.302 -33.388  1.00 81.05      A    C  
ATOM   2543  OE1 GLU A 327       0.906  14.711 -32.580  1.00 71.73      A    O  
ATOM   2544  OE2 GLU A 327       2.965  14.610 -33.296  1.00 71.23      A    O1-
ATOM   2545  N   ASP A 328       3.286  10.282 -37.144  1.00 94.03      A    N  
ATOM   2546  CA  ASP A 328       4.384   9.657 -37.869  1.00 94.92      A    C  
ATOM   2547  C   ASP A 328       5.738  10.064 -37.255  1.00 95.54      A    C  
ATOM   2548  O   ASP A 328       6.044  11.240 -37.066  1.00 94.50      A    O  
ATOM   2549  CB  ASP A 328       4.297  10.013 -39.368  1.00 93.49      A    C  
ATOM   2550  CG  ASP A 328       5.332   9.286 -40.245  1.00 91.17      A    C  
ATOM   2551  OD1 ASP A 328       6.329   8.760 -39.698  1.00 87.26      A    O  
ATOM   2552  OD2 ASP A 328       5.128   9.244 -41.467  1.00 86.77      A    O1-
ATOM   2553  N   TRP A 329       6.572   9.062 -36.965  1.00 96.14      A    N  
ATOM   2554  CA  TRP A 329       7.903   9.246 -36.406  1.00 96.85      A    C  
ATOM   2555  C   TRP A 329       8.832  10.064 -37.323  1.00 97.01      A    C  
ATOM   2556  O   TRP A 329       9.708  10.751 -36.814  1.00 96.02      A    O  
ATOM   2557  CB  TRP A 329       8.518   7.871 -36.115  1.00 96.82      A    C  
ATOM   2558  CG  TRP A 329       7.905   7.098 -34.991  1.00 97.17      A    C  
ATOM   2559  CD1 TRP A 329       6.887   7.477 -34.189  1.00 96.06      A    C  
ATOM   2560  CD2 TRP A 329       8.309   5.780 -34.505  1.00 96.85      A    C  
ATOM   2561  CE2 TRP A 329       7.487   5.436 -33.391  1.00 96.61      A    C  
ATOM   2562  CE3 TRP A 329       9.297   4.845 -34.889  1.00 96.51      A    C  
ATOM   2563  NE1 TRP A 329       6.632   6.508 -33.248  1.00 96.07      A    N  
ATOM   2564  CZ2 TRP A 329       7.649   4.230 -32.682  1.00 95.87      A    C  
ATOM   2565  CZ3 TRP A 329       9.464   3.637 -34.188  1.00 95.53      A    C  
ATOM   2566  CH2 TRP A 329       8.649   3.328 -33.090  1.00 95.18      A    C  
ATOM   2567  N   ALA A 330       8.630  10.017 -38.648  1.00 96.35      A    N  
ATOM   2568  CA  ALA A 330       9.377  10.844 -39.581  1.00 96.27      A    C  
ATOM   2569  C   ALA A 330       8.954  12.315 -39.477  1.00 96.21      A    C  
ATOM   2570  O   ALA A 330       9.811  13.196 -39.420  1.00 94.62      A    O  
ATOM   2571  CB  ALA A 330       9.179  10.292 -41.000  1.00 95.39      A    C  
ATOM   2572  N   PHE A 331       7.656  12.579 -39.359  1.00 95.76      A    N  
ATOM   2573  CA  PHE A 331       7.123  13.938 -39.250  1.00 95.58      A    C  
ATOM   2574  C   PHE A 331       7.592  14.658 -37.979  1.00 95.88      A    C  
ATOM   2575  O   PHE A 331       7.944  15.838 -38.019  1.00 93.95      A    O  
ATOM   2576  CB  PHE A 331       5.586  13.868 -39.301  1.00 93.89      A    C  
ATOM   2577  CG  PHE A 331       4.931  15.237 -39.263  1.00 84.56      A    C  
ATOM   2578  CD1 PHE A 331       4.375  15.722 -38.066  1.00 77.36      A    C  
ATOM   2579  CD2 PHE A 331       4.910  16.038 -40.416  1.00 74.66      A    C  
ATOM   2580  CE1 PHE A 331       3.793  17.003 -38.022  1.00 67.76      A    C  
ATOM   2581  CE2 PHE A 331       4.341  17.323 -40.372  1.00 68.66      A    C  
ATOM   2582  CZ  PHE A 331       3.784  17.801 -39.179  1.00 65.26      A    C  
ATOM   2583  N   VAL A 332       7.671  13.942 -36.859  1.00 96.07      A    N  
ATOM   2584  CA  VAL A 332       8.107  14.531 -35.577  1.00 96.22      A    C  
ATOM   2585  C   VAL A 332       9.629  14.566 -35.396  1.00 96.71      A    C  
ATOM   2586  O   VAL A 332      10.109  15.071 -34.382  1.00 95.76      A    O  
ATOM   2587  CB  VAL A 332       7.402  13.875 -34.373  1.00 95.40      A    C  
ATOM   2588  CG1 VAL A 332       5.880  13.981 -34.519  1.00 91.54      A    C  
ATOM   2589  CG2 VAL A 332       7.783  12.409 -34.178  1.00 91.07      A    C  
ATOM   2590  N   GLY A 333      10.400  14.044 -36.349  1.00 96.51      A    N  
ATOM   2591  CA  GLY A 333      11.860  13.972 -36.327  1.00 96.68      A    C  
ATOM   2592  C   GLY A 333      12.441  12.815 -35.509  1.00 97.28      A    C  
ATOM   2593  O   GLY A 333      13.661  12.676 -35.421  1.00 96.49      A    O  
ATOM   2594  N   LEU A 334      11.613  11.963 -34.938  1.00 97.07      A    N  
ATOM   2595  CA  LEU A 334      12.039  10.801 -34.149  1.00 97.56      A    C  
ATOM   2596  C   LEU A 334      12.778   9.772 -35.017  1.00 97.72      A    C  
ATOM   2597  O   LEU A 334      13.780   9.223 -34.568  1.00 97.40      A    O  
ATOM   2598  CB  LEU A 334      10.815  10.194 -33.451  1.00 97.51      A    C  
ATOM   2599  CG  LEU A 334      11.054   8.835 -32.758  1.00 97.18      A    C  
ATOM   2600  CD1 LEU A 334      12.107   8.911 -31.656  1.00 94.47      A    C  
ATOM   2601  CD2 LEU A 334       9.752   8.331 -32.134  1.00 94.77      A    C  
ATOM   2602  N   ALA A 335      12.318   9.518 -36.250  1.00 97.30      A    N  
ATOM   2603  CA  ALA A 335      12.988   8.587 -37.157  1.00 97.25      A    C  
ATOM   2604  C   ALA A 335      14.431   9.012 -37.451  1.00 97.24      A    C  
ATOM   2605  O   ALA A 335      15.348   8.212 -37.289  1.00 96.58      A    O  
ATOM   2606  CB  ALA A 335      12.146   8.455 -38.441  1.00 96.69      A    C  
ATOM   2607  N   GLU A 336      14.663  10.296 -37.763  1.00 97.26      A    N  
ATOM   2608  CA  GLU A 336      15.993  10.878 -37.978  1.00 97.04      A    C  
ATOM   2609  C   GLU A 336      16.885  10.744 -36.729  1.00 97.59      A    C  
ATOM   2610  O   GLU A 336      18.059  10.363 -36.810  1.00 96.84      A    O  
ATOM   2611  CB  GLU A 336      15.832  12.367 -38.372  1.00 95.89      A    C  
ATOM   2612  CG  GLU A 336      17.143  13.033 -38.839  1.00 82.64      A    C  
ATOM   2613  CD  GLU A 336      17.079  14.580 -38.917  1.00 78.34      A    C  
ATOM   2614  OE1 GLU A 336      18.144  15.220 -39.049  1.00 69.85      A    O  
ATOM   2615  OE2 GLU A 336      16.013  15.202 -38.705  1.00 70.06      A    O1-
ATOM   2616  N   ASP A 337      16.336  11.020 -35.549  1.00 97.25      A    N  
ATOM   2617  CA  ASP A 337      17.076  10.888 -34.295  1.00 97.79      A    C  
ATOM   2618  C   ASP A 337      17.455   9.423 -34.008  1.00 97.98      A    C  
ATOM   2619  O   ASP A 337      18.558   9.160 -33.515  1.00 97.55      A    O  
ATOM   2620  CB  ASP A 337      16.275  11.501 -33.138  1.00 97.72      A    C  
ATOM   2621  CG  ASP A 337      16.350  13.037 -33.073  1.00 97.33      A    C  
ATOM   2622  OD1 ASP A 337      17.266  13.641 -33.681  1.00 94.88      A    O  
ATOM   2623  OD2 ASP A 337      15.580  13.642 -32.290  1.00 94.60      A    O1-
ATOM   2624  N   LEU A 338      16.596   8.453 -34.364  1.00 97.65      A    N  
ATOM   2625  CA  LEU A 338      16.879   7.022 -34.224  1.00 97.62      A    C  
ATOM   2626  C   LEU A 338      17.937   6.524 -35.224  1.00 97.60      A    C  
ATOM   2627  O   LEU A 338      18.605   5.531 -34.924  1.00 97.12      A    O  
ATOM   2628  CB  LEU A 338      15.575   6.214 -34.356  1.00 97.57      A    C  
ATOM   2629  CG  LEU A 338      14.600   6.343 -33.165  1.00 97.23      A    C  
ATOM   2630  CD1 LEU A 338      13.309   5.595 -33.485  1.00 95.39      A    C  
ATOM   2631  CD2 LEU A 338      15.167   5.766 -31.863  1.00 95.10      A    C  
ATOM   2632  N   GLU A 339      18.173   7.184 -36.343  1.00 97.24      A    N  
ATOM   2633  CA  GLU A 339      19.267   6.831 -37.268  1.00 96.98      A    C  
ATOM   2634  C   GLU A 339      20.650   7.188 -36.697  1.00 97.31      A    C  
ATOM   2635  O   GLU A 339      21.634   6.472 -36.905  1.00 95.92      A    O  
ATOM   2636  CB  GLU A 339      19.041   7.490 -38.625  1.00 95.54      A    C  
ATOM   2637  CG  GLU A 339      17.878   6.831 -39.386  1.00 87.57      A    C  
ATOM   2638  CD  GLU A 339      17.586   7.484 -40.749  1.00 81.63      A    C  
ATOM   2639  OE1 GLU A 339      16.641   6.995 -41.410  1.00 72.03      A    O  
ATOM   2640  OE2 GLU A 339      18.319   8.421 -41.124  1.00 70.91      A    O1-
ATOM   2641  N   SER A 340      20.742   8.246 -35.888  1.00 97.35      A    N  
ATOM   2642  CA  SER A 340      21.993   8.678 -35.269  1.00 97.67      A    C  
ATOM   2643  C   SER A 340      22.294   7.919 -33.971  1.00 97.97      A    C  
ATOM   2644  O   SER A 340      21.610   8.087 -32.963  1.00 97.19      A    O  
ATOM   2645  CB  SER A 340      21.943  10.185 -35.020  1.00 97.10      A    C  
ATOM   2646  OG  SER A 340      23.112  10.625 -34.354  1.00 93.52      A    O  
ATOM   2647  N   THR A 341      23.402   7.168 -33.937  1.00 98.00      A    N  
ATOM   2648  CA  THR A 341      23.842   6.408 -32.750  1.00 98.06      A    C  
ATOM   2649  C   THR A 341      23.966   7.278 -31.491  1.00 98.22      A    C  
ATOM   2650  O   THR A 341      23.584   6.853 -30.400  1.00 97.33      A    O  
ATOM   2651  CB  THR A 341      25.182   5.726 -33.023  1.00 96.92      A    C  
ATOM   2652  CG2 THR A 341      25.671   4.840 -31.871  1.00 87.65      A    C  
ATOM   2653  OG1 THR A 341      25.059   4.897 -34.152  1.00 87.55      A    O  
ATOM   2654  N   TRP A 342      24.480   8.492 -31.616  1.00 98.18      A    N  
ATOM   2655  CA  TRP A 342      24.654   9.399 -30.475  1.00 98.19      A    C  
ATOM   2656  C   TRP A 342      23.325   9.945 -29.959  1.00 98.21      A    C  
ATOM   2657  O   TRP A 342      23.121  10.038 -28.754  1.00 97.73      A    O  
ATOM   2658  CB  TRP A 342      25.597  10.542 -30.876  1.00 97.85      A    C  
ATOM   2659  CG  TRP A 342      26.969  10.075 -31.244  1.00 97.19      A    C  
ATOM   2660  CD1 TRP A 342      27.537  10.109 -32.473  1.00 93.82      A    C  
ATOM   2661  CD2 TRP A 342      27.969   9.475 -30.369  1.00 94.97      A    C  
ATOM   2662  CE2 TRP A 342      29.121   9.172 -31.144  1.00 94.23      A    C  
ATOM   2663  CE3 TRP A 342      28.015   9.154 -28.989  1.00 93.06      A    C  
ATOM   2664  NE1 TRP A 342      28.807   9.582 -32.420  1.00 92.70      A    N  
ATOM   2665  CZ2 TRP A 342      30.271   8.591 -30.585  1.00 92.35      A    C  
ATOM   2666  CZ3 TRP A 342      29.167   8.565 -28.422  1.00 89.12      A    C  
ATOM   2667  CH2 TRP A 342      30.288   8.290 -29.214  1.00 88.42      A    C  
ATOM   2668  N   ARG A 343      22.392  10.267 -30.869  1.00 98.29      A    N  
ATOM   2669  CA  ARG A 343      21.033  10.707 -30.516  1.00 98.38      A    C  
ATOM   2670  C   ARG A 343      20.243   9.570 -29.876  1.00 98.43      A    C  
ATOM   2671  O   ARG A 343      19.665   9.783 -28.815  1.00 98.21      A    O  
ATOM   2672  CB  ARG A 343      20.318  11.274 -31.748  1.00 98.04      A    C  
ATOM   2673  CG  ARG A 343      20.912  12.616 -32.184  1.00 96.71      A    C  
ATOM   2674  CD  ARG A 343      20.234  13.114 -33.465  1.00 94.44      A    C  
ATOM   2675  NE  ARG A 343      20.719  14.447 -33.859  1.00 87.03      A    N  
ATOM   2676  CZ  ARG A 343      20.047  15.586 -33.789  1.00 81.65      A    C  
ATOM   2677  NH1 ARG A 343      18.823  15.651 -33.341  1.00 73.44      A    N1+
ATOM   2678  NH2 ARG A 343      20.599  16.682 -34.181  1.00 75.71      A    N  
ATOM   2679  N   ARG A 344      20.327   8.332 -30.422  1.00 97.93      A    N  
ATOM   2680  CA  ARG A 344      19.745   7.139 -29.788  1.00 97.83      A    C  
ATOM   2681  C   ARG A 344      20.234   6.948 -28.357  1.00 98.10      A    C  
ATOM   2682  O   ARG A 344      19.432   6.720 -27.461  1.00 97.57      A    O  
ATOM   2683  CB  ARG A 344      20.059   5.860 -30.575  1.00 96.50      A    C  
ATOM   2684  CG  ARG A 344      19.258   5.736 -31.856  1.00 91.24      A    C  
ATOM   2685  CD  ARG A 344      19.253   4.285 -32.364  1.00 92.61      A    C  
ATOM   2686  NE  ARG A 344      20.606   3.741 -32.591  1.00 89.93      A    N  
ATOM   2687  CZ  ARG A 344      21.318   3.831 -33.693  1.00 92.44      A    C  
ATOM   2688  NH1 ARG A 344      20.924   4.509 -34.722  1.00 81.45      A    N1+
ATOM   2689  NH2 ARG A 344      22.457   3.224 -33.791  1.00 84.77      A    N  
ATOM   2690  N   ARG A 345      21.546   7.077 -28.136  1.00 98.36      A    N  
ATOM   2691  CA  ARG A 345      22.116   6.969 -26.791  1.00 98.16      A    C  
ATOM   2692  C   ARG A 345      21.551   8.031 -25.851  1.00 98.42      A    C  
ATOM   2693  O   ARG A 345      21.197   7.702 -24.724  1.00 98.18      A    O  
ATOM   2694  CB  ARG A 345      23.645   7.009 -26.870  1.00 97.55      A    C  
ATOM   2695  CG  ARG A 345      24.278   6.739 -25.502  1.00 91.41      A    C  
ATOM   2696  CD  ARG A 345      25.787   6.591 -25.635  1.00 83.24      A    C  
ATOM   2697  NE  ARG A 345      26.410   6.308 -24.321  1.00 71.80      A    N  
ATOM   2698  CZ  ARG A 345      27.600   5.776 -24.104  1.00 63.64      A    C  
ATOM   2699  NH1 ARG A 345      28.396   5.455 -25.085  1.00 57.03      A    N1+
ATOM   2700  NH2 ARG A 345      28.012   5.563 -22.886  1.00 56.34      A    N  
ATOM   2701  N   ALA A 346      21.415   9.268 -26.303  1.00 98.27      A    N  
ATOM   2702  CA  ALA A 346      20.821  10.334 -25.499  1.00 98.47      A    C  
ATOM   2703  C   ALA A 346      19.324  10.098 -25.208  1.00 98.50      A    C  
ATOM   2704  O   ALA A 346      18.885  10.333 -24.087  1.00 98.30      A    O  
ATOM   2705  CB  ALA A 346      21.076  11.668 -26.209  1.00 98.29      A    C  
ATOM   2706  N   ILE A 347      18.558   9.575 -26.169  1.00 98.59      A    N  
ATOM   2707  CA  ILE A 347      17.162   9.138 -25.970  1.00 98.62      A    C  
ATOM   2708  C   ILE A 347      17.100   8.010 -24.938  1.00 98.69      A    C  
ATOM   2709  O   ILE A 347      16.307   8.086 -24.008  1.00 98.50      A    O  
ATOM   2710  CB  ILE A 347      16.504   8.729 -27.313  1.00 98.47      A    C  
ATOM   2711  CG1 ILE A 347      16.333   9.950 -28.239  1.00 97.83      A    C  
ATOM   2712  CG2 ILE A 347      15.123   8.072 -27.074  1.00 97.97      A    C  
ATOM   2713  CD1 ILE A 347      15.954   9.605 -29.685  1.00 96.10      A    C  
ATOM   2714  N   ALA A 348      17.968   6.997 -25.048  1.00 98.52      A    N  
ATOM   2715  CA  ALA A 348      18.029   5.894 -24.097  1.00 98.58      A    C  
ATOM   2716  C   ALA A 348      18.316   6.377 -22.665  1.00 98.68      A    C  
ATOM   2717  O   ALA A 348      17.667   5.930 -21.725  1.00 98.31      A    O  
ATOM   2718  CB  ALA A 348      19.079   4.884 -24.575  1.00 98.28      A    C  
ATOM   2719  N   GLU A 349      19.236   7.329 -22.485  1.00 98.50      A    N  
ATOM   2720  CA  GLU A 349      19.505   7.916 -21.169  1.00 98.39      A    C  
ATOM   2721  C   GLU A 349      18.293   8.675 -20.609  1.00 98.43      A    C  
ATOM   2722  O   GLU A 349      17.987   8.550 -19.424  1.00 98.02      A    O  
ATOM   2723  CB  GLU A 349      20.749   8.831 -21.234  1.00 97.97      A    C  
ATOM   2724  CG  GLU A 349      22.064   8.070 -21.470  1.00 93.89      A    C  
ATOM   2725  CD  GLU A 349      22.318   6.942 -20.456  1.00 88.03      A    C  
ATOM   2726  OE1 GLU A 349      22.600   5.796 -20.884  1.00 75.82      A    O  
ATOM   2727  OE2 GLU A 349      22.173   7.203 -19.251  1.00 76.48      A    O1-
ATOM   2728  N   LEU A 350      17.537   9.403 -21.441  1.00 98.57      A    N  
ATOM   2729  CA  LEU A 350      16.280  10.039 -21.022  1.00 98.51      A    C  
ATOM   2730  C   LEU A 350      15.222   9.011 -20.616  1.00 98.69      A    C  
ATOM   2731  O   LEU A 350      14.599   9.161 -19.569  1.00 98.36      A    O  
ATOM   2732  CB  LEU A 350      15.747  10.944 -22.135  1.00 98.30      A    C  
ATOM   2733  CG  LEU A 350      16.522  12.261 -22.310  1.00 97.61      A    C  
ATOM   2734  CD1 LEU A 350      16.054  12.968 -23.581  1.00 95.44      A    C  
ATOM   2735  CD2 LEU A 350      16.288  13.207 -21.130  1.00 95.47      A    C  
ATOM   2736  N   LEU A 351      15.049   7.934 -21.391  1.00 98.56      A    N  
ATOM   2737  CA  LEU A 351      14.098   6.864 -21.069  1.00 98.57      A    C  
ATOM   2738  C   LEU A 351      14.465   6.155 -19.755  1.00 98.51      A    C  
ATOM   2739  O   LEU A 351      13.577   5.822 -18.971  1.00 98.15      A    O  
ATOM   2740  CB  LEU A 351      14.041   5.862 -22.226  1.00 98.53      A    C  
ATOM   2741  CG  LEU A 351      13.433   6.412 -23.526  1.00 98.15      A    C  
ATOM   2742  CD1 LEU A 351      13.609   5.370 -24.636  1.00 96.38      A    C  
ATOM   2743  CD2 LEU A 351      11.940   6.718 -23.390  1.00 96.42      A    C  
ATOM   2744  N   LYS A 352      15.759   5.969 -19.477  1.00 98.60      A    N  
ATOM   2745  CA  LYS A 352      16.224   5.459 -18.175  1.00 98.47      A    C  
ATOM   2746  C   LYS A 352      15.853   6.409 -17.042  1.00 98.46      A    C  
ATOM   2747  O   LYS A 352      15.304   5.955 -16.044  1.00 98.08      A    O  
ATOM   2748  CB  LYS A 352      17.741   5.229 -18.192  1.00 98.25      A    C  
ATOM   2749  CG  LYS A 352      18.140   4.017 -19.050  1.00 96.13      A    C  
ATOM   2750  CD  LYS A 352      19.664   3.990 -19.217  1.00 93.25      A    C  
ATOM   2751  CE  LYS A 352      20.076   2.972 -20.281  1.00 87.39      A    C  
ATOM   2752  NZ  LYS A 352      21.502   3.134 -20.636  1.00 79.90      A    N1+
ATOM   2753  N   LYS A 353      16.072   7.722 -17.213  1.00 98.40      A    N  
ATOM   2754  CA  LYS A 353      15.651   8.737 -16.234  1.00 98.40      A    C  
ATOM   2755  C   LYS A 353      14.138   8.715 -16.011  1.00 98.42      A    C  
ATOM   2756  O   LYS A 353      13.700   8.788 -14.870  1.00 98.06      A    O  
ATOM   2757  CB  LYS A 353      16.099  10.137 -16.665  1.00 98.08      A    C  
ATOM   2758  CG  LYS A 353      17.612  10.351 -16.537  1.00 97.30      A    C  
ATOM   2759  CD  LYS A 353      17.976  11.783 -16.974  1.00 96.13      A    C  
ATOM   2760  CE  LYS A 353      19.464  12.048 -16.793  1.00 92.68      A    C  
ATOM   2761  NZ  LYS A 353      19.779  13.476 -17.022  1.00 88.92      A    N1+
ATOM   2762  N   PHE A 354      13.344   8.558 -17.071  1.00 98.43      A    N  
ATOM   2763  CA  PHE A 354      11.892   8.430 -16.966  1.00 98.34      A    C  
ATOM   2764  C   PHE A 354      11.492   7.207 -16.130  1.00 98.26      A    C  
ATOM   2765  O   PHE A 354      10.623   7.316 -15.271  1.00 97.59      A    O  
ATOM   2766  CB  PHE A 354      11.250   8.361 -18.369  1.00 98.38      A    C  
ATOM   2767  CG  PHE A 354      11.362   9.593 -19.258  1.00 98.45      A    C  
ATOM   2768  CD1 PHE A 354      11.896  10.816 -18.795  1.00 97.19      A    C  
ATOM   2769  CD2 PHE A 354      10.890   9.521 -20.585  1.00 96.81      A    C  
ATOM   2770  CE1 PHE A 354      11.967  11.933 -19.642  1.00 96.82      A    C  
ATOM   2771  CE2 PHE A 354      10.957  10.638 -21.427  1.00 96.64      A    C  
ATOM   2772  CZ  PHE A 354      11.497  11.845 -20.960  1.00 97.64      A    C  
ATOM   2773  N   ARG A 355      12.154   6.051 -16.333  1.00 98.30      A    N  
ATOM   2774  CA  ARG A 355      11.907   4.849 -15.525  1.00 98.24      A    C  
ATOM   2775  C   ARG A 355      12.266   5.073 -14.059  1.00 98.13      A    C  
ATOM   2776  O   ARG A 355      11.449   4.777 -13.195  1.00 97.48      A    O  
ATOM   2777  CB  ARG A 355      12.682   3.648 -16.084  1.00 97.50      A    C  
ATOM   2778  CG  ARG A 355      12.114   3.177 -17.426  1.00 92.97      A    C  
ATOM   2779  CD  ARG A 355      12.904   1.985 -17.977  1.00 92.46      A    C  
ATOM   2780  NE  ARG A 355      12.673   0.788 -17.154  1.00 86.84      A    N  
ATOM   2781  CZ  ARG A 355      13.522  -0.182 -16.889  1.00 86.51      A    C  
ATOM   2782  NH1 ARG A 355      14.737  -0.202 -17.375  1.00 76.75      A    N1+
ATOM   2783  NH2 ARG A 355      13.155  -1.149 -16.104  1.00 77.92      A    N  
ATOM   2784  N   ILE A 356      13.458   5.616 -13.792  1.00 98.10      A    N  
ATOM   2785  CA  ILE A 356      13.923   5.882 -12.426  1.00 98.09      A    C  
ATOM   2786  C   ILE A 356      12.952   6.807 -11.692  1.00 97.98      A    C  
ATOM   2787  O   ILE A 356      12.590   6.508 -10.563  1.00 97.21      A    O  
ATOM   2788  CB  ILE A 356      15.361   6.447 -12.452  1.00 97.74      A    C  
ATOM   2789  CG1 ILE A 356      16.357   5.365 -12.933  1.00 96.28      A    C  
ATOM   2790  CG2 ILE A 356      15.786   6.959 -11.060  1.00 96.40      A    C  
ATOM   2791  CD1 ILE A 356      17.726   5.918 -13.339  1.00 87.99      A    C  
ATOM   2792  N   SER A 357      12.449   7.866 -12.336  1.00 97.80      A    N  
ATOM   2793  CA  SER A 357      11.542   8.827 -11.686  1.00 97.69      A    C  
ATOM   2794  C   SER A 357      10.218   8.222 -11.206  1.00 97.39      A    C  
ATOM   2795  O   SER A 357       9.553   8.809 -10.354  1.00 96.22      A    O  
ATOM   2796  CB  SER A 357      11.248   9.998 -12.618  1.00 97.72      A    C  
ATOM   2797  OG  SER A 357      10.424   9.636 -13.703  1.00 96.17      A    O  
ATOM   2798  N   VAL A 358       9.809   7.078 -11.752  1.00 97.59      A    N  
ATOM   2799  CA  VAL A 358       8.559   6.392 -11.407  1.00 97.18      A    C  
ATOM   2800  C   VAL A 358       8.796   5.224 -10.448  1.00 96.84      A    C  
ATOM   2801  O   VAL A 358       7.902   4.879  -9.672  1.00 95.01      A    O  
ATOM   2802  CB  VAL A 358       7.850   5.931 -12.687  1.00 96.06      A    C  
ATOM   2803  CG1 VAL A 358       6.532   5.214 -12.423  1.00 91.24      A    C  
ATOM   2804  CG2 VAL A 358       7.509   7.119 -13.586  1.00 90.53      A    C  
ATOM   2805  N   LEU A 359       9.974   4.596 -10.517  1.00 97.58      A    N  
ATOM   2806  CA  LEU A 359      10.329   3.447  -9.678  1.00 97.16      A    C  
ATOM   2807  C   LEU A 359      10.899   3.869  -8.319  1.00 96.67      A    C  
ATOM   2808  O   LEU A 359      10.652   3.194  -7.326  1.00 94.87      A    O  
ATOM   2809  CB  LEU A 359      11.348   2.571 -10.423  1.00 97.08      A    C  
ATOM   2810  CG  LEU A 359      10.796   1.859 -11.668  1.00 96.45      A    C  
ATOM   2811  CD1 LEU A 359      11.939   1.121 -12.366  1.00 93.26      A    C  
ATOM   2812  CD2 LEU A 359       9.702   0.850 -11.327  1.00 93.33      A    C  
ATOM   2813  N   GLU A 360      11.644   4.966  -8.284  1.00 96.36      A    N  
ATOM   2814  CA  GLU A 360      12.254   5.478  -7.061  1.00 95.72      A    C  
ATOM   2815  C   GLU A 360      11.349   6.504  -6.378  1.00 95.13      A    C  
ATOM   2816  O   GLU A 360      10.627   7.269  -7.020  1.00 92.46      A    O  
ATOM   2817  CB  GLU A 360      13.628   6.099  -7.365  1.00 95.38      A    C  
ATOM   2818  CG  GLU A 360      14.660   5.110  -7.941  1.00 90.41      A    C  
ATOM   2819  CD  GLU A 360      15.032   3.954  -6.997  1.00 89.86      A    C  
ATOM   2820  OE1 GLU A 360      15.552   2.941  -7.522  1.00 80.67      A    O  
ATOM   2821  OE2 GLU A 360      14.828   4.097  -5.779  1.00 81.26      A    O1-
ATOM   2822  N   GLN A 361      11.419   6.559  -5.052  1.00 95.35      A    N  
ATOM   2823  CA  GLN A 361      10.675   7.538  -4.278  1.00 94.33      A    C  
ATOM   2824  C   GLN A 361      11.350   8.924  -4.377  1.00 94.69      A    C  
ATOM   2825  O   GLN A 361      12.213   9.280  -3.577  1.00 92.63      A    O  
ATOM   2826  CB  GLN A 361      10.497   7.031  -2.840  1.00 92.17      A    C  
ATOM   2827  CG  GLN A 361       9.574   7.969  -2.049  1.00 84.77      A    C  
ATOM   2828  CD  GLN A 361       9.261   7.484  -0.640  1.00 78.77      A    C  
ATOM   2829  NE2 GLN A 361       8.719   8.341   0.204  1.00 68.02      A    N  
ATOM   2830  OE1 GLN A 361       9.465   6.345  -0.268  1.00 72.37      A    O  
ATOM   2831  N   CYS A 362      10.927   9.721  -5.361  1.00 94.60      A    N  
ATOM   2832  CA  CYS A 362      11.452  11.073  -5.569  1.00 95.05      A    C  
ATOM   2833  C   CYS A 362      10.930  12.110  -4.558  1.00 95.86      A    C  
ATOM   2834  O   CYS A 362      11.554  13.156  -4.381  1.00 94.01      A    O  
ATOM   2835  CB  CYS A 362      11.102  11.531  -6.999  1.00 92.71      A    C  
ATOM   2836  SG  CYS A 362      11.781  10.385  -8.224  1.00 88.15      A    S  
ATOM   2837  N   PHE A 363       9.784  11.843  -3.915  1.00 95.98      A    N  
ATOM   2838  CA  PHE A 363       9.137  12.734  -2.950  1.00 95.12      A    C  
ATOM   2839  C   PHE A 363       9.234  12.164  -1.536  1.00 93.97      A    C  
ATOM   2840  O   PHE A 363       9.462  10.973  -1.348  1.00 91.29      A    O  
ATOM   2841  CB  PHE A 363       7.679  12.973  -3.381  1.00 95.25      A    C  
ATOM   2842  CG  PHE A 363       7.523  13.541  -4.779  1.00 96.07      A    C  
ATOM   2843  CD1 PHE A 363       7.689  14.920  -5.002  1.00 94.23      A    C  
ATOM   2844  CD2 PHE A 363       7.238  12.691  -5.864  1.00 94.36      A    C  
ATOM   2845  CE1 PHE A 363       7.561  15.445  -6.295  1.00 94.22      A    C  
ATOM   2846  CE2 PHE A 363       7.114  13.213  -7.163  1.00 94.50      A    C  
ATOM   2847  CZ  PHE A 363       7.273  14.589  -7.379  1.00 95.52      A    C  
ATOM   2848  N   SER A 364       9.057  13.022  -0.520  1.00 92.52      A    N  
ATOM   2849  CA  SER A 364       9.072  12.610   0.891  1.00 90.61      A    C  
ATOM   2850  C   SER A 364       7.919  11.673   1.248  1.00 89.96      A    C  
ATOM   2851  O   SER A 364       8.080  10.785   2.087  1.00 86.81      A    O  
ATOM   2852  CB  SER A 364       9.005  13.854   1.790  1.00 89.05      A    C  
ATOM   2853  OG  SER A 364       7.994  14.731   1.325  1.00 83.28      A    O  
ATOM   2854  N   GLN A 365       6.776  11.841   0.581  1.00 90.00      A    N  
ATOM   2855  CA  GLN A 365       5.594  11.001   0.732  1.00 88.91      A    C  
ATOM   2856  C   GLN A 365       5.309  10.224  -0.568  1.00 90.40      A    C  
ATOM   2857  O   GLN A 365       5.693  10.675  -1.650  1.00 88.98      A    O  
ATOM   2858  CB  GLN A 365       4.394  11.853   1.146  1.00 85.86      A    C  
ATOM   2859  CG  GLN A 365       4.575  12.470   2.547  1.00 79.68      A    C  
ATOM   2860  CD  GLN A 365       3.323  13.176   3.054  1.00 73.99      A    C  
ATOM   2861  NE2 GLN A 365       3.371  13.791   4.221  1.00 61.39      A    N  
ATOM   2862  OE1 GLN A 365       2.281  13.188   2.431  1.00 65.97      A    O  
ATOM   2863  N   PRO A 366       4.643   9.056  -0.494  1.00 89.76      A    N  
ATOM   2864  CA  PRO A 366       4.282   8.301  -1.681  1.00 89.56      A    C  
ATOM   2865  C   PRO A 366       3.240   9.064  -2.508  1.00 91.09      A    C  
ATOM   2866  O   PRO A 366       2.119   9.297  -2.067  1.00 89.49      A    O  
ATOM   2867  CB  PRO A 366       3.760   6.955  -1.157  1.00 87.11      A    C  
ATOM   2868  CG  PRO A 366       3.250   7.282   0.243  1.00 82.47      A    C  
ATOM   2869  CD  PRO A 366       4.193   8.382   0.716  1.00 85.99      A    C  
ATOM   2870  N   ILE A 367       3.608   9.446  -3.728  1.00 92.49      A    N  
ATOM   2871  CA  ILE A 367       2.747  10.175  -4.664  1.00 93.89      A    C  
ATOM   2872  C   ILE A 367       2.281   9.229  -5.778  1.00 94.56      A    C  
ATOM   2873  O   ILE A 367       3.116   8.655  -6.474  1.00 93.80      A    O  
ATOM   2874  CB  ILE A 367       3.470  11.419  -5.227  1.00 93.78      A    C  
ATOM   2875  CG1 ILE A 367       3.944  12.386  -4.121  1.00 90.93      A    C  
ATOM   2876  CG2 ILE A 367       2.574  12.170  -6.226  1.00 91.47      A    C  
ATOM   2877  CD1 ILE A 367       2.836  12.935  -3.210  1.00 85.70      A    C  
ATOM   2878  N   PRO A 368       0.953   9.074  -5.998  1.00 94.01      A    N  
ATOM   2879  CA  PRO A 368       0.462   8.259  -7.091  1.00 94.28      A    C  
ATOM   2880  C   PRO A 368       0.816   8.889  -8.447  1.00 95.13      A    C  
ATOM   2881  O   PRO A 368       0.800  10.113  -8.602  1.00 94.62      A    O  
ATOM   2882  CB  PRO A 368      -1.052   8.153  -6.879  1.00 92.68      A    C  
ATOM   2883  CG  PRO A 368      -1.394   9.431  -6.121  1.00 89.89      A    C  
ATOM   2884  CD  PRO A 368      -0.156   9.667  -5.263  1.00 92.64      A    C  
ATOM   2885  N   LEU A 369       1.113   8.054  -9.440  1.00 95.37      A    N  
ATOM   2886  CA  LEU A 369       1.441   8.548 -10.779  1.00 96.09      A    C  
ATOM   2887  C   LEU A 369       0.241   9.250 -11.422  1.00 96.01      A    C  
ATOM   2888  O   LEU A 369       0.405  10.317 -11.994  1.00 95.29      A    O  
ATOM   2889  CB  LEU A 369       1.990   7.402 -11.645  1.00 96.37      A    C  
ATOM   2890  CG  LEU A 369       2.467   7.856 -13.039  1.00 96.02      A    C  
ATOM   2891  CD1 LEU A 369       3.605   8.879 -12.983  1.00 93.78      A    C  
ATOM   2892  CD2 LEU A 369       2.961   6.652 -13.836  1.00 93.81      A    C  
ATOM   2893  N   LEU A 370      -0.965   8.698 -11.271  1.00 95.00      A    N  
ATOM   2894  CA  LEU A 370      -2.218   9.296 -11.729  1.00 94.66      A    C  
ATOM   2895  C   LEU A 370      -3.184   9.458 -10.538  1.00 93.78      A    C  
ATOM   2896  O   LEU A 370      -3.892   8.507 -10.209  1.00 90.93      A    O  
ATOM   2897  CB  LEU A 370      -2.824   8.428 -12.845  1.00 94.18      A    C  
ATOM   2898  CG  LEU A 370      -2.002   8.346 -14.144  1.00 93.57      A    C  
ATOM   2899  CD1 LEU A 370      -2.717   7.431 -15.134  1.00 90.00      A    C  
ATOM   2900  CD2 LEU A 370      -1.818   9.712 -14.807  1.00 90.67      A    C  
ATOM   2901  N   PRO A 371      -3.230  10.639  -9.883  1.00 92.16      A    N  
ATOM   2902  CA  PRO A 371      -4.010  10.837  -8.650  1.00 89.20      A    C  
ATOM   2903  C   PRO A 371      -5.516  10.598  -8.792  1.00 87.17      A    C  
ATOM   2904  O   PRO A 371      -6.169  10.205  -7.838  1.00 80.47      A    O  
ATOM   2905  CB  PRO A 371      -3.744  12.288  -8.229  1.00 87.25      A    C  
ATOM   2906  CG  PRO A 371      -2.389  12.601  -8.847  1.00 85.96      A    C  
ATOM   2907  CD  PRO A 371      -2.406  11.804 -10.147  1.00 89.67      A    C  
ATOM   2908  N   GLN A 372      -6.062  10.849  -9.984  1.00 86.11      A    N  
ATOM   2909  CA  GLN A 372      -7.501  10.745 -10.273  1.00 83.56      A    C  
ATOM   2910  C   GLN A 372      -7.886   9.417 -10.953  1.00 83.82      A    C  
ATOM   2911  O   GLN A 372      -9.014   9.265 -11.422  1.00 79.20      A    O  
ATOM   2912  CB  GLN A 372      -7.938  11.960 -11.114  1.00 79.92      A    C  
ATOM   2913  CG  GLN A 372      -7.588  13.325 -10.478  1.00 73.42      A    C  
ATOM   2914  CD  GLN A 372      -8.204  13.534  -9.102  1.00 67.26      A    C  
ATOM   2915  NE2 GLN A 372      -7.554  14.254  -8.214  1.00 56.52      A    N  
ATOM   2916  OE1 GLN A 372      -9.283  13.062  -8.788  1.00 60.80      A    O  
ATOM   2917  N   SER A 373      -6.965   8.474 -11.073  1.00 82.56      A    N  
ATOM   2918  CA  SER A 373      -7.236   7.184 -11.710  1.00 81.98      A    C  
ATOM   2919  C   SER A 373      -7.972   6.244 -10.759  1.00 81.05      A    C  
ATOM   2920  O   SER A 373      -7.574   6.084  -9.606  1.00 78.15      A    O  
ATOM   2921  CB  SER A 373      -5.932   6.532 -12.171  1.00 81.19      A    C  
ATOM   2922  OG  SER A 373      -6.212   5.372 -12.922  1.00 75.35      A    O  
ATOM   2923  N   GLU A 374      -8.983   5.546 -11.273  1.00 76.42      A    N  
ATOM   2924  CA  GLU A 374      -9.640   4.437 -10.571  1.00 75.47      A    C  
ATOM   2925  C   GLU A 374      -8.767   3.167 -10.521  1.00 77.28      A    C  
ATOM   2926  O   GLU A 374      -9.017   2.257  -9.734  1.00 72.53      A    O  
ATOM   2927  CB  GLU A 374     -10.981   4.113 -11.246  1.00 70.98      A    C  
ATOM   2928  CG  GLU A 374     -11.978   5.282 -11.212  1.00 64.19      A    C  
ATOM   2929  CD  GLU A 374     -13.352   4.917 -11.814  1.00 55.74      A    C  
ATOM   2930  OE1 GLU A 374     -14.274   5.748 -11.674  1.00 49.09      A    O  
ATOM   2931  OE2 GLU A 374     -13.474   3.826 -12.414  1.00 51.62      A    O1-
ATOM   2932  N   LEU A 375      -7.737   3.087 -11.378  1.00 76.98      A    N  
ATOM   2933  CA  LEU A 375      -6.807   1.970 -11.404  1.00 78.80      A    C  
ATOM   2934  C   LEU A 375      -5.865   2.018 -10.194  1.00 81.54      A    C  
ATOM   2935  O   LEU A 375      -5.425   3.084  -9.779  1.00 78.81      A    O  
ATOM   2936  CB  LEU A 375      -6.005   1.961 -12.717  1.00 76.85      A    C  
ATOM   2937  CG  LEU A 375      -6.850   1.731 -13.983  1.00 71.74      A    C  
ATOM   2938  CD1 LEU A 375      -5.975   1.923 -15.226  1.00 65.78      A    C  
ATOM   2939  CD2 LEU A 375      -7.432   0.314 -14.028  1.00 67.08      A    C  
ATOM   2940  N   ASN A 376      -5.498   0.834  -9.697  1.00 86.33      A    N  
ATOM   2941  CA  ASN A 376      -4.457   0.723  -8.678  1.00 88.28      A    C  
ATOM   2942  C   ASN A 376      -3.139   1.348  -9.196  1.00 90.37      A    C  
ATOM   2943  O   ASN A 376      -2.661   0.991 -10.272  1.00 88.67      A    O  
ATOM   2944  CB  ASN A 376      -4.286  -0.757  -8.252  1.00 83.24      A    C  
ATOM   2945  CG  ASN A 376      -3.228  -0.944  -7.176  1.00 77.44      A    C  
ATOM   2946  ND2 ASN A 376      -2.967  -2.149  -6.731  1.00 67.45      A    N  
ATOM   2947  OD1 ASN A 376      -2.590  -0.003  -6.732  1.00 67.43      A    O  
ATOM   2948  N   ASN A 377      -2.561   2.254  -8.413  1.00 90.45      A    N  
ATOM   2949  CA  ASN A 377      -1.316   2.946  -8.735  1.00 91.88      A    C  
ATOM   2950  C   ASN A 377      -0.167   1.978  -9.061  1.00 93.29      A    C  
ATOM   2951  O   ASN A 377       0.594   2.233  -9.987  1.00 92.63      A    O  
ATOM   2952  CB  ASN A 377      -0.957   3.862  -7.559  1.00 90.51      A    C  
ATOM   2953  CG  ASN A 377       0.264   4.702  -7.857  1.00 90.11      A    C  
ATOM   2954  ND2 ASN A 377       1.288   4.610  -7.045  1.00 83.88      A    N  
ATOM   2955  OD1 ASN A 377       0.314   5.450  -8.830  1.00 84.61      A    O  
ATOM   2956  N   GLU A 378      -0.061   0.843  -8.366  1.00 92.05      A    N  
ATOM   2957  CA  GLU A 378       0.955  -0.185  -8.637  1.00 92.98      A    C  
ATOM   2958  C   GLU A 378       0.830  -0.744 -10.060  1.00 94.13      A    C  
ATOM   2959  O   GLU A 378       1.818  -0.855 -10.782  1.00 93.43      A    O  
ATOM   2960  CB  GLU A 378       0.815  -1.335  -7.637  1.00 91.78      A    C  
ATOM   2961  CG  GLU A 378       1.127  -0.911  -6.189  1.00 82.44      A    C  
ATOM   2962  CD  GLU A 378       0.850  -2.032  -5.176  1.00 75.08      A    C  
ATOM   2963  OE1 GLU A 378       1.374  -1.919  -4.049  1.00 64.91      A    O  
ATOM   2964  OE2 GLU A 378       0.068  -2.958  -5.508  1.00 64.06      A    O1-
ATOM   2965  N   THR A 379      -0.395  -1.017 -10.517  1.00 94.13      A    N  
ATOM   2966  CA  THR A 379      -0.665  -1.493 -11.879  1.00 94.42      A    C  
ATOM   2967  C   THR A 379      -0.318  -0.431 -12.924  1.00 95.27      A    C  
ATOM   2968  O   THR A 379       0.216  -0.748 -13.984  1.00 94.54      A    O  
ATOM   2969  CB  THR A 379      -2.147  -1.885 -12.027  1.00 93.49      A    C  
ATOM   2970  CG2 THR A 379      -2.461  -2.528 -13.377  1.00 85.10      A    C  
ATOM   2971  OG1 THR A 379      -2.506  -2.822 -11.036  1.00 86.45      A    O  
ATOM   2972  N   VAL A 380      -0.609   0.845 -12.637  1.00 95.15      A    N  
ATOM   2973  CA  VAL A 380      -0.240   1.954 -13.524  1.00 95.73      A    C  
ATOM   2974  C   VAL A 380       1.286   2.066 -13.634  1.00 96.56      A    C  
ATOM   2975  O   VAL A 380       1.802   2.135 -14.752  1.00 96.43      A    O  
ATOM   2976  CB  VAL A 380      -0.857   3.284 -13.052  1.00 95.41      A    C  
ATOM   2977  CG1 VAL A 380      -0.425   4.459 -13.944  1.00 92.86      A    C  
ATOM   2978  CG2 VAL A 380      -2.388   3.229 -13.085  1.00 92.35      A    C  
ATOM   2979  N   ILE A 381       1.999   2.034 -12.507  1.00 96.29      A    N  
ATOM   2980  CA  ILE A 381       3.459   2.078 -12.462  1.00 96.42      A    C  
ATOM   2981  C   ILE A 381       4.063   0.898 -13.226  1.00 96.85      A    C  
ATOM   2982  O   ILE A 381       4.967   1.104 -14.033  1.00 96.86      A    O  
ATOM   2983  CB  ILE A 381       3.950   2.131 -10.992  1.00 96.04      A    C  
ATOM   2984  CG1 ILE A 381       3.643   3.529 -10.401  1.00 93.88      A    C  
ATOM   2985  CG2 ILE A 381       5.454   1.815 -10.878  1.00 93.91      A    C  
ATOM   2986  CD1 ILE A 381       3.867   3.623  -8.884  1.00 84.52      A    C  
ATOM   2987  N   GLU A 382       3.561  -0.321 -13.027  1.00 96.41      A    N  
ATOM   2988  CA  GLU A 382       4.033  -1.509 -13.734  1.00 96.46      A    C  
ATOM   2989  C   GLU A 382       3.865  -1.367 -15.254  1.00 96.87      A    C  
ATOM   2990  O   GLU A 382       4.819  -1.569 -16.010  1.00 96.73      A    O  
ATOM   2991  CB  GLU A 382       3.292  -2.753 -13.206  1.00 96.12      A    C  
ATOM   2992  CG  GLU A 382       3.867  -4.044 -13.813  1.00 89.78      A    C  
ATOM   2993  CD  GLU A 382       3.135  -5.328 -13.379  1.00 85.45      A    C  
ATOM   2994  OE1 GLU A 382       3.616  -6.404 -13.809  1.00 74.87      A    O  
ATOM   2995  OE2 GLU A 382       2.100  -5.233 -12.691  1.00 76.79      A    O1-
ATOM   2996  N   ASN A 383       2.686  -0.944 -15.718  1.00 96.53      A    N  
ATOM   2997  CA  ASN A 383       2.417  -0.733 -17.138  1.00 96.75      A    C  
ATOM   2998  C   ASN A 383       3.320   0.348 -17.744  1.00 97.55      A    C  
ATOM   2999  O   ASN A 383       3.891   0.145 -18.825  1.00 97.28      A    O  
ATOM   3000  CB  ASN A 383       0.933  -0.370 -17.325  1.00 96.09      A    C  
ATOM   3001  CG  ASN A 383       0.008  -1.567 -17.183  1.00 93.99      A    C  
ATOM   3002  ND2 ASN A 383      -1.240  -1.332 -16.829  1.00 83.90      A    N  
ATOM   3003  OD1 ASN A 383       0.352  -2.703 -17.442  1.00 85.61      A    O  
ATOM   3004  N   VAL A 384       3.504   1.478 -17.056  1.00 97.35      A    N  
ATOM   3005  CA  VAL A 384       4.379   2.570 -17.506  1.00 97.86      A    C  
ATOM   3006  C   VAL A 384       5.844   2.139 -17.520  1.00 98.18      A    C  
ATOM   3007  O   VAL A 384       6.557   2.422 -18.481  1.00 98.03      A    O  
ATOM   3008  CB  VAL A 384       4.150   3.825 -16.647  1.00 97.79      A    C  
ATOM   3009  CG1 VAL A 384       5.186   4.928 -16.925  1.00 96.50      A    C  
ATOM   3010  CG2 VAL A 384       2.762   4.417 -16.945  1.00 95.93      A    C  
ATOM   3011  N   ASN A 385       6.306   1.412 -16.504  1.00 97.97      A    N  
ATOM   3012  CA  ASN A 385       7.662   0.871 -16.465  1.00 98.05      A    C  
ATOM   3013  C   ASN A 385       7.918  -0.114 -17.613  1.00 98.18      A    C  
ATOM   3014  O   ASN A 385       8.932   0.002 -18.302  1.00 97.95      A    O  
ATOM   3015  CB  ASN A 385       7.907   0.232 -15.094  1.00 97.59      A    C  
ATOM   3016  CG  ASN A 385       9.250  -0.472 -15.039  1.00 96.25      A    C  
ATOM   3017  ND2 ASN A 385       9.250  -1.725 -14.660  1.00 87.01      A    N  
ATOM   3018  OD1 ASN A 385      10.301   0.065 -15.366  1.00 88.18      A    O  
ATOM   3019  N   ASN A 386       6.995  -1.045 -17.877  1.00 97.81      A    N  
ATOM   3020  CA  ASN A 386       7.091  -1.993 -18.984  1.00 97.95      A    C  
ATOM   3021  C   ASN A 386       7.076  -1.279 -20.346  1.00 98.21      A    C  
ATOM   3022  O   ASN A 386       7.863  -1.620 -21.237  1.00 97.98      A    O  
ATOM   3023  CB  ASN A 386       5.949  -3.024 -18.864  1.00 97.72      A    C  
ATOM   3024  CG  ASN A 386       6.163  -4.015 -17.724  1.00 96.80      A    C  
ATOM   3025  ND2 ASN A 386       5.110  -4.643 -17.255  1.00 89.42      A    N  
ATOM   3026  OD1 ASN A 386       7.273  -4.260 -17.284  1.00 90.50      A    O  
ATOM   3027  N   ALA A 387       6.258  -0.238 -20.489  1.00 97.93      A    N  
ATOM   3028  CA  ALA A 387       6.227   0.609 -21.680  1.00 98.10      A    C  
ATOM   3029  C   ALA A 387       7.574   1.318 -21.913  1.00 98.38      A    C  
ATOM   3030  O   ALA A 387       8.135   1.252 -23.009  1.00 98.25      A    O  
ATOM   3031  CB  ALA A 387       5.097   1.626 -21.528  1.00 97.99      A    C  
ATOM   3032  N   LEU A 388       8.128   1.952 -20.883  1.00 98.23      A    N  
ATOM   3033  CA  LEU A 388       9.419   2.633 -20.964  1.00 98.31      A    C  
ATOM   3034  C   LEU A 388      10.578   1.654 -21.181  1.00 98.32      A    C  
ATOM   3035  O   LEU A 388      11.528   1.978 -21.886  1.00 98.19      A    O  
ATOM   3036  CB  LEU A 388       9.634   3.451 -19.681  1.00 98.39      A    C  
ATOM   3037  CG  LEU A 388       8.712   4.679 -19.553  1.00 98.11      A    C  
ATOM   3038  CD1 LEU A 388       8.852   5.271 -18.148  1.00 96.28      A    C  
ATOM   3039  CD2 LEU A 388       9.075   5.771 -20.567  1.00 96.14      A    C  
ATOM   3040  N   GLN A 389      10.497   0.432 -20.636  1.00 98.58      A    N  
ATOM   3041  CA  GLN A 389      11.463  -0.626 -20.909  1.00 98.43      A    C  
ATOM   3042  C   GLN A 389      11.402  -1.083 -22.370  1.00 98.56      A    C  
ATOM   3043  O   GLN A 389      12.444  -1.309 -22.981  1.00 98.22      A    O  
ATOM   3044  CB  GLN A 389      11.239  -1.783 -19.931  1.00 98.05      A    C  
ATOM   3045  CG  GLN A 389      12.277  -2.904 -20.120  1.00 93.82      A    C  
ATOM   3046  CD  GLN A 389      12.282  -3.919 -18.982  1.00 89.42      A    C  
ATOM   3047  NE2 GLN A 389      12.979  -5.024 -19.130  1.00 76.09      A    N  
ATOM   3048  OE1 GLN A 389      11.713  -3.728 -17.923  1.00 80.12      A    O  
ATOM   3049  N   PHE A 390      10.207  -1.181 -22.962  1.00 98.28      A    N  
ATOM   3050  CA  PHE A 390      10.067  -1.488 -24.382  1.00 98.28      A    C  
ATOM   3051  C   PHE A 390      10.533  -0.330 -25.284  1.00 98.37      A    C  
ATOM   3052  O   PHE A 390      11.229  -0.565 -26.265  1.00 98.23      A    O  
ATOM   3053  CB  PHE A 390       8.622  -1.894 -24.667  1.00 98.20      A    C  
ATOM   3054  CG  PHE A 390       8.413  -2.315 -26.112  1.00 98.26      A    C  
ATOM   3055  CD1 PHE A 390       7.605  -1.548 -26.958  1.00 95.39      A    C  
ATOM   3056  CD2 PHE A 390       9.073  -3.449 -26.607  1.00 95.47      A    C  
ATOM   3057  CE1 PHE A 390       7.443  -1.914 -28.303  1.00 95.73      A    C  
ATOM   3058  CE2 PHE A 390       8.922  -3.816 -27.955  1.00 95.14      A    C  
ATOM   3059  CZ  PHE A 390       8.106  -3.049 -28.805  1.00 97.38      A    C  
ATOM   3060  N   ALA A 391      10.242   0.920 -24.927  1.00 98.36      A    N  
ATOM   3061  CA  ALA A 391      10.786   2.091 -25.616  1.00 98.36      A    C  
ATOM   3062  C   ALA A 391      12.325   2.104 -25.580  1.00 98.36      A    C  
ATOM   3063  O   ALA A 391      12.968   2.356 -26.596  1.00 98.07      A    O  
ATOM   3064  CB  ALA A 391      10.198   3.353 -24.979  1.00 98.30      A    C  
ATOM   3065  N   LEU A 392      12.922   1.758 -24.440  1.00 98.48      A    N  
ATOM   3066  CA  LEU A 392      14.362   1.601 -24.296  1.00 98.39      A    C  
ATOM   3067  C   LEU A 392      14.892   0.490 -25.209  1.00 98.30      A    C  
ATOM   3068  O   LEU A 392      15.872   0.716 -25.919  1.00 97.80      A    O  
ATOM   3069  CB  LEU A 392      14.693   1.355 -22.811  1.00 97.92      A    C  
ATOM   3070  CG  LEU A 392      16.200   1.226 -22.520  1.00 94.38      A    C  
ATOM   3071  CD1 LEU A 392      16.942   2.529 -22.814  1.00 89.06      A    C  
ATOM   3072  CD2 LEU A 392      16.402   0.894 -21.039  1.00 89.56      A    C  
ATOM   3073  N   TRP A 393      14.211  -0.668 -25.279  1.00 98.48      A    N  
ATOM   3074  CA  TRP A 393      14.559  -1.755 -26.190  1.00 98.47      A    C  
ATOM   3075  C   TRP A 393      14.580  -1.297 -27.652  1.00 98.42      A    C  
ATOM   3076  O   TRP A 393      15.552  -1.568 -28.356  1.00 98.05      A    O  
ATOM   3077  CB  TRP A 393      13.598  -2.935 -25.978  1.00 98.40      A    C  
ATOM   3078  CG  TRP A 393      13.852  -4.118 -26.859  1.00 98.36      A    C  
ATOM   3079  CD1 TRP A 393      14.639  -5.168 -26.552  1.00 97.68      A    C  
ATOM   3080  CD2 TRP A 393      13.365  -4.367 -28.209  1.00 98.22      A    C  
ATOM   3081  CE2 TRP A 393      13.927  -5.588 -28.665  1.00 97.99      A    C  
ATOM   3082  CE3 TRP A 393      12.524  -3.661 -29.099  1.00 97.94      A    C  
ATOM   3083  NE1 TRP A 393      14.677  -6.048 -27.617  1.00 97.68      A    N  
ATOM   3084  CZ2 TRP A 393      13.676  -6.088 -29.958  1.00 97.38      A    C  
ATOM   3085  CZ3 TRP A 393      12.267  -4.157 -30.404  1.00 96.88      A    C  
ATOM   3086  CH2 TRP A 393      12.849  -5.361 -30.821  1.00 96.64      A    C  
ATOM   3087  N   ILE A 394      13.585  -0.529 -28.115  1.00 98.32      A    N  
ATOM   3088  CA  ILE A 394      13.548   0.039 -29.470  1.00 98.24      A    C  
ATOM   3089  C   ILE A 394      14.802   0.882 -29.759  1.00 98.10      A    C  
ATOM   3090  O   ILE A 394      15.358   0.814 -30.853  1.00 97.63      A    O  
ATOM   3091  CB  ILE A 394      12.256   0.874 -29.680  1.00 98.06      A    C  
ATOM   3092  CG1 ILE A 394      11.013  -0.041 -29.705  1.00 97.37      A    C  
ATOM   3093  CG2 ILE A 394      12.303   1.721 -30.972  1.00 97.36      A    C  
ATOM   3094  CD1 ILE A 394       9.676   0.711 -29.621  1.00 95.29      A    C  
ATOM   3095  N   THR A 395      15.263   1.656 -28.780  1.00 98.39      A    N  
ATOM   3096  CA  THR A 395      16.429   2.533 -28.962  1.00 98.27      A    C  
ATOM   3097  C   THR A 395      17.765   1.784 -28.899  1.00 98.16      A    C  
ATOM   3098  O   THR A 395      18.668   2.089 -29.676  1.00 96.79      A    O  
ATOM   3099  CB  THR A 395      16.441   3.699 -27.959  1.00 97.02      A    C  
ATOM   3100  CG2 THR A 395      15.221   4.595 -28.104  1.00 82.03      A    C  
ATOM   3101  OG1 THR A 395      16.494   3.269 -26.619  1.00 83.16      A    O  
ATOM   3102  N   GLU A 396      17.901   0.804 -28.002  1.00 98.06      A    N  
ATOM   3103  CA  GLU A 396      19.156   0.078 -27.792  1.00 97.75      A    C  
ATOM   3104  C   GLU A 396      19.425  -0.982 -28.871  1.00 97.68      A    C  
ATOM   3105  O   GLU A 396      20.587  -1.229 -29.205  1.00 96.64      A    O  
ATOM   3106  CB  GLU A 396      19.172  -0.557 -26.387  1.00 97.31      A    C  
ATOM   3107  CG  GLU A 396      19.339   0.498 -25.276  1.00 95.47      A    C  
ATOM   3108  CD  GLU A 396      19.519  -0.097 -23.861  1.00 94.16      A    C  
ATOM   3109  OE1 GLU A 396      20.106   0.621 -23.003  1.00 86.92      A    O  
ATOM   3110  OE2 GLU A 396      19.093  -1.238 -23.623  1.00 87.89      A    O1-
ATOM   3111  N   PHE A 397      18.381  -1.568 -29.447  1.00 98.08      A    N  
ATOM   3112  CA  PHE A 397      18.480  -2.629 -30.455  1.00 97.99      A    C  
ATOM   3113  C   PHE A 397      18.131  -2.163 -31.878  1.00 97.96      A    C  
ATOM   3114  O   PHE A 397      17.929  -2.993 -32.759  1.00 97.06      A    O  
ATOM   3115  CB  PHE A 397      17.680  -3.854 -29.999  1.00 97.77      A    C  
ATOM   3116  CG  PHE A 397      18.211  -4.452 -28.709  1.00 97.56      A    C  
ATOM   3117  CD1 PHE A 397      19.434  -5.152 -28.705  1.00 95.23      A    C  
ATOM   3118  CD2 PHE A 397      17.520  -4.262 -27.497  1.00 95.27      A    C  
ATOM   3119  CE1 PHE A 397      19.963  -5.657 -27.507  1.00 94.45      A    C  
ATOM   3120  CE2 PHE A 397      18.052  -4.767 -26.299  1.00 94.81      A    C  
ATOM   3121  CZ  PHE A 397      19.269  -5.460 -26.302  1.00 95.10      A    C  
ATOM   3122  N   TYR A 398      18.110  -0.855 -32.125  1.00 97.85      A    N  
ATOM   3123  CA  TYR A 398      17.852  -0.290 -33.443  1.00 97.77      A    C  
ATOM   3124  C   TYR A 398      18.801  -0.857 -34.510  1.00 97.60      A    C  
ATOM   3125  O   TYR A 398      20.023  -0.698 -34.424  1.00 96.37      A    O  
ATOM   3126  CB  TYR A 398      17.969   1.235 -33.384  1.00 97.55      A    C  
ATOM   3127  CG  TYR A 398      17.597   1.911 -34.690  1.00 97.74      A    C  
ATOM   3128  CD1 TYR A 398      18.556   2.110 -35.704  1.00 96.05      A    C  
ATOM   3129  CD2 TYR A 398      16.264   2.323 -34.903  1.00 96.04      A    C  
ATOM   3130  CE1 TYR A 398      18.193   2.717 -36.925  1.00 95.76      A    C  
ATOM   3131  CE2 TYR A 398      15.898   2.931 -36.114  1.00 95.82      A    C  
ATOM   3132  CZ  TYR A 398      16.862   3.127 -37.126  1.00 96.23      A    C  
ATOM   3133  OH  TYR A 398      16.500   3.717 -38.305  1.00 95.01      A    O  
ATOM   3134  N   GLY A 399      18.241  -1.488 -35.546  1.00 97.08      A    N  
ATOM   3135  CA  GLY A 399      18.979  -2.155 -36.623  1.00 96.71      A    C  
ATOM   3136  C   GLY A 399      19.410  -3.592 -36.312  1.00 97.01      A    C  
ATOM   3137  O   GLY A 399      19.842  -4.288 -37.222  1.00 95.16      A    O  
ATOM   3138  N   SER A 400      19.269  -4.055 -35.076  1.00 97.32      A    N  
ATOM   3139  CA  SER A 400      19.607  -5.409 -34.620  1.00 97.33      A    C  
ATOM   3140  C   SER A 400      18.425  -6.133 -33.953  1.00 97.61      A    C  
ATOM   3141  O   SER A 400      18.604  -7.091 -33.205  1.00 96.25      A    O  
ATOM   3142  CB  SER A 400      20.851  -5.367 -33.713  1.00 96.54      A    C  
ATOM   3143  OG  SER A 400      20.611  -4.642 -32.521  1.00 93.53      A    O  
ATOM   3144  N   GLU A 401      17.200  -5.685 -34.221  1.00 96.95      A    N  
ATOM   3145  CA  GLU A 401      15.990  -6.112 -33.527  1.00 97.09      A    C  
ATOM   3146  C   GLU A 401      15.736  -7.627 -33.643  1.00 97.12      A    C  
ATOM   3147  O   GLU A 401      15.262  -8.266 -32.703  1.00 96.11      A    O  
ATOM   3148  CB  GLU A 401      14.763  -5.336 -34.060  1.00 96.58      A    C  
ATOM   3149  CG  GLU A 401      14.837  -3.801 -33.926  1.00 95.33      A    C  
ATOM   3150  CD  GLU A 401      15.456  -3.076 -35.131  1.00 96.00      A    C  
ATOM   3151  OE1 GLU A 401      15.213  -1.862 -35.317  1.00 90.34      A    O  
ATOM   3152  OE2 GLU A 401      16.167  -3.716 -35.938  1.00 91.99      A    O1-
ATOM   3153  N   SER A 402      16.110  -8.230 -34.788  1.00 96.47      A    N  
ATOM   3154  CA  SER A 402      15.911  -9.655 -35.071  1.00 95.83      A    C  
ATOM   3155  C   SER A 402      16.987 -10.584 -34.503  1.00 96.35      A    C  
ATOM   3156  O   SER A 402      16.866 -11.810 -34.629  1.00 94.09      A    O  
ATOM   3157  CB  SER A 402      15.760  -9.859 -36.581  1.00 93.70      A    C  
ATOM   3158  OG  SER A 402      16.926  -9.470 -37.272  1.00 83.88      A    O  
ATOM   3159  N   GLU A 403      18.056 -10.057 -33.900  1.00 96.43      A    N  
ATOM   3160  CA  GLU A 403      19.129 -10.865 -33.325  1.00 96.57      A    C  
ATOM   3161  C   GLU A 403      18.659 -11.610 -32.065  1.00 96.86      A    C  
ATOM   3162  O   GLU A 403      17.879 -11.112 -31.252  1.00 95.86      A    O  
ATOM   3163  CB  GLU A 403      20.362 -10.027 -32.979  1.00 95.98      A    C  
ATOM   3164  CG  GLU A 403      21.042  -9.407 -34.203  1.00 91.82      A    C  
ATOM   3165  CD  GLU A 403      22.336  -8.654 -33.819  1.00 87.52      A    C  
ATOM   3166  OE1 GLU A 403      22.915  -8.023 -34.725  1.00 78.91      A    O  
ATOM   3167  OE2 GLU A 403      22.746  -8.742 -32.632  1.00 80.25      A    O1-
ATOM   3168  N   LYS A 404      19.213 -12.804 -31.834  1.00 96.48      A    N  
ATOM   3169  CA  LYS A 404      18.854 -13.643 -30.679  1.00 96.31      A    C  
ATOM   3170  C   LYS A 404      19.002 -12.913 -29.341  1.00 96.77      A    C  
ATOM   3171  O   LYS A 404      18.194 -13.108 -28.439  1.00 95.61      A    O  
ATOM   3172  CB  LYS A 404      19.702 -14.925 -30.719  1.00 95.24      A    C  
ATOM   3173  CG  LYS A 404      19.281 -15.929 -29.632  1.00 85.94      A    C  
ATOM   3174  CD  LYS A 404      20.085 -17.225 -29.746  1.00 80.09      A    C  
ATOM   3175  CE  LYS A 404      19.624 -18.207 -28.653  1.00 71.78      A    C  
ATOM   3176  NZ  LYS A 404      20.360 -19.493 -28.714  1.00 60.18      A    N1+
ATOM   3177  N   LYS A 405      20.040 -12.064 -29.224  1.00 96.53      A    N  
ATOM   3178  CA  LYS A 405      20.268 -11.254 -28.018  1.00 96.43      A    C  
ATOM   3179  C   LYS A 405      19.117 -10.276 -27.780  1.00 97.08      A    C  
ATOM   3180  O   LYS A 405      18.639 -10.179 -26.656  1.00 96.27      A    O  
ATOM   3181  CB  LYS A 405      21.612 -10.536 -28.145  1.00 95.28      A    C  
ATOM   3182  CG  LYS A 405      21.968  -9.755 -26.867  1.00 84.23      A    C  
ATOM   3183  CD  LYS A 405      23.295  -9.002 -27.040  1.00 79.33      A    C  
ATOM   3184  CE  LYS A 405      23.580  -8.163 -25.789  1.00 68.89      A    C  
ATOM   3185  NZ  LYS A 405      24.782  -7.307 -25.985  1.00 59.84      A    N1+
ATOM   3186  N   SER A 406      18.655  -9.605 -28.824  1.00 96.94      A    N  
ATOM   3187  CA  SER A 406      17.571  -8.629 -28.783  1.00 97.17      A    C  
ATOM   3188  C   SER A 406      16.232  -9.297 -28.471  1.00 97.23      A    C  
ATOM   3189  O   SER A 406      15.497  -8.844 -27.599  1.00 96.42      A    O  
ATOM   3190  CB  SER A 406      17.491  -7.885 -30.128  1.00 96.56      A    C  
ATOM   3191  OG  SER A 406      18.798  -7.511 -30.531  1.00 82.64      A    O  
ATOM   3192  N   LEU A 407      15.951 -10.446 -29.109  1.00 97.16      A    N  
ATOM   3193  CA  LEU A 407      14.741 -11.238 -28.857  1.00 97.16      A    C  
ATOM   3194  C   LEU A 407      14.656 -11.740 -27.405  1.00 96.92      A    C  
ATOM   3195  O   LEU A 407      13.595 -11.676 -26.794  1.00 96.02      A    O  
ATOM   3196  CB  LEU A 407      14.683 -12.423 -29.833  1.00 96.86      A    C  
ATOM   3197  CG  LEU A 407      14.576 -12.042 -31.322  1.00 95.93      A    C  
ATOM   3198  CD1 LEU A 407      14.563 -13.315 -32.172  1.00 92.41      A    C  
ATOM   3199  CD2 LEU A 407      13.321 -11.242 -31.635  1.00 92.38      A    C  
ATOM   3200  N   ASN A 408      15.778 -12.168 -26.822  1.00 97.02      A    N  
ATOM   3201  CA  ASN A 408      15.825 -12.597 -25.422  1.00 96.82      A    C  
ATOM   3202  C   ASN A 408      15.488 -11.451 -24.448  1.00 96.87      A    C  
ATOM   3203  O   ASN A 408      14.942 -11.707 -23.379  1.00 95.85      A    O  
ATOM   3204  CB  ASN A 408      17.214 -13.164 -25.118  1.00 96.23      A    C  
ATOM   3205  CG  ASN A 408      17.490 -14.531 -25.722  1.00 92.84      A    C  
ATOM   3206  ND2 ASN A 408      18.711 -14.998 -25.589  1.00 83.50      A    N  
ATOM   3207  OD1 ASN A 408      16.661 -15.217 -26.274  1.00 83.80      A    O  
ATOM   3208  N   GLN A 409      15.783 -10.212 -24.817  1.00 97.12      A    N  
ATOM   3209  CA  GLN A 409      15.448  -9.042 -23.994  1.00 97.19      A    C  
ATOM   3210  C   GLN A 409      13.956  -8.671 -24.031  1.00 97.23      A    C  
ATOM   3211  O   GLN A 409      13.535  -7.826 -23.253  1.00 95.97      A    O  
ATOM   3212  CB  GLN A 409      16.326  -7.842 -24.404  1.00 96.61      A    C  
ATOM   3213  CG  GLN A 409      17.810  -8.058 -24.103  1.00 92.72      A    C  
ATOM   3214  CD  GLN A 409      18.132  -8.141 -22.617  1.00 88.96      A    C  
ATOM   3215  NE2 GLN A 409      19.229  -8.748 -22.244  1.00 76.24      A    N  
ATOM   3216  OE1 GLN A 409      17.417  -7.665 -21.760  1.00 80.71      A    O  
ATOM   3217  N   LEU A 410      13.145  -9.313 -24.872  1.00 97.06      A    N  
ATOM   3218  CA  LEU A 410      11.683  -9.147 -24.893  1.00 97.10      A    C  
ATOM   3219  C   LEU A 410      10.937 -10.110 -23.950  1.00 96.91      A    C  
ATOM   3220  O   LEU A 410       9.707 -10.084 -23.885  1.00 95.82      A    O  
ATOM   3221  CB  LEU A 410      11.168  -9.281 -26.341  1.00 96.98      A    C  
ATOM   3222  CG  LEU A 410      11.646  -8.174 -27.302  1.00 96.92      A    C  
ATOM   3223  CD1 LEU A 410      11.168  -8.495 -28.717  1.00 94.72      A    C  
ATOM   3224  CD2 LEU A 410      11.095  -6.802 -26.907  1.00 94.63      A    C  
ATOM   3225  N   GLN A 411      11.651 -10.972 -23.210  1.00 96.98      A    N  
ATOM   3226  CA  GLN A 411      11.041 -11.954 -22.304  1.00 96.34      A    C  
ATOM   3227  C   GLN A 411      10.269 -11.324 -21.138  1.00 96.65      A    C  
ATOM   3228  O   GLN A 411       9.367 -11.952 -20.610  1.00 95.38      A    O  
ATOM   3229  CB  GLN A 411      12.113 -12.908 -21.758  1.00 95.13      A    C  
ATOM   3230  CG  GLN A 411      12.626 -13.864 -22.840  1.00 89.04      A    C  
ATOM   3231  CD  GLN A 411      13.689 -14.849 -22.325  1.00 78.99      A    C  
ATOM   3232  NE2 GLN A 411      14.067 -15.814 -23.115  1.00 64.28      A    N  
ATOM   3233  OE1 GLN A 411      14.177 -14.762 -21.216  1.00 69.50      A    O  
ATOM   3234  N   PHE A 412      10.586 -10.076 -20.768  1.00 96.77      A    N  
ATOM   3235  CA  PHE A 412       9.833  -9.344 -19.744  1.00 96.88      A    C  
ATOM   3236  C   PHE A 412       8.383  -9.037 -20.167  1.00 97.29      A    C  
ATOM   3237  O   PHE A 412       7.535  -8.796 -19.313  1.00 96.58      A    O  
ATOM   3238  CB  PHE A 412      10.578  -8.055 -19.379  1.00 96.81      A    C  
ATOM   3239  CG  PHE A 412      10.425  -6.931 -20.383  1.00 97.42      A    C  
ATOM   3240  CD1 PHE A 412      11.289  -6.822 -21.483  1.00 96.24      A    C  
ATOM   3241  CD2 PHE A 412       9.400  -5.979 -20.213  1.00 96.41      A    C  
ATOM   3242  CE1 PHE A 412      11.135  -5.778 -22.409  1.00 95.80      A    C  
ATOM   3243  CE2 PHE A 412       9.241  -4.936 -21.143  1.00 96.01      A    C  
ATOM   3244  CZ  PHE A 412      10.106  -4.833 -22.244  1.00 96.38      A    C  
ATOM   3245  N   LEU A 413       8.086  -9.038 -21.466  1.00 96.70      A    N  
ATOM   3246  CA  LEU A 413       6.739  -8.798 -21.976  1.00 96.68      A    C  
ATOM   3247  C   LEU A 413       5.879 -10.054 -21.844  1.00 96.55      A    C  
ATOM   3248  O   LEU A 413       6.232 -11.116 -22.367  1.00 95.70      A    O  
ATOM   3249  CB  LEU A 413       6.789  -8.342 -23.437  1.00 96.64      A    C  
ATOM   3250  CG  LEU A 413       7.453  -6.980 -23.678  1.00 96.42      A    C  
ATOM   3251  CD1 LEU A 413       7.530  -6.722 -25.184  1.00 93.41      A    C  
ATOM   3252  CD2 LEU A 413       6.661  -5.845 -23.035  1.00 93.50      A    C  
ATOM   3253  N   SER A 414       4.700  -9.903 -21.240  1.00 96.61      A    N  
ATOM   3254  CA  SER A 414       3.688 -10.957 -21.242  1.00 96.26      A    C  
ATOM   3255  C   SER A 414       3.182 -11.242 -22.672  1.00 96.57      A    C  
ATOM   3256  O   SER A 414       3.181 -10.335 -23.512  1.00 96.13      A    O  
ATOM   3257  CB  SER A 414       2.529 -10.596 -20.303  1.00 95.28      A    C  
ATOM   3258  OG  SER A 414       1.654  -9.646 -20.877  1.00 92.25      A    O  
ATOM   3259  N   PRO A 415       2.674 -12.459 -22.962  1.00 96.22      A    N  
ATOM   3260  CA  PRO A 415       2.061 -12.765 -24.261  1.00 96.06      A    C  
ATOM   3261  C   PRO A 415       0.941 -11.782 -24.640  1.00 96.31      A    C  
ATOM   3262  O   PRO A 415       0.824 -11.370 -25.793  1.00 95.39      A    O  
ATOM   3263  CB  PRO A 415       1.531 -14.198 -24.134  1.00 95.00      A    C  
ATOM   3264  CG  PRO A 415       2.439 -14.826 -23.072  1.00 92.70      A    C  
ATOM   3265  CD  PRO A 415       2.723 -13.661 -22.129  1.00 95.04      A    C  
ATOM   3266  N   LYS A 416       0.152 -11.342 -23.658  1.00 95.81      A    N  
ATOM   3267  CA  LYS A 416      -0.896 -10.328 -23.845  1.00 95.34      A    C  
ATOM   3268  C   LYS A 416      -0.314  -8.987 -24.288  1.00 96.05      A    C  
ATOM   3269  O   LYS A 416      -0.826  -8.392 -25.228  1.00 95.18      A    O  
ATOM   3270  CB  LYS A 416      -1.709 -10.201 -22.544  1.00 94.07      A    C  
ATOM   3271  CG  LYS A 416      -2.911  -9.247 -22.697  1.00 83.49      A    C  
ATOM   3272  CD  LYS A 416      -3.669  -9.096 -21.371  1.00 78.87      A    C  
ATOM   3273  CE  LYS A 416      -4.812  -8.095 -21.526  1.00 68.23      A    C  
ATOM   3274  NZ  LYS A 416      -5.497  -7.822 -20.229  1.00 59.91      A    N1+
ATOM   3275  N   SER A 417       0.761  -8.521 -23.646  1.00 95.84      A    N  
ATOM   3276  CA  SER A 417       1.435  -7.262 -23.991  1.00 95.95      A    C  
ATOM   3277  C   SER A 417       2.085  -7.329 -25.373  1.00 96.46      A    C  
ATOM   3278  O   SER A 417       1.988  -6.371 -26.136  1.00 95.92      A    O  
ATOM   3279  CB  SER A 417       2.496  -6.904 -22.945  1.00 95.39      A    C  
ATOM   3280  OG  SER A 417       1.929  -6.850 -21.652  1.00 90.01      A    O  
ATOM   3281  N   LYS A 418       2.695  -8.469 -25.739  1.00 96.80      A    N  
ATOM   3282  CA  LYS A 418       3.260  -8.677 -27.075  1.00 97.09      A    C  
ATOM   3283  C   LYS A 418       2.194  -8.568 -28.162  1.00 97.19      A    C  
ATOM   3284  O   LYS A 418       2.382  -7.828 -29.123  1.00 96.85      A    O  
ATOM   3285  CB  LYS A 418       3.974 -10.043 -27.165  1.00 96.89      A    C  
ATOM   3286  CG  LYS A 418       5.259 -10.123 -26.327  1.00 95.62      A    C  
ATOM   3287  CD  LYS A 418       5.856 -11.539 -26.423  1.00 94.17      A    C  
ATOM   3288  CE  LYS A 418       7.078 -11.718 -25.508  1.00 90.45      A    C  
ATOM   3289  NZ  LYS A 418       7.493 -13.140 -25.433  1.00 84.59      A    N1+
ATOM   3290  N   ASN A 419       1.045  -9.234 -27.992  1.00 96.53      A    N  
ATOM   3291  CA  ASN A 419      -0.064  -9.161 -28.938  1.00 96.21      A    C  
ATOM   3292  C   ASN A 419      -0.626  -7.737 -29.057  1.00 96.43      A    C  
ATOM   3293  O   ASN A 419      -0.823  -7.247 -30.168  1.00 95.68      A    O  
ATOM   3294  CB  ASN A 419      -1.157 -10.158 -28.519  1.00 95.72      A    C  
ATOM   3295  CG  ASN A 419      -0.734 -11.615 -28.695  1.00 91.71      A    C  
ATOM   3296  ND2 ASN A 419      -1.394 -12.527 -28.027  1.00 81.78      A    N  
ATOM   3297  OD1 ASN A 419       0.170 -11.960 -29.432  1.00 82.66      A    O  
ATOM   3298  N   LEU A 420      -0.810  -7.041 -27.928  1.00 96.39      A    N  
ATOM   3299  CA  LEU A 420      -1.256  -5.650 -27.905  1.00 96.23      A    C  
ATOM   3300  C   LEU A 420      -0.317  -4.732 -28.700  1.00 96.63      A    C  
ATOM   3301  O   LEU A 420      -0.772  -3.917 -29.501  1.00 95.96      A    O  
ATOM   3302  CB  LEU A 420      -1.346  -5.201 -26.429  1.00 95.60      A    C  
ATOM   3303  CG  LEU A 420      -1.786  -3.731 -26.236  1.00 91.97      A    C  
ATOM   3304  CD1 LEU A 420      -3.236  -3.524 -26.655  1.00 85.88      A    C  
ATOM   3305  CD2 LEU A 420      -1.631  -3.357 -24.762  1.00 86.02      A    C  
ATOM   3306  N   LEU A 421       1.004  -4.898 -28.512  1.00 96.94      A    N  
ATOM   3307  CA  LEU A 421       2.021  -4.146 -29.247  1.00 96.91      A    C  
ATOM   3308  C   LEU A 421       1.964  -4.474 -30.743  1.00 96.88      A    C  
ATOM   3309  O   LEU A 421       1.900  -3.556 -31.550  1.00 96.70      A    O  
ATOM   3310  CB  LEU A 421       3.411  -4.449 -28.675  1.00 97.16      A    C  
ATOM   3311  CG  LEU A 421       3.694  -3.774 -27.316  1.00 96.92      A    C  
ATOM   3312  CD1 LEU A 421       4.951  -4.389 -26.703  1.00 95.41      A    C  
ATOM   3313  CD2 LEU A 421       3.920  -2.271 -27.472  1.00 95.26      A    C  
ATOM   3314  N   VAL A 422       1.926  -5.760 -31.117  1.00 97.02      A    N  
ATOM   3315  CA  VAL A 422       1.840  -6.183 -32.525  1.00 97.07      A    C  
ATOM   3316  C   VAL A 422       0.621  -5.560 -33.202  1.00 96.64      A    C  
ATOM   3317  O   VAL A 422       0.753  -4.977 -34.278  1.00 96.18      A    O  
ATOM   3318  CB  VAL A 422       1.811  -7.719 -32.635  1.00 96.98      A    C  
ATOM   3319  CG1 VAL A 422       1.437  -8.215 -34.037  1.00 95.14      A    C  
ATOM   3320  CG2 VAL A 422       3.188  -8.309 -32.317  1.00 94.79      A    C  
ATOM   3321  N   ASP A 423      -0.558  -5.621 -32.594  1.00 96.73      A    N  
ATOM   3322  CA  ASP A 423      -1.787  -5.067 -33.160  1.00 96.11      A    C  
ATOM   3323  C   ASP A 423      -1.720  -3.541 -33.297  1.00 96.07      A    C  
ATOM   3324  O   ASP A 423      -2.148  -2.982 -34.315  1.00 95.14      A    O  
ATOM   3325  CB  ASP A 423      -2.983  -5.465 -32.288  1.00 95.64      A    C  
ATOM   3326  CG  ASP A 423      -3.375  -6.939 -32.407  1.00 91.35      A    C  
ATOM   3327  OD1 ASP A 423      -2.972  -7.584 -33.405  1.00 85.37      A    O  
ATOM   3328  OD2 ASP A 423      -4.166  -7.386 -31.542  1.00 84.92      A    O1-
ATOM   3329  N   SER A 424      -1.169  -2.856 -32.296  1.00 95.92      A    N  
ATOM   3330  CA  SER A 424      -1.000  -1.408 -32.329  1.00 95.62      A    C  
ATOM   3331  C   SER A 424      -0.007  -0.975 -33.406  1.00 95.75      A    C  
ATOM   3332  O   SER A 424      -0.316  -0.100 -34.216  1.00 95.30      A    O  
ATOM   3333  CB  SER A 424      -0.571  -0.896 -30.954  1.00 95.51      A    C  
ATOM   3334  OG  SER A 424      -0.564   0.520 -30.974  1.00 85.36      A    O  
ATOM   3335  N   PHE A 425       1.162  -1.626 -33.484  1.00 96.88      A    N  
ATOM   3336  CA  PHE A 425       2.185  -1.308 -34.480  1.00 96.85      A    C  
ATOM   3337  C   PHE A 425       1.751  -1.670 -35.906  1.00 96.78      A    C  
ATOM   3338  O   PHE A 425       2.074  -0.916 -36.834  1.00 96.14      A    O  
ATOM   3339  CB  PHE A 425       3.514  -1.980 -34.100  1.00 96.85      A    C  
ATOM   3340  CG  PHE A 425       4.367  -1.143 -33.168  1.00 97.09      A    C  
ATOM   3341  CD1 PHE A 425       5.322  -0.271 -33.711  1.00 95.22      A    C  
ATOM   3342  CD2 PHE A 425       4.220  -1.217 -31.780  1.00 95.07      A    C  
ATOM   3343  CE1 PHE A 425       6.136   0.506 -32.871  1.00 94.76      A    C  
ATOM   3344  CE2 PHE A 425       5.031  -0.433 -30.940  1.00 94.90      A    C  
ATOM   3345  CZ  PHE A 425       5.991   0.422 -31.488  1.00 96.09      A    C  
ATOM   3346  N   LYS A 426       0.963  -2.731 -36.117  1.00 96.66      A    N  
ATOM   3347  CA  LYS A 426       0.357  -3.038 -37.417  1.00 96.50      A    C  
ATOM   3348  C   LYS A 426      -0.588  -1.937 -37.882  1.00 96.38      A    C  
ATOM   3349  O   LYS A 426      -0.555  -1.561 -39.055  1.00 95.44      A    O  
ATOM   3350  CB  LYS A 426      -0.379  -4.387 -37.376  1.00 96.61      A    C  
ATOM   3351  CG  LYS A 426       0.593  -5.562 -37.502  1.00 95.41      A    C  
ATOM   3352  CD  LYS A 426      -0.116  -6.919 -37.383  1.00 93.12      A    C  
ATOM   3353  CE  LYS A 426       0.936  -8.029 -37.542  1.00 90.73      A    C  
ATOM   3354  NZ  LYS A 426       0.427  -9.374 -37.247  1.00 84.96      A    N1+
ATOM   3355  N   LYS A 427      -1.413  -1.390 -36.987  1.00 95.70      A    N  
ATOM   3356  CA  LYS A 427      -2.279  -0.237 -37.287  1.00 95.12      A    C  
ATOM   3357  C   LYS A 427      -1.457   1.014 -37.573  1.00 95.31      A    C  
ATOM   3358  O   LYS A 427      -1.721   1.688 -38.564  1.00 94.20      A    O  
ATOM   3359  CB  LYS A 427      -3.249   0.023 -36.125  1.00 94.22      A    C  
ATOM   3360  CG  LYS A 427      -4.337  -1.051 -36.017  1.00 84.10      A    C  
ATOM   3361  CD  LYS A 427      -5.147  -0.838 -34.739  1.00 78.99      A    C  
ATOM   3362  CE  LYS A 427      -6.162  -1.973 -34.546  1.00 68.66      A    C  
ATOM   3363  NZ  LYS A 427      -6.865  -1.842 -33.251  1.00 61.61      A    N1+
ATOM   3364  N   PHE A 428      -0.440   1.288 -36.774  1.00 95.56      A    N  
ATOM   3365  CA  PHE A 428       0.460   2.426 -36.955  1.00 95.42      A    C  
ATOM   3366  C   PHE A 428       1.179   2.383 -38.308  1.00 95.72      A    C  
ATOM   3367  O   PHE A 428       1.161   3.363 -39.043  1.00 95.03      A    O  
ATOM   3368  CB  PHE A 428       1.447   2.455 -35.779  1.00 95.43      A    C  
ATOM   3369  CG  PHE A 428       2.426   3.620 -35.821  1.00 96.04      A    C  
ATOM   3370  CD1 PHE A 428       3.809   3.381 -35.812  1.00 93.34      A    C  
ATOM   3371  CD2 PHE A 428       1.940   4.934 -35.866  1.00 93.64      A    C  
ATOM   3372  CE1 PHE A 428       4.705   4.461 -35.842  1.00 93.54      A    C  
ATOM   3373  CE2 PHE A 428       2.841   6.012 -35.901  1.00 93.76      A    C  
ATOM   3374  CZ  PHE A 428       4.219   5.775 -35.894  1.00 95.17      A    C  
ATOM   3375  N   ALA A 429       1.677   1.208 -38.706  1.00 95.44      A    N  
ATOM   3376  CA  ALA A 429       2.359   1.017 -39.985  1.00 95.27      A    C  
ATOM   3377  C   ALA A 429       1.493   1.343 -41.214  1.00 94.61      A    C  
ATOM   3378  O   ALA A 429       2.034   1.663 -42.269  1.00 92.35      A    O  
ATOM   3379  CB  ALA A 429       2.845  -0.439 -40.051  1.00 95.02      A    C  
ATOM   3380  N   GLN A 430       0.165   1.251 -41.141  1.00 94.92      A    N  
ATOM   3381  CA  GLN A 430      -0.721   1.549 -42.272  1.00 94.02      A    C  
ATOM   3382  C   GLN A 430      -0.636   3.008 -42.720  1.00 93.15      A    C  
ATOM   3383  O   GLN A 430      -0.749   3.263 -43.918  1.00 88.01      A    O  
ATOM   3384  CB  GLN A 430      -2.175   1.183 -41.931  1.00 92.74      A    C  
ATOM   3385  CG  GLN A 430      -2.361  -0.331 -41.801  1.00 87.92      A    C  
ATOM   3386  CD  GLN A 430      -3.757  -0.746 -41.315  1.00 82.45      A    C  
ATOM   3387  NE2 GLN A 430      -3.974  -2.015 -41.089  1.00 71.05      A    N  
ATOM   3388  OE1 GLN A 430      -4.671   0.042 -41.141  1.00 74.30      A    O  
ATOM   3389  N   GLY A 431      -0.395   3.927 -41.772  1.00 90.22      A    N  
ATOM   3390  CA  GLY A 431      -0.315   5.365 -42.030  1.00 88.41      A    C  
ATOM   3391  C   GLY A 431       1.083   5.891 -42.381  1.00 89.34      A    C  
ATOM   3392  O   GLY A 431       1.213   7.086 -42.590  1.00 85.52      A    O  
ATOM   3393  N   LEU A 432       2.117   5.035 -42.433  1.00 91.17      A    N  
ATOM   3394  CA  LEU A 432       3.504   5.457 -42.635  1.00 91.87      A    C  
ATOM   3395  C   LEU A 432       3.954   5.339 -44.095  1.00 91.79      A    C  
ATOM   3396  O   LEU A 432       3.683   4.323 -44.759  1.00 87.65      A    O  
ATOM   3397  CB  LEU A 432       4.448   4.629 -41.743  1.00 90.87      A    C  
ATOM   3398  CG  LEU A 432       4.190   4.725 -40.232  1.00 90.23      A    C  
ATOM   3399  CD1 LEU A 432       5.236   3.871 -39.506  1.00 84.18      A    C  
ATOM   3400  CD2 LEU A 432       4.278   6.149 -39.702  1.00 86.14      A    C  
ATOM   3401  N   ASP A 433       4.755   6.312 -44.532  1.00 90.66      A    N  
ATOM   3402  CA  ASP A 433       5.447   6.269 -45.824  1.00 90.15      A    C  
ATOM   3403  C   ASP A 433       6.614   5.263 -45.805  1.00 90.84      A    C  
ATOM   3404  O   ASP A 433       6.730   4.419 -46.691  1.00 86.41      A    O  
ATOM   3405  CB  ASP A 433       5.956   7.675 -46.180  1.00 87.62      A    C  
ATOM   3406  CG  ASP A 433       4.840   8.660 -46.561  1.00 81.54      A    C  
ATOM   3407  OD1 ASP A 433       3.785   8.184 -47.040  1.00 74.88      A    O  
ATOM   3408  OD2 ASP A 433       5.083   9.875 -46.433  1.00 76.15      A    O1-
ATOM   3409  N   SER A 434       7.453   5.296 -44.757  1.00 90.07      A    N  
ATOM   3410  CA  SER A 434       8.519   4.310 -44.528  1.00 90.34      A    C  
ATOM   3411  C   SER A 434       8.148   3.367 -43.382  1.00 91.18      A    C  
ATOM   3412  O   SER A 434       7.940   3.794 -42.249  1.00 87.13      A    O  
ATOM   3413  CB  SER A 434       9.862   4.982 -44.258  1.00 86.19      A    C  
ATOM   3414  OG  SER A 434      10.847   3.977 -44.064  1.00 73.24      A    O  
ATOM   3415  N   LYS A 435       8.100   2.061 -43.684  1.00 92.17      A    N  
ATOM   3416  CA  LYS A 435       7.634   1.020 -42.758  1.00 92.96      A    C  
ATOM   3417  C   LYS A 435       8.748   0.124 -42.222  1.00 94.83      A    C  
ATOM   3418  O   LYS A 435       8.479  -0.693 -41.341  1.00 92.70      A    O  
ATOM   3419  CB  LYS A 435       6.522   0.182 -43.417  1.00 88.49      A    C  
ATOM   3420  CG  LYS A 435       5.372   1.070 -43.888  1.00 86.09      A    C  
ATOM   3421  CD  LYS A 435       4.193   0.274 -44.464  1.00 83.28      A    C  
ATOM   3422  CE  LYS A 435       3.192   1.321 -44.968  1.00 78.04      A    C  
ATOM   3423  NZ  LYS A 435       1.902   0.753 -45.360  1.00 69.23      A    N1+
ATOM   3424  N   ASP A 436       9.976   0.244 -42.742  1.00 94.51      A    N  
ATOM   3425  CA  ASP A 436      11.038  -0.732 -42.526  1.00 95.23      A    C  
ATOM   3426  C   ASP A 436      11.351  -0.960 -41.045  1.00 96.44      A    C  
ATOM   3427  O   ASP A 436      11.389  -2.097 -40.585  1.00 95.13      A    O  
ATOM   3428  CB  ASP A 436      12.306  -0.290 -43.261  1.00 93.11      A    C  
ATOM   3429  CG  ASP A 436      12.138  -0.242 -44.778  1.00 81.45      A    C  
ATOM   3430  OD1 ASP A 436      11.258  -0.974 -45.286  1.00 73.31      A    O  
ATOM   3431  OD2 ASP A 436      12.890   0.526 -45.399  1.00 73.06      A    O1-
ATOM   3432  N   HIS A 437      11.519   0.117 -40.273  1.00 96.06      A    N  
ATOM   3433  CA  HIS A 437      11.815   0.011 -38.847  1.00 96.74      A    C  
ATOM   3434  C   HIS A 437      10.644  -0.587 -38.063  1.00 97.32      A    C  
ATOM   3435  O   HIS A 437      10.831  -1.512 -37.273  1.00 96.89      A    O  
ATOM   3436  CB  HIS A 437      12.208   1.394 -38.310  1.00 96.21      A    C  
ATOM   3437  CG  HIS A 437      12.544   1.407 -36.848  1.00 96.62      A    C  
ATOM   3438  CD2 HIS A 437      13.034   0.382 -36.092  1.00 90.49      A    C  
ATOM   3439  ND1 HIS A 437      12.413   2.502 -35.993  1.00 90.58      A    N  
ATOM   3440  CE1 HIS A 437      12.802   2.117 -34.768  1.00 91.98      A    C  
ATOM   3441  NE2 HIS A 437      13.180   0.839 -34.788  1.00 93.13      A    N  
ATOM   3442  N   VAL A 438       9.426  -0.135 -38.324  1.00 96.85      A    N  
ATOM   3443  CA  VAL A 438       8.224  -0.622 -37.657  1.00 97.15      A    C  
ATOM   3444  C   VAL A 438       7.977  -2.106 -37.967  1.00 97.46      A    C  
ATOM   3445  O   VAL A 438       7.665  -2.877 -37.062  1.00 97.22      A    O  
ATOM   3446  CB  VAL A 438       7.011   0.253 -38.037  1.00 96.41      A    C  
ATOM   3447  CG1 VAL A 438       5.708  -0.281 -37.449  1.00 93.82      A    C  
ATOM   3448  CG2 VAL A 438       7.218   1.676 -37.499  1.00 93.44      A    C  
ATOM   3449  N   ASN A 439       8.215  -2.537 -39.206  1.00 97.22      A    N  
ATOM   3450  CA  ASN A 439       8.109  -3.941 -39.595  1.00 97.44      A    C  
ATOM   3451  C   ASN A 439       9.143  -4.811 -38.871  1.00 97.71      A    C  
ATOM   3452  O   ASN A 439       8.784  -5.883 -38.385  1.00 97.19      A    O  
ATOM   3453  CB  ASN A 439       8.236  -4.061 -41.120  1.00 96.84      A    C  
ATOM   3454  CG  ASN A 439       7.016  -3.547 -41.868  1.00 95.04      A    C  
ATOM   3455  ND2 ASN A 439       7.169  -3.268 -43.136  1.00 87.86      A    N  
ATOM   3456  OD1 ASN A 439       5.914  -3.423 -41.352  1.00 88.18      A    O  
ATOM   3457  N   ARG A 440      10.397  -4.355 -38.707  1.00 97.49      A    N  
ATOM   3458  CA  ARG A 440      11.408  -5.081 -37.919  1.00 97.42      A    C  
ATOM   3459  C   ARG A 440      10.984  -5.261 -36.455  1.00 97.82      A    C  
ATOM   3460  O   ARG A 440      11.185  -6.338 -35.894  1.00 97.52      A    O  
ATOM   3461  CB  ARG A 440      12.768  -4.385 -37.986  1.00 97.18      A    C  
ATOM   3462  CG  ARG A 440      13.432  -4.451 -39.371  1.00 95.90      A    C  
ATOM   3463  CD  ARG A 440      14.899  -4.019 -39.333  1.00 94.84      A    C  
ATOM   3464  NE  ARG A 440      15.137  -2.736 -38.651  1.00 91.07      A    N  
ATOM   3465  CZ  ARG A 440      15.144  -1.515 -39.169  1.00 91.09      A    C  
ATOM   3466  NH1 ARG A 440      14.871  -1.288 -40.421  1.00 82.87      A    N1+
ATOM   3467  NH2 ARG A 440      15.437  -0.500 -38.410  1.00 85.46      A    N  
ATOM   3468  N   ILE A 441      10.359  -4.255 -35.859  1.00 97.76      A    N  
ATOM   3469  CA  ILE A 441       9.811  -4.343 -34.494  1.00 97.81      A    C  
ATOM   3470  C   ILE A 441       8.691  -5.394 -34.427  1.00 97.97      A    C  
ATOM   3471  O   ILE A 441       8.731  -6.270 -33.561  1.00 97.67      A    O  
ATOM   3472  CB  ILE A 441       9.327  -2.959 -34.003  1.00 97.82      A    C  
ATOM   3473  CG1 ILE A 441      10.504  -1.977 -33.849  1.00 96.98      A    C  
ATOM   3474  CG2 ILE A 441       8.566  -3.080 -32.665  1.00 96.80      A    C  
ATOM   3475  CD1 ILE A 441      10.079  -0.508 -33.702  1.00 93.63      A    C  
ATOM   3476  N   ILE A 442       7.737  -5.355 -35.364  1.00 97.96      A    N  
ATOM   3477  CA  ILE A 442       6.616  -6.313 -35.436  1.00 97.87      A    C  
ATOM   3478  C   ILE A 442       7.139  -7.741 -35.566  1.00 97.89      A    C  
ATOM   3479  O   ILE A 442       6.790  -8.607 -34.769  1.00 97.37      A    O  
ATOM   3480  CB  ILE A 442       5.669  -5.944 -36.600  1.00 97.55      A    C  
ATOM   3481  CG1 ILE A 442       4.926  -4.622 -36.305  1.00 96.30      A    C  
ATOM   3482  CG2 ILE A 442       4.632  -7.066 -36.856  1.00 96.19      A    C  
ATOM   3483  CD1 ILE A 442       4.292  -3.984 -37.550  1.00 92.65      A    C  
ATOM   3484  N   GLU A 443       8.026  -8.001 -36.538  1.00 97.68      A    N  
ATOM   3485  CA  GLU A 443       8.610  -9.321 -36.750  1.00 97.42      A    C  
ATOM   3486  C   GLU A 443       9.336  -9.847 -35.510  1.00 97.44      A    C  
ATOM   3487  O   GLU A 443       9.283 -11.042 -35.202  1.00 96.63      A    O  
ATOM   3488  CB  GLU A 443       9.632  -9.267 -37.884  1.00 96.85      A    C  
ATOM   3489  CG  GLU A 443       9.027  -9.162 -39.286  1.00 88.86      A    C  
ATOM   3490  CD  GLU A 443      10.124  -9.180 -40.357  1.00 83.95      A    C  
ATOM   3491  OE1 GLU A 443       9.838  -8.739 -41.492  1.00 74.21      A    O  
ATOM   3492  OE2 GLU A 443      11.229  -9.716 -40.052  1.00 75.62      A    O1-
ATOM   3493  N   SER A 444      10.027  -8.985 -34.787  1.00 97.66      A    N  
ATOM   3494  CA  SER A 444      10.759  -9.357 -33.572  1.00 97.68      A    C  
ATOM   3495  C   SER A 444       9.828  -9.715 -32.420  1.00 97.58      A    C  
ATOM   3496  O   SER A 444      10.059 -10.702 -31.726  1.00 96.75      A    O  
ATOM   3497  CB  SER A 444      11.713  -8.231 -33.176  1.00 97.36      A    C  
ATOM   3498  OG  SER A 444      12.607  -8.027 -34.255  1.00 90.69      A    O  
ATOM   3499  N   LEU A 445       8.727  -8.988 -32.272  1.00 97.84      A    N  
ATOM   3500  CA  LEU A 445       7.677  -9.317 -31.306  1.00 97.62      A    C  
ATOM   3501  C   LEU A 445       7.020 -10.666 -31.626  1.00 97.39      A    C  
ATOM   3502  O   LEU A 445       6.866 -11.501 -30.730  1.00 96.59      A    O  
ATOM   3503  CB  LEU A 445       6.635  -8.191 -31.286  1.00 97.64      A    C  
ATOM   3504  CG  LEU A 445       7.102  -6.898 -30.590  1.00 97.50      A    C  
ATOM   3505  CD1 LEU A 445       6.120  -5.764 -30.907  1.00 95.20      A    C  
ATOM   3506  CD2 LEU A 445       7.149  -7.074 -29.072  1.00 95.08      A    C  
ATOM   3507  N   GLU A 446       6.703 -10.937 -32.900  1.00 97.34      A    N  
ATOM   3508  CA  GLU A 446       6.108 -12.206 -33.350  1.00 96.98      A    C  
ATOM   3509  C   GLU A 446       7.072 -13.388 -33.151  1.00 96.45      A    C  
ATOM   3510  O   GLU A 446       6.697 -14.416 -32.573  1.00 94.75      A    O  
ATOM   3511  CB  GLU A 446       5.678 -12.084 -34.822  1.00 96.58      A    C  
ATOM   3512  CG  GLU A 446       4.453 -11.168 -34.991  1.00 94.99      A    C  
ATOM   3513  CD  GLU A 446       3.991 -11.004 -36.455  1.00 94.71      A    C  
ATOM   3514  OE1 GLU A 446       2.816 -10.609 -36.646  1.00 88.24      A    O  
ATOM   3515  OE2 GLU A 446       4.793 -11.256 -37.381  1.00 89.47      A    O1-
ATOM   3516  N   LYS A 447       8.363 -13.243 -33.511  1.00 96.94      A    N  
ATOM   3517  CA  LYS A 447       9.401 -14.259 -33.286  1.00 96.22      A    C  
ATOM   3518  C   LYS A 447       9.600 -14.551 -31.795  1.00 95.75      A    C  
ATOM   3519  O   LYS A 447       9.723 -15.715 -31.410  1.00 92.95      A    O  
ATOM   3520  CB  LYS A 447      10.731 -13.814 -33.926  1.00 95.37      A    C  
ATOM   3521  CG  LYS A 447      10.723 -13.945 -35.458  1.00 90.00      A    C  
ATOM   3522  CD  LYS A 447      11.924 -13.222 -36.093  1.00 85.97      A    C  
ATOM   3523  CE  LYS A 447      11.797 -13.209 -37.623  1.00 79.44      A    C  
ATOM   3524  NZ  LYS A 447      12.643 -12.168 -38.261  1.00 70.40      A    N1+
ATOM   3525  N   SER A 448       9.565 -13.539 -30.944  1.00 94.28      A    N  
ATOM   3526  CA  SER A 448       9.689 -13.711 -29.491  1.00 92.23      A    C  
ATOM   3527  C   SER A 448       8.493 -14.439 -28.853  1.00 90.23      A    C  
ATOM   3528  O   SER A 448       8.627 -15.022 -27.780  1.00 84.64      A    O  
ATOM   3529  CB  SER A 448       9.907 -12.357 -28.807  1.00 91.72      A    C  
ATOM   3530  OG  SER A 448       8.691 -11.644 -28.653  1.00 82.10      A    O  
ATOM   3531  N   SER A 449       7.325 -14.411 -29.515  1.00 89.90      A    N  
ATOM   3532  CA  SER A 449       6.102 -15.087 -29.059  1.00 85.66      A    C  
ATOM   3533  C   SER A 449       6.077 -16.564 -29.445  1.00 82.47      A    C  
ATOM   3534  O   SER A 449       5.488 -17.373 -28.745  1.00 75.11      A    O  
ATOM   3535  CB  SER A 449       4.872 -14.370 -29.620  1.00 81.95      A    C  
ATOM   3536  OG  SER A 449       4.906 -12.992 -29.282  1.00 72.22      A    O  
ATOM   3537  N   SER A 450       6.765 -16.947 -30.532  1.00 89.74      A    N  
ATOM   3538  CA  SER A 450       6.869 -18.331 -31.010  1.00 86.45      A    C  
ATOM   3539  C   SER A 450       7.949 -19.176 -30.327  1.00 82.07      A    C  
ATOM   3540  O   SER A 450       8.005 -20.384 -30.530  1.00 72.14      A    O  
ATOM   3541  CB  SER A 450       7.058 -18.331 -32.535  1.00 82.18      A    C  
ATOM   3542  OG  SER A 450       8.256 -17.699 -32.914  1.00 72.71      A    O  
ATOM   3543  N   SER A 451       8.814 -18.541 -29.510  1.00 81.12      A    N  
ATOM   3544  CA  SER A 451       9.954 -19.196 -28.855  1.00 77.19      A    C  
ATOM   3545  C   SER A 451       9.713 -19.625 -27.403  1.00 73.89      A    C  
ATOM   3546  O   SER A 451      10.645 -20.085 -26.744  1.00 66.24      A    O  
ATOM   3547  CB  SER A 451      11.212 -18.324 -28.986  1.00 72.02      A    C  
ATOM   3548  OG  SER A 451      11.027 -17.034 -28.441  1.00 64.96      A    O  
ATOM   3549  N   GLU A 452       8.476 -19.521 -26.884  1.00 69.31      A    N  
ATOM   3550  CA  GLU A 452       8.146 -20.097 -25.578  1.00 67.10      A    C  
ATOM   3551  C   GLU A 452       8.025 -21.625 -25.684  1.00 62.98      A    C  
ATOM   3552  O   GLU A 452       7.287 -22.129 -26.533  1.00 57.56      A    O  
ATOM   3553  CB  GLU A 452       6.868 -19.466 -24.987  1.00 62.46      A    C  
ATOM   3554  CG  GLU A 452       7.169 -18.099 -24.351  1.00 56.94      A    C  
ATOM   3555  CD  GLU A 452       5.951 -17.436 -23.676  1.00 53.29      A    C  
ATOM   3556  OE1 GLU A 452       6.149 -16.320 -23.134  1.00 50.32      A    O  
ATOM   3557  OE2 GLU A 452       4.844 -17.999 -23.734  1.00 50.57      A    O1-
ATOM   3558  N   PRO A 453       8.748 -22.420 -24.868  1.00 62.65      A    N  
ATOM   3559  CA  PRO A 453       8.601 -23.864 -24.868  1.00 61.69      A    C  
ATOM   3560  C   PRO A 453       7.203 -24.212 -24.337  1.00 60.39      A    C  
ATOM   3561  O   PRO A 453       6.945 -24.166 -23.138  1.00 55.78      A    O  
ATOM   3562  CB  PRO A 453       9.744 -24.401 -23.995  1.00 56.87      A    C  
ATOM   3563  CG  PRO A 453      10.042 -23.246 -23.041  1.00 54.47      A    C  
ATOM   3564  CD  PRO A 453       9.684 -21.995 -23.835  1.00 58.48      A    C  
ATOM   3565  N   SER A 454       6.312 -24.603 -25.251  1.00 52.87      A    N  
ATOM   3566  CA  SER A 454       5.077 -25.293 -24.901  1.00 53.99      A    C  
ATOM   3567  C   SER A 454       5.461 -26.532 -24.090  1.00 51.82      A    C  
ATOM   3568  O   SER A 454       6.082 -27.465 -24.610  1.00 47.96      A    O  
ATOM   3569  CB  SER A 454       4.317 -25.678 -26.174  1.00 50.18      A    C  
ATOM   3570  OG  SER A 454       3.082 -26.289 -25.850  1.00 43.52      A    O  
ATOM   3571  N   ALA A 455       5.110 -26.542 -22.802  1.00 41.75      A    N  
ATOM   3572  CA  ALA A 455       5.210 -27.708 -21.940  1.00 46.43      A    C  
ATOM   3573  C   ALA A 455       4.201 -28.766 -22.414  1.00 43.93      A    C  
ATOM   3574  O   ALA A 455       3.153 -28.977 -21.819  1.00 40.97      A    O  
ATOM   3575  CB  ALA A 455       5.013 -27.275 -20.482  1.00 43.55      A    C  
ATOM   3576  N   THR A 456       4.503 -29.406 -23.540  1.00 38.73      A    N  
ATOM   3577  CA  THR A 456       3.755 -30.561 -24.027  1.00 44.25      A    C  
ATOM   3578  C   THR A 456       4.297 -31.773 -23.281  1.00 41.93      A    C  
ATOM   3579  O   THR A 456       5.357 -32.310 -23.606  1.00 38.22      A    O  
ATOM   3580  CB  THR A 456       3.833 -30.720 -25.551  1.00 40.30      A    C  
ATOM   3581  CG2 THR A 456       2.699 -31.598 -26.065  1.00 35.63      A    C  
ATOM   3582  OG1 THR A 456       3.695 -29.478 -26.190  1.00 35.79      A    O  
ATOM   3583  N   ALA A 457       3.562 -32.199 -22.266  1.00 30.41      A    N  
ATOM   3584  CA  ALA A 457       3.767 -33.478 -21.613  1.00 36.94      A    C  
ATOM   3585  C   ALA A 457       3.756 -34.582 -22.683  1.00 35.18      A    C  
ATOM   3586  O   ALA A 457       2.756 -34.801 -23.373  1.00 32.97      A    O  
ATOM   3587  CB  ALA A 457       2.670 -33.666 -20.563  1.00 33.81      A    C  
ATOM   3588  N   LYS A 458       4.873 -35.283 -22.841  1.00 31.02      A    N  
ATOM   3589  CA  LYS A 458       4.951 -36.516 -23.622  1.00 38.23      A    C  
ATOM   3590  C   LYS A 458       4.042 -37.561 -22.967  1.00 35.19      A    C  
ATOM   3591  O   LYS A 458       4.453 -38.207 -22.005  1.00 33.60      A    O  
ATOM   3592  CB  LYS A 458       6.406 -37.025 -23.694  1.00 37.48      A    C  
ATOM   3593  CG  LYS A 458       7.252 -36.322 -24.754  1.00 34.78      A    C  
ATOM   3594  CD  LYS A 458       8.691 -36.879 -24.742  1.00 33.18      A    C  
ATOM   3595  CE  LYS A 458       9.529 -36.273 -25.866  1.00 28.45      A    C  
ATOM   3596  NZ  LYS A 458      10.936 -36.721 -25.799  1.00 27.56      A    N1+
ATOM   3597  N   GLN A 459       2.849 -37.767 -23.515  1.00 33.50      A    N  
ATOM   3598  CA  GLN A 459       2.091 -38.994 -23.292  1.00 36.67      A    C  
ATOM   3599  C   GLN A 459       2.760 -40.123 -24.076  1.00 33.96      A    C  
ATOM   3600  O   GLN A 459       2.673 -40.197 -25.304  1.00 33.20      A    O  
ATOM   3601  CB  GLN A 459       0.612 -38.824 -23.690  1.00 36.01      A    C  
ATOM   3602  CG  GLN A 459      -0.229 -38.250 -22.545  1.00 33.83      A    C  
ATOM   3603  CD  GLN A 459      -1.717 -38.140 -22.887  1.00 31.85      A    C  
ATOM   3604  NE2 GLN A 459      -2.572 -37.985 -21.917  1.00 31.81      A    N  
ATOM   3605  OE1 GLN A 459      -2.126 -38.190 -24.038  1.00 30.77      A    O  
ATOM   3606  N   THR A 460       3.451 -41.007 -23.361  1.00 29.45      A    N  
ATOM   3607  CA  THR A 460       3.778 -42.341 -23.844  1.00 37.81      A    C  
ATOM   3608  C   THR A 460       2.510 -43.192 -23.834  1.00 35.91      A    C  
ATOM   3609  O   THR A 460       1.953 -43.486 -22.781  1.00 33.16      A    O  
ATOM   3610  CB  THR A 460       4.883 -43.007 -23.008  1.00 34.23      A    C  
ATOM   3611  CG2 THR A 460       6.251 -42.832 -23.663  1.00 31.51      A    C  
ATOM   3612  OG1 THR A 460       4.984 -42.439 -21.723  1.00 31.08      A    O  
ATOM   3613  N   THR A 461       2.046 -43.567 -25.019  1.00 28.28      A    N  
ATOM   3614  CA  THR A 461       0.986 -44.547 -25.233  1.00 36.39      A    C  
ATOM   3615  C   THR A 461       1.480 -45.949 -24.870  1.00 34.00      A    C  
ATOM   3616  O   THR A 461       2.350 -46.494 -25.551  1.00 31.15      A    O  
ATOM   3617  CB  THR A 461       0.561 -44.534 -26.715  1.00 32.71      A    C  
ATOM   3618  CG2 THR A 461      -0.325 -43.333 -27.044  1.00 29.96      A    C  
ATOM   3619  OG1 THR A 461       1.698 -44.453 -27.545  1.00 30.06      A    O  
ATOM   3620  N   THR A 462       0.874 -46.558 -23.858  1.00 24.79      A    N  
ATOM   3621  CA  THR A 462       0.772 -48.019 -23.751  1.00 34.21      A    C  
ATOM   3622  C   THR A 462      -0.672 -48.388 -23.437  1.00 32.83      A    C  
ATOM   3623  O   THR A 462      -1.297 -47.880 -22.510  1.00 30.13      A    O  
ATOM   3624  CB  THR A 462       1.744 -48.651 -22.742  1.00 30.23      A    C  
ATOM   3625  CG2 THR A 462       3.147 -48.797 -23.319  1.00 26.95      A    C  
ATOM   3626  OG1 THR A 462       1.838 -47.886 -21.570  1.00 27.22      A    O  
ATOM   3627  N   SER A 463      -1.206 -49.259 -24.295  1.00 23.60      A    N  
ATOM   3628  CA  SER A 463      -2.560 -49.825 -24.296  1.00 34.54      A    C  
ATOM   3629  C   SER A 463      -2.837 -50.711 -23.075  1.00 32.27      A    C  
ATOM   3630  O   SER A 463      -1.993 -51.546 -22.748  1.00 29.43      A    O  
ATOM   3631  CB  SER A 463      -2.640 -50.710 -25.541  1.00 30.74      A    C  
ATOM   3632  OG  SER A 463      -1.531 -51.609 -25.574  1.00 27.84      A    O  
ATOM   3633  N   ASN A 464      -4.045 -50.620 -22.504  1.00 19.30      A    N  
ATOM   3634  CA  ASN A 464      -4.997 -51.738 -22.342  1.00 33.27      A    C  
ATOM   3635  C   ASN A 464      -6.198 -51.353 -21.448  1.00 32.01      A    C  
ATOM   3636  O   ASN A 464      -6.023 -51.068 -20.274  1.00 28.90      A    O  
ATOM   3637  CB  ASN A 464      -4.343 -53.017 -21.767  1.00 30.03      A    C  
ATOM   3638  CG  ASN A 464      -3.702 -53.901 -22.829  1.00 26.79      A    C  
ATOM   3639  ND2 ASN A 464      -2.852 -54.820 -22.441  1.00 25.44      A    N  
ATOM   3640  OD1 ASN A 464      -3.987 -53.811 -24.013  1.00 24.44      A    O  
ATOM   3641  N   GLY A 465      -7.402 -51.469 -21.990  1.00 28.34      A    N  
ATOM   3642  CA  GLY A 465      -8.620 -51.984 -21.337  1.00 37.60      A    C  
ATOM   3643  C   GLY A 465      -9.394 -51.099 -20.327  1.00 35.72      A    C  
ATOM   3644  O   GLY A 465      -8.790 -50.348 -19.565  1.00 32.51      A    O  
ATOM   3645  N   PRO A 466     -10.737 -51.176 -20.302  1.00 22.86      A    N  
ATOM   3646  CA  PRO A 466     -11.595 -50.142 -19.725  1.00 31.34      A    C  
ATOM   3647  C   PRO A 466     -12.164 -50.514 -18.346  1.00 31.62      A    C  
ATOM   3648  O   PRO A 466     -12.573 -51.662 -18.148  1.00 29.96      A    O  
ATOM   3649  CB  PRO A 466     -12.728 -50.025 -20.747  1.00 28.22      A    C  
ATOM   3650  CG  PRO A 466     -12.941 -51.478 -21.204  1.00 29.22      A    C  
ATOM   3651  CD  PRO A 466     -11.565 -52.118 -21.053  1.00 34.21      A    C  
ATOM   3652  N   THR A 467     -12.354 -49.533 -17.456  1.00 22.25      A    N  
ATOM   3653  CA  THR A 467     -13.425 -49.585 -16.434  1.00 33.55      A    C  
ATOM   3654  C   THR A 467     -13.718 -48.201 -15.825  1.00 32.56      A    C  
ATOM   3655  O   THR A 467     -12.860 -47.557 -15.244  1.00 30.27      A    O  
ATOM   3656  CB  THR A 467     -13.197 -50.592 -15.280  1.00 31.41      A    C  
ATOM   3657  CG2 THR A 467     -14.274 -51.683 -15.274  1.00 28.87      A    C  
ATOM   3658  OG1 THR A 467     -11.968 -51.277 -15.352  1.00 28.39      A    O  
ATOM   3659  N   THR A 468     -14.956 -47.792 -16.015  1.00 22.00      A    N  
ATOM   3660  CA  THR A 468     -15.893 -47.048 -15.136  1.00 32.25      A    C  
ATOM   3661  C   THR A 468     -15.400 -45.959 -14.157  1.00 30.92      A    C  
ATOM   3662  O   THR A 468     -14.816 -46.234 -13.122  1.00 28.56      A    O  
ATOM   3663  CB  THR A 468     -16.765 -48.042 -14.365  1.00 29.27      A    C  
ATOM   3664  CG2 THR A 468     -17.702 -48.813 -15.297  1.00 27.99      A    C  
ATOM   3665  OG1 THR A 468     -15.964 -48.992 -13.711  1.00 26.45      A    O  
ATOM   3666  N   VAL A 469     -15.857 -44.748 -14.452  1.00 20.48      A    N  
ATOM   3667  CA  VAL A 469     -16.557 -43.731 -13.629  1.00 30.21      A    C  
ATOM   3668  C   VAL A 469     -16.398 -43.812 -12.102  1.00 28.66      A    C  
ATOM   3669  O   VAL A 469     -16.975 -44.694 -11.461  1.00 26.75      A    O  
ATOM   3670  CB  VAL A 469     -18.070 -43.740 -13.961  1.00 27.71      A    C  
ATOM   3671  CG1 VAL A 469     -18.813 -42.536 -13.354  1.00 24.53      A    C  
ATOM   3672  CG2 VAL A 469     -18.348 -43.697 -15.484  1.00 27.65      A    C  
ATOM   3673  N   SER A 470     -15.816 -42.757 -11.491  1.00 25.13      A    N  
ATOM   3674  CA  SER A 470     -16.477 -42.035 -10.391  1.00 34.56      A    C  
ATOM   3675  C   SER A 470     -15.846 -40.655 -10.150  1.00 31.83      A    C  
ATOM   3676  O   SER A 470     -14.624 -40.496 -10.085  1.00 29.98      A    O  
ATOM   3677  CB  SER A 470     -16.497 -42.804  -9.078  1.00 32.72      A    C  
ATOM   3678  OG  SER A 470     -17.580 -42.319  -8.298  1.00 29.07      A    O  
ATOM   3679  N   THR A 471     -16.714 -39.679 -10.080  1.00 19.37      A    N  
ATOM   3680  CA  THR A 471     -16.478 -38.275  -9.735  1.00 30.53      A    C  
ATOM   3681  C   THR A 471     -16.141 -38.109  -8.251  1.00 28.50      A    C  
ATOM   3682  O   THR A 471     -16.916 -38.556  -7.411  1.00 26.24      A    O  
ATOM   3683  CB  THR A 471     -17.781 -37.487  -9.997  1.00 27.60      A    C  
ATOM   3684  CG2 THR A 471     -17.767 -36.761 -11.335  1.00 26.40      A    C  
ATOM   3685  OG1 THR A 471     -18.903 -38.350 -10.015  1.00 24.79      A    O  
ATOM   3686  N   ALA A 472     -15.072 -37.374  -7.929  1.00 23.79      A    N  
ATOM   3687  CA  ALA A 472     -14.958 -36.640  -6.672  1.00 35.08      A    C  
ATOM   3688  C   ALA A 472     -13.996 -35.457  -6.852  1.00 33.22      A    C  
ATOM   3689  O   ALA A 472     -12.848 -35.617  -7.259  1.00 31.65      A    O  
ATOM   3690  CB  ALA A 472     -14.497 -37.559  -5.532  1.00 32.56      A    C  
ATOM   3691  N   ALA A 473     -14.504 -34.277  -6.587  1.00 23.28      A    N  
ATOM   3692  CA  ALA A 473     -13.759 -33.029  -6.526  1.00 31.78      A    C  
ATOM   3693  C   ALA A 473     -12.807 -33.033  -5.323  1.00 29.88      A    C  
ATOM   3694  O   ALA A 473     -13.218 -33.380  -4.216  1.00 28.80      A    O  
ATOM   3695  CB  ALA A 473     -14.786 -31.897  -6.427  1.00 30.85      A    C  
ATOM   3696  N   GLN A 474     -11.574 -32.601  -5.525  1.00 24.91      A    N  
ATOM   3697  CA  GLN A 474     -10.690 -32.203  -4.439  1.00 31.81      A    C  
ATOM   3698  C   GLN A 474     -10.134 -30.809  -4.704  1.00 29.36      A    C  
ATOM   3699  O   GLN A 474      -9.539 -30.511  -5.737  1.00 29.21      A    O  
ATOM   3700  CB  GLN A 474      -9.589 -33.236  -4.157  1.00 32.52      A    C  
ATOM   3701  CG  GLN A 474     -10.072 -34.279  -3.142  1.00 31.31      A    C  
ATOM   3702  CD  GLN A 474      -8.990 -35.248  -2.688  1.00 29.31      A    C  
ATOM   3703  NE2 GLN A 474      -9.270 -36.080  -1.706  1.00 28.74      A    N  
ATOM   3704  OE1 GLN A 474      -7.884 -35.301  -3.195  1.00 27.85      A    O  
ATOM   3705  N   VAL A 475     -10.401 -29.973  -3.725  1.00 21.54      A    N  
ATOM   3706  CA  VAL A 475      -9.873 -28.633  -3.471  1.00 29.92      A    C  
ATOM   3707  C   VAL A 475      -8.359 -28.741  -3.247  1.00 27.84      A    C  
ATOM   3708  O   VAL A 475      -7.923 -29.540  -2.426  1.00 27.33      A    O  
ATOM   3709  CB  VAL A 475     -10.584 -28.106  -2.204  1.00 29.27      A    C  
ATOM   3710  CG1 VAL A 475     -10.046 -26.774  -1.707  1.00 26.22      A    C  
ATOM   3711  CG2 VAL A 475     -12.097 -27.956  -2.456  1.00 30.81      A    C  
ATOM   3712  N   VAL A 476      -7.576 -27.928  -3.958  1.00 22.59      A    N  
ATOM   3713  CA  VAL A 476      -6.140 -27.761  -3.707  1.00 32.45      A    C  
ATOM   3714  C   VAL A 476      -5.922 -26.422  -3.005  1.00 30.30      A    C  
ATOM   3715  O   VAL A 476      -6.075 -25.351  -3.590  1.00 29.60      A    O  
ATOM   3716  CB  VAL A 476      -5.291 -27.906  -4.989  1.00 31.53      A    C  
ATOM   3717  CG1 VAL A 476      -3.797 -27.699  -4.709  1.00 28.81      A    C  
ATOM   3718  CG2 VAL A 476      -5.464 -29.310  -5.587  1.00 32.33      A    C  
ATOM   3719  N   THR A 477      -5.595 -26.534  -1.732  1.00 25.01      A    N  
ATOM   3720  CA  THR A 477      -5.001 -25.498  -0.887  1.00 35.14      A    C  
ATOM   3721  C   THR A 477      -3.604 -25.127  -1.402  1.00 33.19      A    C  
ATOM   3722  O   THR A 477      -2.773 -26.000  -1.623  1.00 31.65      A    O  
ATOM   3723  CB  THR A 477      -4.889 -26.011   0.561  1.00 33.35      A    C  
ATOM   3724  CG2 THR A 477      -6.129 -25.655   1.377  1.00 32.15      A    C  
ATOM   3725  OG1 THR A 477      -4.793 -27.426   0.593  1.00 30.43      A    O  
ATOM   3726  N   VAL A 478      -3.347 -23.836  -1.588  1.00 19.80      A    N  
ATOM   3727  CA  VAL A 478      -2.010 -23.292  -1.898  1.00 28.89      A    C  
ATOM   3728  C   VAL A 478      -1.290 -23.014  -0.581  1.00 27.01      A    C  
ATOM   3729  O   VAL A 478      -1.597 -22.053   0.115  1.00 26.11      A    O  
ATOM   3730  CB  VAL A 478      -2.109 -22.039  -2.794  1.00 27.92      A    C  
ATOM   3731  CG1 VAL A 478      -0.740 -21.423  -3.087  1.00 24.78      A    C  
ATOM   3732  CG2 VAL A 478      -2.761 -22.397  -4.146  1.00 28.21      A    C  
ATOM   3733  N   GLU A 479      -0.330 -23.885  -0.235  1.00 22.95      A    N  
ATOM   3734  CA  GLU A 479       0.629 -23.642   0.836  1.00 31.44      A    C  
ATOM   3735  C   GLU A 479       1.730 -22.673   0.392  1.00 29.73      A    C  
ATOM   3736  O   GLU A 479       2.334 -22.779  -0.673  1.00 28.74      A    O  
ATOM   3737  CB  GLU A 479       1.247 -24.949   1.363  1.00 31.33      A    C  
ATOM   3738  CG  GLU A 479       0.380 -25.617   2.437  1.00 28.90      A    C  
ATOM   3739  CD  GLU A 479       1.059 -26.850   3.063  1.00 27.23      A    C  
ATOM   3740  OE1 GLU A 479       0.751 -27.147   4.241  1.00 25.06      A    O  
ATOM   3741  OE2 GLU A 479       1.881 -27.480   2.366  1.00 30.40      A    O1-
ATOM   3742  N   LYS A 480       2.009 -21.738   1.278  1.00 19.08      A    N  
ATOM   3743  CA  LYS A 480       3.042 -20.713   1.218  1.00 29.19      A    C  
ATOM   3744  C   LYS A 480       4.381 -21.339   1.614  1.00 27.85      A    C  
ATOM   3745  O   LYS A 480       4.556 -21.718   2.771  1.00 26.75      A    O  
ATOM   3746  CB  LYS A 480       2.558 -19.623   2.200  1.00 28.54      A    C  
ATOM   3747  CG  LYS A 480       3.311 -18.292   2.217  1.00 25.39      A    C  
ATOM   3748  CD  LYS A 480       2.633 -17.364   3.242  1.00 23.84      A    C  
ATOM   3749  CE  LYS A 480       3.216 -15.946   3.224  1.00 20.28      A    C  
ATOM   3750  NZ  LYS A 480       2.516 -15.055   4.172  1.00 19.48      A    N1+
ATOM   3751  N   MET A 481       5.354 -21.426   0.693  1.00 22.92      A    N  
ATOM   3752  CA  MET A 481       6.726 -21.847   1.024  1.00 29.48      A    C  
ATOM   3753  C   MET A 481       7.667 -20.643   1.215  1.00 28.49      A    C  
ATOM   3754  O   MET A 481       7.607 -19.696   0.429  1.00 27.28      A    O  
ATOM   3755  CB  MET A 481       7.299 -22.812  -0.030  1.00 28.51      A    C  
ATOM   3756  CG  MET A 481       6.749 -24.236   0.136  1.00 27.63      A    C  
ATOM   3757  SD  MET A 481       7.798 -25.505  -0.635  1.00 25.08      A    S  
ATOM   3758  CE  MET A 481       6.892 -26.998  -0.145  1.00 24.27      A    C  
ATOM   3759  N   PRO A 482       8.559 -20.684   2.224  1.00 23.31      A    N  
ATOM   3760  CA  PRO A 482       9.558 -19.645   2.444  1.00 30.75      A    C  
ATOM   3761  C   PRO A 482      10.818 -19.871   1.584  1.00 30.61      A    C  
ATOM   3762  O   PRO A 482      11.324 -20.985   1.461  1.00 28.76      A    O  
ATOM   3763  CB  PRO A 482       9.868 -19.716   3.949  1.00 27.72      A    C  
ATOM   3764  CG  PRO A 482       9.690 -21.201   4.268  1.00 27.99      A    C  
ATOM   3765  CD  PRO A 482       8.620 -21.680   3.288  1.00 31.66      A    C  
ATOM   3766  N   PHE A 483      11.335 -18.789   1.000  1.00 20.83      A    N  
ATOM   3767  CA  PHE A 483      12.606 -18.781   0.271  1.00 25.27      A    C  
ATOM   3768  C   PHE A 483      13.799 -19.000   1.220  1.00 24.13      A    C  
ATOM   3769  O   PHE A 483      14.128 -18.147   2.039  1.00 22.60      A    O  
ATOM   3770  CB  PHE A 483      12.759 -17.466  -0.506  1.00 23.75      A    C  
ATOM   3771  CG  PHE A 483      12.092 -17.453  -1.873  1.00 22.77      A    C  
ATOM   3772  CD1 PHE A 483      12.826 -17.849  -3.002  1.00 21.24      A    C  
ATOM   3773  CD2 PHE A 483      10.750 -17.061  -2.007  1.00 22.42      A    C  
ATOM   3774  CE1 PHE A 483      12.220 -17.842  -4.274  1.00 20.49      A    C  
ATOM   3775  CE2 PHE A 483      10.149 -17.053  -3.283  1.00 20.94      A    C  
ATOM   3776  CZ  PHE A 483      10.877 -17.442  -4.421  1.00 22.33      A    C  
ATOM   3777  N   SER A 484      14.484 -20.136   1.062  1.00 23.85      A    N  
ATOM   3778  CA  SER A 484      15.800 -20.387   1.648  1.00 32.27      A    C  
ATOM   3779  C   SER A 484      16.901 -19.865   0.714  1.00 30.39      A    C  
ATOM   3780  O   SER A 484      16.937 -20.188  -0.471  1.00 28.60      A    O  
ATOM   3781  CB  SER A 484      16.001 -21.880   1.911  1.00 30.39      A    C  
ATOM   3782  OG  SER A 484      15.097 -22.309   2.912  1.00 27.50      A    O  
ATOM   3783  N   ARG A 485      17.823 -19.075   1.249  1.00 18.42      A    N  
ATOM   3784  CA  ARG A 485      19.063 -18.643   0.587  1.00 24.09      A    C  
ATOM   3785  C   ARG A 485      19.927 -19.869   0.268  1.00 23.36      A    C  
ATOM   3786  O   ARG A 485      20.373 -20.548   1.193  1.00 22.12      A    O  
ATOM   3787  CB  ARG A 485      19.852 -17.692   1.505  1.00 23.80      A    C  
ATOM   3788  CG  ARG A 485      19.246 -16.282   1.625  1.00 22.07      A    C  
ATOM   3789  CD  ARG A 485      20.111 -15.424   2.580  1.00 21.75      A    C  
ATOM   3790  NE  ARG A 485      19.640 -14.041   2.642  1.00 18.92      A    N  
ATOM   3791  CZ  ARG A 485      20.222 -13.038   3.300  1.00 18.43      A    C  
ATOM   3792  NH1 ARG A 485      21.307 -13.216   4.010  1.00 15.98      A    N1+
ATOM   3793  NH2 ARG A 485      19.730 -11.831   3.259  1.00 15.93      A    N  
ATOM   3794  N   GLN A 486      20.215 -20.104  -1.008  1.00 25.81      A    N  
ATOM   3795  CA  GLN A 486      21.285 -21.005  -1.427  1.00 32.41      A    C  
ATOM   3796  C   GLN A 486      22.577 -20.203  -1.645  1.00 31.40      A    C  
ATOM   3797  O   GLN A 486      22.633 -19.267  -2.432  1.00 30.39      A    O  
ATOM   3798  CB  GLN A 486      20.894 -21.818  -2.675  1.00 32.60      A    C  
ATOM   3799  CG  GLN A 486      20.070 -23.063  -2.297  1.00 32.02      A    C  
ATOM   3800  CD  GLN A 486      19.706 -23.928  -3.492  1.00 29.62      A    C  
ATOM   3801  NE2 GLN A 486      19.266 -25.156  -3.275  1.00 28.41      A    N  
ATOM   3802  OE1 GLN A 486      19.784 -23.546  -4.648  1.00 28.46      A    O  
ATOM   3803  N   THR A 487      23.599 -20.588  -0.896  1.00 22.69      A    N  
ATOM   3804  CA  THR A 487      24.996 -20.189  -1.055  1.00 31.45      A    C  
ATOM   3805  C   THR A 487      25.598 -20.834  -2.302  1.00 30.84      A    C  
ATOM   3806  O   THR A 487      25.524 -22.045  -2.472  1.00 30.22      A    O  
ATOM   3807  CB  THR A 487      25.803 -20.629   0.183  1.00 30.94      A    C  
ATOM   3808  CG2 THR A 487      25.775 -19.567   1.281  1.00 29.50      A    C  
ATOM   3809  OG1 THR A 487      25.265 -21.810   0.743  1.00 27.68      A    O  
ATOM   3810  N   ILE A 488      26.218 -20.017  -3.159  1.00 22.44      A    N  
ATOM   3811  CA  ILE A 488      26.998 -20.458  -4.324  1.00 32.57      A    C  
ATOM   3812  C   ILE A 488      28.421 -20.788  -3.849  1.00 31.38      A    C  
ATOM   3813  O   ILE A 488      29.024 -19.948  -3.183  1.00 29.34      A    O  
ATOM   3814  CB  ILE A 488      27.003 -19.348  -5.409  1.00 31.74      A    C  
ATOM   3815  CG1 ILE A 488      25.559 -18.988  -5.839  1.00 29.89      A    C  
ATOM   3816  CG2 ILE A 488      27.838 -19.774  -6.623  1.00 30.30      A    C  
ATOM   3817  CD1 ILE A 488      25.461 -17.745  -6.731  1.00 29.78      A    C  
ATOM   3818  N   PRO A 489      28.992 -21.968  -4.175  1.00 22.32      A    N  
ATOM   3819  CA  PRO A 489      30.389 -22.251  -3.893  1.00 29.73      A    C  
ATOM   3820  C   PRO A 489      31.301 -21.571  -4.924  1.00 30.88      A    C  
ATOM   3821  O   PRO A 489      31.095 -21.690  -6.128  1.00 29.51      A    O  
ATOM   3822  CB  PRO A 489      30.502 -23.778  -3.905  1.00 27.53      A    C  
ATOM   3823  CG  PRO A 489      29.403 -24.199  -4.878  1.00 27.78      A    C  
ATOM   3824  CD  PRO A 489      28.336 -23.104  -4.781  1.00 32.26      A    C  
ATOM   3825  N   CYS A 490      32.318 -20.852  -4.441  1.00 20.14      A    N  
ATOM   3826  CA  CYS A 490      33.399 -20.311  -5.256  1.00 26.90      A    C  
ATOM   3827  C   CYS A 490      34.415 -21.422  -5.567  1.00 25.80      A    C  
ATOM   3828  O   CYS A 490      35.149 -21.842  -4.678  1.00 24.59      A    O  
ATOM   3829  CB  CYS A 490      34.088 -19.170  -4.488  1.00 26.27      A    C  
ATOM   3830  SG  CYS A 490      32.944 -17.790  -4.176  1.00 24.41      A    S  
ATOM   3831  N   GLU A 491      34.491 -21.845  -6.837  1.00 19.08      A    N  
ATOM   3832  CA  GLU A 491      35.683 -22.519  -7.369  1.00 28.63      A    C  
ATOM   3833  C   GLU A 491      36.601 -21.471  -8.000  1.00 27.33      A    C  
ATOM   3834  O   GLU A 491      36.234 -20.761  -8.940  1.00 25.37      A    O  
ATOM   3835  CB  GLU A 491      35.337 -23.643  -8.347  1.00 28.08      A    C  
ATOM   3836  CG  GLU A 491      34.918 -24.923  -7.601  1.00 26.38      A    C  
ATOM   3837  CD  GLU A 491      34.731 -26.142  -8.522  1.00 23.55      A    C  
ATOM   3838  OE1 GLU A 491      34.818 -27.276  -7.996  1.00 22.63      A    O  
ATOM   3839  OE2 GLU A 491      34.504 -25.934  -9.729  1.00 26.51      A    O1-
ATOM   3840  N   GLY A 492      37.809 -21.350  -7.448  1.00 19.66      A    N  
ATOM   3841  CA  GLY A 492      38.879 -20.551  -8.016  1.00 27.98      A    C  
ATOM   3842  C   GLY A 492      39.497 -21.252  -9.223  1.00 27.94      A    C  
ATOM   3843  O   GLY A 492      39.907 -22.402  -9.128  1.00 25.76      A    O  
ATOM   3844  N   THR A 493      39.615 -20.532 -10.330  1.00 18.61      A    N  
ATOM   3845  CA  THR A 493      40.567 -20.855 -11.393  1.00 28.14      A    C  
ATOM   3846  C   THR A 493      41.354 -19.608 -11.772  1.00 28.11      A    C  
ATOM   3847  O   THR A 493      40.815 -18.553 -12.091  1.00 25.97      A    O  
ATOM   3848  CB  THR A 493      39.943 -21.555 -12.607  1.00 25.92      A    C  
ATOM   3849  CG2 THR A 493      39.781 -23.050 -12.360  1.00 24.36      A    C  
ATOM   3850  OG1 THR A 493      38.670 -21.041 -12.907  1.00 23.99      A    O  
ATOM   3851  N   ASP A 494      42.643 -19.798 -11.668  1.00 18.42      A    N  
ATOM   3852  CA  ASP A 494      43.763 -18.903 -11.898  1.00 29.32      A    C  
ATOM   3853  C   ASP A 494      43.881 -18.557 -13.393  1.00 28.85      A    C  
ATOM   3854  O   ASP A 494      43.925 -19.453 -14.235  1.00 27.44      A    O  
ATOM   3855  CB  ASP A 494      44.973 -19.710 -11.374  1.00 27.83      A    C  
ATOM   3856  CG  ASP A 494      46.208 -18.908 -11.020  1.00 23.75      A    C  
ATOM   3857  OD1 ASP A 494      46.181 -17.682 -11.227  1.00 22.16      A    O  
ATOM   3858  OD2 ASP A 494      47.156 -19.559 -10.526  1.00 21.88      A    O1-
ATOM   3859  N   LEU A 495      43.914 -17.277 -13.742  1.00 18.49      A    N  
ATOM   3860  CA  LEU A 495      44.168 -16.788 -15.103  1.00 24.54      A    C  
ATOM   3861  C   LEU A 495      45.125 -15.587 -15.081  1.00 23.45      A    C  
ATOM   3862  O   LEU A 495      44.835 -14.499 -15.561  1.00 22.47      A    O  
ATOM   3863  CB  LEU A 495      42.851 -16.534 -15.877  1.00 24.01      A    C  
ATOM   3864  CG  LEU A 495      42.321 -17.759 -16.644  1.00 22.41      A    C  
ATOM   3865  CD1 LEU A 495      40.878 -17.514 -17.098  1.00 21.53      A    C  
ATOM   3866  CD2 LEU A 495      43.149 -18.065 -17.901  1.00 25.66      A    C  
ATOM   3867  N   ALA A 496      46.315 -15.822 -14.542  1.00 20.27      A    N  
ATOM   3868  CA  ALA A 496      47.499 -15.036 -14.827  1.00 27.52      A    C  
ATOM   3869  C   ALA A 496      48.333 -15.769 -15.891  1.00 27.28      A    C  
ATOM   3870  O   ALA A 496      49.205 -16.555 -15.545  1.00 25.88      A    O  
ATOM   3871  CB  ALA A 496      48.271 -14.799 -13.518  1.00 26.03      A    C  
ATOM   3872  N   ASN A 497      48.016 -15.558 -17.158  1.00 18.24      A    N  
ATOM   3873  CA  ASN A 497      48.918 -15.667 -18.315  1.00 26.88      A    C  
ATOM   3874  C   ASN A 497      48.094 -15.511 -19.596  1.00 26.35      A    C  
ATOM   3875  O   ASN A 497      47.303 -16.388 -19.913  1.00 25.02      A    O  
ATOM   3876  CB  ASN A 497      49.673 -17.016 -18.369  1.00 26.46      A    C  
ATOM   3877  CG  ASN A 497      51.044 -16.965 -17.711  1.00 23.87      A    C  
ATOM   3878  ND2 ASN A 497      51.545 -18.089 -17.249  1.00 24.44      A    N  
ATOM   3879  OD1 ASN A 497      51.700 -15.943 -17.659  1.00 22.70      A    O  
ATOM   3880  N   VAL A 498      48.275 -14.417 -20.307  1.00 20.09      A    N  
ATOM   3881  CA  VAL A 498      48.291 -14.231 -21.779  1.00 25.43      A    C  
ATOM   3882  C   VAL A 498      48.222 -12.712 -22.044  1.00 25.13      A    C  
ATOM   3883  O   VAL A 498      47.183 -12.149 -22.351  1.00 24.08      A    O  
ATOM   3884  CB  VAL A 498      47.213 -14.995 -22.613  1.00 24.51      A    C  
ATOM   3885  CG1 VAL A 498      47.249 -14.580 -24.097  1.00 21.63      A    C  
ATOM   3886  CG2 VAL A 498      47.426 -16.513 -22.676  1.00 24.45      A    C  
ATOM   3887  N   LEU A 499      49.354 -12.036 -21.905  1.00 19.49      A    N  
ATOM   3888  CA  LEU A 499      49.637 -10.759 -22.555  1.00 25.59      A    C  
ATOM   3889  C   LEU A 499      51.128 -10.747 -22.895  1.00 24.72      A    C  
ATOM   3890  O   LEU A 499      51.939 -10.301 -22.101  1.00 23.33      A    O  
ATOM   3891  CB  LEU A 499      49.219  -9.551 -21.685  1.00 23.96      A    C  
ATOM   3892  CG  LEU A 499      47.790  -9.037 -21.915  1.00 22.40      A    C  
ATOM   3893  CD1 LEU A 499      47.467  -7.939 -20.891  1.00 21.75      A    C  
ATOM   3894  CD2 LEU A 499      47.585  -8.438 -23.310  1.00 25.51      A    C  
ATOM   3895  N   ASN A 500      51.460 -11.305 -24.051  1.00 18.59      A    N  
ATOM   3896  CA  ASN A 500      52.651 -10.980 -24.828  1.00 25.62      A    C  
ATOM   3897  C   ASN A 500      52.543 -11.656 -26.200  1.00 25.39      A    C  
ATOM   3898  O   ASN A 500      52.907 -12.818 -26.353  1.00 23.24      A    O  
ATOM   3899  CB  ASN A 500      53.960 -11.392 -24.108  1.00 24.30      A    C  
ATOM   3900  CG  ASN A 500      54.600 -10.252 -23.338  1.00 21.42      A    C  
ATOM   3901  ND2 ASN A 500      55.490 -10.558 -22.416  1.00 21.73      A    N  
ATOM   3902  OD1 ASN A 500      54.364  -9.077 -23.580  1.00 19.94      A    O  
ATOM   3903  N   SER A 501      52.031 -10.955 -27.193  1.00 20.83      A    N  
ATOM   3904  CA  SER A 501      52.310 -11.202 -28.610  1.00 29.75      A    C  
ATOM   3905  C   SER A 501      51.885  -9.978 -29.426  1.00 28.57      A    C  
ATOM   3906  O   SER A 501      50.714  -9.807 -29.755  1.00 26.63      A    O  
ATOM   3907  CB  SER A 501      51.588 -12.443 -29.160  1.00 28.30      A    C  
ATOM   3908  OG  SER A 501      52.187 -13.625 -28.673  1.00 25.04      A    O  
ATOM   3909  N   ALA A 502      52.842  -9.137 -29.749  1.00 22.13      A    N  
ATOM   3910  CA  ALA A 502      52.705  -8.141 -30.796  1.00 28.28      A    C  
ATOM   3911  C   ALA A 502      52.622  -8.847 -32.157  1.00 28.16      A    C  
ATOM   3912  O   ALA A 502      53.471  -9.692 -32.474  1.00 26.66      A    O  
ATOM   3913  CB  ALA A 502      53.911  -7.192 -30.722  1.00 26.26      A    C  
ATOM   3914  N   LYS A 503      51.639  -8.504 -32.971  1.00 17.78      A    N  
ATOM   3915  CA  LYS A 503      51.588  -8.920 -34.375  1.00 27.50      A    C  
ATOM   3916  C   LYS A 503      51.301  -7.717 -35.261  1.00 27.12      A    C  
ATOM   3917  O   LYS A 503      50.253  -7.094 -35.180  1.00 26.15      A    O  
ATOM   3918  CB  LYS A 503      50.625 -10.104 -34.577  1.00 28.18      A    C  
ATOM   3919  CG  LYS A 503      51.115 -11.028 -35.701  1.00 26.56      A    C  
ATOM   3920  CD  LYS A 503      50.210 -12.260 -35.844  1.00 25.67      A    C  
ATOM   3921  CE  LYS A 503      50.796 -13.236 -36.868  1.00 21.67      A    C  
ATOM   3922  NZ  LYS A 503      49.935 -14.428 -37.035  1.00 20.04      A    N1+
ATOM   3923  N   ILE A 504      52.290  -7.423 -36.073  1.00 19.93      A    N  
ATOM   3924  CA  ILE A 504      52.351  -6.411 -37.120  1.00 26.56      A    C  
ATOM   3925  C   ILE A 504      51.346  -6.765 -38.225  1.00 25.98      A    C  
ATOM   3926  O   ILE A 504      51.330  -7.899 -38.693  1.00 24.23      A    O  
ATOM   3927  CB  ILE A 504      53.805  -6.408 -37.668  1.00 25.27      A    C  
ATOM   3928  CG1 ILE A 504      54.810  -5.978 -36.569  1.00 22.22      A    C  
ATOM   3929  CG2 ILE A 504      53.956  -5.524 -38.913  1.00 22.23      A    C  
ATOM   3930  CD1 ILE A 504      56.268  -6.349 -36.891  1.00 20.28      A    C  
ATOM   3931  N   ILE A 505      50.551  -5.795 -38.664  1.00 22.39      A    N  
ATOM   3932  CA  ILE A 505      49.831  -5.866 -39.940  1.00 27.65      A    C  
ATOM   3933  C   ILE A 505      50.004  -4.531 -40.663  1.00 26.86      A    C  
ATOM   3934  O   ILE A 505      49.437  -3.523 -40.256  1.00 25.07      A    O  
ATOM   3935  CB  ILE A 505      48.333  -6.257 -39.769  1.00 26.69      A    C  
ATOM   3936  CG1 ILE A 505      48.167  -7.604 -39.014  1.00 25.81      A    C  
ATOM   3937  CG2 ILE A 505      47.659  -6.351 -41.156  1.00 27.17      A    C  
ATOM   3938  CD1 ILE A 505      46.714  -8.074 -38.813  1.00 25.96      A    C  
ATOM   3939  N   GLY A 506      50.780  -4.561 -41.742  1.00 23.71      A    N  
ATOM   3940  CA  GLY A 506      50.412  -4.045 -43.062  1.00 29.74      A    C  
ATOM   3941  C   GLY A 506      50.514  -2.536 -43.316  1.00 29.43      A    C  
ATOM   3942  O   GLY A 506      49.591  -1.783 -43.035  1.00 26.01      A    O  
ATOM   3943  N   GLU A 507      51.599  -2.158 -43.969  1.00 18.77      A    N  
ATOM   3944  CA  GLU A 507      51.827  -0.918 -44.721  1.00 28.42      A    C  
ATOM   3945  C   GLU A 507      50.702  -0.608 -45.736  1.00 27.15      A    C  
ATOM   3946  O   GLU A 507      50.249  -1.492 -46.466  1.00 25.06      A    O  
ATOM   3947  CB  GLU A 507      53.121  -1.098 -45.538  1.00 28.74      A    C  
ATOM   3948  CG  GLU A 507      54.403  -1.234 -44.698  1.00 28.31      A    C  
ATOM   3949  CD  GLU A 507      55.604  -1.703 -45.531  1.00 25.55      A    C  
ATOM   3950  OE1 GLU A 507      56.699  -1.117 -45.344  1.00 24.35      A    O  
ATOM   3951  OE2 GLU A 507      55.437  -2.668 -46.298  1.00 27.87      A    O1-
ATOM   3952  N   SER A 508      50.358   0.651 -45.866  1.00 25.58      A    N  
ATOM   3953  CA  SER A 508      50.430   1.484 -47.080  1.00 29.90      A    C  
ATOM   3954  C   SER A 508      49.441   2.656 -46.994  1.00 28.06      A    C  
ATOM   3955  O   SER A 508      48.241   2.444 -46.937  1.00 25.35      A    O  
ATOM   3956  CB  SER A 508      50.230   0.731 -48.408  1.00 27.89      A    C  
ATOM   3957  OG  SER A 508      49.142  -0.158 -48.391  1.00 23.97      A    O  
ATOM   3958  N   VAL A 509      49.954   3.870 -47.011  1.00 18.56      A    N  
ATOM   3959  CA  VAL A 509      49.602   4.981 -47.922  1.00 27.29      A    C  
ATOM   3960  C   VAL A 509      50.540   6.154 -47.611  1.00 26.47      A    C  
ATOM   3961  O   VAL A 509      50.672   6.612 -46.484  1.00 25.10      A    O  
ATOM   3962  CB  VAL A 509      48.111   5.422 -47.906  1.00 26.23      A    C  
ATOM   3963  CG1 VAL A 509      47.903   6.804 -48.559  1.00 22.27      A    C  
ATOM   3964  CG2 VAL A 509      47.223   4.481 -48.746  1.00 24.56      A    C  
ATOM   3965  N   THR A 510      51.233   6.567 -48.676  1.00 23.22      A    N  
ATOM   3966  CA  THR A 510      52.244   7.627 -48.740  1.00 28.22      A    C  
ATOM   3967  C   THR A 510      51.651   9.032 -48.621  1.00 27.18      A    C  
ATOM   3968  O   THR A 510      50.680   9.360 -49.302  1.00 26.44      A    O  
ATOM   3969  CB  THR A 510      52.964   7.510 -50.090  1.00 28.14      A    C  
ATOM   3970  CG2 THR A 510      53.999   6.386 -50.094  1.00 27.46      A    C  
ATOM   3971  OG1 THR A 510      52.028   7.187 -51.108  1.00 25.81      A    O  
ATOM   3972  N   VAL A 511      52.319   9.880 -47.837  1.00 20.68      A    N  
ATOM   3973  CA  VAL A 511      52.134  11.339 -47.799  1.00 27.89      A    C  
ATOM   3974  C   VAL A 511      52.951  11.969 -48.927  1.00 26.59      A    C  
ATOM   3975  O   VAL A 511      54.153  11.732 -49.014  1.00 25.20      A    O  
ATOM   3976  CB  VAL A 511      52.583  11.884 -46.426  1.00 27.34      A    C  
ATOM   3977  CG1 VAL A 511      52.531  13.409 -46.335  1.00 23.66      A    C  
ATOM   3978  CG2 VAL A 511      51.701  11.316 -45.291  1.00 26.82      A    C  
ATOM   3979  N   ALA A 512      52.318  12.789 -49.759  1.00 21.36      A    N  
ATOM   3980  CA  ALA A 512      52.983  13.716 -50.664  1.00 28.44      A    C  
ATOM   3981  C   ALA A 512      52.852  15.144 -50.108  1.00 27.97      A    C  
ATOM   3982  O   ALA A 512      51.746  15.605 -49.834  1.00 27.11      A    O  
ATOM   3983  CB  ALA A 512      52.411  13.577 -52.073  1.00 27.38      A    C  
ATOM   3984  N   ALA A 513      53.987  15.804 -49.946  1.00 24.57      A    N  
ATOM   3985  CA  ALA A 513      54.103  17.201 -49.563  1.00 30.59      A    C  
ATOM   3986  C   ALA A 513      54.456  18.040 -50.804  1.00 29.98      A    C  
ATOM   3987  O   ALA A 513      55.347  17.653 -51.550  1.00 28.20      A    O  
ATOM   3988  CB  ALA A 513      55.194  17.314 -48.493  1.00 28.52      A    C  
ATOM   3989  N   HIS A 514      53.775  19.168 -50.976  1.00 20.86      A    N  
ATOM   3990  CA  HIS A 514      54.114  20.348 -51.793  1.00 26.39      A    C  
ATOM   3991  C   HIS A 514      53.131  21.460 -51.366  1.00 24.78      A    C  
ATOM   3992  O   HIS A 514      51.980  21.146 -51.084  1.00 23.87      A    O  
ATOM   3993  CB  HIS A 514      53.918  20.047 -53.297  1.00 26.12      A    C  
ATOM   3994  CG  HIS A 514      55.132  19.476 -53.997  1.00 25.90      A    C  
ATOM   3995  CD2 HIS A 514      55.262  18.225 -54.551  1.00 26.25      A    C  
ATOM   3996  ND1 HIS A 514      56.319  20.146 -54.232  1.00 25.31      A    N  
ATOM   3997  CE1 HIS A 514      57.135  19.310 -54.893  1.00 24.70      A    C  
ATOM   3998  NE2 HIS A 514      56.539  18.138 -55.109  1.00 25.01      A    N  
ATOM   3999  N   ASP A 515      53.399  22.745 -51.322  1.00 22.86      A    N  
ATOM   4000  CA  ASP A 515      54.597  23.585 -51.375  1.00 30.76      A    C  
ATOM   4001  C   ASP A 515      54.159  24.983 -50.854  1.00 29.57      A    C  
ATOM   4002  O   ASP A 515      52.993  25.217 -50.540  1.00 27.92      A    O  
ATOM   4003  CB  ASP A 515      55.186  23.688 -52.797  1.00 29.33      A    C  
ATOM   4004  CG  ASP A 515      56.666  23.308 -52.851  1.00 25.87      A    C  
ATOM   4005  OD1 ASP A 515      57.353  23.536 -51.833  1.00 24.19      A    O  
ATOM   4006  OD2 ASP A 515      57.089  22.783 -53.910  1.00 25.06      A    O1-
ATOM   4007  N   VAL A 516      55.108  25.926 -50.777  1.00 18.28      A    N  
ATOM   4008  CA  VAL A 516      55.164  27.066 -49.861  1.00 27.86      A    C  
ATOM   4009  C   VAL A 516      54.880  28.436 -50.555  1.00 26.92      A    C  
ATOM   4010  O   VAL A 516      55.503  28.727 -51.570  1.00 25.69      A    O  
ATOM   4011  CB  VAL A 516      56.591  26.939 -49.257  1.00 25.95      A    C  
ATOM   4012  CG1 VAL A 516      57.248  28.150 -48.656  1.00 22.31      A    C  
ATOM   4013  CG2 VAL A 516      56.619  25.849 -48.167  1.00 24.25      A    C  
ATOM   4014  N   ILE A 517      54.036  29.292 -49.893  1.00 20.24      A    N  
ATOM   4015  CA  ILE A 517      54.024  30.796 -49.880  1.00 26.32      A    C  
ATOM   4016  C   ILE A 517      53.464  31.535 -51.151  1.00 25.08      A    C  
ATOM   4017  O   ILE A 517      53.586  30.998 -52.245  1.00 23.97      A    O  
ATOM   4018  CB  ILE A 517      55.425  31.259 -49.385  1.00 25.79      A    C  
ATOM   4019  CG1 ILE A 517      55.613  30.908 -47.890  1.00 23.78      A    C  
ATOM   4020  CG2 ILE A 517      55.803  32.719 -49.562  1.00 25.50      A    C  
ATOM   4021  CD1 ILE A 517      57.066  31.058 -47.411  1.00 24.15      A    C  
ATOM   4022  N   PRO A 518      52.838  32.783 -51.120  1.00 22.14      A    N  
ATOM   4023  CA  PRO A 518      53.125  33.907 -50.212  1.00 29.11      A    C  
ATOM   4024  C   PRO A 518      51.961  34.735 -49.604  1.00 29.08      A    C  
ATOM   4025  O   PRO A 518      50.808  34.719 -50.045  1.00 27.88      A    O  
ATOM   4026  CB  PRO A 518      53.970  34.853 -51.076  1.00 27.16      A    C  
ATOM   4027  CG  PRO A 518      53.444  34.623 -52.496  1.00 27.11      A    C  
ATOM   4028  CD  PRO A 518      52.470  33.449 -52.358  1.00 31.59      A    C  
ATOM   4029  N   GLU A 519      52.362  35.525 -48.597  1.00 21.40      A    N  
ATOM   4030  CA  GLU A 519      51.662  36.632 -47.927  1.00 27.36      A    C  
ATOM   4031  C   GLU A 519      51.035  37.685 -48.854  1.00 25.59      A    C  
ATOM   4032  O   GLU A 519      51.625  38.078 -49.863  1.00 24.60      A    O  
ATOM   4033  CB  GLU A 519      52.715  37.411 -47.111  1.00 28.10      A    C  
ATOM   4034  CG  GLU A 519      53.274  36.725 -45.873  1.00 26.33      A    C  
ATOM   4035  CD  GLU A 519      54.452  37.507 -45.277  1.00 25.04      A    C  
ATOM   4036  OE1 GLU A 519      54.388  37.829 -44.077  1.00 23.33      A    O  
ATOM   4037  OE2 GLU A 519      55.404  37.764 -46.040  1.00 28.58      A    O1-
ATOM   4038  N   LYS A 520      49.952  38.289 -48.381  1.00 19.65      A    N  
ATOM   4039  CA  LYS A 520      49.728  39.721 -48.597  1.00 30.26      A    C  
ATOM   4040  C   LYS A 520      48.953  40.367 -47.441  1.00 27.67      A    C  
ATOM   4041  O   LYS A 520      47.846  39.975 -47.110  1.00 27.12      A    O  
ATOM   4042  CB  LYS A 520      49.059  39.992 -49.958  1.00 29.69      A    C  
ATOM   4043  CG  LYS A 520      49.779  41.126 -50.686  1.00 26.91      A    C  
ATOM   4044  CD  LYS A 520      49.172  41.385 -52.071  1.00 25.81      A    C  
ATOM   4045  CE  LYS A 520      49.977  42.465 -52.797  1.00 21.96      A    C  
ATOM   4046  NZ  LYS A 520      49.407  42.745 -54.133  1.00 21.49      A    N1+
ATOM   4047  N   LEU A 521      49.572  41.376 -46.852  1.00 21.28      A    N  
ATOM   4048  CA  LEU A 521      49.068  42.328 -45.861  1.00 27.63      A    C  
ATOM   4049  C   LEU A 521      48.008  43.275 -46.445  1.00 26.00      A    C  
ATOM   4050  O   LEU A 521      48.137  43.685 -47.596  1.00 24.37      A    O  
ATOM   4051  CB  LEU A 521      50.281  43.170 -45.416  1.00 25.05      A    C  
ATOM   4052  CG  LEU A 521      51.272  42.469 -44.474  1.00 22.74      A    C  
ATOM   4053  CD1 LEU A 521      52.689  42.988 -44.695  1.00 21.71      A    C  
ATOM   4054  CD2 LEU A 521      50.870  42.720 -43.029  1.00 24.41      A    C  
ATOM   4055  N   ASN A 522      47.043  43.678 -45.633  1.00 21.28      A    N  
ATOM   4056  CA  ASN A 522      46.505  45.027 -45.382  1.00 28.94      A    C  
ATOM   4057  C   ASN A 522      45.225  44.893 -44.534  1.00 26.36      A    C  
ATOM   4058  O   ASN A 522      44.301  44.201 -44.939  1.00 25.17      A    O  
ATOM   4059  CB  ASN A 522      46.212  45.801 -46.690  1.00 27.83      A    C  
ATOM   4060  CG  ASN A 522      47.430  46.553 -47.227  1.00 24.33      A    C  
ATOM   4061  ND2 ASN A 522      47.375  47.010 -48.447  1.00 24.43      A    N  
ATOM   4062  OD1 ASN A 522      48.428  46.770 -46.559  1.00 23.34      A    O  
ATOM   4063  N   ALA A 523      45.188  45.283 -43.258  1.00 24.74      A    N  
ATOM   4064  CA  ALA A 523      45.101  46.636 -42.690  1.00 31.19      A    C  
ATOM   4065  C   ALA A 523      43.669  47.213 -42.618  1.00 29.24      A    C  
ATOM   4066  O   ALA A 523      43.082  47.582 -43.625  1.00 27.96      A    O  
ATOM   4067  CB  ALA A 523      46.132  47.621 -43.255  1.00 29.97      A    C  
ATOM   4068  N   GLU A 524      43.208  47.339 -41.383  1.00 25.00      A    N  
ATOM   4069  CA  GLU A 524      42.326  48.352 -40.786  1.00 30.11      A    C  
ATOM   4070  C   GLU A 524      40.849  48.486 -41.228  1.00 27.35      A    C  
ATOM   4071  O   GLU A 524      40.549  49.013 -42.283  1.00 26.57      A    O  
ATOM   4072  CB  GLU A 524      43.026  49.726 -40.811  1.00 29.94      A    C  
ATOM   4073  CG  GLU A 524      44.276  49.766 -39.929  1.00 28.28      A    C  
ATOM   4074  CD  GLU A 524      44.946  51.157 -39.913  1.00 26.50      A    C  
ATOM   4075  OE1 GLU A 524      45.816  51.341 -39.023  1.00 25.27      A    O  
ATOM   4076  OE2 GLU A 524      44.593  52.007 -40.756  1.00 31.86      A    O1-
ATOM   4077  N   LYS A 525      39.905  48.222 -40.302  1.00 21.11      A    N  
ATOM   4078  CA  LYS A 525      39.306  49.278 -39.456  1.00 29.44      A    C  
ATOM   4079  C   LYS A 525      38.338  48.750 -38.388  1.00 26.95      A    C  
ATOM   4080  O   LYS A 525      37.590  47.803 -38.608  1.00 25.57      A    O  
ATOM   4081  CB  LYS A 525      38.589  50.362 -40.281  1.00 28.41      A    C  
ATOM   4082  CG  LYS A 525      39.456  51.630 -40.361  1.00 26.59      A    C  
ATOM   4083  CD  LYS A 525      38.801  52.690 -41.236  1.00 26.10      A    C  
ATOM   4084  CE  LYS A 525      39.687  53.934 -41.249  1.00 24.17      A    C  
ATOM   4085  NZ  LYS A 525      39.125  54.983 -42.130  1.00 23.67      A    N1+
ATOM   4086  N   ASN A 526      38.386  49.433 -37.249  1.00 21.98      A    N  
ATOM   4087  CA  ASN A 526      37.512  49.383 -36.079  1.00 30.11      A    C  
ATOM   4088  C   ASN A 526      36.010  49.513 -36.391  1.00 28.67      A    C  
ATOM   4089  O   ASN A 526      35.654  50.301 -37.261  1.00 26.63      A    O  
ATOM   4090  CB  ASN A 526      37.878  50.606 -35.214  1.00 27.85      A    C  
ATOM   4091  CG  ASN A 526      39.244  50.562 -34.569  1.00 24.63      A    C  
ATOM   4092  ND2 ASN A 526      39.837  51.694 -34.303  1.00 25.30      A    N  
ATOM   4093  OD1 ASN A 526      39.790  49.515 -34.274  1.00 23.75      A    O  
ATOM   4094  N   ASP A 527      35.157  48.880 -35.584  1.00 24.42      A    N  
ATOM   4095  CA  ASP A 527      34.297  49.656 -34.678  1.00 32.59      A    C  
ATOM   4096  C   ASP A 527      33.687  48.792 -33.554  1.00 30.37      A    C  
ATOM   4097  O   ASP A 527      33.212  47.668 -33.761  1.00 28.28      A    O  
ATOM   4098  CB  ASP A 527      33.201  50.466 -35.397  1.00 30.37      A    C  
ATOM   4099  CG  ASP A 527      33.532  51.954 -35.518  1.00 27.38      A    C  
ATOM   4100  OD1 ASP A 527      34.300  52.457 -34.666  1.00 26.83      A    O  
ATOM   4101  OD2 ASP A 527      32.970  52.613 -36.425  1.00 28.15      A    O1-
ATOM   4102  N   ASN A 528      33.720  49.342 -32.353  1.00 16.41      A    N  
ATOM   4103  CA  ASN A 528      33.092  48.848 -31.130  1.00 29.60      A    C  
ATOM   4104  C   ASN A 528      31.600  49.218 -31.078  1.00 28.20      A    C  
ATOM   4105  O   ASN A 528      31.279  50.363 -31.373  1.00 25.78      A    O  
ATOM   4106  CB  ASN A 528      33.771  49.555 -29.942  1.00 26.83      A    C  
ATOM   4107  CG  ASN A 528      35.094  48.986 -29.483  1.00 23.51      A    C  
ATOM   4108  ND2 ASN A 528      36.003  49.813 -29.033  1.00 23.21      A    N  
ATOM   4109  OD1 ASN A 528      35.311  47.793 -29.449  1.00 21.91      A    O  
ATOM   4110  N   THR A 529      30.723  48.361 -30.559  1.00 22.94      A    N  
ATOM   4111  CA  THR A 529      29.742  48.598 -29.449  1.00 31.15      A    C  
ATOM   4112  C   THR A 529      28.785  47.389 -29.264  1.00 30.37      A    C  
ATOM   4113  O   THR A 529      28.862  46.452 -30.058  1.00 27.86      A    O  
ATOM   4114  CB  THR A 529      28.969  49.945 -29.497  1.00 27.86      A    C  
ATOM   4115  CG2 THR A 529      29.600  50.976 -28.552  1.00 26.16      A    C  
ATOM   4116  OG1 THR A 529      28.898  50.534 -30.754  1.00 24.91      A    O  
ATOM   4117  N   PRO A 530      27.973  47.294 -28.194  1.00 24.98      A    N  
ATOM   4118  CA  PRO A 530      28.108  46.232 -27.205  1.00 29.42      A    C  
ATOM   4119  C   PRO A 530      27.006  45.149 -27.301  1.00 29.88      A    C  
ATOM   4120  O   PRO A 530      25.903  45.384 -27.781  1.00 28.25      A    O  
ATOM   4121  CB  PRO A 530      28.050  46.968 -25.857  1.00 26.11      A    C  
ATOM   4122  CG  PRO A 530      27.226  48.229 -26.138  1.00 26.03      A    C  
ATOM   4123  CD  PRO A 530      27.064  48.272 -27.655  1.00 30.01      A    C  
ATOM   4124  N   SER A 531      27.304  43.955 -26.779  1.00 28.42      A    N  
ATOM   4125  CA  SER A 531      26.395  42.809 -26.705  1.00 34.10      A    C  
ATOM   4126  C   SER A 531      25.260  43.024 -25.696  1.00 32.30      A    C  
ATOM   4127  O   SER A 531      25.453  42.923 -24.489  1.00 30.19      A    O  
ATOM   4128  CB  SER A 531      27.197  41.562 -26.339  1.00 31.56      A    C  
ATOM   4129  OG  SER A 531      28.010  41.828 -25.206  1.00 27.76      A    O  
ATOM   4130  N   THR A 532      24.066  43.268 -26.221  1.00 27.77      A    N  
ATOM   4131  CA  THR A 532      22.795  43.074 -25.517  1.00 36.61      A    C  
ATOM   4132  C   THR A 532      22.466  41.579 -25.429  1.00 37.12      A    C  
ATOM   4133  O   THR A 532      22.558  40.856 -26.429  1.00 34.12      A    O  
ATOM   4134  CB  THR A 532      21.648  43.839 -26.197  1.00 31.91      A    C  
ATOM   4135  CG2 THR A 532      21.374  45.168 -25.498  1.00 29.13      A    C  
ATOM   4136  OG1 THR A 532      21.942  44.140 -27.545  1.00 27.99      A    O  
ATOM   4137  N   ALA A 533      22.077  41.123 -24.244  1.00 29.80      A    N  
ATOM   4138  CA  ALA A 533      21.584  39.770 -23.995  1.00 35.31      A    C  
ATOM   4139  C   ALA A 533      20.391  39.447 -24.912  1.00 34.85      A    C  
ATOM   4140  O   ALA A 533      19.371  40.128 -24.880  1.00 32.78      A    O  
ATOM   4141  CB  ALA A 533      21.210  39.672 -22.515  1.00 32.12      A    C  
ATOM   4142  N   SER A 534      20.544  38.414 -25.741  1.00 34.66      A    N  
ATOM   4143  CA  SER A 534      19.461  37.930 -26.606  1.00 40.33      A    C  
ATOM   4144  C   SER A 534      18.418  37.172 -25.772  1.00 38.81      A    C  
ATOM   4145  O   SER A 534      18.794  36.333 -24.954  1.00 36.56      A    O  
ATOM   4146  CB  SER A 534      20.014  37.011 -27.696  1.00 37.85      A    C  
ATOM   4147  OG  SER A 534      20.948  37.714 -28.489  1.00 33.89      A    O  
ATOM   4148  N   PRO A 535      17.108  37.400 -25.996  1.00 37.67      A    N  
ATOM   4149  CA  PRO A 535      16.071  36.560 -25.424  1.00 43.19      A    C  
ATOM   4150  C   PRO A 535      16.176  35.142 -26.003  1.00 44.29      A    C  
ATOM   4151  O   PRO A 535      16.476  34.957 -27.183  1.00 44.12      A    O  
ATOM   4152  CB  PRO A 535      14.743  37.248 -25.753  1.00 39.10      A    C  
ATOM   4153  CG  PRO A 535      15.057  38.025 -27.032  1.00 39.51      A    C  
ATOM   4154  CD  PRO A 535      16.541  38.378 -26.907  1.00 45.55      A    C  
ATOM   4155  N   VAL A 536      15.920  34.129 -25.166  1.00 38.13      A    N  
ATOM   4156  CA  VAL A 536      15.898  32.713 -25.547  1.00 44.82      A    C  
ATOM   4157  C   VAL A 536      14.843  32.526 -26.647  1.00 44.21      A    C  
ATOM   4158  O   VAL A 536      13.646  32.626 -26.384  1.00 42.35      A    O  
ATOM   4159  CB  VAL A 536      15.589  31.830 -24.318  1.00 42.31      A    C  
ATOM   4160  CG1 VAL A 536      15.553  30.337 -24.669  1.00 37.79      A    C  
ATOM   4161  CG2 VAL A 536      16.638  32.028 -23.216  1.00 41.24      A    C  
ATOM   4162  N   GLN A 537      15.285  32.273 -27.896  1.00 48.87      A    N  
ATOM   4163  CA  GLN A 537      14.391  31.907 -28.993  1.00 53.86      A    C  
ATOM   4164  C   GLN A 537      14.114  30.400 -28.937  1.00 53.57      A    C  
ATOM   4165  O   GLN A 537      15.009  29.587 -29.157  1.00 51.29      A    O  
ATOM   4166  CB  GLN A 537      14.972  32.325 -30.357  1.00 50.56      A    C  
ATOM   4167  CG  GLN A 537      14.641  33.789 -30.703  1.00 47.29      A    C  
ATOM   4168  CD  GLN A 537      15.074  34.177 -32.117  1.00 43.27      A    C  
ATOM   4169  NE2 GLN A 537      14.259  34.907 -32.841  1.00 38.71      A    N  
ATOM   4170  OE1 GLN A 537      16.148  33.849 -32.581  1.00 41.55      A    O  
ATOM   4171  N   PHE A 538      12.861  30.043 -28.672  1.00 42.67      A    N  
ATOM   4172  CA  PHE A 538      12.343  28.702 -28.943  1.00 48.35      A    C  
ATOM   4173  C   PHE A 538      12.249  28.481 -30.462  1.00 47.78      A    C  
ATOM   4174  O   PHE A 538      12.016  29.425 -31.221  1.00 44.14      A    O  
ATOM   4175  CB  PHE A 538      10.985  28.530 -28.249  1.00 44.47      A    C  
ATOM   4176  CG  PHE A 538      11.065  28.550 -26.736  1.00 44.63      A    C  
ATOM   4177  CD1 PHE A 538      11.397  27.379 -26.035  1.00 45.15      A    C  
ATOM   4178  CD2 PHE A 538      10.837  29.743 -26.026  1.00 46.45      A    C  
ATOM   4179  CE1 PHE A 538      11.506  27.397 -24.638  1.00 41.95      A    C  
ATOM   4180  CE2 PHE A 538      10.951  29.760 -24.617  1.00 44.94      A    C  
ATOM   4181  CZ  PHE A 538      11.284  28.586 -23.923  1.00 46.14      A    C  
ATOM   4182  N   SER A 539      12.420  27.240 -30.907  1.00 51.11      A    N  
ATOM   4183  CA  SER A 539      12.146  26.876 -32.303  1.00 58.15      A    C  
ATOM   4184  C   SER A 539      10.661  27.115 -32.646  1.00 56.41      A    C  
ATOM   4185  O   SER A 539       9.807  27.228 -31.768  1.00 54.93      A    O  
ATOM   4186  CB  SER A 539      12.561  25.429 -32.576  1.00 55.91      A    C  
ATOM   4187  OG  SER A 539      11.996  24.547 -31.636  1.00 50.86      A    O  
ATOM   4188  N   SER A 540      10.348  27.213 -33.952  1.00 57.15      A    N  
ATOM   4189  CA  SER A 540       8.987  27.513 -34.447  1.00 61.61      A    C  
ATOM   4190  C   SER A 540       7.915  26.513 -33.986  1.00 62.28      A    C  
ATOM   4191  O   SER A 540       6.726  26.833 -34.016  1.00 56.51      A    O  
ATOM   4192  CB  SER A 540       9.000  27.582 -35.972  1.00 58.00      A    C  
ATOM   4193  OG  SER A 540       9.568  26.405 -36.514  1.00 53.75      A    O  
ATOM   4194  N   ASP A 541       8.313  25.309 -33.526  1.00 63.02      A    N  
ATOM   4195  CA  ASP A 541       7.450  24.300 -32.916  1.00 68.86      A    C  
ATOM   4196  C   ASP A 541       7.348  24.432 -31.378  1.00 69.25      A    C  
ATOM   4197  O   ASP A 541       6.594  23.692 -30.742  1.00 64.16      A    O  
ATOM   4198  CB  ASP A 541       7.905  22.905 -33.364  1.00 65.71      A    C  
ATOM   4199  CG  ASP A 541       9.262  22.459 -32.802  1.00 64.75      A    C  
ATOM   4200  OD1 ASP A 541       9.915  23.253 -32.094  1.00 60.10      A    O  
ATOM   4201  OD2 ASP A 541       9.636  21.290 -33.056  1.00 61.94      A    O1-
ATOM   4202  N   GLY A 542       8.077  25.411 -30.785  1.00 59.86      A    N  
ATOM   4203  CA  GLY A 542       8.036  25.764 -29.370  1.00 63.68      A    C  
ATOM   4204  C   GLY A 542       8.771  24.809 -28.421  1.00 65.96      A    C  
ATOM   4205  O   GLY A 542       8.552  24.885 -27.218  1.00 61.28      A    O  
ATOM   4206  N   TRP A 543       9.632  23.938 -28.946  1.00 66.52      A    N  
ATOM   4207  CA  TRP A 543      10.558  23.129 -28.154  1.00 68.55      A    C  
ATOM   4208  C   TRP A 543      11.945  23.785 -28.117  1.00 69.01      A    C  
ATOM   4209  O   TRP A 543      12.391  24.381 -29.097  1.00 61.41      A    O  
ATOM   4210  CB  TRP A 543      10.617  21.696 -28.695  1.00 67.18      A    C  
ATOM   4211  CG  TRP A 543       9.335  20.922 -28.577  1.00 70.78      A    C  
ATOM   4212  CD1 TRP A 543       8.296  20.956 -29.446  1.00 62.87      A    C  
ATOM   4213  CD2 TRP A 543       8.933  19.992 -27.524  1.00 73.17      A    C  
ATOM   4214  CE2 TRP A 543       7.635  19.490 -27.837  1.00 72.07      A    C  
ATOM   4215  CE3 TRP A 543       9.542  19.512 -26.337  1.00 73.71      A    C  
ATOM   4216  NE1 TRP A 543       7.289  20.118 -29.016  1.00 61.44      A    N  
ATOM   4217  CZ2 TRP A 543       6.976  18.560 -27.026  1.00 77.82      A    C  
ATOM   4218  CZ3 TRP A 543       8.886  18.579 -25.524  1.00 73.87      A    C  
ATOM   4219  CH2 TRP A 543       7.615  18.101 -25.860  1.00 74.74      A    C  
ATOM   4220  N   ASP A 544      12.646  23.679 -27.007  1.00 62.68      A    N  
ATOM   4221  CA  ASP A 544      13.981  24.258 -26.825  1.00 67.20      A    C  
ATOM   4222  C   ASP A 544      15.049  23.384 -27.517  1.00 65.19      A    C  
ATOM   4223  O   ASP A 544      15.736  22.578 -26.885  1.00 60.52      A    O  
ATOM   4224  CB  ASP A 544      14.231  24.469 -25.329  1.00 65.96      A    C  
ATOM   4225  CG  ASP A 544      15.560  25.161 -25.013  1.00 64.58      A    C  
ATOM   4226  OD1 ASP A 544      16.145  25.871 -25.857  1.00 59.84      A    O  
ATOM   4227  OD2 ASP A 544      16.020  24.998 -23.858  1.00 61.14      A    O1-
ATOM   4228  N   SER A 545      15.139  23.508 -28.836  1.00 53.94      A    N  
ATOM   4229  CA  SER A 545      16.132  22.838 -29.677  1.00 56.33      A    C  
ATOM   4230  C   SER A 545      17.036  23.887 -30.342  1.00 53.17      A    C  
ATOM   4231  O   SER A 545      16.514  24.887 -30.842  1.00 49.57      A    O  
ATOM   4232  CB  SER A 545      15.463  21.972 -30.740  1.00 53.93      A    C  
ATOM   4233  OG  SER A 545      14.756  20.915 -30.131  1.00 50.82      A    O  
ATOM   4234  N   PRO A 546      18.368  23.702 -30.405  1.00 52.03      A    N  
ATOM   4235  CA  PRO A 546      19.234  24.601 -31.158  1.00 53.91      A    C  
ATOM   4236  C   PRO A 546      18.803  24.594 -32.636  1.00 54.69      A    C  
ATOM   4237  O   PRO A 546      18.625  23.543 -33.238  1.00 51.72      A    O  
ATOM   4238  CB  PRO A 546      20.665  24.089 -30.933  1.00 50.41      A    C  
ATOM   4239  CG  PRO A 546      20.471  22.628 -30.544  1.00 51.92      A    C  
ATOM   4240  CD  PRO A 546      19.109  22.593 -29.847  1.00 59.15      A    C  
ATOM   4241  N   THR A 547      18.613  25.800 -33.207  1.00 39.41      A    N  
ATOM   4242  CA  THR A 547      18.076  26.041 -34.552  1.00 42.54      A    C  
ATOM   4243  C   THR A 547      18.789  25.208 -35.619  1.00 41.32      A    C  
ATOM   4244  O   THR A 547      19.969  25.408 -35.896  1.00 37.75      A    O  
ATOM   4245  CB  THR A 547      18.172  27.533 -34.915  1.00 39.51      A    C  
ATOM   4246  CG2 THR A 547      16.972  28.320 -34.399  1.00 36.18      A    C  
ATOM   4247  OG1 THR A 547      19.320  28.118 -34.346  1.00 35.58      A    O  
ATOM   4248  N   LYS A 548      18.058  24.296 -36.270  1.00 37.11      A    N  
ATOM   4249  CA  LYS A 548      18.465  23.719 -37.558  1.00 40.26      A    C  
ATOM   4250  C   LYS A 548      18.346  24.831 -38.608  1.00 39.07      A    C  
ATOM   4251  O   LYS A 548      17.249  25.323 -38.863  1.00 37.07      A    O  
ATOM   4252  CB  LYS A 548      17.608  22.491 -37.933  1.00 39.41      A    C  
ATOM   4253  CG  LYS A 548      17.940  21.200 -37.145  1.00 36.49      A    C  
ATOM   4254  CD  LYS A 548      17.099  20.010 -37.652  1.00 36.29      A    C  
ATOM   4255  CE  LYS A 548      17.453  18.663 -36.970  1.00 32.41      A    C  
ATOM   4256  NZ  LYS A 548      16.684  17.513 -37.518  1.00 30.42      A    N1+
ATOM   4257  N   SER A 549      19.460  25.226 -39.225  1.00 32.20      A    N  
ATOM   4258  CA  SER A 549      19.475  26.153 -40.354  1.00 33.38      A    C  
ATOM   4259  C   SER A 549      18.805  25.482 -41.559  1.00 30.46      A    C  
ATOM   4260  O   SER A 549      19.419  24.663 -42.237  1.00 28.68      A    O  
ATOM   4261  CB  SER A 549      20.915  26.559 -40.702  1.00 31.47      A    C  
ATOM   4262  OG  SER A 549      21.648  26.874 -39.541  1.00 28.49      A    O  
ATOM   4263  N   VAL A 550      17.552  25.808 -41.841  1.00 27.06      A    N  
ATOM   4264  CA  VAL A 550      16.892  25.447 -43.096  1.00 30.60      A    C  
ATOM   4265  C   VAL A 550      17.357  26.445 -44.161  1.00 29.80      A    C  
ATOM   4266  O   VAL A 550      17.032  27.631 -44.092  1.00 28.20      A    O  
ATOM   4267  CB  VAL A 550      15.355  25.414 -42.958  1.00 27.81      A    C  
ATOM   4268  CG1 VAL A 550      14.671  25.062 -44.289  1.00 23.93      A    C  
ATOM   4269  CG2 VAL A 550      14.935  24.364 -41.924  1.00 25.14      A    C  
ATOM   4270  N   ALA A 551      18.144  25.982 -45.125  1.00 24.53      A    N  
ATOM   4271  CA  ALA A 551      18.477  26.751 -46.314  1.00 28.95      A    C  
ATOM   4272  C   ALA A 551      17.211  26.928 -47.167  1.00 28.13      A    C  
ATOM   4273  O   ALA A 551      16.698  25.971 -47.739  1.00 26.90      A    O  
ATOM   4274  CB  ALA A 551      19.608  26.043 -47.067  1.00 26.73      A    C  
ATOM   4275  N   LEU A 552      16.706  28.159 -47.253  1.00 22.77      A    N  
ATOM   4276  CA  LEU A 552      15.640  28.539 -48.185  1.00 26.63      A    C  
ATOM   4277  C   LEU A 552      16.212  28.649 -49.611  1.00 25.80      A    C  
ATOM   4278  O   LEU A 552      17.305  29.188 -49.779  1.00 24.22      A    O  
ATOM   4279  CB  LEU A 552      15.013  29.874 -47.731  1.00 24.77      A    C  
ATOM   4280  CG  LEU A 552      14.062  29.738 -46.524  1.00 22.29      A    C  
ATOM   4281  CD1 LEU A 552      13.869  31.094 -45.849  1.00 20.76      A    C  
ATOM   4282  CD2 LEU A 552      12.684  29.223 -46.963  1.00 23.20      A    C  
ATOM   4283  N   PRO A 553      15.496  28.187 -50.667  1.00 21.90      A    N  
ATOM   4284  CA  PRO A 553      15.898  28.389 -52.057  1.00 25.44      A    C  
ATOM   4285  C   PRO A 553      15.795  29.871 -52.467  1.00 25.77      A    C  
ATOM   4286  O   PRO A 553      15.013  30.622 -51.878  1.00 24.27      A    O  
ATOM   4287  CB  PRO A 553      14.992  27.468 -52.881  1.00 23.26      A    C  
ATOM   4288  CG  PRO A 553      13.729  27.369 -52.027  1.00 23.20      A    C  
ATOM   4289  CD  PRO A 553      14.236  27.471 -50.591  1.00 26.16      A    C  
ATOM   4290  N   PRO A 554      16.587  30.336 -53.466  1.00 21.20      A    N  
ATOM   4291  CA  PRO A 554      16.698  31.749 -53.802  1.00 26.65      A    C  
ATOM   4292  C   PRO A 554      15.403  32.299 -54.426  1.00 27.59      A    C  
ATOM   4293  O   PRO A 554      14.827  31.709 -55.335  1.00 25.64      A    O  
ATOM   4294  CB  PRO A 554      17.898  31.859 -54.748  1.00 23.89      A    C  
ATOM   4295  CG  PRO A 554      17.960  30.478 -55.401  1.00 24.53      A    C  
ATOM   4296  CD  PRO A 554      17.458  29.544 -54.313  1.00 27.82      A    C  
ATOM   4297  N   LYS A 555      14.969  33.463 -53.915  1.00 18.53      A    N  
ATOM   4298  CA  LYS A 555      13.845  34.239 -54.456  1.00 29.22      A    C  
ATOM   4299  C   LYS A 555      14.156  34.727 -55.873  1.00 27.73      A    C  
ATOM   4300  O   LYS A 555      15.149  35.422 -56.086  1.00 26.39      A    O  
ATOM   4301  CB  LYS A 555      13.542  35.454 -53.558  1.00 28.37      A    C  
ATOM   4302  CG  LYS A 555      12.679  35.113 -52.329  1.00 26.78      A    C  
ATOM   4303  CD  LYS A 555      12.394  36.381 -51.510  1.00 25.31      A    C  
ATOM   4304  CE  LYS A 555      11.405  36.097 -50.373  1.00 21.38      A    C  
ATOM   4305  NZ  LYS A 555      11.112  37.318 -49.578  1.00 20.15      A    N1+
ATOM   4306  N   ILE A 556      13.263  34.422 -56.815  1.00 20.25      A    N  
ATOM   4307  CA  ILE A 556      13.150  35.092 -58.108  1.00 24.08      A    C  
ATOM   4308  C   ILE A 556      12.413  36.419 -57.874  1.00 23.54      A    C  
ATOM   4309  O   ILE A 556      11.328  36.447 -57.306  1.00 22.64      A    O  
ATOM   4310  CB  ILE A 556      12.446  34.174 -59.135  1.00 22.73      A    C  
ATOM   4311  CG1 ILE A 556      13.328  32.933 -59.405  1.00 20.94      A    C  
ATOM   4312  CG2 ILE A 556      12.145  34.926 -60.442  1.00 22.10      A    C  
ATOM   4313  CD1 ILE A 556      12.643  31.834 -60.234  1.00 20.16      A    C  
ATOM   4314  N   SER A 557      13.034  37.512 -58.324  1.00 22.98      A    N  
ATOM   4315  CA  SER A 557      12.487  38.863 -58.343  1.00 28.41      A    C  
ATOM   4316  C   SER A 557      11.592  39.077 -59.570  1.00 27.02      A    C  
ATOM   4317  O   SER A 557      12.066  38.887 -60.692  1.00 25.74      A    O  
ATOM   4318  CB  SER A 557      13.661  39.847 -58.404  1.00 26.81      A    C  
ATOM   4319  OG  SER A 557      14.581  39.442 -59.400  1.00 24.96      A    O  
ATOM   4320  N   THR A 558      10.388  39.558 -59.367  1.00 18.29      A    N  
ATOM   4321  CA  THR A 558       9.620  40.295 -60.385  1.00 26.35      A    C  
ATOM   4322  C   THR A 558       8.939  41.495 -59.731  1.00 25.59      A    C  
ATOM   4323  O   THR A 558       8.312  41.371 -58.682  1.00 24.12      A    O  
ATOM   4324  CB  THR A 558       8.604  39.441 -61.158  1.00 24.38      A    C  
ATOM   4325  CG2 THR A 558       9.164  39.012 -62.509  1.00 23.49      A    C  
ATOM   4326  OG1 THR A 558       8.256  38.262 -60.467  1.00 21.82      A    O  
ATOM   4327  N   LEU A 559       9.171  42.653 -60.357  1.00 19.19      A    N  
ATOM   4328  CA  LEU A 559       8.555  43.955 -60.090  1.00 24.99      A    C  
ATOM   4329  C   LEU A 559       7.069  43.934 -60.432  1.00 23.28      A    C  
ATOM   4330  O   LEU A 559       6.703  43.308 -61.420  1.00 22.40      A    O  
ATOM   4331  CB  LEU A 559       9.237  44.981 -61.027  1.00 23.70      A    C  
ATOM   4332  CG  LEU A 559      10.659  45.414 -60.639  1.00 21.81      A    C  
ATOM   4333  CD1 LEU A 559      11.655  45.217 -61.786  1.00 22.75      A    C  
ATOM   4334  CD2 LEU A 559      10.653  46.889 -60.257  1.00 25.50      A    C  
ATOM   4335  N   GLU A 560       6.280  44.708 -59.715  1.00 21.37      A    N  
ATOM   4336  CA  GLU A 560       5.269  45.614 -60.280  1.00 26.22      A    C  
ATOM   4337  C   GLU A 560       4.850  46.663 -59.236  1.00 23.92      A    C  
ATOM   4338  O   GLU A 560       4.739  46.375 -58.038  1.00 23.43      A    O  
ATOM   4339  CB  GLU A 560       4.075  44.866 -60.906  1.00 26.47      A    C  
ATOM   4340  CG  GLU A 560       4.150  44.955 -62.451  1.00 24.03      A    C  
ATOM   4341  CD  GLU A 560       3.247  43.969 -63.206  1.00 22.92      A    C  
ATOM   4342  OE1 GLU A 560       3.537  43.719 -64.409  1.00 20.95      A    O  
ATOM   4343  OE2 GLU A 560       2.269  43.462 -62.612  1.00 26.78      A    O1-
ATOM   4344  N   GLU A 561       4.750  47.915 -59.724  1.00 19.52      A    N  
ATOM   4345  CA  GLU A 561       4.346  49.143 -59.023  1.00 24.95      A    C  
ATOM   4346  C   GLU A 561       2.813  49.210 -58.860  1.00 23.12      A    C  
ATOM   4347  O   GLU A 561       2.104  48.732 -59.733  1.00 22.78      A    O  
ATOM   4348  CB  GLU A 561       4.771  50.342 -59.907  1.00 25.37      A    C  
ATOM   4349  CG  GLU A 561       6.281  50.555 -60.088  1.00 22.92      A    C  
ATOM   4350  CD  GLU A 561       6.643  51.578 -61.181  1.00 22.58      A    C  
ATOM   4351  OE1 GLU A 561       7.527  52.431 -60.911  1.00 20.01      A    O  
ATOM   4352  OE2 GLU A 561       6.103  51.467 -62.289  1.00 25.59      A    O1-
ATOM   4353  N   GLU A 562       2.310  49.882 -57.820  1.00 20.53      A    N  
ATOM   4354  CA  GLU A 562       1.350  50.998 -57.934  1.00 25.62      A    C  
ATOM   4355  C   GLU A 562       0.960  51.611 -56.560  1.00 23.17      A    C  
ATOM   4356  O   GLU A 562       0.471  50.950 -55.660  1.00 22.78      A    O  
ATOM   4357  CB  GLU A 562       0.083  50.666 -58.757  1.00 26.04      A    C  
ATOM   4358  CG  GLU A 562       0.205  51.246 -60.191  1.00 23.64      A    C  
ATOM   4359  CD  GLU A 562      -1.020  51.029 -61.099  1.00 23.88      A    C  
ATOM   4360  OE1 GLU A 562      -0.956  51.530 -62.252  1.00 21.01      A    O  
ATOM   4361  OE2 GLU A 562      -2.026  50.442 -60.658  1.00 27.27      A    O1-
ATOM   4362  N   GLN A 563       1.240  52.920 -56.487  1.00 22.39      A    N  
ATOM   4363  CA  GLN A 563       0.474  54.066 -55.949  1.00 27.90      A    C  
ATOM   4364  C   GLN A 563      -0.149  54.084 -54.532  1.00 25.23      A    C  
ATOM   4365  O   GLN A 563      -1.126  53.428 -54.211  1.00 25.15      A    O  
ATOM   4366  CB  GLN A 563      -0.524  54.548 -57.022  1.00 28.71      A    C  
ATOM   4367  CG  GLN A 563       0.237  55.156 -58.212  1.00 26.93      A    C  
ATOM   4368  CD  GLN A 563      -0.661  55.686 -59.331  1.00 25.43      A    C  
ATOM   4369  NE2 GLN A 563      -0.099  56.324 -60.324  1.00 28.32      A    N  
ATOM   4370  OE1 GLN A 563      -1.862  55.555 -59.346  1.00 26.37      A    O  
ATOM   4371  N   GLU A 564       0.421  55.001 -53.753  1.00 19.74      A    N  
ATOM   4372  CA  GLU A 564      -0.156  56.143 -53.002  1.00 24.62      A    C  
ATOM   4373  C   GLU A 564      -1.602  56.059 -52.439  1.00 22.82      A    C  
ATOM   4374  O   GLU A 564      -2.568  56.013 -53.180  1.00 22.63      A    O  
ATOM   4375  CB  GLU A 564      -0.059  57.439 -53.848  1.00 24.97      A    C  
ATOM   4376  CG  GLU A 564       1.378  57.892 -54.139  1.00 23.15      A    C  
ATOM   4377  CD  GLU A 564       1.490  59.240 -54.882  1.00 22.31      A    C  
ATOM   4378  OE1 GLU A 564       2.626  59.786 -54.896  1.00 20.01      A    O  
ATOM   4379  OE2 GLU A 564       0.489  59.704 -55.449  1.00 26.67      A    O1-
ATOM   4380  N   GLU A 565      -1.738  56.308 -51.139  1.00 19.30      A    N  
ATOM   4381  CA  GLU A 565      -2.533  57.436 -50.636  1.00 24.76      A    C  
ATOM   4382  C   GLU A 565      -2.093  57.888 -49.231  1.00 22.72      A    C  
ATOM   4383  O   GLU A 565      -1.713  57.103 -48.368  1.00 22.28      A    O  
ATOM   4384  CB  GLU A 565      -4.056  57.217 -50.722  1.00 25.09      A    C  
ATOM   4385  CG  GLU A 565      -4.687  58.241 -51.684  1.00 23.90      A    C  
ATOM   4386  CD  GLU A 565      -6.222  58.138 -51.830  1.00 22.92      A    C  
ATOM   4387  OE1 GLU A 565      -6.763  58.775 -52.780  1.00 21.26      A    O  
ATOM   4388  OE2 GLU A 565      -6.866  57.489 -50.975  1.00 27.90      A    O1-
ATOM   4389  N   ASP A 566      -2.116  59.222 -49.087  1.00 23.52      A    N  
ATOM   4390  CA  ASP A 566      -1.600  60.050 -48.004  1.00 30.45      A    C  
ATOM   4391  C   ASP A 566      -2.695  60.325 -46.951  1.00 28.08      A    C  
ATOM   4392  O   ASP A 566      -3.848  60.529 -47.306  1.00 27.52      A    O  
ATOM   4393  CB  ASP A 566      -1.137  61.353 -48.701  1.00 30.23      A    C  
ATOM   4394  CG  ASP A 566      -0.413  62.386 -47.844  1.00 27.05      A    C  
ATOM   4395  OD1 ASP A 566      -0.047  62.059 -46.698  1.00 27.11      A    O  
ATOM   4396  OD2 ASP A 566      -0.209  63.527 -48.342  1.00 27.17      A    O1-
ATOM   4397  N   THR A 567      -2.348  60.377 -45.664  1.00 22.66      A    N  
ATOM   4398  CA  THR A 567      -3.023  61.261 -44.695  1.00 32.04      A    C  
ATOM   4399  C   THR A 567      -2.214  61.422 -43.405  1.00 30.12      A    C  
ATOM   4400  O   THR A 567      -2.053  60.539 -42.570  1.00 28.43      A    O  
ATOM   4401  CB  THR A 567      -4.479  60.921 -44.328  1.00 30.21      A    C  
ATOM   4402  CG2 THR A 567      -5.471  61.914 -44.955  1.00 30.35      A    C  
ATOM   4403  OG1 THR A 567      -4.885  59.638 -44.728  1.00 28.07      A    O  
ATOM   4404  N   THR A 568      -1.736  62.643 -43.274  1.00 22.17      A    N  
ATOM   4405  CA  THR A 568      -1.100  63.271 -42.105  1.00 32.71      A    C  
ATOM   4406  C   THR A 568      -2.085  63.520 -40.952  1.00 31.22      A    C  
ATOM   4407  O   THR A 568      -3.151  64.053 -41.206  1.00 29.83      A    O  
ATOM   4408  CB  THR A 568      -0.613  64.661 -42.552  1.00 31.45      A    C  
ATOM   4409  CG2 THR A 568       0.638  64.601 -43.427  1.00 30.74      A    C  
ATOM   4410  OG1 THR A 568      -1.611  65.315 -43.321  1.00 28.79      A    O  
ATOM   4411  N   ILE A 569      -1.658  63.302 -39.684  1.00 23.48      A    N  
ATOM   4412  CA  ILE A 569      -1.953  64.216 -38.551  1.00 29.42      A    C  
ATOM   4413  C   ILE A 569      -0.785  64.213 -37.538  1.00 27.64      A    C  
ATOM   4414  O   ILE A 569      -0.098  63.236 -37.298  1.00 27.06      A    O  
ATOM   4415  CB  ILE A 569      -3.328  64.002 -37.847  1.00 28.85      A    C  
ATOM   4416  CG1 ILE A 569      -4.519  64.171 -38.828  1.00 27.71      A    C  
ATOM   4417  CG2 ILE A 569      -3.510  64.998 -36.678  1.00 31.23      A    C  
ATOM   4418  CD1 ILE A 569      -5.923  64.176 -38.230  1.00 28.89      A    C  
ATOM   4419  N   THR A 570      -0.572  65.409 -36.997  1.00 24.80      A    N  
ATOM   4420  CA  THR A 570       0.617  66.015 -36.395  1.00 34.44      A    C  
ATOM   4421  C   THR A 570       0.789  65.773 -34.874  1.00 32.79      A    C  
ATOM   4422  O   THR A 570      -0.121  65.984 -34.095  1.00 31.31      A    O  
ATOM   4423  CB  THR A 570       0.491  67.545 -36.618  1.00 32.42      A    C  
ATOM   4424  CG2 THR A 570       1.806  68.237 -36.921  1.00 30.79      A    C  
ATOM   4425  OG1 THR A 570      -0.351  67.864 -37.710  1.00 29.91      A    O  
ATOM   4426  N   LYS A 571       1.997  65.383 -34.487  1.00 21.79      A    N  
ATOM   4427  CA  LYS A 571       2.898  65.933 -33.431  1.00 31.48      A    C  
ATOM   4428  C   LYS A 571       2.325  66.709 -32.227  1.00 29.48      A    C  
ATOM   4429  O   LYS A 571       1.856  67.833 -32.403  1.00 28.84      A    O  
ATOM   4430  CB  LYS A 571       3.866  66.863 -34.201  1.00 31.11      A    C  
ATOM   4431  CG  LYS A 571       5.274  67.049 -33.617  1.00 28.01      A    C  
ATOM   4432  CD  LYS A 571       6.061  68.010 -34.524  1.00 27.46      A    C  
ATOM   4433  CE  LYS A 571       7.553  67.998 -34.204  1.00 22.93      A    C  
ATOM   4434  NZ  LYS A 571       8.313  68.887 -35.121  1.00 22.21      A    N1+
ATOM   4435  N   VAL A 572       2.636  66.272 -30.991  1.00 21.73      A    N  
ATOM   4436  CA  VAL A 572       3.098  67.123 -29.865  1.00 34.37      A    C  
ATOM   4437  C   VAL A 572       4.090  66.342 -28.978  1.00 32.49      A    C  
ATOM   4438  O   VAL A 572       3.818  65.227 -28.559  1.00 31.17      A    O  
ATOM   4439  CB  VAL A 572       1.958  67.696 -28.979  1.00 31.66      A    C  
ATOM   4440  CG1 VAL A 572       2.517  68.576 -27.833  1.00 28.24      A    C  
ATOM   4441  CG2 VAL A 572       0.983  68.603 -29.743  1.00 32.45      A    C  
ATOM   4442  N   SER A 573       5.238  66.958 -28.718  1.00 27.33      A    N  
ATOM   4443  CA  SER A 573       6.263  66.586 -27.725  1.00 38.14      A    C  
ATOM   4444  C   SER A 573       6.227  67.582 -26.560  1.00 35.73      A    C  
ATOM   4445  O   SER A 573       5.789  68.714 -26.785  1.00 34.62      A    O  
ATOM   4446  CB  SER A 573       7.630  66.649 -28.420  1.00 35.74      A    C  
ATOM   4447  OG  SER A 573       8.705  66.320 -27.570  1.00 31.14      A    O  
ATOM   4448  N   PRO A 574       6.750  67.240 -25.384  1.00 21.95      A    N  
ATOM   4449  CA  PRO A 574       7.693  68.173 -24.771  1.00 31.68      A    C  
ATOM   4450  C   PRO A 574       8.994  67.506 -24.271  1.00 30.81      A    C  
ATOM   4451  O   PRO A 574       9.052  66.338 -23.905  1.00 29.14      A    O  
ATOM   4452  CB  PRO A 574       6.921  68.876 -23.666  1.00 29.05      A    C  
ATOM   4453  CG  PRO A 574       5.876  67.849 -23.228  1.00 28.98      A    C  
ATOM   4454  CD  PRO A 574       5.885  66.767 -24.318  1.00 32.97      A    C  
ATOM   4455  N   GLN A 575      10.047  68.310 -24.295  1.00 26.19      A    N  
ATOM   4456  CA  GLN A 575      11.463  68.072 -23.998  1.00 36.86      A    C  
ATOM   4457  C   GLN A 575      11.818  68.477 -22.522  1.00 35.19      A    C  
ATOM   4458  O   GLN A 575      10.886  68.802 -21.775  1.00 33.96      A    O  
ATOM   4459  CB  GLN A 575      12.218  68.858 -25.101  1.00 33.94      A    C  
ATOM   4460  CG  GLN A 575      13.330  68.071 -25.826  1.00 31.24      A    C  
ATOM   4461  CD  GLN A 575      14.398  68.987 -26.421  1.00 28.30      A    C  
ATOM   4462  NE2 GLN A 575      15.653  68.632 -26.363  1.00 28.69      A    N  
ATOM   4463  OE1 GLN A 575      14.119  70.048 -26.940  1.00 30.32      A    O  
ATOM   4464  N   PRO A 576      13.094  68.431 -22.069  1.00 25.42      A    N  
ATOM   4465  CA  PRO A 576      13.502  67.837 -20.791  1.00 33.33      A    C  
ATOM   4466  C   PRO A 576      14.123  68.827 -19.766  1.00 33.51      A    C  
ATOM   4467  O   PRO A 576      14.348  69.993 -20.083  1.00 32.47      A    O  
ATOM   4468  CB  PRO A 576      14.572  66.841 -21.245  1.00 30.44      A    C  
ATOM   4469  CG  PRO A 576      15.334  67.617 -22.322  1.00 30.43      A    C  
ATOM   4470  CD  PRO A 576      14.320  68.653 -22.807  1.00 35.18      A    C  
ATOM   4471  N   GLN A 577      14.506  68.342 -18.577  1.00 26.64      A    N  
ATOM   4472  CA  GLN A 577      15.480  68.979 -17.654  1.00 34.79      A    C  
ATOM   4473  C   GLN A 577      16.313  67.883 -16.966  1.00 34.10      A    C  
ATOM   4474  O   GLN A 577      15.751  66.952 -16.407  1.00 34.51      A    O  
ATOM   4475  CB  GLN A 577      14.747  69.872 -16.630  1.00 34.23      A    C  
ATOM   4476  CG  GLN A 577      14.497  71.286 -17.173  1.00 32.41      A    C  
ATOM   4477  CD  GLN A 577      13.850  72.238 -16.161  1.00 30.87      A    C  
ATOM   4478  NE2 GLN A 577      14.221  73.489 -16.154  1.00 32.99      A    N  
ATOM   4479  OE1 GLN A 577      12.982  71.877 -15.382  1.00 31.69      A    O  
ATOM   4480  N   GLU A 578      17.611  67.772 -17.252  1.00 21.43      A    N  
ATOM   4481  CA  GLU A 578      18.813  68.303 -16.557  1.00 31.49      A    C  
ATOM   4482  C   GLU A 578      19.088  67.675 -15.171  1.00 31.04      A    C  
ATOM   4483  O   GLU A 578      18.387  67.934 -14.209  1.00 30.52      A    O  
ATOM   4484  CB  GLU A 578      18.927  69.842 -16.554  1.00 31.36      A    C  
ATOM   4485  CG  GLU A 578      19.424  70.376 -17.897  1.00 29.31      A    C  
ATOM   4486  CD  GLU A 578      19.964  71.823 -17.824  1.00 27.67      A    C  
ATOM   4487  OE1 GLU A 578      20.788  72.159 -18.711  1.00 24.86      A    O  
ATOM   4488  OE2 GLU A 578      19.588  72.554 -16.882  1.00 30.11      A    O1-
ATOM   4489  N   ARG A 579      20.043  66.723 -15.121  1.00 26.70      A    N  
ATOM   4490  CA  ARG A 579      21.449  66.786 -14.649  1.00 32.48      A    C  
ATOM   4491  C   ARG A 579      21.657  66.987 -13.136  1.00 30.53      A    C  
ATOM   4492  O   ARG A 579      21.470  68.078 -12.622  1.00 29.53      A    O  
ATOM   4493  CB  ARG A 579      22.324  67.817 -15.386  1.00 31.90      A    C  
ATOM   4494  CG  ARG A 579      22.914  67.314 -16.709  1.00 30.25      A    C  
ATOM   4495  CD  ARG A 579      23.932  68.339 -17.228  1.00 30.49      A    C  
ATOM   4496  NE  ARG A 579      24.533  67.911 -18.501  1.00 27.13      A    N  
ATOM   4497  CZ  ARG A 579      25.574  68.456 -19.093  1.00 25.34      A    C  
ATOM   4498  NH1 ARG A 579      26.205  69.476 -18.578  1.00 24.75      A    N1+
ATOM   4499  NH2 ARG A 579      25.999  67.994 -20.235  1.00 23.80      A    N  
ATOM   4500  N   THR A 580      22.280  66.006 -12.497  1.00 29.08      A    N  
ATOM   4501  CA  THR A 580      23.446  66.192 -11.602  1.00 34.66      A    C  
ATOM   4502  C   THR A 580      24.319  64.935 -11.654  1.00 34.29      A    C  
ATOM   4503  O   THR A 580      23.807  63.818 -11.659  1.00 32.42      A    O  
ATOM   4504  CB  THR A 580      23.087  66.512 -10.146  1.00 31.88      A    C  
ATOM   4505  CG2 THR A 580      23.029  68.010  -9.874  1.00 30.99      A    C  
ATOM   4506  OG1 THR A 580      21.850  65.963  -9.782  1.00 29.31      A    O  
ATOM   4507  N   GLY A 581      25.633  65.094 -11.785  1.00 24.97      A    N  
ATOM   4508  CA  GLY A 581      26.598  64.003 -11.874  1.00 33.12      A    C  
ATOM   4509  C   GLY A 581      27.437  63.841 -10.609  1.00 32.14      A    C  
ATOM   4510  O   GLY A 581      27.503  64.757  -9.799  1.00 30.74      A    O  
ATOM   4511  N   THR A 582      28.136  62.707 -10.515  1.00 29.56      A    N  
ATOM   4512  CA  THR A 582      29.381  62.590  -9.736  1.00 35.26      A    C  
ATOM   4513  C   THR A 582      30.247  61.420 -10.232  1.00 34.18      A    C  
ATOM   4514  O   THR A 582      29.813  60.281 -10.271  1.00 30.86      A    O  
ATOM   4515  CB  THR A 582      29.189  62.461  -8.211  1.00 31.22      A    C  
ATOM   4516  CG2 THR A 582      29.326  63.803  -7.484  1.00 29.37      A    C  
ATOM   4517  OG1 THR A 582      27.932  61.933  -7.867  1.00 28.26      A    O  
ATOM   4518  N   ALA A 583      31.476  61.785 -10.599  1.00 23.60      A    N  
ATOM   4519  CA  ALA A 583      32.786  61.140 -10.435  1.00 33.86      A    C  
ATOM   4520  C   ALA A 583      33.021  59.669 -10.839  1.00 34.65      A    C  
ATOM   4521  O   ALA A 583      32.666  58.721 -10.147  1.00 32.18      A    O  
ATOM   4522  CB  ALA A 583      33.275  61.446  -9.010  1.00 30.63      A    C  
ATOM   4523  N   TRP A 584      33.786  59.513 -11.919  1.00 29.28      A    N  
ATOM   4524  CA  TRP A 584      34.572  58.335 -12.300  1.00 29.63      A    C  
ATOM   4525  C   TRP A 584      35.893  58.267 -11.512  1.00 28.67      A    C  
ATOM   4526  O   TRP A 584      36.600  59.267 -11.405  1.00 25.73      A    O  
ATOM   4527  CB  TRP A 584      34.895  58.439 -13.800  1.00 27.80      A    C  
ATOM   4528  CG  TRP A 584      33.855  57.965 -14.748  1.00 26.08      A    C  
ATOM   4529  CD1 TRP A 584      32.565  58.384 -14.842  1.00 21.85      A    C  
ATOM   4530  CD2 TRP A 584      33.999  56.941 -15.777  1.00 24.31      A    C  
ATOM   4531  CE2 TRP A 584      32.750  56.791 -16.446  1.00 24.40      A    C  
ATOM   4532  CE3 TRP A 584      35.061  56.117 -16.213  1.00 29.00      A    C  
ATOM   4533  NE1 TRP A 584      31.911  57.699 -15.836  1.00 21.87      A    N  
ATOM   4534  CZ2 TRP A 584      32.557  55.870 -17.485  1.00 31.86      A    C  
ATOM   4535  CZ3 TRP A 584      34.879  55.184 -17.258  1.00 28.17      A    C  
ATOM   4536  CH2 TRP A 584      33.642  55.061 -17.890  1.00 29.22      A    C  
ATOM   4537  N   GLY A 585      36.245  57.055 -11.072  1.00 22.89      A    N  
ATOM   4538  CA  GLY A 585      37.602  56.672 -10.692  1.00 28.60      A    C  
ATOM   4539  C   GLY A 585      38.060  55.508 -11.574  1.00 27.93      A    C  
ATOM   4540  O   GLY A 585      37.417  54.468 -11.625  1.00 24.56      A    O  
ATOM   4541  N   SER A 586      39.135  55.724 -12.314  1.00 24.03      A    N  
ATOM   4542  CA  SER A 586      39.824  54.757 -13.169  1.00 33.29      A    C  
ATOM   4543  C   SER A 586      40.612  53.744 -12.340  1.00 32.64      A    C  
ATOM   4544  O   SER A 586      41.427  54.139 -11.508  1.00 29.93      A    O  
ATOM   4545  CB  SER A 586      40.787  55.537 -14.067  1.00 31.33      A    C  
ATOM   4546  OG  SER A 586      41.477  56.500 -13.300  1.00 30.06      A    O  
ATOM   4547  N   GLY A 587      40.435  52.452 -12.636  1.00 26.54      A    N  
ATOM   4548  CA  GLY A 587      41.248  51.374 -12.089  1.00 32.80      A    C  
ATOM   4549  C   GLY A 587      41.388  50.245 -13.109  1.00 32.60      A    C  
ATOM   4550  O   GLY A 587      40.433  49.528 -13.380  1.00 28.54      A    O  
ATOM   4551  N   ASP A 588      42.578  50.149 -13.695  1.00 25.90      A    N  
ATOM   4552  CA  ASP A 588      43.054  49.095 -14.591  1.00 33.31      A    C  
ATOM   4553  C   ASP A 588      43.037  47.735 -13.868  1.00 32.91      A    C  
ATOM   4554  O   ASP A 588      43.633  47.600 -12.793  1.00 30.47      A    O  
ATOM   4555  CB  ASP A 588      44.494  49.461 -15.002  1.00 31.18      A    C  
ATOM   4556  CG  ASP A 588      44.756  49.569 -16.502  1.00 27.51      A    C  
ATOM   4557  OD1 ASP A 588      43.982  48.987 -17.274  1.00 25.75      A    O  
ATOM   4558  OD2 ASP A 588      45.754  50.247 -16.843  1.00 27.60      A    O1-
ATOM   4559  N   ALA A 589      42.382  46.726 -14.445  1.00 26.73      A    N  
ATOM   4560  CA  ALA A 589      42.443  45.351 -13.966  1.00 33.27      A    C  
ATOM   4561  C   ALA A 589      42.958  44.448 -15.093  1.00 32.72      A    C  
ATOM   4562  O   ALA A 589      42.213  44.009 -15.971  1.00 30.62      A    O  
ATOM   4563  CB  ALA A 589      41.092  44.921 -13.391  1.00 31.48      A    C  
ATOM   4564  N   THR A 590      44.261  44.168 -15.076  1.00 28.22      A    N  
ATOM   4565  CA  THR A 590      44.906  43.100 -15.838  1.00 38.29      A    C  
ATOM   4566  C   THR A 590      44.406  41.712 -15.360  1.00 38.52      A    C  
ATOM   4567  O   THR A 590      44.265  41.514 -14.153  1.00 36.66      A    O  
ATOM   4568  CB  THR A 590      46.428  43.159 -15.675  1.00 36.59      A    C  
ATOM   4569  CG2 THR A 590      47.059  44.156 -16.644  1.00 34.95      A    C  
ATOM   4570  OG1 THR A 590      46.791  43.568 -14.373  1.00 32.84      A    O  
ATOM   4571  N   PRO A 591      44.178  40.753 -16.255  1.00 29.77      A    N  
ATOM   4572  CA  PRO A 591      43.736  39.416 -15.870  1.00 36.67      A    C  
ATOM   4573  C   PRO A 591      44.876  38.626 -15.217  1.00 37.17      A    C  
ATOM   4574  O   PRO A 591      45.967  38.485 -15.766  1.00 35.55      A    O  
ATOM   4575  CB  PRO A 591      43.205  38.764 -17.144  1.00 34.36      A    C  
ATOM   4576  CG  PRO A 591      43.977  39.467 -18.257  1.00 34.95      A    C  
ATOM   4577  CD  PRO A 591      44.243  40.865 -17.708  1.00 40.99      A    C  
ATOM   4578  N   VAL A 592      44.600  38.079 -14.041  1.00 31.97      A    N  
ATOM   4579  CA  VAL A 592      45.481  37.159 -13.313  1.00 43.90      A    C  
ATOM   4580  C   VAL A 592      45.458  35.782 -14.010  1.00 43.46      A    C  
ATOM   4581  O   VAL A 592      44.373  35.281 -14.306  1.00 42.18      A    O  
ATOM   4582  CB  VAL A 592      45.042  37.044 -11.839  1.00 42.65      A    C  
ATOM   4583  CG1 VAL A 592      45.905  36.071 -11.034  1.00 38.25      A    C  
ATOM   4584  CG2 VAL A 592      45.120  38.412 -11.146  1.00 44.13      A    C  
ATOM   4585  N   PRO A 593      46.624  35.141 -14.275  1.00 30.44      A    N  
ATOM   4586  CA  PRO A 593      46.662  33.801 -14.848  1.00 42.21      A    C  
ATOM   4587  C   PRO A 593      46.149  32.748 -13.856  1.00 43.47      A    C  
ATOM   4588  O   PRO A 593      46.553  32.728 -12.700  1.00 42.48      A    O  
ATOM   4589  CB  PRO A 593      48.123  33.539 -15.246  1.00 41.44      A    C  
ATOM   4590  CG  PRO A 593      48.817  34.888 -15.107  1.00 43.73      A    C  
ATOM   4591  CD  PRO A 593      47.970  35.651 -14.096  1.00 51.46      A    C  
ATOM   4592  N   LEU A 594      45.282  31.846 -14.338  1.00 29.98      A    N  
ATOM   4593  CA  LEU A 594      44.819  30.668 -13.613  1.00 40.30      A    C  
ATOM   4594  C   LEU A 594      46.004  29.762 -13.214  1.00 38.25      A    C  
ATOM   4595  O   LEU A 594      46.785  29.332 -14.061  1.00 38.12      A    O  
ATOM   4596  CB  LEU A 594      43.826  29.894 -14.514  1.00 40.25      A    C  
ATOM   4597  CG  LEU A 594      42.382  30.440 -14.459  1.00 38.78      A    C  
ATOM   4598  CD1 LEU A 594      41.759  30.487 -15.849  1.00 38.93      A    C  
ATOM   4599  CD2 LEU A 594      41.515  29.555 -13.569  1.00 44.21      A    C  
ATOM   4600  N   ALA A 595      46.114  29.464 -11.927  1.00 36.52      A    N  
ATOM   4601  CA  ALA A 595      47.067  28.491 -11.408  1.00 48.97      A    C  
ATOM   4602  C   ALA A 595      46.648  27.059 -11.796  1.00 47.91      A    C  
ATOM   4603  O   ALA A 595      45.517  26.641 -11.561  1.00 45.45      A    O  
ATOM   4604  CB  ALA A 595      47.182  28.670  -9.893  1.00 46.94      A    C  
ATOM   4605  N   THR A 596      47.578  26.315 -12.380  1.00 33.41      A    N  
ATOM   4606  CA  THR A 596      47.463  24.870 -12.606  1.00 46.07      A    C  
ATOM   4607  C   THR A 596      47.483  24.111 -11.275  1.00 47.30      A    C  
ATOM   4608  O   THR A 596      48.313  24.436 -10.421  1.00 44.17      A    O  
ATOM   4609  CB  THR A 596      48.630  24.369 -13.470  1.00 45.50      A    C  
ATOM   4610  CG2 THR A 596      48.430  24.714 -14.946  1.00 44.69      A    C  
ATOM   4611  OG1 THR A 596      49.832  24.983 -13.063  1.00 42.63      A    O  
ATOM   4612  N   PRO A 597      46.643  23.082 -11.074  1.00 31.06      A    N  
ATOM   4613  CA  PRO A 597      46.662  22.300  -9.848  1.00 38.99      A    C  
ATOM   4614  C   PRO A 597      47.908  21.404  -9.793  1.00 39.85      A    C  
ATOM   4615  O   PRO A 597      48.129  20.547 -10.640  1.00 37.87      A    O  
ATOM   4616  CB  PRO A 597      45.353  21.505  -9.844  1.00 37.23      A    C  
ATOM   4617  CG  PRO A 597      45.018  21.354 -11.335  1.00 38.86      A    C  
ATOM   4618  CD  PRO A 597      45.597  22.616 -11.970  1.00 46.00      A    C  
ATOM   4619  N   VAL A 598      48.740  21.620  -8.765  1.00 32.79      A    N  
ATOM   4620  CA  VAL A 598      49.847  20.737  -8.403  1.00 47.36      A    C  
ATOM   4621  C   VAL A 598      49.318  19.731  -7.375  1.00 48.32      A    C  
ATOM   4622  O   VAL A 598      49.017  20.101  -6.244  1.00 43.45      A    O  
ATOM   4623  CB  VAL A 598      51.052  21.546  -7.859  1.00 44.35      A    C  
ATOM   4624  CG1 VAL A 598      52.215  20.624  -7.476  1.00 38.12      A    C  
ATOM   4625  CG2 VAL A 598      51.567  22.540  -8.909  1.00 42.36      A    C  
ATOM   4626  N   ASN A 599      49.211  18.470  -7.770  1.00 32.01      A    N  
ATOM   4627  CA  ASN A 599      48.952  17.373  -6.845  1.00 40.79      A    C  
ATOM   4628  C   ASN A 599      50.242  17.007  -6.099  1.00 38.89      A    C  
ATOM   4629  O   ASN A 599      51.048  16.232  -6.609  1.00 37.26      A    O  
ATOM   4630  CB  ASN A 599      48.372  16.160  -7.615  1.00 38.79      A    C  
ATOM   4631  CG  ASN A 599      46.885  16.244  -7.877  1.00 34.88      A    C  
ATOM   4632  ND2 ASN A 599      46.388  15.498  -8.835  1.00 34.83      A    N  
ATOM   4633  OD1 ASN A 599      46.139  16.936  -7.213  1.00 33.37      A    O  
ATOM   4634  N   GLU A 600      50.440  17.531  -4.885  1.00 21.58      A    N  
ATOM   4635  CA  GLU A 600      51.404  16.996  -3.930  1.00 35.37      A    C  
ATOM   4636  C   GLU A 600      50.709  16.023  -2.965  1.00 34.11      A    C  
ATOM   4637  O   GLU A 600      50.011  16.418  -2.035  1.00 32.49      A    O  
ATOM   4638  CB  GLU A 600      52.152  18.097  -3.158  1.00 37.63      A    C  
ATOM   4639  CG  GLU A 600      53.304  18.728  -3.956  1.00 36.74      A    C  
ATOM   4640  CD  GLU A 600      54.227  19.616  -3.094  1.00 34.97      A    C  
ATOM   4641  OE1 GLU A 600      55.289  20.009  -3.628  1.00 31.91      A    O  
ATOM   4642  OE2 GLU A 600      53.904  19.871  -1.917  1.00 35.57      A    O1-
ATOM   4643  N   TYR A 601      50.946  14.726  -3.170  1.00 28.83      A    N  
ATOM   4644  CA  TYR A 601      50.679  13.716  -2.156  1.00 34.78      A    C  
ATOM   4645  C   TYR A 601      51.721  13.842  -1.035  1.00 31.74      A    C  
ATOM   4646  O   TYR A 601      52.881  13.453  -1.212  1.00 30.75      A    O  
ATOM   4647  CB  TYR A 601      50.714  12.311  -2.778  1.00 35.54      A    C  
ATOM   4648  CG  TYR A 601      49.470  11.941  -3.558  1.00 36.51      A    C  
ATOM   4649  CD1 TYR A 601      48.403  11.291  -2.905  1.00 34.84      A    C  
ATOM   4650  CD2 TYR A 601      49.372  12.241  -4.931  1.00 36.88      A    C  
ATOM   4651  CE1 TYR A 601      47.247  10.929  -3.619  1.00 31.87      A    C  
ATOM   4652  CE2 TYR A 601      48.208  11.884  -5.650  1.00 34.67      A    C  
ATOM   4653  CZ  TYR A 601      47.149  11.223  -4.993  1.00 36.03      A    C  
ATOM   4654  OH  TYR A 601      46.031  10.880  -5.684  1.00 37.74      A    O  
ATOM   4655  N   LYS A 602      51.332  14.342   0.138  1.00 23.08      A    N  
ATOM   4656  CA  LYS A 602      52.135  14.223   1.359  1.00 33.96      A    C  
ATOM   4657  C   LYS A 602      51.754  12.958   2.119  1.00 31.68      A    C  
ATOM   4658  O   LYS A 602      50.715  12.875   2.758  1.00 30.33      A    O  
ATOM   4659  CB  LYS A 602      52.056  15.480   2.242  1.00 35.44      A    C  
ATOM   4660  CG  LYS A 602      53.000  16.561   1.693  1.00 34.52      A    C  
ATOM   4661  CD  LYS A 602      53.057  17.792   2.609  1.00 34.68      A    C  
ATOM   4662  CE  LYS A 602      54.048  18.790   1.998  1.00 30.46      A    C  
ATOM   4663  NZ  LYS A 602      54.070  20.068   2.730  1.00 26.89      A    N1+
ATOM   4664  N   VAL A 603      52.659  11.984   2.071  1.00 21.54      A    N  
ATOM   4665  CA  VAL A 603      52.747  10.850   2.986  1.00 29.46      A    C  
ATOM   4666  C   VAL A 603      53.659  11.242   4.148  1.00 27.65      A    C  
ATOM   4667  O   VAL A 603      54.845  11.486   3.944  1.00 25.57      A    O  
ATOM   4668  CB  VAL A 603      53.275   9.562   2.298  1.00 27.92      A    C  
ATOM   4669  CG1 VAL A 603      52.286   8.411   2.498  1.00 25.03      A    C  
ATOM   4670  CG2 VAL A 603      53.561   9.695   0.790  1.00 28.89      A    C  
ATOM   4671  N   SER A 604      53.116  11.302   5.358  1.00 25.84      A    N  
ATOM   4672  CA  SER A 604      53.840  11.232   6.628  1.00 35.00      A    C  
ATOM   4673  C   SER A 604      52.810  10.859   7.704  1.00 32.56      A    C  
ATOM   4674  O   SER A 604      51.717  11.412   7.698  1.00 30.03      A    O  
ATOM   4675  CB  SER A 604      54.534  12.562   6.961  1.00 32.35      A    C  
ATOM   4676  OG  SER A 604      53.618  13.630   7.046  1.00 29.63      A    O  
ATOM   4677  N   GLY A 605      52.989   9.880   8.572  1.00 21.94      A    N  
ATOM   4678  CA  GLY A 605      54.202   9.439   9.249  1.00 30.78      A    C  
ATOM   4679  C   GLY A 605      53.969   9.658  10.742  1.00 29.63      A    C  
ATOM   4680  O   GLY A 605      53.940  10.787  11.197  1.00 25.91      A    O  
ATOM   4681  N   PHE A 606      53.747   8.571  11.458  1.00 21.51      A    N  
ATOM   4682  CA  PHE A 606      53.590   8.425  12.908  1.00 28.02      A    C  
ATOM   4683  C   PHE A 606      54.367   9.434  13.779  1.00 26.63      A    C  
ATOM   4684  O   PHE A 606      55.559   9.635  13.557  1.00 24.28      A    O  
ATOM   4685  CB  PHE A 606      54.116   7.014  13.250  1.00 25.73      A    C  
ATOM   4686  CG  PHE A 606      53.063   5.964  13.529  1.00 24.62      A    C  
ATOM   4687  CD1 PHE A 606      52.858   5.533  14.855  1.00 22.16      A    C  
ATOM   4688  CD2 PHE A 606      52.312   5.398  12.485  1.00 23.76      A    C  
ATOM   4689  CE1 PHE A 606      51.916   4.532  15.133  1.00 21.62      A    C  
ATOM   4690  CE2 PHE A 606      51.360   4.398  12.766  1.00 23.26      A    C  
ATOM   4691  CZ  PHE A 606      51.168   3.961  14.096  1.00 26.39      A    C  
ATOM   4692  N   GLY A 607      53.730   9.918  14.861  1.00 20.96      A    N  
ATOM   4693  CA  GLY A 607      54.459  10.570  15.956  1.00 31.30      A    C  
ATOM   4694  C   GLY A 607      53.619  11.177  17.083  1.00 30.78      A    C  
ATOM   4695  O   GLY A 607      53.261  12.342  17.012  1.00 26.61      A    O  
ATOM   4696  N   ALA A 608      53.434  10.385  18.148  1.00 25.62      A    N  
ATOM   4697  CA  ALA A 608      53.333  10.792  19.563  1.00 34.37      A    C  
ATOM   4698  C   ALA A 608      52.125  11.627  20.061  1.00 33.22      A    C  
ATOM   4699  O   ALA A 608      52.067  12.841  19.905  1.00 29.96      A    O  
ATOM   4700  CB  ALA A 608      54.675  11.409  19.977  1.00 32.07      A    C  
ATOM   4701  N   ALA A 609      51.300  10.981  20.879  1.00 23.37      A    N  
ATOM   4702  CA  ALA A 609      50.560  11.592  21.986  1.00 31.95      A    C  
ATOM   4703  C   ALA A 609      50.712  10.718  23.257  1.00 30.84      A    C  
ATOM   4704  O   ALA A 609      50.891   9.503  23.132  1.00 29.00      A    O  
ATOM   4705  CB  ALA A 609      49.101  11.814  21.582  1.00 29.59      A    C  
ATOM   4706  N   PRO A 610      50.756  11.323  24.470  1.00 20.32      A    N  
ATOM   4707  CA  PRO A 610      51.282  10.682  25.669  1.00 28.56      A    C  
ATOM   4708  C   PRO A 610      50.298   9.752  26.391  1.00 29.35      A    C  
ATOM   4709  O   PRO A 610      49.082   9.903  26.339  1.00 27.42      A    O  
ATOM   4710  CB  PRO A 610      51.744  11.841  26.562  1.00 27.28      A    C  
ATOM   4711  CG  PRO A 610      50.755  12.945  26.215  1.00 27.59      A    C  
ATOM   4712  CD  PRO A 610      50.478  12.721  24.733  1.00 33.21      A    C  
ATOM   4713  N   VAL A 611      50.895   8.817  27.102  1.00 22.52      A    N  
ATOM   4714  CA  VAL A 611      50.280   7.763  27.917  1.00 28.21      A    C  
ATOM   4715  C   VAL A 611      49.630   8.326  29.187  1.00 27.42      A    C  
ATOM   4716  O   VAL A 611      50.284   9.040  29.946  1.00 26.20      A    O  
ATOM   4717  CB  VAL A 611      51.391   6.757  28.296  1.00 27.07      A    C  
ATOM   4718  CG1 VAL A 611      50.919   5.628  29.207  1.00 23.85      A    C  
ATOM   4719  CG2 VAL A 611      52.012   6.108  27.035  1.00 27.15      A    C  
ATOM   4720  N   ALA A 612      48.398   7.906  29.469  1.00 21.39      A    N  
ATOM   4721  CA  ALA A 612      47.866   7.826  30.824  1.00 28.91      A    C  
ATOM   4722  C   ALA A 612      47.199   6.450  31.028  1.00 27.83      A    C  
ATOM   4723  O   ALA A 612      46.232   6.090  30.372  1.00 25.78      A    O  
ATOM   4724  CB  ALA A 612      46.938   9.003  31.114  1.00 26.81      A    C  
ATOM   4725  N   SER A 613      47.803   5.686  31.916  1.00 21.84      A    N  
ATOM   4726  CA  SER A 613      47.363   4.441  32.571  1.00 32.18      A    C  
ATOM   4727  C   SER A 613      45.949   4.539  33.177  1.00 31.36      A    C  
ATOM   4728  O   SER A 613      45.596   5.602  33.673  1.00 28.92      A    O  
ATOM   4729  CB  SER A 613      48.359   4.250  33.729  1.00 30.89      A    C  
ATOM   4730  OG  SER A 613      48.519   5.479  34.440  1.00 28.99      A    O  
ATOM   4731  N   GLY A 614      45.121   3.520  33.293  1.00 19.82      A    N  
ATOM   4732  CA  GLY A 614      45.298   2.071  33.181  1.00 29.15      A    C  
ATOM   4733  C   GLY A 614      44.073   1.337  33.784  1.00 27.34      A    C  
ATOM   4734  O   GLY A 614      43.216   1.982  34.379  1.00 23.89      A    O  
ATOM   4735  N   PHE A 615      44.079   0.007  33.693  1.00 20.20      A    N  
ATOM   4736  CA  PHE A 615      43.113  -1.026  34.129  1.00 24.74      A    C  
ATOM   4737  C   PHE A 615      41.865  -1.183  33.228  1.00 23.74      A    C  
ATOM   4738  O   PHE A 615      41.020  -0.313  33.187  1.00 21.96      A    O  
ATOM   4739  CB  PHE A 615      42.761  -0.878  35.626  1.00 22.94      A    C  
ATOM   4740  CG  PHE A 615      43.857  -1.361  36.547  1.00 21.85      A    C  
ATOM   4741  CD1 PHE A 615      43.805  -2.682  37.048  1.00 19.58      A    C  
ATOM   4742  CD2 PHE A 615      44.940  -0.541  36.891  1.00 21.25      A    C  
ATOM   4743  CE1 PHE A 615      44.819  -3.164  37.885  1.00 20.41      A    C  
ATOM   4744  CE2 PHE A 615      45.968  -1.029  37.723  1.00 22.14      A    C  
ATOM   4745  CZ  PHE A 615      45.900  -2.341  38.212  1.00 25.43      A    C  
ATOM   4746  N   GLY A 616      41.686  -2.222  32.428  1.00 21.06      A    N  
ATOM   4747  CA  GLY A 616      41.968  -3.665  32.574  1.00 29.50      A    C  
ATOM   4748  C   GLY A 616      40.609  -4.394  32.549  1.00 29.15      A    C  
ATOM   4749  O   GLY A 616      39.707  -3.936  33.229  1.00 26.19      A    O  
ATOM   4750  N   GLN A 617      40.295  -5.452  31.823  1.00 21.37      A    N  
ATOM   4751  CA  GLN A 617      41.018  -6.431  31.019  1.00 27.18      A    C  
ATOM   4752  C   GLN A 617      39.987  -7.143  30.102  1.00 25.42      A    C  
ATOM   4753  O   GLN A 617      38.859  -7.392  30.517  1.00 24.51      A    O  
ATOM   4754  CB  GLN A 617      41.648  -7.475  31.974  1.00 26.85      A    C  
ATOM   4755  CG  GLN A 617      43.164  -7.619  31.852  1.00 26.61      A    C  
ATOM   4756  CD  GLN A 617      43.757  -8.528  32.921  1.00 25.42      A    C  
ATOM   4757  NE2 GLN A 617      44.974  -9.004  32.758  1.00 26.14      A    N  
ATOM   4758  OE1 GLN A 617      43.160  -8.825  33.940  1.00 25.28      A    O  
ATOM   4759  N   PHE A 618      40.410  -7.459  28.883  1.00 18.85      A    N  
ATOM   4760  CA  PHE A 618      39.802  -8.420  27.941  1.00 25.88      A    C  
ATOM   4761  C   PHE A 618      39.699  -9.831  28.575  1.00 24.09      A    C  
ATOM   4762  O   PHE A 618      40.381 -10.109  29.567  1.00 22.19      A    O  
ATOM   4763  CB  PHE A 618      40.709  -8.403  26.700  1.00 23.91      A    C  
ATOM   4764  CG  PHE A 618      40.618  -7.178  25.818  1.00 22.99      A    C  
ATOM   4765  CD1 PHE A 618      39.816  -7.211  24.655  1.00 21.70      A    C  
ATOM   4766  CD2 PHE A 618      41.359  -6.008  26.115  1.00 24.12      A    C  
ATOM   4767  CE1 PHE A 618      39.749  -6.092  23.814  1.00 22.36      A    C  
ATOM   4768  CE2 PHE A 618      41.279  -4.892  25.266  1.00 24.94      A    C  
ATOM   4769  CZ  PHE A 618      40.479  -4.937  24.111  1.00 26.84      A    C  
ATOM   4770  N   ALA A 619      38.932 -10.819  28.115  1.00 21.37      A    N  
ATOM   4771  CA  ALA A 619      38.839 -11.287  26.737  1.00 28.43      A    C  
ATOM   4772  C   ALA A 619      37.698 -12.316  26.546  1.00 27.38      A    C  
ATOM   4773  O   ALA A 619      37.404 -13.115  27.431  1.00 25.24      A    O  
ATOM   4774  CB  ALA A 619      40.166 -11.989  26.391  1.00 26.09      A    C  
ATOM   4775  N   SER A 620      37.161 -12.335  25.337  1.00 20.54      A    N  
ATOM   4776  CA  SER A 620      36.536 -13.490  24.696  1.00 30.12      A    C  
ATOM   4777  C   SER A 620      37.625 -14.387  24.099  1.00 29.27      A    C  
ATOM   4778  O   SER A 620      38.576 -13.868  23.506  1.00 26.94      A    O  
ATOM   4779  CB  SER A 620      35.633 -12.961  23.580  1.00 26.83      A    C  
ATOM   4780  OG  SER A 620      35.165 -13.984  22.732  1.00 24.42      A    O  
ATOM   4781  N   SER A 621      37.480 -15.709  24.179  1.00 19.76      A    N  
ATOM   4782  CA  SER A 621      38.134 -16.621  23.242  1.00 31.22      A    C  
ATOM   4783  C   SER A 621      37.341 -17.917  23.066  1.00 29.47      A    C  
ATOM   4784  O   SER A 621      36.963 -18.574  24.024  1.00 25.99      A    O  
ATOM   4785  CB  SER A 621      39.597 -16.912  23.611  1.00 27.25      A    C  
ATOM   4786  OG  SER A 621      39.706 -17.512  24.882  1.00 25.08      A    O  
ATOM   4787  N   ASN A 622      37.123 -18.242  21.798  1.00 16.84      A    N  
ATOM   4788  CA  ASN A 622      36.677 -19.511  21.244  1.00 28.95      A    C  
ATOM   4789  C   ASN A 622      37.514 -20.721  21.670  1.00 28.31      A    C  
ATOM   4790  O   ASN A 622      38.727 -20.594  21.831  1.00 25.22      A    O  
ATOM   4791  CB  ASN A 622      36.846 -19.390  19.709  1.00 25.76      A    C  
ATOM   4792  CG  ASN A 622      35.714 -18.709  18.982  1.00 21.79      A    C  
ATOM   4793  ND2 ASN A 622      35.959 -18.158  17.818  1.00 22.75      A    N  
ATOM   4794  OD1 ASN A 622      34.583 -18.710  19.409  1.00 19.55      A    O  
ATOM   4795  N   GLY A 623      36.892 -21.896  21.620  1.00 20.63      A    N  
ATOM   4796  CA  GLY A 623      37.575 -23.053  21.036  1.00 32.71      A    C  
ATOM   4797  C   GLY A 623      37.330 -24.422  21.681  1.00 30.93      A    C  
ATOM   4798  O   GLY A 623      37.948 -24.766  22.674  1.00 27.65      A    O  
ATOM   4799  N   THR A 624      36.535 -25.228  20.977  1.00 22.51      A    N  
ATOM   4800  CA  THR A 624      36.772 -26.663  20.711  1.00 35.42      A    C  
ATOM   4801  C   THR A 624      36.597 -27.751  21.796  1.00 33.99      A    C  
ATOM   4802  O   THR A 624      37.416 -27.936  22.682  1.00 29.63      A    O  
ATOM   4803  CB  THR A 624      38.091 -26.898  19.945  1.00 30.51      A    C  
ATOM   4804  CG2 THR A 624      38.007 -26.417  18.506  1.00 29.09      A    C  
ATOM   4805  OG1 THR A 624      39.166 -26.231  20.541  1.00 27.64      A    O  
ATOM   4806  N   SER A 625      35.640 -28.627  21.489  1.00 20.85      A    N  
ATOM   4807  CA  SER A 625      35.719 -30.108  21.440  1.00 34.04      A    C  
ATOM   4808  C   SER A 625      35.670 -30.940  22.729  1.00 32.88      A    C  
ATOM   4809  O   SER A 625      36.527 -30.851  23.590  1.00 30.12      A    O  
ATOM   4810  CB  SER A 625      36.907 -30.570  20.579  1.00 30.41      A    C  
ATOM   4811  OG  SER A 625      38.145 -30.281  21.176  1.00 27.55      A    O  
ATOM   4812  N   GLY A 626      34.757 -31.918  22.728  1.00 24.20      A    N  
ATOM   4813  CA  GLY A 626      35.094 -33.248  23.253  1.00 38.00      A    C  
ATOM   4814  C   GLY A 626      34.094 -33.930  24.199  1.00 35.69      A    C  
ATOM   4815  O   GLY A 626      34.161 -33.745  25.399  1.00 32.35      A    O  
ATOM   4816  N   ARG A 627      33.263 -34.820  23.621  1.00 24.79      A    N  
ATOM   4817  CA  ARG A 627      32.882 -36.175  24.100  1.00 32.12      A    C  
ATOM   4818  C   ARG A 627      32.445 -36.458  25.553  1.00 30.11      A    C  
ATOM   4819  O   ARG A 627      33.220 -36.290  26.487  1.00 28.15      A    O  
ATOM   4820  CB  ARG A 627      34.062 -37.134  23.790  1.00 29.53      A    C  
ATOM   4821  CG  ARG A 627      34.142 -37.579  22.327  1.00 27.05      A    C  
ATOM   4822  CD  ARG A 627      35.307 -38.566  22.166  1.00 25.36      A    C  
ATOM   4823  NE  ARG A 627      35.235 -39.290  20.886  1.00 24.81      A    N  
ATOM   4824  CZ  ARG A 627      35.820 -40.446  20.602  1.00 24.15      A    C  
ATOM   4825  NH1 ARG A 627      36.593 -41.055  21.459  1.00 23.85      A    N1+
ATOM   4826  NH2 ARG A 627      35.640 -41.018  19.443  1.00 26.04      A    N  
ATOM   4827  N   GLY A 628      31.340 -37.223  25.636  1.00 23.65      A    N  
ATOM   4828  CA  GLY A 628      31.139 -38.349  26.582  1.00 36.60      A    C  
ATOM   4829  C   GLY A 628      30.124 -38.061  27.693  1.00 34.12      A    C  
ATOM   4830  O   GLY A 628      30.368 -37.196  28.507  1.00 31.02      A    O  
ATOM   4831  N   SER A 629      28.891 -38.580  27.720  1.00 20.78      A    N  
ATOM   4832  CA  SER A 629      28.411 -39.974  27.834  1.00 35.03      A    C  
ATOM   4833  C   SER A 629      28.138 -40.398  29.291  1.00 32.18      A    C  
ATOM   4834  O   SER A 629      29.044 -40.320  30.116  1.00 28.91      A    O  
ATOM   4835  CB  SER A 629      29.263 -41.033  27.122  1.00 31.88      A    C  
ATOM   4836  OG  SER A 629      28.462 -42.125  26.699  1.00 28.67      A    O  
ATOM   4837  N   TYR A 630      26.916 -40.938  29.530  1.00 23.11      A    N  
ATOM   4838  CA  TYR A 630      26.393 -41.602  30.740  1.00 37.61      A    C  
ATOM   4839  C   TYR A 630      26.187 -40.695  31.978  1.00 35.36      A    C  
ATOM   4840  O   TYR A 630      27.001 -39.842  32.266  1.00 32.12      A    O  
ATOM   4841  CB  TYR A 630      27.222 -42.863  31.050  1.00 32.66      A    C  
ATOM   4842  CG  TYR A 630      27.343 -43.836  29.884  1.00 30.87      A    C  
ATOM   4843  CD1 TYR A 630      26.290 -44.728  29.601  1.00 28.96      A    C  
ATOM   4844  CD2 TYR A 630      28.485 -43.828  29.061  1.00 31.15      A    C  
ATOM   4845  CE1 TYR A 630      26.380 -45.602  28.504  1.00 29.38      A    C  
ATOM   4846  CE2 TYR A 630      28.574 -44.700  27.952  1.00 35.41      A    C  
ATOM   4847  CZ  TYR A 630      27.518 -45.583  27.677  1.00 37.87      A    C  
ATOM   4848  OH  TYR A 630      27.599 -46.413  26.607  1.00 36.49      A    O  
ATOM   4849  N   GLY A 631      25.148 -40.812  32.792  1.00 24.25      A    N  
ATOM   4850  CA  GLY A 631      24.038 -41.752  32.915  1.00 40.05      A    C  
ATOM   4851  C   GLY A 631      23.540 -41.741  34.372  1.00 36.98      A    C  
ATOM   4852  O   GLY A 631      24.354 -41.651  35.287  1.00 33.10      A    O  
ATOM   4853  N   GLY A 632      22.226 -41.869  34.584  1.00 23.75      A    N  
ATOM   4854  CA  GLY A 632      21.660 -42.528  35.776  1.00 38.76      A    C  
ATOM   4855  C   GLY A 632      21.467 -41.751  37.086  1.00 36.49      A    C  
ATOM   4856  O   GLY A 632      22.373 -41.641  37.891  1.00 33.13      A    O  
ATOM   4857  N   GLY A 633      20.213 -41.437  37.387  1.00 20.25      A    N  
ATOM   4858  CA  GLY A 633      19.476 -42.134  38.460  1.00 36.03      A    C  
ATOM   4859  C   GLY A 633      19.463 -41.587  39.898  1.00 33.96      A    C  
ATOM   4860  O   GLY A 633      20.494 -41.534  40.560  1.00 31.37      A    O  
ATOM   4861  N   ARG A 634      18.227 -41.449  40.424  1.00 23.17      A    N  
ATOM   4862  CA  ARG A 634      17.772 -41.525  41.835  1.00 37.43      A    C  
ATOM   4863  C   ARG A 634      18.198 -40.346  42.747  1.00 34.93      A    C  
ATOM   4864  O   ARG A 634      19.326 -39.907  42.672  1.00 31.83      A    O  
ATOM   4865  CB  ARG A 634      18.203 -42.873  42.448  1.00 34.41      A    C  
ATOM   4866  CG  ARG A 634      17.615 -44.100  41.719  1.00 31.83      A    C  
ATOM   4867  CD  ARG A 634      18.101 -45.396  42.376  1.00 28.96      A    C  
ATOM   4868  NE  ARG A 634      17.443 -46.589  41.794  1.00 28.35      A    N  
ATOM   4869  CZ  ARG A 634      17.399 -47.804  42.323  1.00 27.27      A    C  
ATOM   4870  NH1 ARG A 634      17.992 -48.079  43.442  1.00 28.09      A    N1+
ATOM   4871  NH2 ARG A 634      16.752 -48.757  41.726  1.00 31.68      A    N  
ATOM   4872  N   GLY A 635      17.387 -39.812  43.644  1.00 20.50      A    N  
ATOM   4873  CA  GLY A 635      16.117 -40.208  44.276  1.00 36.49      A    C  
ATOM   4874  C   GLY A 635      16.154 -39.785  45.761  1.00 34.00      A    C  
ATOM   4875  O   GLY A 635      17.227 -39.789  46.353  1.00 31.26      A    O  
ATOM   4876  N   GLY A 636      15.002 -39.475  46.364  1.00 20.26      A    N  
ATOM   4877  CA  GLY A 636      14.792 -39.320  47.814  1.00 38.29      A    C  
ATOM   4878  C   GLY A 636      14.790 -37.865  48.317  1.00 36.30      A    C  
ATOM   4879  O   GLY A 636      15.785 -37.184  48.186  1.00 32.97      A    O  
ATOM   4880  N   ASP A 637      13.669 -37.309  48.725  1.00 20.89      A    N  
ATOM   4881  CA  ASP A 637      12.829 -37.567  49.922  1.00 38.84      A    C  
ATOM   4882  C   ASP A 637      13.296 -36.881  51.220  1.00 36.50      A    C  
ATOM   4883  O   ASP A 637      14.462 -36.954  51.603  1.00 34.21      A    O  
ATOM   4884  CB  ASP A 637      12.494 -39.051  50.201  1.00 36.26      A    C  
ATOM   4885  CG  ASP A 637      11.198 -39.534  49.555  1.00 32.72      A    C  
ATOM   4886  OD1 ASP A 637      10.246 -38.713  49.464  1.00 32.12      A    O  
ATOM   4887  OD2 ASP A 637      11.142 -40.739  49.215  1.00 35.40      A    O1-
ATOM   4888  N   ARG A 638      12.279 -36.383  51.954  1.00 22.60      A    N  
ATOM   4889  CA  ARG A 638      12.215 -35.812  53.327  1.00 38.20      A    C  
ATOM   4890  C   ARG A 638      12.247 -34.280  53.364  1.00 35.31      A    C  
ATOM   4891  O   ARG A 638      13.155 -33.684  52.825  1.00 32.87      A    O  
ATOM   4892  CB  ARG A 638      13.269 -36.415  54.272  1.00 36.05      A    C  
ATOM   4893  CG  ARG A 638      13.179 -37.942  54.391  1.00 34.06      A    C  
ATOM   4894  CD  ARG A 638      14.344 -38.471  55.231  1.00 32.63      A    C  
ATOM   4895  NE  ARG A 638      14.296 -39.938  55.345  1.00 31.39      A    N  
ATOM   4896  CZ  ARG A 638      15.131 -40.700  56.030  1.00 29.93      A    C  
ATOM   4897  NH1 ARG A 638      16.127 -40.194  56.699  1.00 30.73      A    N1+
ATOM   4898  NH2 ARG A 638      14.980 -41.993  56.055  1.00 32.66      A    N  
ATOM   4899  N   GLY A 639      11.295 -33.570  53.990  1.00 22.21      A    N  
ATOM   4900  CA  GLY A 639      10.216 -33.947  54.915  1.00 39.75      A    C  
ATOM   4901  C   GLY A 639      10.289 -33.116  56.206  1.00 38.34      A    C  
ATOM   4902  O   GLY A 639      11.357 -33.043  56.803  1.00 34.80      A    O  
ATOM   4903  N   GLY A 640       9.154 -32.567  56.650  1.00 22.16      A    N  
ATOM   4904  CA  GLY A 640       8.926 -31.989  57.989  1.00 38.40      A    C  
ATOM   4905  C   GLY A 640       8.497 -30.513  57.968  1.00 36.36      A    C  
ATOM   4906  O   GLY A 640       9.285 -29.682  57.561  1.00 33.72      A    O  
ATOM   4907  N   ARG A 641       7.221 -30.118  58.141  1.00 19.25      A    N  
ATOM   4908  CA  ARG A 641       6.331 -30.168  59.329  1.00 33.20      A    C  
ATOM   4909  C   ARG A 641       6.687 -29.210  60.477  1.00 30.63      A    C  
ATOM   4910  O   ARG A 641       7.745 -29.350  61.077  1.00 29.16      A    O  
ATOM   4911  CB  ARG A 641       6.050 -31.576  59.898  1.00 31.73      A    C  
ATOM   4912  CG  ARG A 641       4.841 -32.284  59.258  1.00 29.80      A    C  
ATOM   4913  CD  ARG A 641       4.421 -33.500  60.115  1.00 28.54      A    C  
ATOM   4914  NE  ARG A 641       3.262 -34.210  59.542  1.00 27.20      A    N  
ATOM   4915  CZ  ARG A 641       2.419 -35.017  60.186  1.00 26.28      A    C  
ATOM   4916  NH1 ARG A 641       2.529 -35.263  61.460  1.00 26.16      A    N1+
ATOM   4917  NH2 ARG A 641       1.446 -35.604  59.545  1.00 27.98      A    N  
ATOM   4918  N   GLY A 642       5.695 -28.399  60.844  1.00 22.90      A    N  
ATOM   4919  CA  GLY A 642       5.492 -27.723  62.136  1.00 38.29      A    C  
ATOM   4920  C   GLY A 642       5.152 -26.238  61.952  1.00 35.47      A    C  
ATOM   4921  O   GLY A 642       6.036 -25.491  61.588  1.00 32.55      A    O  
ATOM   4922  N   ALA A 643       3.897 -25.736  61.945  1.00 24.12      A    N  
ATOM   4923  CA  ALA A 643       2.754 -25.871  62.860  1.00 38.65      A    C  
ATOM   4924  C   ALA A 643       2.885 -25.068  64.173  1.00 35.69      A    C  
ATOM   4925  O   ALA A 643       3.918 -25.132  64.841  1.00 32.75      A    O  
ATOM   4926  CB  ALA A 643       2.285 -27.321  63.072  1.00 35.55      A    C  
ATOM   4927  N   TYR A 644       1.728 -24.432  64.537  1.00 19.56      A    N  
ATOM   4928  CA  TYR A 644       1.373 -23.670  65.754  1.00 39.91      A    C  
ATOM   4929  C   TYR A 644       1.792 -22.183  65.765  1.00 37.28      A    C  
ATOM   4930  O   TYR A 644       2.924 -21.865  65.453  1.00 33.51      A    O  
ATOM   4931  CB  TYR A 644       1.817 -24.415  67.029  1.00 34.52      A    C  
ATOM   4932  CG  TYR A 644       1.461 -25.892  67.059  1.00 32.66      A    C  
ATOM   4933  CD1 TYR A 644       0.137 -26.290  67.307  1.00 29.92      A    C  
ATOM   4934  CD2 TYR A 644       2.448 -26.870  66.798  1.00 32.21      A    C  
ATOM   4935  CE1 TYR A 644      -0.212 -27.652  67.286  1.00 30.08      A    C  
ATOM   4936  CE2 TYR A 644       2.102 -28.230  66.769  1.00 37.98      A    C  
ATOM   4937  CZ  TYR A 644       0.767 -28.625  67.015  1.00 40.77      A    C  
ATOM   4938  OH  TYR A 644       0.441 -29.929  66.991  1.00 39.44      A    O
[truncated: 26,985 more chars]
