# Supplementary material for: Phase separation of PGL-3 driven by structured domains that oligomerize and interact with RGG motifs
Source: EMBO Rep. 2026 Mar 20;27(8):2061–87. doi: 10.1038/s44319-026-00730-7 (PMC13121748; doi:10.1038/s44319-026-00730-7)
Supplement: Supplementary file 5 — Source data Fig. 1 [file 44319_2026_730_MOESM5_ESM.zip › Figure 1/1B/Structures_from_FL_monomer/model_0_IDR.pdb]

ATOM      1  N   SER A 448       9.565 -13.539 -30.944  1.00 94.28      A    N  
ATOM      2  CA  SER A 448       9.689 -13.711 -29.491  1.00 92.23      A    C  
ATOM      3  C   SER A 448       8.493 -14.439 -28.853  1.00 90.23      A    C  
ATOM      4  O   SER A 448       8.627 -15.022 -27.780  1.00 84.64      A    O  
ATOM      5  CB  SER A 448       9.907 -12.357 -28.807  1.00 91.72      A    C  
ATOM      6  OG  SER A 448       8.691 -11.644 -28.653  1.00 82.10      A    O  
ATOM      7  N   SER A 449       7.325 -14.411 -29.515  1.00 89.90      A    N  
ATOM      8  CA  SER A 449       6.102 -15.087 -29.059  1.00 85.66      A    C  
ATOM      9  C   SER A 449       6.077 -16.564 -29.445  1.00 82.47      A    C  
ATOM     10  O   SER A 449       5.488 -17.373 -28.745  1.00 75.11      A    O  
ATOM     11  CB  SER A 449       4.872 -14.370 -29.620  1.00 81.95      A    C  
ATOM     12  OG  SER A 449       4.906 -12.992 -29.282  1.00 72.22      A    O  
ATOM     13  N   SER A 450       6.765 -16.947 -30.532  1.00 89.74      A    N  
ATOM     14  CA  SER A 450       6.869 -18.331 -31.010  1.00 86.45      A    C  
ATOM     15  C   SER A 450       7.949 -19.176 -30.327  1.00 82.07      A    C  
ATOM     16  O   SER A 450       8.005 -20.384 -30.530  1.00 72.14      A    O  
ATOM     17  CB  SER A 450       7.058 -18.331 -32.535  1.00 82.18      A    C  
ATOM     18  OG  SER A 450       8.256 -17.699 -32.914  1.00 72.71      A    O  
ATOM     19  N   SER A 451       8.814 -18.541 -29.510  1.00 81.12      A    N  
ATOM     20  CA  SER A 451       9.954 -19.196 -28.855  1.00 77.19      A    C  
ATOM     21  C   SER A 451       9.713 -19.625 -27.403  1.00 73.89      A    C  
ATOM     22  O   SER A 451      10.645 -20.085 -26.744  1.00 66.24      A    O  
ATOM     23  CB  SER A 451      11.212 -18.324 -28.986  1.00 72.02      A    C  
ATOM     24  OG  SER A 451      11.027 -17.034 -28.441  1.00 64.96      A    O  
ATOM     25  N   GLU A 452       8.476 -19.521 -26.884  1.00 69.31      A    N  
ATOM     26  CA  GLU A 452       8.146 -20.097 -25.578  1.00 67.10      A    C  
ATOM     27  C   GLU A 452       8.025 -21.625 -25.684  1.00 62.98      A    C  
ATOM     28  O   GLU A 452       7.287 -22.129 -26.533  1.00 57.56      A    O  
ATOM     29  CB  GLU A 452       6.868 -19.466 -24.987  1.00 62.46      A    C  
ATOM     30  CG  GLU A 452       7.169 -18.099 -24.351  1.00 56.94      A    C  
ATOM     31  CD  GLU A 452       5.951 -17.436 -23.676  1.00 53.29      A    C  
ATOM     32  OE1 GLU A 452       6.149 -16.320 -23.134  1.00 50.32      A    O  
ATOM     33  OE2 GLU A 452       4.844 -17.999 -23.734  1.00 50.57      A    O1-
ATOM     34  N   PRO A 453       8.748 -22.420 -24.868  1.00 62.65      A    N  
ATOM     35  CA  PRO A 453       8.601 -23.864 -24.868  1.00 61.69      A    C  
ATOM     36  C   PRO A 453       7.203 -24.212 -24.337  1.00 60.39      A    C  
ATOM     37  O   PRO A 453       6.945 -24.166 -23.138  1.00 55.78      A    O  
ATOM     38  CB  PRO A 453       9.744 -24.401 -23.995  1.00 56.87      A    C  
ATOM     39  CG  PRO A 453      10.042 -23.246 -23.041  1.00 54.47      A    C  
ATOM     40  CD  PRO A 453       9.684 -21.995 -23.835  1.00 58.48      A    C  
ATOM     41  N   SER A 454       6.312 -24.603 -25.251  1.00 52.87      A    N  
ATOM     42  CA  SER A 454       5.077 -25.293 -24.901  1.00 53.99      A    C  
ATOM     43  C   SER A 454       5.461 -26.532 -24.090  1.00 51.82      A    C  
ATOM     44  O   SER A 454       6.082 -27.465 -24.610  1.00 47.96      A    O  
ATOM     45  CB  SER A 454       4.317 -25.678 -26.174  1.00 50.18      A    C  
ATOM     46  OG  SER A 454       3.082 -26.289 -25.850  1.00 43.52      A    O  
ATOM     47  N   ALA A 455       5.110 -26.542 -22.802  1.00 41.75      A    N  
ATOM     48  CA  ALA A 455       5.210 -27.708 -21.940  1.00 46.43      A    C  
ATOM     49  C   ALA A 455       4.201 -28.766 -22.414  1.00 43.93      A    C  
ATOM     50  O   ALA A 455       3.153 -28.977 -21.819  1.00 40.97      A    O  
ATOM     51  CB  ALA A 455       5.013 -27.275 -20.482  1.00 43.55      A    C  
ATOM     52  N   THR A 456       4.503 -29.406 -23.540  1.00 38.73      A    N  
ATOM     53  CA  THR A 456       3.755 -30.561 -24.027  1.00 44.25      A    C  
ATOM     54  C   THR A 456       4.297 -31.773 -23.281  1.00 41.93      A    C  
ATOM     55  O   THR A 456       5.357 -32.310 -23.606  1.00 38.22      A    O  
ATOM     56  CB  THR A 456       3.833 -30.720 -25.551  1.00 40.30      A    C  
ATOM     57  CG2 THR A 456       2.699 -31.598 -26.065  1.00 35.63      A    C  
ATOM     58  OG1 THR A 456       3.695 -29.478 -26.190  1.00 35.79      A    O  
ATOM     59  N   ALA A 457       3.562 -32.199 -22.266  1.00 30.41      A    N  
ATOM     60  CA  ALA A 457       3.767 -33.478 -21.613  1.00 36.94      A    C  
ATOM     61  C   ALA A 457       3.756 -34.582 -22.683  1.00 35.18      A    C  
ATOM     62  O   ALA A 457       2.756 -34.801 -23.373  1.00 32.97      A    O  
ATOM     63  CB  ALA A 457       2.670 -33.666 -20.563  1.00 33.81      A    C  
ATOM     64  N   LYS A 458       4.873 -35.283 -22.841  1.00 31.02      A    N  
ATOM     65  CA  LYS A 458       4.951 -36.516 -23.622  1.00 38.23      A    C  
ATOM     66  C   LYS A 458       4.042 -37.561 -22.967  1.00 35.19      A    C  
ATOM     67  O   LYS A 458       4.453 -38.207 -22.005  1.00 33.60      A    O  
ATOM     68  CB  LYS A 458       6.406 -37.025 -23.694  1.00 37.48      A    C  
ATOM     69  CG  LYS A 458       7.252 -36.322 -24.754  1.00 34.78      A    C  
ATOM     70  CD  LYS A 458       8.691 -36.879 -24.742  1.00 33.18      A    C  
ATOM     71  CE  LYS A 458       9.529 -36.273 -25.866  1.00 28.45      A    C  
ATOM     72  NZ  LYS A 458      10.936 -36.721 -25.799  1.00 27.56      A    N1+
ATOM     73  N   GLN A 459       2.849 -37.767 -23.515  1.00 33.50      A    N  
ATOM     74  CA  GLN A 459       2.091 -38.994 -23.292  1.00 36.67      A    C  
ATOM     75  C   GLN A 459       2.760 -40.123 -24.076  1.00 33.96      A    C  
ATOM     76  O   GLN A 459       2.673 -40.197 -25.304  1.00 33.20      A    O  
ATOM     77  CB  GLN A 459       0.612 -38.824 -23.690  1.00 36.01      A    C  
ATOM     78  CG  GLN A 459      -0.229 -38.250 -22.545  1.00 33.83      A    C  
ATOM     79  CD  GLN A 459      -1.717 -38.140 -22.887  1.00 31.85      A    C  
ATOM     80  NE2 GLN A 459      -2.572 -37.985 -21.917  1.00 31.81      A    N  
ATOM     81  OE1 GLN A 459      -2.126 -38.190 -24.038  1.00 30.77      A    O  
ATOM     82  N   THR A 460       3.451 -41.007 -23.361  1.00 29.45      A    N  
ATOM     83  CA  THR A 460       3.778 -42.341 -23.844  1.00 37.81      A    C  
ATOM     84  C   THR A 460       2.510 -43.192 -23.834  1.00 35.91      A    C  
ATOM     85  O   THR A 460       1.953 -43.486 -22.781  1.00 33.16      A    O  
ATOM     86  CB  THR A 460       4.883 -43.007 -23.008  1.00 34.23      A    C  
ATOM     87  CG2 THR A 460       6.251 -42.832 -23.663  1.00 31.51      A    C  
ATOM     88  OG1 THR A 460       4.984 -42.439 -21.723  1.00 31.08      A    O  
ATOM     89  N   THR A 461       2.046 -43.567 -25.019  1.00 28.28      A    N  
ATOM     90  CA  THR A 461       0.986 -44.547 -25.233  1.00 36.39      A    C  
ATOM     91  C   THR A 461       1.480 -45.949 -24.870  1.00 34.00      A    C  
ATOM     92  O   THR A 461       2.350 -46.494 -25.551  1.00 31.15      A    O  
ATOM     93  CB  THR A 461       0.561 -44.534 -26.715  1.00 32.71      A    C  
ATOM     94  CG2 THR A 461      -0.325 -43.333 -27.044  1.00 29.96      A    C  
ATOM     95  OG1 THR A 461       1.698 -44.453 -27.545  1.00 30.06      A    O  
ATOM     96  N   THR A 462       0.874 -46.558 -23.858  1.00 24.79      A    N  
ATOM     97  CA  THR A 462       0.772 -48.019 -23.751  1.00 34.21      A    C  
ATOM     98  C   THR A 462      -0.672 -48.388 -23.437  1.00 32.83      A    C  
ATOM     99  O   THR A 462      -1.297 -47.880 -22.510  1.00 30.13      A    O  
ATOM    100  CB  THR A 462       1.744 -48.651 -22.742  1.00 30.23      A    C  
ATOM    101  CG2 THR A 462       3.147 -48.797 -23.319  1.00 26.95      A    C  
ATOM    102  OG1 THR A 462       1.838 -47.886 -21.570  1.00 27.22      A    O  
ATOM    103  N   SER A 463      -1.206 -49.259 -24.295  1.00 23.60      A    N  
ATOM    104  CA  SER A 463      -2.560 -49.825 -24.296  1.00 34.54      A    C  
ATOM    105  C   SER A 463      -2.837 -50.711 -23.075  1.00 32.27      A    C  
ATOM    106  O   SER A 463      -1.993 -51.546 -22.748  1.00 29.43      A    O  
ATOM    107  CB  SER A 463      -2.640 -50.710 -25.541  1.00 30.74      A    C  
ATOM    108  OG  SER A 463      -1.531 -51.609 -25.574  1.00 27.84      A    O  
ATOM    109  N   ASN A 464      -4.045 -50.620 -22.504  1.00 19.30      A    N  
ATOM    110  CA  ASN A 464      -4.997 -51.738 -22.342  1.00 33.27      A    C  
ATOM    111  C   ASN A 464      -6.198 -51.353 -21.448  1.00 32.01      A    C  
ATOM    112  O   ASN A 464      -6.023 -51.068 -20.274  1.00 28.90      A    O  
ATOM    113  CB  ASN A 464      -4.343 -53.017 -21.767  1.00 30.03      A    C  
ATOM    114  CG  ASN A 464      -3.702 -53.901 -22.829  1.00 26.79      A    C  
ATOM    115  ND2 ASN A 464      -2.852 -54.820 -22.441  1.00 25.44      A    N  
ATOM    116  OD1 ASN A 464      -3.987 -53.811 -24.013  1.00 24.44      A    O  
ATOM    117  N   GLY A 465      -7.402 -51.469 -21.990  1.00 28.34      A    N  
ATOM    118  CA  GLY A 465      -8.620 -51.984 -21.337  1.00 37.60      A    C  
ATOM    119  C   GLY A 465      -9.394 -51.099 -20.327  1.00 35.72      A    C  
ATOM    120  O   GLY A 465      -8.790 -50.348 -19.565  1.00 32.51      A    O  
ATOM    121  N   PRO A 466     -10.737 -51.176 -20.302  1.00 22.86      A    N  
ATOM    122  CA  PRO A 466     -11.595 -50.142 -19.725  1.00 31.34      A    C  
ATOM    123  C   PRO A 466     -12.164 -50.514 -18.346  1.00 31.62      A    C  
ATOM    124  O   PRO A 466     -12.573 -51.662 -18.148  1.00 29.96      A    O  
ATOM    125  CB  PRO A 466     -12.728 -50.025 -20.747  1.00 28.22      A    C  
ATOM    126  CG  PRO A 466     -12.941 -51.478 -21.204  1.00 29.22      A    C  
ATOM    127  CD  PRO A 466     -11.565 -52.118 -21.053  1.00 34.21      A    C  
ATOM    128  N   THR A 467     -12.354 -49.533 -17.456  1.00 22.25      A    N  
ATOM    129  CA  THR A 467     -13.425 -49.585 -16.434  1.00 33.55      A    C  
ATOM    130  C   THR A 467     -13.718 -48.201 -15.825  1.00 32.56      A    C  
ATOM    131  O   THR A 467     -12.860 -47.557 -15.244  1.00 30.27      A    O  
ATOM    132  CB  THR A 467     -13.197 -50.592 -15.280  1.00 31.41      A    C  
ATOM    133  CG2 THR A 467     -14.274 -51.683 -15.274  1.00 28.87      A    C  
ATOM    134  OG1 THR A 467     -11.968 -51.277 -15.352  1.00 28.39      A    O  
ATOM    135  N   THR A 468     -14.956 -47.792 -16.015  1.00 22.00      A    N  
ATOM    136  CA  THR A 468     -15.893 -47.048 -15.136  1.00 32.25      A    C  
ATOM    137  C   THR A 468     -15.400 -45.959 -14.157  1.00 30.92      A    C  
ATOM    138  O   THR A 468     -14.816 -46.234 -13.122  1.00 28.56      A    O  
ATOM    139  CB  THR A 468     -16.765 -48.042 -14.365  1.00 29.27      A    C  
ATOM    140  CG2 THR A 468     -17.702 -48.813 -15.297  1.00 27.99      A    C  
ATOM    141  OG1 THR A 468     -15.964 -48.992 -13.711  1.00 26.45      A    O  
ATOM    142  N   VAL A 469     -15.857 -44.748 -14.452  1.00 20.48      A    N  
ATOM    143  CA  VAL A 469     -16.557 -43.731 -13.629  1.00 30.21      A    C  
ATOM    144  C   VAL A 469     -16.398 -43.812 -12.102  1.00 28.66      A    C  
ATOM    145  O   VAL A 469     -16.975 -44.694 -11.461  1.00 26.75      A    O  
ATOM    146  CB  VAL A 469     -18.070 -43.740 -13.961  1.00 27.71      A    C  
ATOM    147  CG1 VAL A 469     -18.813 -42.536 -13.354  1.00 24.53      A    C  
ATOM    148  CG2 VAL A 469     -18.348 -43.697 -15.484  1.00 27.65      A    C  
ATOM    149  N   SER A 470     -15.816 -42.757 -11.491  1.00 25.13      A    N  
ATOM    150  CA  SER A 470     -16.477 -42.035 -10.391  1.00 34.56      A    C  
ATOM    151  C   SER A 470     -15.846 -40.655 -10.150  1.00 31.83      A    C  
ATOM    152  O   SER A 470     -14.624 -40.496 -10.085  1.00 29.98      A    O  
ATOM    153  CB  SER A 470     -16.497 -42.804  -9.078  1.00 32.72      A    C  
ATOM    154  OG  SER A 470     -17.580 -42.319  -8.298  1.00 29.07      A    O  
ATOM    155  N   THR A 471     -16.714 -39.679 -10.080  1.00 19.37      A    N  
ATOM    156  CA  THR A 471     -16.478 -38.275  -9.735  1.00 30.53      A    C  
ATOM    157  C   THR A 471     -16.141 -38.109  -8.251  1.00 28.50      A    C  
ATOM    158  O   THR A 471     -16.916 -38.556  -7.411  1.00 26.24      A    O  
ATOM    159  CB  THR A 471     -17.781 -37.487  -9.997  1.00 27.60      A    C  
ATOM    160  CG2 THR A 471     -17.767 -36.761 -11.335  1.00 26.40      A    C  
ATOM    161  OG1 THR A 471     -18.903 -38.350 -10.015  1.00 24.79      A    O  
ATOM    162  N   ALA A 472     -15.072 -37.374  -7.929  1.00 23.79      A    N  
ATOM    163  CA  ALA A 472     -14.958 -36.640  -6.672  1.00 35.08      A    C  
ATOM    164  C   ALA A 472     -13.996 -35.457  -6.852  1.00 33.22      A    C  
ATOM    165  O   ALA A 472     -12.848 -35.617  -7.259  1.00 31.65      A    O  
ATOM    166  CB  ALA A 472     -14.497 -37.559  -5.532  1.00 32.56      A    C  
ATOM    167  N   ALA A 473     -14.504 -34.277  -6.587  1.00 23.28      A    N  
ATOM    168  CA  ALA A 473     -13.759 -33.029  -6.526  1.00 31.78      A    C  
ATOM    169  C   ALA A 473     -12.807 -33.033  -5.323  1.00 29.88      A    C  
ATOM    170  O   ALA A 473     -13.218 -33.380  -4.216  1.00 28.80      A    O  
ATOM    171  CB  ALA A 473     -14.786 -31.897  -6.427  1.00 30.85      A    C  
ATOM    172  N   GLN A 474     -11.574 -32.601  -5.525  1.00 24.91      A    N  
ATOM    173  CA  GLN A 474     -10.690 -32.203  -4.439  1.00 31.81      A    C  
ATOM    174  C   GLN A 474     -10.134 -30.809  -4.704  1.00 29.36      A    C  
ATOM    175  O   GLN A 474      -9.539 -30.511  -5.737  1.00 29.21      A    O  
ATOM    176  CB  GLN A 474      -9.589 -33.236  -4.157  1.00 32.52      A    C  
ATOM    177  CG  GLN A 474     -10.072 -34.279  -3.142  1.00 31.31      A    C  
ATOM    178  CD  GLN A 474      -8.990 -35.248  -2.688  1.00 29.31      A    C  
ATOM    179  NE2 GLN A 474      -9.270 -36.080  -1.706  1.00 28.74      A    N  
ATOM    180  OE1 GLN A 474      -7.884 -35.301  -3.195  1.00 27.85      A    O  
ATOM    181  N   VAL A 475     -10.401 -29.973  -3.725  1.00 21.54      A    N  
ATOM    182  CA  VAL A 475      -9.873 -28.633  -3.471  1.00 29.92      A    C  
ATOM    183  C   VAL A 475      -8.359 -28.741  -3.247  1.00 27.84      A    C  
ATOM    184  O   VAL A 475      -7.923 -29.540  -2.426  1.00 27.33      A    O  
ATOM    185  CB  VAL A 475     -10.584 -28.106  -2.204  1.00 29.27      A    C  
ATOM    186  CG1 VAL A 475     -10.046 -26.774  -1.707  1.00 26.22      A    C  
ATOM    187  CG2 VAL A 475     -12.097 -27.956  -2.456  1.00 30.81      A    C  
ATOM    188  N   VAL A 476      -7.576 -27.928  -3.958  1.00 22.59      A    N  
ATOM    189  CA  VAL A 476      -6.140 -27.761  -3.707  1.00 32.45      A    C  
ATOM    190  C   VAL A 476      -5.922 -26.422  -3.005  1.00 30.30      A    C  
ATOM    191  O   VAL A 476      -6.075 -25.351  -3.590  1.00 29.60      A    O  
ATOM    192  CB  VAL A 476      -5.291 -27.906  -4.989  1.00 31.53      A    C  
ATOM    193  CG1 VAL A 476      -3.797 -27.699  -4.709  1.00 28.81      A    C  
ATOM    194  CG2 VAL A 476      -5.464 -29.310  -5.587  1.00 32.33      A    C  
ATOM    195  N   THR A 477      -5.595 -26.534  -1.732  1.00 25.01      A    N  
ATOM    196  CA  THR A 477      -5.001 -25.498  -0.887  1.00 35.14      A    C  
ATOM    197  C   THR A 477      -3.604 -25.127  -1.402  1.00 33.19      A    C  
ATOM    198  O   THR A 477      -2.773 -26.000  -1.623  1.00 31.65      A    O  
ATOM    199  CB  THR A 477      -4.889 -26.011   0.561  1.00 33.35      A    C  
ATOM    200  CG2 THR A 477      -6.129 -25.655   1.377  1.00 32.15      A    C  
ATOM    201  OG1 THR A 477      -4.793 -27.426   0.593  1.00 30.43      A    O  
ATOM    202  N   VAL A 478      -3.347 -23.836  -1.588  1.00 19.80      A    N  
ATOM    203  CA  VAL A 478      -2.010 -23.292  -1.898  1.00 28.89      A    C  
ATOM    204  C   VAL A 478      -1.290 -23.014  -0.581  1.00 27.01      A    C  
ATOM    205  O   VAL A 478      -1.597 -22.053   0.115  1.00 26.11      A    O  
ATOM    206  CB  VAL A 478      -2.109 -22.039  -2.794  1.00 27.92      A    C  
ATOM    207  CG1 VAL A 478      -0.740 -21.423  -3.087  1.00 24.78      A    C  
ATOM    208  CG2 VAL A 478      -2.761 -22.397  -4.146  1.00 28.21      A    C  
ATOM    209  N   GLU A 479      -0.330 -23.885  -0.235  1.00 22.95      A    N  
ATOM    210  CA  GLU A 479       0.629 -23.642   0.836  1.00 31.44      A    C  
ATOM    211  C   GLU A 479       1.730 -22.673   0.392  1.00 29.73      A    C  
ATOM    212  O   GLU A 479       2.334 -22.779  -0.673  1.00 28.74      A    O  
ATOM    213  CB  GLU A 479       1.247 -24.949   1.363  1.00 31.33      A    C  
ATOM    214  CG  GLU A 479       0.380 -25.617   2.437  1.00 28.90      A    C  
ATOM    215  CD  GLU A 479       1.059 -26.850   3.063  1.00 27.23      A    C  
ATOM    216  OE1 GLU A 479       0.751 -27.147   4.241  1.00 25.06      A    O  
ATOM    217  OE2 GLU A 479       1.881 -27.480   2.366  1.00 30.40      A    O1-
ATOM    218  N   LYS A 480       2.009 -21.738   1.278  1.00 19.08      A    N  
ATOM    219  CA  LYS A 480       3.042 -20.713   1.218  1.00 29.19      A    C  
ATOM    220  C   LYS A 480       4.381 -21.339   1.614  1.00 27.85      A    C  
ATOM    221  O   LYS A 480       4.556 -21.718   2.771  1.00 26.75      A    O  
ATOM    222  CB  LYS A 480       2.558 -19.623   2.200  1.00 28.54      A    C  
ATOM    223  CG  LYS A 480       3.311 -18.292   2.217  1.00 25.39      A    C  
ATOM    224  CD  LYS A 480       2.633 -17.364   3.242  1.00 23.84      A    C  
ATOM    225  CE  LYS A 480       3.216 -15.946   3.224  1.00 20.28      A    C  
ATOM    226  NZ  LYS A 480       2.516 -15.055   4.172  1.00 19.48      A    N1+
ATOM    227  N   MET A 481       5.354 -21.426   0.693  1.00 22.92      A    N  
ATOM    228  CA  MET A 481       6.726 -21.847   1.024  1.00 29.48      A    C  
ATOM    229  C   MET A 481       7.667 -20.643   1.215  1.00 28.49      A    C  
ATOM    230  O   MET A 481       7.607 -19.696   0.429  1.00 27.28      A    O  
ATOM    231  CB  MET A 481       7.299 -22.812  -0.030  1.00 28.51      A    C  
ATOM    232  CG  MET A 481       6.749 -24.236   0.136  1.00 27.63      A    C  
ATOM    233  SD  MET A 481       7.798 -25.505  -0.635  1.00 25.08      A    S  
ATOM    234  CE  MET A 481       6.892 -26.998  -0.145  1.00 24.27      A    C  
ATOM    235  N   PRO A 482       8.559 -20.684   2.224  1.00 23.31      A    N  
ATOM    236  CA  PRO A 482       9.558 -19.645   2.444  1.00 30.75      A    C  
ATOM    237  C   PRO A 482      10.818 -19.871   1.584  1.00 30.61      A    C  
ATOM    238  O   PRO A 482      11.324 -20.985   1.461  1.00 28.76      A    O  
ATOM    239  CB  PRO A 482       9.868 -19.716   3.949  1.00 27.72      A    C  
ATOM    240  CG  PRO A 482       9.690 -21.201   4.268  1.00 27.99      A    C  
ATOM    241  CD  PRO A 482       8.620 -21.680   3.288  1.00 31.66      A    C  
ATOM    242  N   PHE A 483      11.335 -18.789   1.000  1.00 20.83      A    N  
ATOM    243  CA  PHE A 483      12.606 -18.781   0.271  1.00 25.27      A    C  
ATOM    244  C   PHE A 483      13.799 -19.000   1.220  1.00 24.13      A    C  
ATOM    245  O   PHE A 483      14.128 -18.147   2.039  1.00 22.60      A    O  
ATOM    246  CB  PHE A 483      12.759 -17.466  -0.506  1.00 23.75      A    C  
ATOM    247  CG  PHE A 483      12.092 -17.453  -1.873  1.00 22.77      A    C  
ATOM    248  CD1 PHE A 483      12.826 -17.849  -3.002  1.00 21.24      A    C  
ATOM    249  CD2 PHE A 483      10.750 -17.061  -2.007  1.00 22.42      A    C  
ATOM    250  CE1 PHE A 483      12.220 -17.842  -4.274  1.00 20.49      A    C  
ATOM    251  CE2 PHE A 483      10.149 -17.053  -3.283  1.00 20.94      A    C  
ATOM    252  CZ  PHE A 483      10.877 -17.442  -4.421  1.00 22.33      A    C  
ATOM    253  N   SER A 484      14.484 -20.136   1.062  1.00 23.85      A    N  
ATOM    254  CA  SER A 484      15.800 -20.387   1.648  1.00 32.27      A    C  
ATOM    255  C   SER A 484      16.901 -19.865   0.714  1.00 30.39      A    C  
ATOM    256  O   SER A 484      16.937 -20.188  -0.471  1.00 28.60      A    O  
ATOM    257  CB  SER A 484      16.001 -21.880   1.911  1.00 30.39      A    C  
ATOM    258  OG  SER A 484      15.097 -22.309   2.912  1.00 27.50      A    O  
ATOM    259  N   ARG A 485      17.823 -19.075   1.249  1.00 18.42      A    N  
ATOM    260  CA  ARG A 485      19.063 -18.643   0.587  1.00 24.09      A    C  
ATOM    261  C   ARG A 485      19.927 -19.869   0.268  1.00 23.36      A    C  
ATOM    262  O   ARG A 485      20.373 -20.548   1.193  1.00 22.12      A    O  
ATOM    263  CB  ARG A 485      19.852 -17.692   1.505  1.00 23.80      A    C  
ATOM    264  CG  ARG A 485      19.246 -16.282   1.625  1.00 22.07      A    C  
ATOM    265  CD  ARG A 485      20.111 -15.424   2.580  1.00 21.75      A    C  
ATOM    266  NE  ARG A 485      19.640 -14.041   2.642  1.00 18.92      A    N  
ATOM    267  CZ  ARG A 485      20.222 -13.038   3.300  1.00 18.43      A    C  
ATOM    268  NH1 ARG A 485      21.307 -13.216   4.010  1.00 15.98      A    N1+
ATOM    269  NH2 ARG A 485      19.730 -11.831   3.259  1.00 15.93      A    N  
ATOM    270  N   GLN A 486      20.215 -20.104  -1.008  1.00 25.81      A    N  
ATOM    271  CA  GLN A 486      21.285 -21.005  -1.427  1.00 32.41      A    C  
ATOM    272  C   GLN A 486      22.577 -20.203  -1.645  1.00 31.40      A    C  
ATOM    273  O   GLN A 486      22.633 -19.267  -2.432  1.00 30.39      A    O  
ATOM    274  CB  GLN A 486      20.894 -21.818  -2.675  1.00 32.60      A    C  
ATOM    275  CG  GLN A 486      20.070 -23.063  -2.297  1.00 32.02      A    C  
ATOM    276  CD  GLN A 486      19.706 -23.928  -3.492  1.00 29.62      A    C  
ATOM    277  NE2 GLN A 486      19.266 -25.156  -3.275  1.00 28.41      A    N  
ATOM    278  OE1 GLN A 486      19.784 -23.546  -4.648  1.00 28.46      A    O  
ATOM    279  N   THR A 487      23.599 -20.588  -0.896  1.00 22.69      A    N  
ATOM    280  CA  THR A 487      24.996 -20.189  -1.055  1.00 31.45      A    C  
ATOM    281  C   THR A 487      25.598 -20.834  -2.302  1.00 30.84      A    C  
ATOM    282  O   THR A 487      25.524 -22.045  -2.472  1.00 30.22      A    O  
ATOM    283  CB  THR A 487      25.803 -20.629   0.183  1.00 30.94      A    C  
ATOM    284  CG2 THR A 487      25.775 -19.567   1.281  1.00 29.50      A    C  
ATOM    285  OG1 THR A 487      25.265 -21.810   0.743  1.00 27.68      A    O  
ATOM    286  N   ILE A 488      26.218 -20.017  -3.159  1.00 22.44      A    N  
ATOM    287  CA  ILE A 488      26.998 -20.458  -4.324  1.00 32.57      A    C  
ATOM    288  C   ILE A 488      28.421 -20.788  -3.849  1.00 31.38      A    C  
ATOM    289  O   ILE A 488      29.024 -19.948  -3.183  1.00 29.34      A    O  
ATOM    290  CB  ILE A 488      27.003 -19.348  -5.409  1.00 31.74      A    C  
ATOM    291  CG1 ILE A 488      25.559 -18.988  -5.839  1.00 29.89      A    C  
ATOM    292  CG2 ILE A 488      27.838 -19.774  -6.623  1.00 30.30      A    C  
ATOM    293  CD1 ILE A 488      25.461 -17.745  -6.731  1.00 29.78      A    C  
ATOM    294  N   PRO A 489      28.992 -21.968  -4.175  1.00 22.32      A    N  
ATOM    295  CA  PRO A 489      30.389 -22.251  -3.893  1.00 29.73      A    C  
ATOM    296  C   PRO A 489      31.301 -21.571  -4.924  1.00 30.88      A    C  
ATOM    297  O   PRO A 489      31.095 -21.690  -6.128  1.00 29.51      A    O  
ATOM    298  CB  PRO A 489      30.502 -23.778  -3.905  1.00 27.53      A    C  
ATOM    299  CG  PRO A 489      29.403 -24.199  -4.878  1.00 27.78      A    C  
ATOM    300  CD  PRO A 489      28.336 -23.104  -4.781  1.00 32.26      A    C  
ATOM    301  N   CYS A 490      32.318 -20.852  -4.441  1.00 20.14      A    N  
ATOM    302  CA  CYS A 490      33.399 -20.311  -5.256  1.00 26.90      A    C  
ATOM    303  C   CYS A 490      34.415 -21.422  -5.567  1.00 25.80      A    C  
ATOM    304  O   CYS A 490      35.149 -21.842  -4.678  1.00 24.59      A    O  
ATOM    305  CB  CYS A 490      34.088 -19.170  -4.488  1.00 26.27      A    C  
ATOM    306  SG  CYS A 490      32.944 -17.790  -4.176  1.00 24.41      A    S  
ATOM    307  N   GLU A 491      34.491 -21.845  -6.837  1.00 19.08      A    N  
ATOM    308  CA  GLU A 491      35.683 -22.519  -7.369  1.00 28.63      A    C  
ATOM    309  C   GLU A 491      36.601 -21.471  -8.000  1.00 27.33      A    C  
ATOM    310  O   GLU A 491      36.234 -20.761  -8.940  1.00 25.37      A    O  
ATOM    311  CB  GLU A 491      35.337 -23.643  -8.347  1.00 28.08      A    C  
ATOM    312  CG  GLU A 491      34.918 -24.923  -7.601  1.00 26.38      A    C  
ATOM    313  CD  GLU A 491      34.731 -26.142  -8.522  1.00 23.55      A    C  
ATOM    314  OE1 GLU A 491      34.818 -27.276  -7.996  1.00 22.63      A    O  
ATOM    315  OE2 GLU A 491      34.504 -25.934  -9.729  1.00 26.51      A    O1-
ATOM    316  N   GLY A 492      37.809 -21.350  -7.448  1.00 19.66      A    N  
ATOM    317  CA  GLY A 492      38.879 -20.551  -8.016  1.00 27.98      A    C  
ATOM    318  C   GLY A 492      39.497 -21.252  -9.223  1.00 27.94      A    C  
ATOM    319  O   GLY A 492      39.907 -22.402  -9.128  1.00 25.76      A    O  
ATOM    320  N   THR A 493      39.615 -20.532 -10.330  1.00 18.61      A    N  
ATOM    321  CA  THR A 493      40.567 -20.855 -11.393  1.00 28.14      A    C  
ATOM    322  C   THR A 493      41.354 -19.608 -11.772  1.00 28.11      A    C  
ATOM    323  O   THR A 493      40.815 -18.553 -12.091  1.00 25.97      A    O  
ATOM    324  CB  THR A 493      39.943 -21.555 -12.607  1.00 25.92      A    C  
ATOM    325  CG2 THR A 493      39.781 -23.050 -12.360  1.00 24.36      A    C  
ATOM    326  OG1 THR A 493      38.670 -21.041 -12.907  1.00 23.99      A    O  
ATOM    327  N   ASP A 494      42.643 -19.798 -11.668  1.00 18.42      A    N  
ATOM    328  CA  ASP A 494      43.763 -18.903 -11.898  1.00 29.32      A    C  
ATOM    329  C   ASP A 494      43.881 -18.557 -13.393  1.00 28.85      A    C  
ATOM    330  O   ASP A 494      43.925 -19.453 -14.235  1.00 27.44      A    O  
ATOM    331  CB  ASP A 494      44.973 -19.710 -11.374  1.00 27.83      A    C  
ATOM    332  CG  ASP A 494      46.208 -18.908 -11.020  1.00 23.75      A    C  
ATOM    333  OD1 ASP A 494      46.181 -17.682 -11.227  1.00 22.16      A    O  
ATOM    334  OD2 ASP A 494      47.156 -19.559 -10.526  1.00 21.88      A    O1-
ATOM    335  N   LEU A 495      43.914 -17.277 -13.742  1.00 18.49      A    N  
ATOM    336  CA  LEU A 495      44.168 -16.788 -15.103  1.00 24.54      A    C  
ATOM    337  C   LEU A 495      45.125 -15.587 -15.081  1.00 23.45      A    C  
ATOM    338  O   LEU A 495      44.835 -14.499 -15.561  1.00 22.47      A    O  
ATOM    339  CB  LEU A 495      42.851 -16.534 -15.877  1.00 24.01      A    C  
ATOM    340  CG  LEU A 495      42.321 -17.759 -16.644  1.00 22.41      A    C  
ATOM    341  CD1 LEU A 495      40.878 -17.514 -17.098  1.00 21.53      A    C  
ATOM    342  CD2 LEU A 495      43.149 -18.065 -17.901  1.00 25.66      A    C  
ATOM    343  N   ALA A 496      46.315 -15.822 -14.542  1.00 20.27      A    N  
ATOM    344  CA  ALA A 496      47.499 -15.036 -14.827  1.00 27.52      A    C  
ATOM    345  C   ALA A 496      48.333 -15.769 -15.891  1.00 27.28      A    C  
ATOM    346  O   ALA A 496      49.205 -16.555 -15.545  1.00 25.88      A    O  
ATOM    347  CB  ALA A 496      48.271 -14.799 -13.518  1.00 26.03      A    C  
ATOM    348  N   ASN A 497      48.016 -15.558 -17.158  1.00 18.24      A    N  
ATOM    349  CA  ASN A 497      48.918 -15.667 -18.315  1.00 26.88      A    C  
ATOM    350  C   ASN A 497      48.094 -15.511 -19.596  1.00 26.35      A    C  
ATOM    351  O   ASN A 497      47.303 -16.388 -19.913  1.00 25.02      A    O  
ATOM    352  CB  ASN A 497      49.673 -17.016 -18.369  1.00 26.46      A    C  
ATOM    353  CG  ASN A 497      51.044 -16.965 -17.711  1.00 23.87      A    C  
ATOM    354  ND2 ASN A 497      51.545 -18.089 -17.249  1.00 24.44      A    N  
ATOM    355  OD1 ASN A 497      51.700 -15.943 -17.659  1.00 22.70      A    O  
ATOM    356  N   VAL A 498      48.275 -14.417 -20.307  1.00 20.09      A    N  
ATOM    357  CA  VAL A 498      48.291 -14.231 -21.779  1.00 25.43      A    C  
ATOM    358  C   VAL A 498      48.222 -12.712 -22.044  1.00 25.13      A    C  
ATOM    359  O   VAL A 498      47.183 -12.149 -22.351  1.00 24.08      A    O  
ATOM    360  CB  VAL A 498      47.213 -14.995 -22.613  1.00 24.51      A    C  
ATOM    361  CG1 VAL A 498      47.249 -14.580 -24.097  1.00 21.63      A    C  
ATOM    362  CG2 VAL A 498      47.426 -16.513 -22.676  1.00 24.45      A    C  
ATOM    363  N   LEU A 499      49.354 -12.036 -21.905  1.00 19.49      A    N  
ATOM    364  CA  LEU A 499      49.637 -10.759 -22.555  1.00 25.59      A    C  
ATOM    365  C   LEU A 499      51.128 -10.747 -22.895  1.00 24.72      A    C  
ATOM    366  O   LEU A 499      51.939 -10.301 -22.101  1.00 23.33      A    O  
ATOM    367  CB  LEU A 499      49.219  -9.551 -21.685  1.00 23.96      A    C  
ATOM    368  CG  LEU A 499      47.790  -9.037 -21.915  1.00 22.40      A    C  
ATOM    369  CD1 LEU A 499      47.467  -7.939 -20.891  1.00 21.75      A    C  
ATOM    370  CD2 LEU A 499      47.585  -8.438 -23.310  1.00 25.51      A    C  
ATOM    371  N   ASN A 500      51.460 -11.305 -24.051  1.00 18.59      A    N  
ATOM    372  CA  ASN A 500      52.651 -10.980 -24.828  1.00 25.62      A    C  
ATOM    373  C   ASN A 500      52.543 -11.656 -26.200  1.00 25.39      A    C  
ATOM    374  O   ASN A 500      52.907 -12.818 -26.353  1.00 23.24      A    O  
ATOM    375  CB  ASN A 500      53.960 -11.392 -24.108  1.00 24.30      A    C  
ATOM    376  CG  ASN A 500      54.600 -10.252 -23.338  1.00 21.42      A    C  
ATOM    377  ND2 ASN A 500      55.490 -10.558 -22.416  1.00 21.73      A    N  
ATOM    378  OD1 ASN A 500      54.364  -9.077 -23.580  1.00 19.94      A    O  
ATOM    379  N   SER A 501      52.031 -10.955 -27.193  1.00 20.83      A    N  
ATOM    380  CA  SER A 501      52.310 -11.202 -28.610  1.00 29.75      A    C  
ATOM    381  C   SER A 501      51.885  -9.978 -29.426  1.00 28.57      A    C  
ATOM    382  O   SER A 501      50.714  -9.807 -29.755  1.00 26.63      A    O  
ATOM    383  CB  SER A 501      51.588 -12.443 -29.160  1.00 28.30      A    C  
ATOM    384  OG  SER A 501      52.187 -13.625 -28.673  1.00 25.04      A    O  
ATOM    385  N   ALA A 502      52.842  -9.137 -29.749  1.00 22.13      A    N  
ATOM    386  CA  ALA A 502      52.705  -8.141 -30.796  1.00 28.28      A    C  
ATOM    387  C   ALA A 502      52.622  -8.847 -32.157  1.00 28.16      A    C  
ATOM    388  O   ALA A 502      53.471  -9.692 -32.474  1.00 26.66      A    O  
ATOM    389  CB  ALA A 502      53.911  -7.192 -30.722  1.00 26.26      A    C  
ATOM    390  N   LYS A 503      51.639  -8.504 -32.971  1.00 17.78      A    N  
ATOM    391  CA  LYS A 503      51.588  -8.920 -34.375  1.00 27.50      A    C  
ATOM    392  C   LYS A 503      51.301  -7.717 -35.261  1.00 27.12      A    C  
ATOM    393  O   LYS A 503      50.253  -7.094 -35.180  1.00 26.15      A    O  
ATOM    394  CB  LYS A 503      50.625 -10.104 -34.577  1.00 28.18      A    C  
ATOM    395  CG  LYS A 503      51.115 -11.028 -35.701  1.00 26.56      A    C  
ATOM    396  CD  LYS A 503      50.210 -12.260 -35.844  1.00 25.67      A    C  
ATOM    397  CE  LYS A 503      50.796 -13.236 -36.868  1.00 21.67      A    C  
ATOM    398  NZ  LYS A 503      49.935 -14.428 -37.035  1.00 20.04      A    N1+
ATOM    399  N   ILE A 504      52.290  -7.423 -36.073  1.00 19.93      A    N  
ATOM    400  CA  ILE A 504      52.351  -6.411 -37.120  1.00 26.56      A    C  
ATOM    401  C   ILE A 504      51.346  -6.765 -38.225  1.00 25.98      A    C  
ATOM    402  O   ILE A 504      51.330  -7.899 -38.693  1.00 24.23      A    O  
ATOM    403  CB  ILE A 504      53.805  -6.408 -37.668  1.00 25.27      A    C  
ATOM    404  CG1 ILE A 504      54.810  -5.978 -36.569  1.00 22.22      A    C  
ATOM    405  CG2 ILE A 504      53.956  -5.524 -38.913  1.00 22.23      A    C  
ATOM    406  CD1 ILE A 504      56.268  -6.349 -36.891  1.00 20.28      A    C  
ATOM    407  N   ILE A 505      50.551  -5.795 -38.664  1.00 22.39      A    N  
ATOM    408  CA  ILE A 505      49.831  -5.866 -39.940  1.00 27.65      A    C  
ATOM    409  C   ILE A 505      50.004  -4.531 -40.663  1.00 26.86      A    C  
ATOM    410  O   ILE A 505      49.437  -3.523 -40.256  1.00 25.07      A    O  
ATOM    411  CB  ILE A 505      48.333  -6.257 -39.769  1.00 26.69      A    C  
ATOM    412  CG1 ILE A 505      48.167  -7.604 -39.014  1.00 25.81      A    C  
ATOM    413  CG2 ILE A 505      47.659  -6.351 -41.156  1.00 27.17      A    C  
ATOM    414  CD1 ILE A 505      46.714  -8.074 -38.813  1.00 25.96      A    C  
ATOM    415  N   GLY A 506      50.780  -4.561 -41.742  1.00 23.71      A    N  
ATOM    416  CA  GLY A 506      50.412  -4.045 -43.062  1.00 29.74      A    C  
ATOM    417  C   GLY A 506      50.514  -2.536 -43.316  1.00 29.43      A    C  
ATOM    418  O   GLY A 506      49.591  -1.783 -43.035  1.00 26.01      A    O  
ATOM    419  N   GLU A 507      51.599  -2.158 -43.969  1.00 18.77      A    N  
ATOM    420  CA  GLU A 507      51.827  -0.918 -44.721  1.00 28.42      A    C  
ATOM    421  C   GLU A 507      50.702  -0.608 -45.736  1.00 27.15      A    C  
ATOM    422  O   GLU A 507      50.249  -1.492 -46.466  1.00 25.06      A    O  
ATOM    423  CB  GLU A 507      53.121  -1.098 -45.538  1.00 28.74      A    C  
ATOM    424  CG  GLU A 507      54.403  -1.234 -44.698  1.00 28.31      A    C  
ATOM    425  CD  GLU A 507      55.604  -1.703 -45.531  1.00 25.55      A    C  
ATOM    426  OE1 GLU A 507      56.699  -1.117 -45.344  1.00 24.35      A    O  
ATOM    427  OE2 GLU A 507      55.437  -2.668 -46.298  1.00 27.87      A    O1-
ATOM    428  N   SER A 508      50.358   0.651 -45.866  1.00 25.58      A    N  
ATOM    429  CA  SER A 508      50.430   1.484 -47.080  1.00 29.90      A    C  
ATOM    430  C   SER A 508      49.441   2.656 -46.994  1.00 28.06      A    C  
ATOM    431  O   SER A 508      48.241   2.444 -46.937  1.00 25.35      A    O  
ATOM    432  CB  SER A 508      50.230   0.731 -48.408  1.00 27.89      A    C  
ATOM    433  OG  SER A 508      49.142  -0.158 -48.391  1.00 23.97      A    O  
ATOM    434  N   VAL A 509      49.954   3.870 -47.011  1.00 18.56      A    N  
ATOM    435  CA  VAL A 509      49.602   4.981 -47.922  1.00 27.29      A    C  
ATOM    436  C   VAL A 509      50.540   6.154 -47.611  1.00 26.47      A    C  
ATOM    437  O   VAL A 509      50.672   6.612 -46.484  1.00 25.10      A    O  
ATOM    438  CB  VAL A 509      48.111   5.422 -47.906  1.00 26.23      A    C  
ATOM    439  CG1 VAL A 509      47.903   6.804 -48.559  1.00 22.27      A    C  
ATOM    440  CG2 VAL A 509      47.223   4.481 -48.746  1.00 24.56      A    C  
ATOM    441  N   THR A 510      51.233   6.567 -48.676  1.00 23.22      A    N  
ATOM    442  CA  THR A 510      52.244   7.627 -48.740  1.00 28.22      A    C  
ATOM    443  C   THR A 510      51.651   9.032 -48.621  1.00 27.18      A    C  
ATOM    444  O   THR A 510      50.680   9.360 -49.302  1.00 26.44      A    O  
ATOM    445  CB  THR A 510      52.964   7.510 -50.090  1.00 28.14      A    C  
ATOM    446  CG2 THR A 510      53.999   6.386 -50.094  1.00 27.46      A    C  
ATOM    447  OG1 THR A 510      52.028   7.187 -51.108  1.00 25.81      A    O  
ATOM    448  N   VAL A 511      52.319   9.880 -47.837  1.00 20.68      A    N  
ATOM    449  CA  VAL A 511      52.134  11.339 -47.799  1.00 27.89      A    C  
ATOM    450  C   VAL A 511      52.951  11.969 -48.927  1.00 26.59      A    C  
ATOM    451  O   VAL A 511      54.153  11.732 -49.014  1.00 25.20      A    O  
ATOM    452  CB  VAL A 511      52.583  11.884 -46.426  1.00 27.34      A    C  
ATOM    453  CG1 VAL A 511      52.531  13.409 -46.335  1.00 23.66      A    C  
ATOM    454  CG2 VAL A 511      51.701  11.316 -45.291  1.00 26.82      A    C  
ATOM    455  N   ALA A 512      52.318  12.789 -49.759  1.00 21.36      A    N  
ATOM    456  CA  ALA A 512      52.983  13.716 -50.664  1.00 28.44      A    C  
ATOM    457  C   ALA A 512      52.852  15.144 -50.108  1.00 27.97      A    C  
ATOM    458  O   ALA A 512      51.746  15.605 -49.834  1.00 27.11      A    O  
ATOM    459  CB  ALA A 512      52.411  13.577 -52.073  1.00 27.38      A    C  
ATOM    460  N   ALA A 513      53.987  15.804 -49.946  1.00 24.57      A    N  
ATOM    461  CA  ALA A 513      54.103  17.201 -49.563  1.00 30.59      A    C  
ATOM    462  C   ALA A 513      54.456  18.040 -50.804  1.00 29.98      A    C  
ATOM    463  O   ALA A 513      55.347  17.653 -51.550  1.00 28.20      A    O  
ATOM    464  CB  ALA A 513      55.194  17.314 -48.493  1.00 28.52      A    C  
ATOM    465  N   HIS A 514      53.775  19.168 -50.976  1.00 20.86      A    N  
ATOM    466  CA  HIS A 514      54.114  20.348 -51.793  1.00 26.39      A    C  
ATOM    467  C   HIS A 514      53.131  21.460 -51.366  1.00 24.78      A    C  
ATOM    468  O   HIS A 514      51.980  21.146 -51.084  1.00 23.87      A    O  
ATOM    469  CB  HIS A 514      53.918  20.047 -53.297  1.00 26.12      A    C  
ATOM    470  CG  HIS A 514      55.132  19.476 -53.997  1.00 25.90      A    C  
ATOM    471  CD2 HIS A 514      55.262  18.225 -54.551  1.00 26.25      A    C  
ATOM    472  ND1 HIS A 514      56.319  20.146 -54.232  1.00 25.31      A    N  
ATOM    473  CE1 HIS A 514      57.135  19.310 -54.893  1.00 24.70      A    C  
ATOM    474  NE2 HIS A 514      56.539  18.138 -55.109  1.00 25.01      A    N  
ATOM    475  N   ASP A 515      53.399  22.745 -51.322  1.00 22.86      A    N  
ATOM    476  CA  ASP A 515      54.597  23.585 -51.375  1.00 30.76      A    C  
ATOM    477  C   ASP A 515      54.159  24.983 -50.854  1.00 29.57      A    C  
ATOM    478  O   ASP A 515      52.993  25.217 -50.540  1.00 27.92      A    O  
ATOM    479  CB  ASP A 515      55.186  23.688 -52.797  1.00 29.33      A    C  
ATOM    480  CG  ASP A 515      56.666  23.308 -52.851  1.00 25.87      A    C  
ATOM    481  OD1 ASP A 515      57.353  23.536 -51.833  1.00 24.19      A    O  
ATOM    482  OD2 ASP A 515      57.089  22.783 -53.910  1.00 25.06      A    O1-
ATOM    483  N   VAL A 516      55.108  25.926 -50.777  1.00 18.28      A    N  
ATOM    484  CA  VAL A 516      55.164  27.066 -49.861  1.00 27.86      A    C  
ATOM    485  C   VAL A 516      54.880  28.436 -50.555  1.00 26.92      A    C  
ATOM    486  O   VAL A 516      55.503  28.727 -51.570  1.00 25.69      A    O  
ATOM    487  CB  VAL A 516      56.591  26.939 -49.257  1.00 25.95      A    C  
ATOM    488  CG1 VAL A 516      57.248  28.150 -48.656  1.00 22.31      A    C  
ATOM    489  CG2 VAL A 516      56.619  25.849 -48.167  1.00 24.25      A    C  
ATOM    490  N   ILE A 517      54.036  29.292 -49.893  1.00 20.24      A    N  
ATOM    491  CA  ILE A 517      54.024  30.796 -49.880  1.00 26.32      A    C  
ATOM    492  C   ILE A 517      53.464  31.535 -51.151  1.00 25.08      A    C  
ATOM    493  O   ILE A 517      53.586  30.998 -52.245  1.00 23.97      A    O  
ATOM    494  CB  ILE A 517      55.425  31.259 -49.385  1.00 25.79      A    C  
ATOM    495  CG1 ILE A 517      55.613  30.908 -47.890  1.00 23.78      A    C  
ATOM    496  CG2 ILE A 517      55.803  32.719 -49.562  1.00 25.50      A    C  
ATOM    497  CD1 ILE A 517      57.066  31.058 -47.411  1.00 24.15      A    C  
ATOM    498  N   PRO A 518      52.838  32.783 -51.120  1.00 22.14      A    N  
ATOM    499  CA  PRO A 518      53.125  33.907 -50.212  1.00 29.11      A    C  
ATOM    500  C   PRO A 518      51.961  34.735 -49.604  1.00 29.08      A    C  
ATOM    501  O   PRO A 518      50.808  34.719 -50.045  1.00 27.88      A    O  
ATOM    502  CB  PRO A 518      53.970  34.853 -51.076  1.00 27.16      A    C  
ATOM    503  CG  PRO A 518      53.444  34.623 -52.496  1.00 27.11      A    C  
ATOM    504  CD  PRO A 518      52.470  33.449 -52.358  1.00 31.59      A    C  
ATOM    505  N   GLU A 519      52.362  35.525 -48.597  1.00 21.40      A    N  
ATOM    506  CA  GLU A 519      51.662  36.632 -47.927  1.00 27.36      A    C  
ATOM    507  C   GLU A 519      51.035  37.685 -48.854  1.00 25.59      A    C  
ATOM    508  O   GLU A 519      51.625  38.078 -49.863  1.00 24.60      A    O  
ATOM    509  CB  GLU A 519      52.715  37.411 -47.111  1.00 28.10      A    C  
ATOM    510  CG  GLU A 519      53.274  36.725 -45.873  1.00 26.33      A    C  
ATOM    511  CD  GLU A 519      54.452  37.507 -45.277  1.00 25.04      A    C  
ATOM    512  OE1 GLU A 519      54.388  37.829 -44.077  1.00 23.33      A    O  
ATOM    513  OE2 GLU A 519      55.404  37.764 -46.040  1.00 28.58      A    O1-
ATOM    514  N   LYS A 520      49.952  38.289 -48.381  1.00 19.65      A    N  
ATOM    515  CA  LYS A 520      49.728  39.721 -48.597  1.00 30.26      A    C  
ATOM    516  C   LYS A 520      48.953  40.367 -47.441  1.00 27.67      A    C  
ATOM    517  O   LYS A 520      47.846  39.975 -47.110  1.00 27.12      A    O  
ATOM    518  CB  LYS A 520      49.059  39.992 -49.958  1.00 29.69      A    C  
ATOM    519  CG  LYS A 520      49.779  41.126 -50.686  1.00 26.91      A    C  
ATOM    520  CD  LYS A 520      49.172  41.385 -52.071  1.00 25.81      A    C  
ATOM    521  CE  LYS A 520      49.977  42.465 -52.797  1.00 21.96      A    C  
ATOM    522  NZ  LYS A 520      49.407  42.745 -54.133  1.00 21.49      A    N1+
ATOM    523  N   LEU A 521      49.572  41.376 -46.852  1.00 21.28      A    N  
ATOM    524  CA  LEU A 521      49.068  42.328 -45.861  1.00 27.63      A    C  
ATOM    525  C   LEU A 521      48.008  43.275 -46.445  1.00 26.00      A    C  
ATOM    526  O   LEU A 521      48.137  43.685 -47.596  1.00 24.37      A    O  
ATOM    527  CB  LEU A 521      50.281  43.170 -45.416  1.00 25.05      A    C  
ATOM    528  CG  LEU A 521      51.272  42.469 -44.474  1.00 22.74      A    C  
ATOM    529  CD1 LEU A 521      52.689  42.988 -44.695  1.00 21.71      A    C  
ATOM    530  CD2 LEU A 521      50.870  42.720 -43.029  1.00 24.41      A    C  
ATOM    531  N   ASN A 522      47.043  43.678 -45.633  1.00 21.28      A    N  
ATOM    532  CA  ASN A 522      46.505  45.027 -45.382  1.00 28.94      A    C  
ATOM    533  C   ASN A 522      45.225  44.893 -44.534  1.00 26.36      A    C  
ATOM    534  O   ASN A 522      44.301  44.201 -44.939  1.00 25.17      A    O  
ATOM    535  CB  ASN A 522      46.212  45.801 -46.690  1.00 27.83      A    C  
ATOM    536  CG  ASN A 522      47.430  46.553 -47.227  1.00 24.33      A    C  
ATOM    537  ND2 ASN A 522      47.375  47.010 -48.447  1.00 24.43      A    N  
ATOM    538  OD1 ASN A 522      48.428  46.770 -46.559  1.00 23.34      A    O  
ATOM    539  N   ALA A 523      45.188  45.283 -43.258  1.00 24.74      A    N  
ATOM    540  CA  ALA A 523      45.101  46.636 -42.690  1.00 31.19      A    C  
ATOM    541  C   ALA A 523      43.669  47.213 -42.618  1.00 29.24      A    C  
ATOM    542  O   ALA A 523      43.082  47.582 -43.625  1.00 27.96      A    O  
ATOM    543  CB  ALA A 523      46.132  47.621 -43.255  1.00 29.97      A    C  
ATOM    544  N   GLU A 524      43.208  47.339 -41.383  1.00 25.00      A    N  
ATOM    545  CA  GLU A 524      42.326  48.352 -40.786  1.00 30.11      A    C  
ATOM    546  C   GLU A 524      40.849  48.486 -41.228  1.00 27.35      A    C  
ATOM    547  O   GLU A 524      40.549  49.013 -42.283  1.00 26.57      A    O  
ATOM    548  CB  GLU A 524      43.026  49.726 -40.811  1.00 29.94      A    C  
ATOM    549  CG  GLU A 524      44.276  49.766 -39.929  1.00 28.28      A    C  
ATOM    550  CD  GLU A 524      44.946  51.157 -39.913  1.00 26.50      A    C  
ATOM    551  OE1 GLU A 524      45.816  51.341 -39.023  1.00 25.27      A    O  
ATOM    552  OE2 GLU A 524      44.593  52.007 -40.756  1.00 31.86      A    O1-
ATOM    553  N   LYS A 525      39.905  48.222 -40.302  1.00 21.11      A    N  
ATOM    554  CA  LYS A 525      39.306  49.278 -39.456  1.00 29.44      A    C  
ATOM    555  C   LYS A 525      38.338  48.750 -38.388  1.00 26.95      A    C  
ATOM    556  O   LYS A 525      37.590  47.803 -38.608  1.00 25.57      A    O  
ATOM    557  CB  LYS A 525      38.589  50.362 -40.281  1.00 28.41      A    C  
ATOM    558  CG  LYS A 525      39.456  51.630 -40.361  1.00 26.59      A    C  
ATOM    559  CD  LYS A 525      38.801  52.690 -41.236  1.00 26.10      A    C  
ATOM    560  CE  LYS A 525      39.687  53.934 -41.249  1.00 24.17      A    C  
ATOM    561  NZ  LYS A 525      39.125  54.983 -42.130  1.00 23.67      A    N1+
ATOM    562  N   ASN A 526      38.386  49.433 -37.249  1.00 21.98      A    N  
ATOM    563  CA  ASN A 526      37.512  49.383 -36.079  1.00 30.11      A    C  
ATOM    564  C   ASN A 526      36.010  49.513 -36.391  1.00 28.67      A    C  
ATOM    565  O   ASN A 526      35.654  50.301 -37.261  1.00 26.63      A    O  
ATOM    566  CB  ASN A 526      37.878  50.606 -35.214  1.00 27.85      A    C  
ATOM    567  CG  ASN A 526      39.244  50.562 -34.569  1.00 24.63      A    C  
ATOM    568  ND2 ASN A 526      39.837  51.694 -34.303  1.00 25.30      A    N  
ATOM    569  OD1 ASN A 526      39.790  49.515 -34.274  1.00 23.75      A    O  
ATOM    570  N   ASP A 527      35.157  48.880 -35.584  1.00 24.42      A    N  
ATOM    571  CA  ASP A 527      34.297  49.656 -34.678  1.00 32.59      A    C  
ATOM    572  C   ASP A 527      33.687  48.792 -33.554  1.00 30.37      A    C  
ATOM    573  O   ASP A 527      33.212  47.668 -33.761  1.00 28.28      A    O  
ATOM    574  CB  ASP A 527      33.201  50.466 -35.397  1.00 30.37      A    C  
ATOM    575  CG  ASP A 527      33.532  51.954 -35.518  1.00 27.38      A    C  
ATOM    576  OD1 ASP A 527      34.300  52.457 -34.666  1.00 26.83      A    O  
ATOM    577  OD2 ASP A 527      32.970  52.613 -36.425  1.00 28.15      A    O1-
ATOM    578  N   ASN A 528      33.720  49.342 -32.353  1.00 16.41      A    N  
ATOM    579  CA  ASN A 528      33.092  48.848 -31.130  1.00 29.60      A    C  
ATOM    580  C   ASN A 528      31.600  49.218 -31.078  1.00 28.20      A    C  
ATOM    581  O   ASN A 528      31.279  50.363 -31.373  1.00 25.78      A    O  
ATOM    582  CB  ASN A 528      33.771  49.555 -29.942  1.00 26.83      A    C  
ATOM    583  CG  ASN A 528      35.094  48.986 -29.483  1.00 23.51      A    C  
ATOM    584  ND2 ASN A 528      36.003  49.813 -29.033  1.00 23.21      A    N  
ATOM    585  OD1 ASN A 528      35.311  47.793 -29.449  1.00 21.91      A    O  
ATOM    586  N   THR A 529      30.723  48.361 -30.559  1.00 22.94      A    N  
ATOM    587  CA  THR A 529      29.742  48.598 -29.449  1.00 31.15      A    C  
ATOM    588  C   THR A 529      28.785  47.389 -29.264  1.00 30.37      A    C  
ATOM    589  O   THR A 529      28.862  46.452 -30.058  1.00 27.86      A    O  
ATOM    590  CB  THR A 529      28.969  49.945 -29.497  1.00 27.86      A    C  
ATOM    591  CG2 THR A 529      29.600  50.976 -28.552  1.00 26.16      A    C  
ATOM    592  OG1 THR A 529      28.898  50.534 -30.754  1.00 24.91      A    O  
ATOM    593  N   PRO A 530      27.973  47.294 -28.194  1.00 24.98      A    N  
ATOM    594  CA  PRO A 530      28.108  46.232 -27.205  1.00 29.42      A    C  
ATOM    595  C   PRO A 530      27.006  45.149 -27.301  1.00 29.88      A    C  
ATOM    596  O   PRO A 530      25.903  45.384 -27.781  1.00 28.25      A    O  
ATOM    597  CB  PRO A 530      28.050  46.968 -25.857  1.00 26.11      A    C  
ATOM    598  CG  PRO A 530      27.226  48.229 -26.138  1.00 26.03      A    C  
ATOM    599  CD  PRO A 530      27.064  48.272 -27.655  1.00 30.01      A    C  
ATOM    600  N   SER A 531      27.304  43.955 -26.779  1.00 28.42      A    N  
ATOM    601  CA  SER A 531      26.395  42.809 -26.705  1.00 34.10      A    C  
ATOM    602  C   SER A 531      25.260  43.024 -25.696  1.00 32.30      A    C  
ATOM    603  O   SER A 531      25.453  42.923 -24.489  1.00 30.19      A    O  
ATOM    604  CB  SER A 531      27.197  41.562 -26.339  1.00 31.56      A    C  
ATOM    605  OG  SER A 531      28.010  41.828 -25.206  1.00 27.76      A    O  
ATOM    606  N   THR A 532      24.066  43.268 -26.221  1.00 27.77      A    N  
ATOM    607  CA  THR A 532      22.795  43.074 -25.517  1.00 36.61      A    C  
ATOM    608  C   THR A 532      22.466  41.579 -25.429  1.00 37.12      A    C  
ATOM    609  O   THR A 532      22.558  40.856 -26.429  1.00 34.12      A    O  
ATOM    610  CB  THR A 532      21.648  43.839 -26.197  1.00 31.91      A    C  
ATOM    611  CG2 THR A 532      21.374  45.168 -25.498  1.00 29.13      A    C  
ATOM    612  OG1 THR A 532      21.942  44.140 -27.545  1.00 27.99      A    O  
ATOM    613  N   ALA A 533      22.077  41.123 -24.244  1.00 29.80      A    N  
ATOM    614  CA  ALA A 533      21.584  39.770 -23.995  1.00 35.31      A    C  
ATOM    615  C   ALA A 533      20.391  39.447 -24.912  1.00 34.85      A    C  
ATOM    616  O   ALA A 533      19.371  40.128 -24.880  1.00 32.78      A    O  
ATOM    617  CB  ALA A 533      21.210  39.672 -22.515  1.00 32.12      A    C  
ATOM    618  N   SER A 534      20.544  38.414 -25.741  1.00 34.66      A    N  
ATOM    619  CA  SER A 534      19.461  37.930 -26.606  1.00 40.33      A    C  
ATOM    620  C   SER A 534      18.418  37.172 -25.772  1.00 38.81      A    C  
ATOM    621  O   SER A 534      18.794  36.333 -24.954  1.00 36.56      A    O  
ATOM    622  CB  SER A 534      20.014  37.011 -27.696  1.00 37.85      A    C  
ATOM    623  OG  SER A 534      20.948  37.714 -28.489  1.00 33.89      A    O  
ATOM    624  N   PRO A 535      17.108  37.400 -25.996  1.00 37.67      A    N  
ATOM    625  CA  PRO A 535      16.071  36.560 -25.424  1.00 43.19      A    C  
ATOM    626  C   PRO A 535      16.176  35.142 -26.003  1.00 44.29      A    C  
ATOM    627  O   PRO A 535      16.476  34.957 -27.183  1.00 44.12      A    O  
ATOM    628  CB  PRO A 535      14.743  37.248 -25.753  1.00 39.10      A    C  
ATOM    629  CG  PRO A 535      15.057  38.025 -27.032  1.00 39.51      A    C  
ATOM    630  CD  PRO A 535      16.541  38.378 -26.907  1.00 45.55      A    C  
ATOM    631  N   VAL A 536      15.920  34.129 -25.166  1.00 38.13      A    N  
ATOM    632  CA  VAL A 536      15.898  32.713 -25.547  1.00 44.82      A    C  
ATOM    633  C   VAL A 536      14.843  32.526 -26.647  1.00 44.21      A    C  
ATOM    634  O   VAL A 536      13.646  32.626 -26.384  1.00 42.35      A    O  
ATOM    635  CB  VAL A 536      15.589  31.830 -24.318  1.00 42.31      A    C  
ATOM    636  CG1 VAL A 536      15.553  30.337 -24.669  1.00 37.79      A    C  
ATOM    637  CG2 VAL A 536      16.638  32.028 -23.216  1.00 41.24      A    C  
ATOM    638  N   GLN A 537      15.285  32.273 -27.896  1.00 48.87      A    N  
ATOM    639  CA  GLN A 537      14.391  31.907 -28.993  1.00 53.86      A    C  
ATOM    640  C   GLN A 537      14.114  30.400 -28.937  1.00 53.57      A    C  
ATOM    641  O   GLN A 537      15.009  29.587 -29.157  1.00 51.29      A    O  
ATOM    642  CB  GLN A 537      14.972  32.325 -30.357  1.00 50.56      A    C  
ATOM    643  CG  GLN A 537      14.641  33.789 -30.703  1.00 47.29      A    C  
ATOM    644  CD  GLN A 537      15.074  34.177 -32.117  1.00 43.27      A    C  
ATOM    645  NE2 GLN A 537      14.259  34.907 -32.841  1.00 38.71      A    N  
ATOM    646  OE1 GLN A 537      16.148  33.849 -32.581  1.00 41.55      A    O  
ATOM    647  N   PHE A 538      12.861  30.043 -28.672  1.00 42.67      A    N  
ATOM    648  CA  PHE A 538      12.343  28.702 -28.943  1.00 48.35      A    C  
ATOM    649  C   PHE A 538      12.249  28.481 -30.462  1.00 47.78      A    C  
ATOM    650  O   PHE A 538      12.016  29.425 -31.221  1.00 44.14      A    O  
ATOM    651  CB  PHE A 538      10.985  28.530 -28.249  1.00 44.47      A    C  
ATOM    652  CG  PHE A 538      11.065  28.550 -26.736  1.00 44.63      A    C  
ATOM    653  CD1 PHE A 538      11.397  27.379 -26.035  1.00 45.15      A    C  
ATOM    654  CD2 PHE A 538      10.837  29.743 -26.026  1.00 46.45      A    C  
ATOM    655  CE1 PHE A 538      11.506  27.397 -24.638  1.00 41.95      A    C  
ATOM    656  CE2 PHE A 538      10.951  29.760 -24.617  1.00 44.94      A    C  
ATOM    657  CZ  PHE A 538      11.284  28.586 -23.923  1.00 46.14      A    C  
ATOM    658  N   SER A 539      12.420  27.240 -30.907  1.00 51.11      A    N  
ATOM    659  CA  SER A 539      12.146  26.876 -32.303  1.00 58.15      A    C  
ATOM    660  C   SER A 539      10.661  27.115 -32.646  1.00 56.41      A    C  
ATOM    661  O   SER A 539       9.807  27.228 -31.768  1.00 54.93      A    O  
ATOM    662  CB  SER A 539      12.561  25.429 -32.576  1.00 55.91      A    C  
ATOM    663  OG  SER A 539      11.996  24.547 -31.636  1.00 50.86      A    O  
ATOM    664  N   SER A 540      10.348  27.213 -33.952  1.00 57.15      A    N  
ATOM    665  CA  SER A 540       8.987  27.513 -34.447  1.00 61.61      A    C  
ATOM    666  C   SER A 540       7.915  26.513 -33.986  1.00 62.28      A    C  
ATOM    667  O   SER A 540       6.726  26.833 -34.016  1.00 56.51      A    O  
ATOM    668  CB  SER A 540       9.000  27.582 -35.972  1.00 58.00      A    C  
ATOM    669  OG  SER A 540       9.568  26.405 -36.514  1.00 53.75      A    O  
ATOM    670  N   ASP A 541       8.313  25.309 -33.526  1.00 63.02      A    N  
ATOM    671  CA  ASP A 541       7.450  24.300 -32.916  1.00 68.86      A    C  
ATOM    672  C   ASP A 541       7.348  24.432 -31.378  1.00 69.25      A    C  
ATOM    673  O   ASP A 541       6.594  23.692 -30.742  1.00 64.16      A    O  
ATOM    674  CB  ASP A 541       7.905  22.905 -33.364  1.00 65.71      A    C  
ATOM    675  CG  ASP A 541       9.262  22.459 -32.802  1.00 64.75      A    C  
ATOM    676  OD1 ASP A 541       9.915  23.253 -32.094  1.00 60.10      A    O  
ATOM    677  OD2 ASP A 541       9.636  21.290 -33.056  1.00 61.94      A    O1-
ATOM    678  N   GLY A 542       8.077  25.411 -30.785  1.00 59.86      A    N  
ATOM    679  CA  GLY A 542       8.036  25.764 -29.370  1.00 63.68      A    C  
ATOM    680  C   GLY A 542       8.771  24.809 -28.421  1.00 65.96      A    C  
ATOM    681  O   GLY A 542       8.552  24.885 -27.218  1.00 61.28      A    O  
ATOM    682  N   TRP A 543       9.632  23.938 -28.946  1.00 66.52      A    N  
ATOM    683  CA  TRP A 543      10.558  23.129 -28.154  1.00 68.55      A    C  
ATOM    684  C   TRP A 543      11.945  23.785 -28.117  1.00 69.01      A    C  
ATOM    685  O   TRP A 543      12.391  24.381 -29.097  1.00 61.41      A    O  
ATOM    686  CB  TRP A 543      10.617  21.696 -28.695  1.00 67.18      A    C  
ATOM    687  CG  TRP A 543       9.335  20.922 -28.577  1.00 70.78      A    C  
ATOM    688  CD1 TRP A 543       8.296  20.956 -29.446  1.00 62.87      A    C  
ATOM    689  CD2 TRP A 543       8.933  19.992 -27.524  1.00 73.17      A    C  
ATOM    690  CE2 TRP A 543       7.635  19.490 -27.837  1.00 72.07      A    C  
ATOM    691  CE3 TRP A 543       9.542  19.512 -26.337  1.00 73.71      A    C  
ATOM    692  NE1 TRP A 543       7.289  20.118 -29.016  1.00 61.44      A    N  
ATOM    693  CZ2 TRP A 543       6.976  18.560 -27.026  1.00 77.82      A    C  
ATOM    694  CZ3 TRP A 543       8.886  18.579 -25.524  1.00 73.87      A    C  
ATOM    695  CH2 TRP A 543       7.615  18.101 -25.860  1.00 74.74      A    C  
ATOM    696  N   ASP A 544      12.646  23.679 -27.007  1.00 62.68      A    N  
ATOM    697  CA  ASP A 544      13.981  24.258 -26.825  1.00 67.20      A    C  
ATOM    698  C   ASP A 544      15.049  23.384 -27.517  1.00 65.19      A    C  
ATOM    699  O   ASP A 544      15.736  22.578 -26.885  1.00 60.52      A    O  
ATOM    700  CB  ASP A 544      14.231  24.469 -25.329  1.00 65.96      A    C  
ATOM    701  CG  ASP A 544      15.560  25.161 -25.013  1.00 64.58      A    C  
ATOM    702  OD1 ASP A 544      16.145  25.871 -25.857  1.00 59.84      A    O  
ATOM    703  OD2 ASP A 544      16.020  24.998 -23.858  1.00 61.14      A    O1-
ATOM    704  N   SER A 545      15.139  23.508 -28.836  1.00 53.94      A    N  
ATOM    705  CA  SER A 545      16.132  22.838 -29.677  1.00 56.33      A    C  
ATOM    706  C   SER A 545      17.036  23.887 -30.342  1.00 53.17      A    C  
ATOM    707  O   SER A 545      16.514  24.887 -30.842  1.00 49.57      A    O  
ATOM    708  CB  SER A 545      15.463  21.972 -30.740  1.00 53.93      A    C  
ATOM    709  OG  SER A 545      14.756  20.915 -30.131  1.00 50.82      A    O  
ATOM    710  N   PRO A 546      18.368  23.702 -30.405  1.00 52.03      A    N  
ATOM    711  CA  PRO A 546      19.234  24.601 -31.158  1.00 53.91      A    C  
ATOM    712  C   PRO A 546      18.803  24.594 -32.636  1.00 54.69      A    C  
ATOM    713  O   PRO A 546      18.625  23.543 -33.238  1.00 51.72      A    O  
ATOM    714  CB  PRO A 546      20.665  24.089 -30.933  1.00 50.41      A    C  
ATOM    715  CG  PRO A 546      20.471  22.628 -30.544  1.00 51.92      A    C  
ATOM    716  CD  PRO A 546      19.109  22.593 -29.847  1.00 59.15      A    C  
ATOM    717  N   THR A 547      18.613  25.800 -33.207  1.00 39.41      A    N  
ATOM    718  CA  THR A 547      18.076  26.041 -34.552  1.00 42.54      A    C  
ATOM    719  C   THR A 547      18.789  25.208 -35.619  1.00 41.32      A    C  
ATOM    720  O   THR A 547      19.969  25.408 -35.896  1.00 37.75      A    O  
ATOM    721  CB  THR A 547      18.172  27.533 -34.915  1.00 39.51      A    C  
ATOM    722  CG2 THR A 547      16.972  28.320 -34.399  1.00 36.18      A    C  
ATOM    723  OG1 THR A 547      19.320  28.118 -34.346  1.00 35.58      A    O  
ATOM    724  N   LYS A 548      18.058  24.296 -36.270  1.00 37.11      A    N  
ATOM    725  CA  LYS A 548      18.465  23.719 -37.558  1.00 40.26      A    C  
ATOM    726  C   LYS A 548      18.346  24.831 -38.608  1.00 39.07      A    C  
ATOM    727  O   LYS A 548      17.249  25.323 -38.863  1.00 37.07      A    O  
ATOM    728  CB  LYS A 548      17.608  22.491 -37.933  1.00 39.41      A    C  
ATOM    729  CG  LYS A 548      17.940  21.200 -37.145  1.00 36.49      A    C  
ATOM    730  CD  LYS A 548      17.099  20.010 -37.652  1.00 36.29      A    C  
ATOM    731  CE  LYS A 548      17.453  18.663 -36.970  1.00 32.41      A    C  
ATOM    732  NZ  LYS A 548      16.684  17.513 -37.518  1.00 30.42      A    N1+
ATOM    733  N   SER A 549      19.460  25.226 -39.225  1.00 32.20      A    N  
ATOM    734  CA  SER A 549      19.475  26.153 -40.354  1.00 33.38      A    C  
ATOM    735  C   SER A 549      18.805  25.482 -41.559  1.00 30.46      A    C  
ATOM    736  O   SER A 549      19.419  24.663 -42.237  1.00 28.68      A    O  
ATOM    737  CB  SER A 549      20.915  26.559 -40.702  1.00 31.47      A    C  
ATOM    738  OG  SER A 549      21.648  26.874 -39.541  1.00 28.49      A    O  
ATOM    739  N   VAL A 550      17.552  25.808 -41.841  1.00 27.06      A    N  
ATOM    740  CA  VAL A 550      16.892  25.447 -43.096  1.00 30.60      A    C  
ATOM    741  C   VAL A 550      17.357  26.445 -44.161  1.00 29.80      A    C  
ATOM    742  O   VAL A 550      17.032  27.631 -44.092  1.00 28.20      A    O  
ATOM    743  CB  VAL A 550      15.355  25.414 -42.958  1.00 27.81      A    C  
ATOM    744  CG1 VAL A 550      14.671  25.062 -44.289  1.00 23.93      A    C  
ATOM    745  CG2 VAL A 550      14.935  24.364 -41.924  1.00 25.14      A    C  
ATOM    746  N   ALA A 551      18.144  25.982 -45.125  1.00 24.53      A    N  
ATOM    747  CA  ALA A 551      18.477  26.751 -46.314  1.00 28.95      A    C  
ATOM    748  C   ALA A 551      17.211  26.928 -47.167  1.00 28.13      A    C  
ATOM    749  O   ALA A 551      16.698  25.971 -47.739  1.00 26.90      A    O  
ATOM    750  CB  ALA A 551      19.608  26.043 -47.067  1.00 26.73      A    C  
ATOM    751  N   LEU A 552      16.706  28.159 -47.253  1.00 22.77      A    N  
ATOM    752  CA  LEU A 552      15.640  28.539 -48.185  1.00 26.63      A    C  
ATOM    753  C   LEU A 552      16.212  28.649 -49.611  1.00 25.80      A    C  
ATOM    754  O   LEU A 552      17.305  29.188 -49.779  1.00 24.22      A    O  
ATOM    755  CB  LEU A 552      15.013  29.874 -47.731  1.00 24.77      A    C  
ATOM    756  CG  LEU A 552      14.062  29.738 -46.524  1.00 22.29      A    C  
ATOM    757  CD1 LEU A 552      13.869  31.094 -45.849  1.00 20.76      A    C  
ATOM    758  CD2 LEU A 552      12.684  29.223 -46.963  1.00 23.20      A    C  
ATOM    759  N   PRO A 553      15.496  28.187 -50.667  1.00 21.90      A    N  
ATOM    760  CA  PRO A 553      15.898  28.389 -52.057  1.00 25.44      A    C  
ATOM    761  C   PRO A 553      15.795  29.871 -52.467  1.00 25.77      A    C  
ATOM    762  O   PRO A 553      15.013  30.622 -51.878  1.00 24.27      A    O  
ATOM    763  CB  PRO A 553      14.992  27.468 -52.881  1.00 23.26      A    C  
ATOM    764  CG  PRO A 553      13.729  27.369 -52.027  1.00 23.20      A    C  
ATOM    765  CD  PRO A 553      14.236  27.471 -50.591  1.00 26.16      A    C  
ATOM    766  N   PRO A 554      16.587  30.336 -53.466  1.00 21.20      A    N  
ATOM    767  CA  PRO A 554      16.698  31.749 -53.802  1.00 26.65      A    C  
ATOM    768  C   PRO A 554      15.403  32.299 -54.426  1.00 27.59      A    C  
ATOM    769  O   PRO A 554      14.827  31.709 -55.335  1.00 25.64      A    O  
ATOM    770  CB  PRO A 554      17.898  31.859 -54.748  1.00 23.89      A    C  
ATOM    771  CG  PRO A 554      17.960  30.478 -55.401  1.00 24.53      A    C  
ATOM    772  CD  PRO A 554      17.458  29.544 -54.313  1.00 27.82      A    C  
ATOM    773  N   LYS A 555      14.969  33.463 -53.915  1.00 18.53      A    N  
ATOM    774  CA  LYS A 555      13.845  34.239 -54.456  1.00 29.22      A    C  
ATOM    775  C   LYS A 555      14.156  34.727 -55.873  1.00 27.73      A    C  
ATOM    776  O   LYS A 555      15.149  35.422 -56.086  1.00 26.39      A    O  
ATOM    777  CB  LYS A 555      13.542  35.454 -53.558  1.00 28.37      A    C  
ATOM    778  CG  LYS A 555      12.679  35.113 -52.329  1.00 26.78      A    C  
ATOM    779  CD  LYS A 555      12.394  36.381 -51.510  1.00 25.31      A    C  
ATOM    780  CE  LYS A 555      11.405  36.097 -50.373  1.00 21.38      A    C  
ATOM    781  NZ  LYS A 555      11.112  37.318 -49.578  1.00 20.15      A    N1+
ATOM    782  N   ILE A 556      13.263  34.422 -56.815  1.00 20.25      A    N  
ATOM    783  CA  ILE A 556      13.150  35.092 -58.108  1.00 24.08      A    C  
ATOM    784  C   ILE A 556      12.413  36.419 -57.874  1.00 23.54      A    C  
ATOM    785  O   ILE A 556      11.328  36.447 -57.306  1.00 22.64      A    O  
ATOM    786  CB  ILE A 556      12.446  34.174 -59.135  1.00 22.73      A    C  
ATOM    787  CG1 ILE A 556      13.328  32.933 -59.405  1.00 20.94      A    C  
ATOM    788  CG2 ILE A 556      12.145  34.926 -60.442  1.00 22.10      A    C  
ATOM    789  CD1 ILE A 556      12.643  31.834 -60.234  1.00 20.16      A    C  
ATOM    790  N   SER A 557      13.034  37.512 -58.324  1.00 22.98      A    N  
ATOM    791  CA  SER A 557      12.487  38.863 -58.343  1.00 28.41      A    C  
ATOM    792  C   SER A 557      11.592  39.077 -59.570  1.00 27.02      A    C  
ATOM    793  O   SER A 557      12.066  38.887 -60.692  1.00 25.74      A    O  
ATOM    794  CB  SER A 557      13.661  39.847 -58.404  1.00 26.81      A    C  
ATOM    795  OG  SER A 557      14.581  39.442 -59.400  1.00 24.96      A    O  
ATOM    796  N   THR A 558      10.388  39.558 -59.367  1.00 18.29      A    N  
ATOM    797  CA  THR A 558       9.620  40.295 -60.385  1.00 26.35      A    C  
ATOM    798  C   THR A 558       8.939  41.495 -59.731  1.00 25.59      A    C  
ATOM    799  O   THR A 558       8.312  41.371 -58.682  1.00 24.12      A    O  
ATOM    800  CB  THR A 558       8.604  39.441 -61.158  1.00 24.38      A    C  
ATOM    801  CG2 THR A 558       9.164  39.012 -62.509  1.00 23.49      A    C  
ATOM    802  OG1 THR A 558       8.256  38.262 -60.467  1.00 21.82      A    O  
ATOM    803  N   LEU A 559       9.171  42.653 -60.357  1.00 19.19      A    N  
ATOM    804  CA  LEU A 559       8.555  43.955 -60.090  1.00 24.99      A    C  
ATOM    805  C   LEU A 559       7.069  43.934 -60.432  1.00 23.28      A    C  
ATOM    806  O   LEU A 559       6.703  43.308 -61.420  1.00 22.40      A    O  
ATOM    807  CB  LEU A 559       9.237  44.981 -61.027  1.00 23.70      A    C  
ATOM    808  CG  LEU A 559      10.659  45.414 -60.639  1.00 21.81      A    C  
ATOM    809  CD1 LEU A 559      11.655  45.217 -61.786  1.00 22.75      A    C  
ATOM    810  CD2 LEU A 559      10.653  46.889 -60.257  1.00 25.50      A    C  
ATOM    811  N   GLU A 560       6.280  44.708 -59.715  1.00 21.37      A    N  
ATOM    812  CA  GLU A 560       5.269  45.614 -60.280  1.00 26.22      A    C  
ATOM    813  C   GLU A 560       4.850  46.663 -59.236  1.00 23.92      A    C  
ATOM    814  O   GLU A 560       4.739  46.375 -58.038  1.00 23.43      A    O  
ATOM    815  CB  GLU A 560       4.075  44.866 -60.906  1.00 26.47      A    C  
ATOM    816  CG  GLU A 560       4.150  44.955 -62.451  1.00 24.03      A    C  
ATOM    817  CD  GLU A 560       3.247  43.969 -63.206  1.00 22.92      A    C  
ATOM    818  OE1 GLU A 560       3.537  43.719 -64.409  1.00 20.95      A    O  
ATOM    819  OE2 GLU A 560       2.269  43.462 -62.612  1.00 26.78      A    O1-
ATOM    820  N   GLU A 561       4.750  47.915 -59.724  1.00 19.52      A    N  
ATOM    821  CA  GLU A 561       4.346  49.143 -59.023  1.00 24.95      A    C  
ATOM    822  C   GLU A 561       2.813  49.210 -58.860  1.00 23.12      A    C  
ATOM    823  O   GLU A 561       2.104  48.732 -59.733  1.00 22.78      A    O  
ATOM    824  CB  GLU A 561       4.771  50.342 -59.907  1.00 25.37      A    C  
ATOM    825  CG  GLU A 561       6.281  50.555 -60.088  1.00 22.92      A    C  
ATOM    826  CD  GLU A 561       6.643  51.578 -61.181  1.00 22.58      A    C  
ATOM    827  OE1 GLU A 561       7.527  52.431 -60.911  1.00 20.01      A    O  
ATOM    828  OE2 GLU A 561       6.103  51.467 -62.289  1.00 25.59      A    O1-
ATOM    829  N   GLU A 562       2.310  49.882 -57.820  1.00 20.53      A    N  
ATOM    830  CA  GLU A 562       1.350  50.998 -57.934  1.00 25.62      A    C  
ATOM    831  C   GLU A 562       0.960  51.611 -56.560  1.00 23.17      A    C  
ATOM    832  O   GLU A 562       0.471  50.950 -55.660  1.00 22.78      A    O  
ATOM    833  CB  GLU A 562       0.083  50.666 -58.757  1.00 26.04      A    C  
ATOM    834  CG  GLU A 562       0.205  51.246 -60.191  1.00 23.64      A    C  
ATOM    835  CD  GLU A 562      -1.020  51.029 -61.099  1.00 23.88      A    C  
ATOM    836  OE1 GLU A 562      -0.956  51.530 -62.252  1.00 21.01      A    O  
ATOM    837  OE2 GLU A 562      -2.026  50.442 -60.658  1.00 27.27      A    O1-
ATOM    838  N   GLN A 563       1.240  52.920 -56.487  1.00 22.39      A    N  
ATOM    839  CA  GLN A 563       0.474  54.066 -55.949  1.00 27.90      A    C  
ATOM    840  C   GLN A 563      -0.149  54.084 -54.532  1.00 25.23      A    C  
ATOM    841  O   GLN A 563      -1.126  53.428 -54.211  1.00 25.15      A    O  
ATOM    842  CB  GLN A 563      -0.524  54.548 -57.022  1.00 28.71      A    C  
ATOM    843  CG  GLN A 563       0.237  55.156 -58.212  1.00 26.93      A    C  
ATOM    844  CD  GLN A 563      -0.661  55.686 -59.331  1.00 25.43      A    C  
ATOM    845  NE2 GLN A 563      -0.099  56.324 -60.324  1.00 28.32      A    N  
ATOM    846  OE1 GLN A 563      -1.862  55.555 -59.346  1.00 26.37      A    O  
ATOM    847  N   GLU A 564       0.421  55.001 -53.753  1.00 19.74      A    N  
ATOM    848  CA  GLU A 564      -0.156  56.143 -53.002  1.00 24.62      A    C  
ATOM    849  C   GLU A 564      -1.602  56.059 -52.439  1.00 22.82      A    C  
ATOM    850  O   GLU A 564      -2.568  56.013 -53.180  1.00 22.63      A    O  
ATOM    851  CB  GLU A 564      -0.059  57.439 -53.848  1.00 24.97      A    C  
ATOM    852  CG  GLU A 564       1.378  57.892 -54.139  1.00 23.15      A    C  
ATOM    853  CD  GLU A 564       1.490  59.240 -54.882  1.00 22.31      A    C  
ATOM    854  OE1 GLU A 564       2.626  59.786 -54.896  1.00 20.01      A    O  
ATOM    855  OE2 GLU A 564       0.489  59.704 -55.449  1.00 26.67      A    O1-
ATOM    856  N   GLU A 565      -1.738  56.308 -51.139  1.00 19.30      A    N  
ATOM    857  CA  GLU A 565      -2.533  57.436 -50.636  1.00 24.76      A    C  
ATOM    858  C   GLU A 565      -2.093  57.888 -49.231  1.00 22.72      A    C  
ATOM    859  O   GLU A 565      -1.713  57.103 -48.368  1.00 22.28      A    O  
ATOM    860  CB  GLU A 565      -4.056  57.217 -50.722  1.00 25.09      A    C  
ATOM    861  CG  GLU A 565      -4.687  58.241 -51.684  1.00 23.90      A    C  
ATOM    862  CD  GLU A 565      -6.222  58.138 -51.830  1.00 22.92      A    C  
ATOM    863  OE1 GLU A 565      -6.763  58.775 -52.780  1.00 21.26      A    O  
ATOM    864  OE2 GLU A 565      -6.866  57.489 -50.975  1.00 27.90      A    O1-
ATOM    865  N   ASP A 566      -2.116  59.222 -49.087  1.00 23.52      A    N  
ATOM    866  CA  ASP A 566      -1.600  60.050 -48.004  1.00 30.45      A    C  
ATOM    867  C   ASP A 566      -2.695  60.325 -46.951  1.00 28.08      A    C  
ATOM    868  O   ASP A 566      -3.848  60.529 -47.306  1.00 27.52      A    O  
ATOM    869  CB  ASP A 566      -1.137  61.353 -48.701  1.00 30.23      A    C  
ATOM    870  CG  ASP A 566      -0.413  62.386 -47.844  1.00 27.05      A    C  
ATOM    871  OD1 ASP A 566      -0.047  62.059 -46.698  1.00 27.11      A    O  
ATOM    872  OD2 ASP A 566      -0.209  63.527 -48.342  1.00 27.17      A    O1-
ATOM    873  N   THR A 567      -2.348  60.377 -45.664  1.00 22.66      A    N  
ATOM    874  CA  THR A 567      -3.023  61.261 -44.695  1.00 32.04      A    C  
ATOM    875  C   THR A 567      -2.214  61.422 -43.405  1.00 30.12      A    C  
ATOM    876  O   THR A 567      -2.053  60.539 -42.570  1.00 28.43      A    O  
ATOM    877  CB  THR A 567      -4.479  60.921 -44.328  1.00 30.21      A    C  
ATOM    878  CG2 THR A 567      -5.471  61.914 -44.955  1.00 30.35      A    C  
ATOM    879  OG1 THR A 567      -4.885  59.638 -44.728  1.00 28.07      A    O  
ATOM    880  N   THR A 568      -1.736  62.643 -43.274  1.00 22.17      A    N  
ATOM    881  CA  THR A 568      -1.100  63.271 -42.105  1.00 32.71      A    C  
ATOM    882  C   THR A 568      -2.085  63.520 -40.952  1.00 31.22      A    C  
ATOM    883  O   THR A 568      -3.151  64.053 -41.206  1.00 29.83      A    O  
ATOM    884  CB  THR A 568      -0.613  64.661 -42.552  1.00 31.45      A    C  
ATOM    885  CG2 THR A 568       0.638  64.601 -43.427  1.00 30.74      A    C  
ATOM    886  OG1 THR A 568      -1.611  65.315 -43.321  1.00 28.79      A    O  
ATOM    887  N   ILE A 569      -1.658  63.302 -39.684  1.00 23.48      A    N  
ATOM    888  CA  ILE A 569      -1.953  64.216 -38.551  1.00 29.42      A    C  
ATOM    889  C   ILE A 569      -0.785  64.213 -37.538  1.00 27.64      A    C  
ATOM    890  O   ILE A 569      -0.098  63.236 -37.298  1.00 27.06      A    O  
ATOM    891  CB  ILE A 569      -3.328  64.002 -37.847  1.00 28.85      A    C  
ATOM    892  CG1 ILE A 569      -4.519  64.171 -38.828  1.00 27.71      A    C  
ATOM    893  CG2 ILE A 569      -3.510  64.998 -36.678  1.00 31.23      A    C  
ATOM    894  CD1 ILE A 569      -5.923  64.176 -38.230  1.00 28.89      A    C  
ATOM    895  N   THR A 570      -0.572  65.409 -36.997  1.00 24.80      A    N  
ATOM    896  CA  THR A 570       0.617  66.015 -36.395  1.00 34.44      A    C  
ATOM    897  C   THR A 570       0.789  65.773 -34.874  1.00 32.79      A    C  
ATOM    898  O   THR A 570      -0.121  65.984 -34.095  1.00 31.31      A    O  
ATOM    899  CB  THR A 570       0.491  67.545 -36.618  1.00 32.42      A    C  
ATOM    900  CG2 THR A 570       1.806  68.237 -36.921  1.00 30.79      A    C  
ATOM    901  OG1 THR A 570      -0.351  67.864 -37.710  1.00 29.91      A    O  
ATOM    902  N   LYS A 571       1.997  65.383 -34.487  1.00 21.79      A    N  
ATOM    903  CA  LYS A 571       2.898  65.933 -33.431  1.00 31.48      A    C  
ATOM    904  C   LYS A 571       2.325  66.709 -32.227  1.00 29.48      A    C  
ATOM    905  O   LYS A 571       1.856  67.833 -32.403  1.00 28.84      A    O  
ATOM    906  CB  LYS A 571       3.866  66.863 -34.201  1.00 31.11      A    C  
ATOM    907  CG  LYS A 571       5.274  67.049 -33.617  1.00 28.01      A    C  
ATOM    908  CD  LYS A 571       6.061  68.010 -34.524  1.00 27.46      A    C  
ATOM    909  CE  LYS A 571       7.553  67.998 -34.204  1.00 22.93      A    C  
ATOM    910  NZ  LYS A 571       8.313  68.887 -35.121  1.00 22.21      A    N1+
ATOM    911  N   VAL A 572       2.636  66.272 -30.991  1.00 21.73      A    N  
ATOM    912  CA  VAL A 572       3.098  67.123 -29.865  1.00 34.37      A    C  
ATOM    913  C   VAL A 572       4.090  66.342 -28.978  1.00 32.49      A    C  
ATOM    914  O   VAL A 572       3.818  65.227 -28.559  1.00 31.17      A    O  
ATOM    915  CB  VAL A 572       1.958  67.696 -28.979  1.00 31.66      A    C  
ATOM    916  CG1 VAL A 572       2.517  68.576 -27.833  1.00 28.24      A    C  
ATOM    917  CG2 VAL A 572       0.983  68.603 -29.743  1.00 32.45      A    C  
ATOM    918  N   SER A 573       5.238  66.958 -28.718  1.00 27.33      A    N  
ATOM    919  CA  SER A 573       6.263  66.586 -27.725  1.00 38.14      A    C  
ATOM    920  C   SER A 573       6.227  67.582 -26.560  1.00 35.73      A    C  
ATOM    921  O   SER A 573       5.789  68.714 -26.785  1.00 34.62      A    O  
ATOM    922  CB  SER A 573       7.630  66.649 -28.420  1.00 35.74      A    C  
ATOM    923  OG  SER A 573       8.705  66.320 -27.570  1.00 31.14      A    O  
ATOM    924  N   PRO A 574       6.750  67.240 -25.384  1.00 21.95      A    N  
ATOM    925  CA  PRO A 574       7.693  68.173 -24.771  1.00 31.68      A    C  
ATOM    926  C   PRO A 574       8.994  67.506 -24.271  1.00 30.81      A    C  
ATOM    927  O   PRO A 574       9.052  66.338 -23.905  1.00 29.14      A    O  
ATOM    928  CB  PRO A 574       6.921  68.876 -23.666  1.00 29.05      A    C  
ATOM    929  CG  PRO A 574       5.876  67.849 -23.228  1.00 28.98      A    C  
ATOM    930  CD  PRO A 574       5.885  66.767 -24.318  1.00 32.97      A    C  
ATOM    931  N   GLN A 575      10.047  68.310 -24.295  1.00 26.19      A    N  
ATOM    932  CA  GLN A 575      11.463  68.072 -23.998  1.00 36.86      A    C  
ATOM    933  C   GLN A 575      11.818  68.477 -22.522  1.00 35.19      A    C  
ATOM    934  O   GLN A 575      10.886  68.802 -21.775  1.00 33.96      A    O  
ATOM    935  CB  GLN A 575      12.218  68.858 -25.101  1.00 33.94      A    C  
ATOM    936  CG  GLN A 575      13.330  68.071 -25.826  1.00 31.24      A    C  
ATOM    937  CD  GLN A 575      14.398  68.987 -26.421  1.00 28.30      A    C  
ATOM    938  NE2 GLN A 575      15.653  68.632 -26.363  1.00 28.69      A    N  
ATOM    939  OE1 GLN A 575      14.119  70.048 -26.940  1.00 30.32      A    O  
ATOM    940  N   PRO A 576      13.094  68.431 -22.069  1.00 25.42      A    N  
ATOM    941  CA  PRO A 576      13.502  67.837 -20.791  1.00 33.33      A    C  
ATOM    942  C   PRO A 576      14.123  68.827 -19.766  1.00 33.51      A    C  
ATOM    943  O   PRO A 576      14.348  69.993 -20.083  1.00 32.47      A    O  
ATOM    944  CB  PRO A 576      14.572  66.841 -21.245  1.00 30.44      A    C  
ATOM    945  CG  PRO A 576      15.334  67.617 -22.322  1.00 30.43      A    C  
ATOM    946  CD  PRO A 576      14.320  68.653 -22.807  1.00 35.18      A    C  
ATOM    947  N   GLN A 577      14.506  68.342 -18.577  1.00 26.64      A    N  
ATOM    948  CA  GLN A 577      15.480  68.979 -17.654  1.00 34.79      A    C  
ATOM    949  C   GLN A 577      16.313  67.883 -16.966  1.00 34.10      A    C  
ATOM    950  O   GLN A 577      15.751  66.952 -16.407  1.00 34.51      A    O  
ATOM    951  CB  GLN A 577      14.747  69.872 -16.630  1.00 34.23      A    C  
ATOM    952  CG  GLN A 577      14.497  71.286 -17.173  1.00 32.41      A    C  
ATOM    953  CD  GLN A 577      13.850  72.238 -16.161  1.00 30.87      A    C  
ATOM    954  NE2 GLN A 577      14.221  73.489 -16.154  1.00 32.99      A    N  
ATOM    955  OE1 GLN A 577      12.982  71.877 -15.382  1.00 31.69      A    O  
ATOM    956  N   GLU A 578      17.611  67.772 -17.252  1.00 21.43      A    N  
ATOM    957  CA  GLU A 578      18.813  68.303 -16.557  1.00 31.49      A    C  
ATOM    958  C   GLU A 578      19.088  67.675 -15.171  1.00 31.04      A    C  
ATOM    959  O   GLU A 578      18.387  67.934 -14.209  1.00 30.52      A    O  
ATOM    960  CB  GLU A 578      18.927  69.842 -16.554  1.00 31.36      A    C  
ATOM    961  CG  GLU A 578      19.424  70.376 -17.897  1.00 29.31      A    C  
ATOM    962  CD  GLU A 578      19.964  71.823 -17.824  1.00 27.67      A    C  
ATOM    963  OE1 GLU A 578      20.788  72.159 -18.711  1.00 24.86      A    O  
ATOM    964  OE2 GLU A 578      19.588  72.554 -16.882  1.00 30.11      A    O1-
ATOM    965  N   ARG A 579      20.043  66.723 -15.121  1.00 26.70      A    N  
ATOM    966  CA  ARG A 579      21.449  66.786 -14.649  1.00 32.48      A    C  
ATOM    967  C   ARG A 579      21.657  66.987 -13.136  1.00 30.53      A    C  
ATOM    968  O   ARG A 579      21.470  68.078 -12.622  1.00 29.53      A    O  
ATOM    969  CB  ARG A 579      22.324  67.817 -15.386  1.00 31.90      A    C  
ATOM    970  CG  ARG A 579      22.914  67.314 -16.709  1.00 30.25      A    C  
ATOM    971  CD  ARG A 579      23.932  68.339 -17.228  1.00 30.49      A    C  
ATOM    972  NE  ARG A 579      24.533  67.911 -18.501  1.00 27.13      A    N  
ATOM    973  CZ  ARG A 579      25.574  68.456 -19.093  1.00 25.34      A    C  
ATOM    974  NH1 ARG A 579      26.205  69.476 -18.578  1.00 24.75      A    N1+
ATOM    975  NH2 ARG A 579      25.999  67.994 -20.235  1.00 23.80      A    N  
ATOM    976  N   THR A 580      22.280  66.006 -12.497  1.00 29.08      A    N  
ATOM    977  CA  THR A 580      23.446  66.192 -11.602  1.00 34.66      A    C  
ATOM    978  C   THR A 580      24.319  64.935 -11.654  1.00 34.29      A    C  
ATOM    979  O   THR A 580      23.807  63.818 -11.659  1.00 32.42      A    O  
ATOM    980  CB  THR A 580      23.087  66.512 -10.146  1.00 31.88      A    C  
ATOM    981  CG2 THR A 580      23.029  68.010  -9.874  1.00 30.99      A    C  
ATOM    982  OG1 THR A 580      21.850  65.963  -9.782  1.00 29.31      A    O  
ATOM    983  N   GLY A 581      25.633  65.094 -11.785  1.00 24.97      A    N  
ATOM    984  CA  GLY A 581      26.598  64.003 -11.874  1.00 33.12      A    C  
ATOM    985  C   GLY A 581      27.437  63.841 -10.609  1.00 32.14      A    C  
ATOM    986  O   GLY A 581      27.503  64.757  -9.799  1.00 30.74      A    O  
ATOM    987  N   THR A 582      28.136  62.707 -10.515  1.00 29.56      A    N  
ATOM    988  CA  THR A 582      29.381  62.590  -9.736  1.00 35.26      A    C  
ATOM    989  C   THR A 582      30.247  61.420 -10.232  1.00 34.18      A    C  
ATOM    990  O   THR A 582      29.813  60.281 -10.271  1.00 30.86      A    O  
ATOM    991  CB  THR A 582      29.189  62.461  -8.211  1.00 31.22      A    C  
ATOM    992  CG2 THR A 582      29.326  63.803  -7.484  1.00 29.37      A    C  
ATOM    993  OG1 THR A 582      27.932  61.933  -7.867  1.00 28.26      A    O  
ATOM    994  N   ALA A 583      31.476  61.785 -10.599  1.00 23.60      A    N  
ATOM    995  CA  ALA A 583      32.786  61.140 -10.435  1.00 33.86      A    C  
ATOM    996  C   ALA A 583      33.021  59.669 -10.839  1.00 34.65      A    C  
ATOM    997  O   ALA A 583      32.666  58.721 -10.147  1.00 32.18      A    O  
ATOM    998  CB  ALA A 583      33.275  61.446  -9.010  1.00 30.63      A    C  
ATOM    999  N   TRP A 584      33.786  59.513 -11.919  1.00 29.28      A    N  
ATOM   1000  CA  TRP A 584      34.572  58.335 -12.300  1.00 29.63      A    C  
ATOM   1001  C   TRP A 584      35.893  58.267 -11.512  1.00 28.67      A    C  
ATOM   1002  O   TRP A 584      36.600  59.267 -11.405  1.00 25.73      A    O  
ATOM   1003  CB  TRP A 584      34.895  58.439 -13.800  1.00 27.80      A    C  
ATOM   1004  CG  TRP A 584      33.855  57.965 -14.748  1.00 26.08      A    C  
ATOM   1005  CD1 TRP A 584      32.565  58.384 -14.842  1.00 21.85      A    C  
ATOM   1006  CD2 TRP A 584      33.999  56.941 -15.777  1.00 24.31      A    C  
ATOM   1007  CE2 TRP A 584      32.750  56.791 -16.446  1.00 24.40      A    C  
ATOM   1008  CE3 TRP A 584      35.061  56.117 -16.213  1.00 29.00      A    C  
ATOM   1009  NE1 TRP A 584      31.911  57.699 -15.836  1.00 21.87      A    N  
ATOM   1010  CZ2 TRP A 584      32.557  55.870 -17.485  1.00 31.86      A    C  
ATOM   1011  CZ3 TRP A 584      34.879  55.184 -17.258  1.00 28.17      A    C  
ATOM   1012  CH2 TRP A 584      33.642  55.061 -17.890  1.00 29.22      A    C  
ATOM   1013  N   GLY A 585      36.245  57.055 -11.072  1.00 22.89      A    N  
ATOM   1014  CA  GLY A 585      37.602  56.672 -10.692  1.00 28.60      A    C  
ATOM   1015  C   GLY A 585      38.060  55.508 -11.574  1.00 27.93      A    C  
ATOM   1016  O   GLY A 585      37.417  54.468 -11.625  1.00 24.56      A    O  
ATOM   1017  N   SER A 586      39.135  55.724 -12.314  1.00 24.03      A    N  
ATOM   1018  CA  SER A 586      39.824  54.757 -13.169  1.00 33.29      A    C  
ATOM   1019  C   SER A 586      40.612  53.744 -12.340  1.00 32.64      A    C  
ATOM   1020  O   SER A 586      41.427  54.139 -11.508  1.00 29.93      A    O  
ATOM   1021  CB  SER A 586      40.787  55.537 -14.067  1.00 31.33      A    C  
ATOM   1022  OG  SER A 586      41.477  56.500 -13.300  1.00 30.06      A    O  
ATOM   1023  N   GLY A 587      40.435  52.452 -12.636  1.00 26.54      A    N  
ATOM   1024  CA  GLY A 587      41.248  51.374 -12.089  1.00 32.80      A    C  
ATOM   1025  C   GLY A 587      41.388  50.245 -13.109  1.00 32.60      A    C  
ATOM   1026  O   GLY A 587      40.433  49.528 -13.380  1.00 28.54      A    O  
ATOM   1027  N   ASP A 588      42.578  50.149 -13.695  1.00 25.90      A    N  
ATOM   1028  CA  ASP A 588      43.054  49.095 -14.591  1.00 33.31      A    C  
ATOM   1029  C   ASP A 588      43.037  47.735 -13.868  1.00 32.91      A    C  
ATOM   1030  O   ASP A 588      43.633  47.600 -12.793  1.00 30.47      A    O  
ATOM   1031  CB  ASP A 588      44.494  49.461 -15.002  1.00 31.18      A    C  
ATOM   1032  CG  ASP A 588      44.756  49.569 -16.502  1.00 27.51      A    C  
ATOM   1033  OD1 ASP A 588      43.982  48.987 -17.274  1.00 25.75      A    O  
ATOM   1034  OD2 ASP A 588      45.754  50.247 -16.843  1.00 27.60      A    O1-
ATOM   1035  N   ALA A 589      42.382  46.726 -14.445  1.00 26.73      A    N  
ATOM   1036  CA  ALA A 589      42.443  45.351 -13.966  1.00 33.27      A    C  
ATOM   1037  C   ALA A 589      42.958  44.448 -15.093  1.00 32.72      A    C  
ATOM   1038  O   ALA A 589      42.213  44.009 -15.971  1.00 30.62      A    O  
ATOM   1039  CB  ALA A 589      41.092  44.921 -13.391  1.00 31.48      A    C  
ATOM   1040  N   THR A 590      44.261  44.168 -15.076  1.00 28.22      A    N  
ATOM   1041  CA  THR A 590      44.906  43.100 -15.838  1.00 38.29      A    C  
ATOM   1042  C   THR A 590      44.406  41.712 -15.360  1.00 38.52      A    C  
ATOM   1043  O   THR A 590      44.265  41.514 -14.153  1.00 36.66      A    O  
ATOM   1044  CB  THR A 590      46.428  43.159 -15.675  1.00 36.59      A    C  
ATOM   1045  CG2 THR A 590      47.059  44.156 -16.644  1.00 34.95      A    C  
ATOM   1046  OG1 THR A 590      46.791  43.568 -14.373  1.00 32.84      A    O  
ATOM   1047  N   PRO A 591      44.178  40.753 -16.255  1.00 29.77      A    N  
ATOM   1048  CA  PRO A 591      43.736  39.416 -15.870  1.00 36.67      A    C  
ATOM   1049  C   PRO A 591      44.876  38.626 -15.217  1.00 37.17      A    C  
ATOM   1050  O   PRO A 591      45.967  38.485 -15.766  1.00 35.55      A    O  
ATOM   1051  CB  PRO A 591      43.205  38.764 -17.144  1.00 34.36      A    C  
ATOM   1052  CG  PRO A 591      43.977  39.467 -18.257  1.00 34.95      A    C  
ATOM   1053  CD  PRO A 591      44.243  40.865 -17.708  1.00 40.99      A    C  
ATOM   1054  N   VAL A 592      44.600  38.079 -14.041  1.00 31.97      A    N  
ATOM   1055  CA  VAL A 592      45.481  37.159 -13.313  1.00 43.90      A    C  
ATOM   1056  C   VAL A 592      45.458  35.782 -14.010  1.00 43.46      A    C  
ATOM   1057  O   VAL A 592      44.373  35.281 -14.306  1.00 42.18      A    O  
ATOM   1058  CB  VAL A 592      45.042  37.044 -11.839  1.00 42.65      A    C  
ATOM   1059  CG1 VAL A 592      45.905  36.071 -11.034  1.00 38.25      A    C  
ATOM   1060  CG2 VAL A 592      45.120  38.412 -11.146  1.00 44.13      A    C  
ATOM   1061  N   PRO A 593      46.624  35.141 -14.275  1.00 30.44      A    N  
ATOM   1062  CA  PRO A 593      46.662  33.801 -14.848  1.00 42.21      A    C  
ATOM   1063  C   PRO A 593      46.149  32.748 -13.856  1.00 43.47      A    C  
ATOM   1064  O   PRO A 593      46.553  32.728 -12.700  1.00 42.48      A    O  
ATOM   1065  CB  PRO A 593      48.123  33.539 -15.246  1.00 41.44      A    C  
ATOM   1066  CG  PRO A 593      48.817  34.888 -15.107  1.00 43.73      A    C  
ATOM   1067  CD  PRO A 593      47.970  35.651 -14.096  1.00 51.46      A    C  
ATOM   1068  N   LEU A 594      45.282  31.846 -14.338  1.00 29.98      A    N  
ATOM   1069  CA  LEU A 594      44.819  30.668 -13.613  1.00 40.30      A    C  
ATOM   1070  C   LEU A 594      46.004  29.762 -13.214  1.00 38.25      A    C  
ATOM   1071  O   LEU A 594      46.785  29.332 -14.061  1.00 38.12      A    O  
ATOM   1072  CB  LEU A 594      43.826  29.894 -14.514  1.00 40.25      A    C  
ATOM   1073  CG  LEU A 594      42.382  30.440 -14.459  1.00 38.78      A    C  
ATOM   1074  CD1 LEU A 594      41.759  30.487 -15.849  1.00 38.93      A    C  
ATOM   1075  CD2 LEU A 594      41.515  29.555 -13.569  1.00 44.21      A    C  
ATOM   1076  N   ALA A 595      46.114  29.464 -11.927  1.00 36.52      A    N  
ATOM   1077  CA  ALA A 595      47.067  28.491 -11.408  1.00 48.97      A    C  
ATOM   1078  C   ALA A 595      46.648  27.059 -11.796  1.00 47.91      A    C  
ATOM   1079  O   ALA A 595      45.517  26.641 -11.561  1.00 45.45      A    O  
ATOM   1080  CB  ALA A 595      47.182  28.670  -9.893  1.00 46.94      A    C  
ATOM   1081  N   THR A 596      47.578  26.315 -12.380  1.00 33.41      A    N  
ATOM   1082  CA  THR A 596      47.463  24.870 -12.606  1.00 46.07      A    C  
ATOM   1083  C   THR A 596      47.483  24.111 -11.275  1.00 47.30      A    C  
ATOM   1084  O   THR A 596      48.313  24.436 -10.421  1.00 44.17      A    O  
ATOM   1085  CB  THR A 596      48.630  24.369 -13.470  1.00 45.50      A    C  
ATOM   1086  CG2 THR A 596      48.430  24.714 -14.946  1.00 44.69      A    C  
ATOM   1087  OG1 THR A 596      49.832  24.983 -13.063  1.00 42.63      A    O  
ATOM   1088  N   PRO A 597      46.643  23.082 -11.074  1.00 31.06      A    N  
ATOM   1089  CA  PRO A 597      46.662  22.300  -9.848  1.00 38.99      A    C  
ATOM   1090  C   PRO A 597      47.908  21.404  -9.793  1.00 39.85      A    C  
ATOM   1091  O   PRO A 597      48.129  20.547 -10.640  1.00 37.87      A    O  
ATOM   1092  CB  PRO A 597      45.353  21.505  -9.844  1.00 37.23      A    C  
ATOM   1093  CG  PRO A 597      45.018  21.354 -11.335  1.00 38.86      A    C  
ATOM   1094  CD  PRO A 597      45.597  22.616 -11.970  1.00 46.00      A    C  
ATOM   1095  N   VAL A 598      48.740  21.620  -8.765  1.00 32.79      A    N  
ATOM   1096  CA  VAL A 598      49.847  20.737  -8.403  1.00 47.36      A    C  
ATOM   1097  C   VAL A 598      49.318  19.731  -7.375  1.00 48.32      A    C  
ATOM   1098  O   VAL A 598      49.017  20.101  -6.244  1.00 43.45      A    O  
ATOM   1099  CB  VAL A 598      51.052  21.546  -7.859  1.00 44.35      A    C  
ATOM   1100  CG1 VAL A 598      52.215  20.624  -7.476  1.00 38.12      A    C  
ATOM   1101  CG2 VAL A 598      51.567  22.540  -8.909  1.00 42.36      A    C  
ATOM   1102  N   ASN A 599      49.211  18.470  -7.770  1.00 32.01      A    N  
ATOM   1103  CA  ASN A 599      48.952  17.373  -6.845  1.00 40.79      A    C  
ATOM   1104  C   ASN A 599      50.242  17.007  -6.099  1.00 38.89      A    C  
ATOM   1105  O   ASN A 599      51.048  16.232  -6.609  1.00 37.26      A    O  
ATOM   1106  CB  ASN A 599      48.372  16.160  -7.615  1.00 38.79      A    C  
ATOM   1107  CG  ASN A 599      46.885  16.244  -7.877  1.00 34.88      A    C  
ATOM   1108  ND2 ASN A 599      46.388  15.498  -8.835  1.00 34.83      A    N  
ATOM   1109  OD1 ASN A 599      46.139  16.936  -7.213  1.00 33.37      A    O  
ATOM   1110  N   GLU A 600      50.440  17.531  -4.885  1.00 21.58      A    N  
ATOM   1111  CA  GLU A 600      51.404  16.996  -3.930  1.00 35.37      A    C  
ATOM   1112  C   GLU A 600      50.709  16.023  -2.965  1.00 34.11      A    C  
ATOM   1113  O   GLU A 600      50.011  16.418  -2.035  1.00 32.49      A    O  
ATOM   1114  CB  GLU A 600      52.152  18.097  -3.158  1.00 37.63      A    C  
ATOM   1115  CG  GLU A 600      53.304  18.728  -3.956  1.00 36.74      A    C  
ATOM   1116  CD  GLU A 600      54.227  19.616  -3.094  1.00 34.97      A    C  
ATOM   1117  OE1 GLU A 600      55.289  20.009  -3.628  1.00 31.91      A    O  
ATOM   1118  OE2 GLU A 600      53.904  19.871  -1.917  1.00 35.57      A    O1-
ATOM   1119  N   TYR A 601      50.946  14.726  -3.170  1.00 28.83      A    N  
ATOM   1120  CA  TYR A 601      50.679  13.716  -2.156  1.00 34.78      A    C  
ATOM   1121  C   TYR A 601      51.721  13.842  -1.035  1.00 31.74      A    C  
ATOM   1122  O   TYR A 601      52.881  13.453  -1.212  1.00 30.75      A    O  
ATOM   1123  CB  TYR A 601      50.714  12.311  -2.778  1.00 35.54      A    C  
ATOM   1124  CG  TYR A 601      49.470  11.941  -3.558  1.00 36.51      A    C  
ATOM   1125  CD1 TYR A 601      48.403  11.291  -2.905  1.00 34.84      A    C  
ATOM   1126  CD2 TYR A 601      49.372  12.241  -4.931  1.00 36.88      A    C  
ATOM   1127  CE1 TYR A 601      47.247  10.929  -3.619  1.00 31.87      A    C  
ATOM   1128  CE2 TYR A 601      48.208  11.884  -5.650  1.00 34.67      A    C  
ATOM   1129  CZ  TYR A 601      47.149  11.223  -4.993  1.00 36.03      A    C  
ATOM   1130  OH  TYR A 601      46.031  10.880  -5.684  1.00 37.74      A    O  
ATOM   1131  N   LYS A 602      51.332  14.342   0.138  1.00 23.08      A    N  
ATOM   1132  CA  LYS A 602      52.135  14.223   1.359  1.00 33.96      A    C  
ATOM   1133  C   LYS A 602      51.754  12.958   2.119  1.00 31.68      A    C  
ATOM   1134  O   LYS A 602      50.715  12.875   2.758  1.00 30.33      A    O  
ATOM   1135  CB  LYS A 602      52.056  15.480   2.242  1.00 35.44      A    C  
ATOM   1136  CG  LYS A 602      53.000  16.561   1.693  1.00 34.52      A    C  
ATOM   1137  CD  LYS A 602      53.057  17.792   2.609  1.00 34.68      A    C  
ATOM   1138  CE  LYS A 602      54.048  18.790   1.998  1.00 30.46      A    C  
ATOM   1139  NZ  LYS A 602      54.070  20.068   2.730  1.00 26.89      A    N1+
ATOM   1140  N   VAL A 603      52.659  11.984   2.071  1.00 21.54      A    N  
ATOM   1141  CA  VAL A 603      52.747  10.850   2.986  1.00 29.46      A    C  
ATOM   1142  C   VAL A 603      53.659  11.242   4.148  1.00 27.65      A    C  
ATOM   1143  O   VAL A 603      54.845  11.486   3.944  1.00 25.57      A    O  
ATOM   1144  CB  VAL A 603      53.275   9.562   2.298  1.00 27.92      A    C  
ATOM   1145  CG1 VAL A 603      52.286   8.411   2.498  1.00 25.03      A    C  
ATOM   1146  CG2 VAL A 603      53.561   9.695   0.790  1.00 28.89      A    C  
ATOM   1147  N   SER A 604      53.116  11.302   5.358  1.00 25.84      A    N  
ATOM   1148  CA  SER A 604      53.840  11.232   6.628  1.00 35.00      A    C  
ATOM   1149  C   SER A 604      52.810  10.859   7.704  1.00 32.56      A    C  
ATOM   1150  O   SER A 604      51.717  11.412   7.698  1.00 30.03      A    O  
ATOM   1151  CB  SER A 604      54.534  12.562   6.961  1.00 32.35      A    C  
ATOM   1152  OG  SER A 604      53.618  13.630   7.046  1.00 29.63      A    O  
ATOM   1153  N   GLY A 605      52.989   9.880   8.572  1.00 21.94      A    N  
ATOM   1154  CA  GLY A 605      54.202   9.439   9.249  1.00 30.78      A    C  
ATOM   1155  C   GLY A 605      53.969   9.658  10.742  1.00 29.63      A    C  
ATOM   1156  O   GLY A 605      53.940  10.787  11.197  1.00 25.91      A    O  
ATOM   1157  N   PHE A 606      53.747   8.571  11.458  1.00 21.51      A    N  
ATOM   1158  CA  PHE A 606      53.590   8.425  12.908  1.00 28.02      A    C  
ATOM   1159  C   PHE A 606      54.367   9.434  13.779  1.00 26.63      A    C  
ATOM   1160  O   PHE A 606      55.559   9.635  13.557  1.00 24.28      A    O  
ATOM   1161  CB  PHE A 606      54.116   7.014  13.250  1.00 25.73      A    C  
ATOM   1162  CG  PHE A 606      53.063   5.964  13.529  1.00 24.62      A    C  
ATOM   1163  CD1 PHE A 606      52.858   5.533  14.855  1.00 22.16      A    C  
ATOM   1164  CD2 PHE A 606      52.312   5.398  12.485  1.00 23.76      A    C  
ATOM   1165  CE1 PHE A 606      51.916   4.532  15.133  1.00 21.62      A    C  
ATOM   1166  CE2 PHE A 606      51.360   4.398  12.766  1.00 23.26      A    C  
ATOM   1167  CZ  PHE A 606      51.168   3.961  14.096  1.00 26.39      A    C  
ATOM   1168  N   GLY A 607      53.730   9.918  14.861  1.00 20.96      A    N  
ATOM   1169  CA  GLY A 607      54.459  10.570  15.956  1.00 31.30      A    C  
ATOM   1170  C   GLY A 607      53.619  11.177  17.083  1.00 30.78      A    C  
ATOM   1171  O   GLY A 607      53.261  12.342  17.012  1.00 26.61      A    O  
ATOM   1172  N   ALA A 608      53.434  10.385  18.148  1.00 25.62      A    N  
ATOM   1173  CA  ALA A 608      53.333  10.792  19.563  1.00 34.37      A    C  
ATOM   1174  C   ALA A 608      52.125  11.627  20.061  1.00 33.22      A    C  
ATOM   1175  O   ALA A 608      52.067  12.841  19.905  1.00 29.96      A    O  
ATOM   1176  CB  ALA A 608      54.675  11.409  19.977  1.00 32.07      A    C  
ATOM   1177  N   ALA A 609      51.300  10.981  20.879  1.00 23.37      A    N  
ATOM   1178  CA  ALA A 609      50.560  11.592  21.986  1.00 31.95      A    C  
ATOM   1179  C   ALA A 609      50.712  10.718  23.257  1.00 30.84      A    C  
ATOM   1180  O   ALA A 609      50.891   9.503  23.132  1.00 29.00      A    O  
ATOM   1181  CB  ALA A 609      49.101  11.814  21.582  1.00 29.59      A    C  
ATOM   1182  N   PRO A 610      50.756  11.323  24.470  1.00 20.32      A    N  
ATOM   1183  CA  PRO A 610      51.282  10.682  25.669  1.00 28.56      A    C  
ATOM   1184  C   PRO A 610      50.298   9.752  26.391  1.00 29.35      A    C  
ATOM   1185  O   PRO A 610      49.082   9.903  26.339  1.00 27.42      A    O  
ATOM   1186  CB  PRO A 610      51.744  11.841  26.562  1.00 27.28      A    C  
ATOM   1187  CG  PRO A 610      50.755  12.945  26.215  1.00 27.59      A    C  
ATOM   1188  CD  PRO A 610      50.478  12.721  24.733  1.00 33.21      A    C  
ATOM   1189  N   VAL A 611      50.895   8.817  27.102  1.00 22.52      A    N  
ATOM   1190  CA  VAL A 611      50.280   7.763  27.917  1.00 28.21      A    C  
ATOM   1191  C   VAL A 611      49.630   8.326  29.187  1.00 27.42      A    C  
ATOM   1192  O   VAL A 611      50.284   9.040  29.946  1.00 26.20      A    O  
ATOM   1193  CB  VAL A 611      51.391   6.757  28.296  1.00 27.07      A    C  
ATOM   1194  CG1 VAL A 611      50.919   5.628  29.207  1.00 23.85      A    C  
ATOM   1195  CG2 VAL A 611      52.012   6.108  27.035  1.00 27.15      A    C  
ATOM   1196  N   ALA A 612      48.398   7.906  29.469  1.00 21.39      A    N  
ATOM   1197  CA  ALA A 612      47.866   7.826  30.824  1.00 28.91      A    C  
ATOM   1198  C   ALA A 612      47.199   6.450  31.028  1.00 27.83      A    C  
ATOM   1199  O   ALA A 612      46.232   6.090  30.372  1.00 25.78      A    O  
ATOM   1200  CB  ALA A 612      46.938   9.003  31.114  1.00 26.81      A    C  
ATOM   1201  N   SER A 613      47.803   5.686  31.916  1.00 21.84      A    N  
ATOM   1202  CA  SER A 613      47.363   4.441  32.571  1.00 32.18      A    C  
ATOM   1203  C   SER A 613      45.949   4.539  33.177  1.00 31.36      A    C  
ATOM   1204  O   SER A 613      45.596   5.602  33.673  1.00 28.92      A    O  
ATOM   1205  CB  SER A 613      48.359   4.250  33.729  1.00 30.89      A    C  
ATOM   1206  OG  SER A 613      48.519   5.479  34.440  1.00 28.99      A    O  
ATOM   1207  N   GLY A 614      45.121   3.520  33.293  1.00 19.82      A    N  
ATOM   1208  CA  GLY A 614      45.298   2.071  33.181  1.00 29.15      A    C  
ATOM   1209  C   GLY A 614      44.073   1.337  33.784  1.00 27.34      A    C  
ATOM   1210  O   GLY A 614      43.216   1.982  34.379  1.00 23.89      A    O  
ATOM   1211  N   PHE A 615      44.079   0.007  33.693  1.00 20.20      A    N  
ATOM   1212  CA  PHE A 615      43.113  -1.026  34.129  1.00 24.74      A    C  
ATOM   1213  C   PHE A 615      41.865  -1.183  33.228  1.00 23.74      A    C  
ATOM   1214  O   PHE A 615      41.020  -0.313  33.187  1.00 21.96      A    O  
ATOM   1215  CB  PHE A 615      42.761  -0.878  35.626  1.00 22.94      A    C  
ATOM   1216  CG  PHE A 615      43.857  -1.361  36.547  1.00 21.85      A    C  
ATOM   1217  CD1 PHE A 615      43.805  -2.682  37.048  1.00 19.58      A    C  
ATOM   1218  CD2 PHE A 615      44.940  -0.541  36.891  1.00 21.25      A    C  
ATOM   1219  CE1 PHE A 615      44.819  -3.164  37.885  1.00 20.41      A    C  
ATOM   1220  CE2 PHE A 615      45.968  -1.029  37.723  1.00 22.14      A    C  
ATOM   1221  CZ  PHE A 615      45.900  -2.341  38.212  1.00 25.43      A    C  
ATOM   1222  N   GLY A 616      41.686  -2.222  32.428  1.00 21.06      A    N  
ATOM   1223  CA  GLY A 616      41.968  -3.665  32.574  1.00 29.50      A    C  
ATOM   1224  C   GLY A 616      40.609  -4.394  32.549  1.00 29.15      A    C  
ATOM   1225  O   GLY A 616      39.707  -3.936  33.229  1.00 26.19      A    O  
ATOM   1226  N   GLN A 617      40.295  -5.452  31.823  1.00 21.37      A    N  
ATOM   1227  CA  GLN A 617      41.018  -6.431  31.019  1.00 27.18      A    C  
ATOM   1228  C   GLN A 617      39.987  -7.143  30.102  1.00 25.42      A    C  
ATOM   1229  O   GLN A 617      38.859  -7.392  30.517  1.00 24.51      A    O  
ATOM   1230  CB  GLN A 617      41.648  -7.475  31.974  1.00 26.85      A    C  
ATOM   1231  CG  GLN A 617      43.164  -7.619  31.852  1.00 26.61      A    C  
ATOM   1232  CD  GLN A 617      43.757  -8.528  32.921  1.00 25.42      A    C  
ATOM   1233  NE2 GLN A 617      44.974  -9.004  32.758  1.00 26.14      A    N  
ATOM   1234  OE1 GLN A 617      43.160  -8.825  33.940  1.00 25.28      A    O  
ATOM   1235  N   PHE A 618      40.410  -7.459  28.883  1.00 18.85      A    N  
ATOM   1236  CA  PHE A 618      39.802  -8.420  27.941  1.00 25.88      A    C  
ATOM   1237  C   PHE A 618      39.699  -9.831  28.575  1.00 24.09      A    C  
ATOM   1238  O   PHE A 618      40.381 -10.109  29.567  1.00 22.19      A    O  
ATOM   1239  CB  PHE A 618      40.709  -8.403  26.700  1.00 23.91      A    C  
ATOM   1240  CG  PHE A 618      40.618  -7.178  25.818  1.00 22.99      A    C  
ATOM   1241  CD1 PHE A 618      39.816  -7.211  24.655  1.00 21.70      A    C  
ATOM   1242  CD2 PHE A 618      41.359  -6.008  26.115  1.00 24.12      A    C  
ATOM   1243  CE1 PHE A 618      39.749  -6.092  23.814  1.00 22.36      A    C  
ATOM   1244  CE2 PHE A 618      41.279  -4.892  25.266  1.00 24.94      A    C  
ATOM   1245  CZ  PHE A 618      40.479  -4.937  24.111  1.00 26.84      A    C  
ATOM   1246  N   ALA A 619      38.932 -10.819  28.115  1.00 21.37      A    N  
ATOM   1247  CA  ALA A 619      38.839 -11.287  26.737  1.00 28.43      A    C  
ATOM   1248  C   ALA A 619      37.698 -12.316  26.546  1.00 27.38      A    C  
ATOM   1249  O   ALA A 619      37.404 -13.115  27.431  1.00 25.24      A    O  
ATOM   1250  CB  ALA A 619      40.166 -11.989  26.391  1.00 26.09      A    C  
ATOM   1251  N   SER A 620      37.161 -12.335  25.337  1.00 20.54      A    N  
ATOM   1252  CA  SER A 620      36.536 -13.490  24.696  1.00 30.12      A    C  
ATOM   1253  C   SER A 620      37.625 -14.387  24.099  1.00 29.27      A    C  
ATOM   1254  O   SER A 620      38.576 -13.868  23.506  1.00 26.94      A    O  
ATOM   1255  CB  SER A 620      35.633 -12.961  23.580  1.00 26.83      A    C  
ATOM   1256  OG  SER A 620      35.165 -13.984  22.732  1.00 24.42      A    O  
ATOM   1257  N   SER A 621      37.480 -15.709  24.179  1.00 19.76      A    N  
ATOM   1258  CA  SER A 621      38.134 -16.621  23.242  1.00 31.22      A    C  
ATOM   1259  C   SER A 621      37.341 -17.917  23.066  1.00 29.47      A    C  
ATOM   1260  O   SER A 621      36.963 -18.574  24.024  1.00 25.99      A    O  
ATOM   1261  CB  SER A 621      39.597 -16.912  23.611  1.00 27.25      A    C  
ATOM   1262  OG  SER A 621      39.706 -17.512  24.882  1.00 25.08      A    O  
ATOM   1263  N   ASN A 622      37.123 -18.242  21.798  1.00 16.84      A    N  
ATOM   1264  CA  ASN A 622      36.677 -19.511  21.244  1.00 28.95      A    C  
ATOM   1265  C   ASN A 622      37.514 -20.721  21.670  1.00 28.31      A    C  
ATOM   1266  O   ASN A 622      38.727 -20.594  21.831  1.00 25.22      A    O  
ATOM   1267  CB  ASN A 622      36.846 -19.390  19.709  1.00 25.76      A    C  
ATOM   1268  CG  ASN A 622      35.714 -18.709  18.982  1.00 21.79      A    C  
ATOM   1269  ND2 ASN A 622      35.959 -18.158  17.818  1.00 22.75      A    N  
ATOM   1270  OD1 ASN A 622      34.583 -18.710  19.409  1.00 19.55      A    O  
TER   
END
