# Supplementary material for: Phase separation of PGL-3 driven by structured domains that oligomerize and interact with RGG motifs
Source: EMBO Rep. 2026 Mar 20;27(8):2061–87. doi: 10.1038/s44319-026-00730-7 (PMC13121748; doi:10.1038/s44319-026-00730-7)
Supplement: Supplementary file 5 — Source data Fig. 1 [file 44319_2026_730_MOESM5_ESM.zip › Figure 1/1B/Structures_from_FL_monomer/model_0_RGG.pdb]

ATOM      1  N   GLY A 623      36.892 -21.896  21.620  1.00 20.63      A    N  
ATOM      2  CA  GLY A 623      37.575 -23.053  21.036  1.00 32.71      A    C  
ATOM      3  C   GLY A 623      37.330 -24.422  21.681  1.00 30.93      A    C  
ATOM      4  O   GLY A 623      37.948 -24.766  22.674  1.00 27.65      A    O  
ATOM      5  N   THR A 624      36.535 -25.228  20.977  1.00 22.51      A    N  
ATOM      6  CA  THR A 624      36.772 -26.663  20.711  1.00 35.42      A    C  
ATOM      7  C   THR A 624      36.597 -27.751  21.796  1.00 33.99      A    C  
ATOM      8  O   THR A 624      37.416 -27.936  22.682  1.00 29.63      A    O  
ATOM      9  CB  THR A 624      38.091 -26.898  19.945  1.00 30.51      A    C  
ATOM     10  CG2 THR A 624      38.007 -26.417  18.506  1.00 29.09      A    C  
ATOM     11  OG1 THR A 624      39.166 -26.231  20.541  1.00 27.64      A    O  
ATOM     12  N   SER A 625      35.640 -28.627  21.489  1.00 20.85      A    N  
ATOM     13  CA  SER A 625      35.719 -30.108  21.440  1.00 34.04      A    C  
ATOM     14  C   SER A 625      35.670 -30.940  22.729  1.00 32.88      A    C  
ATOM     15  O   SER A 625      36.527 -30.851  23.590  1.00 30.12      A    O  
ATOM     16  CB  SER A 625      36.907 -30.570  20.579  1.00 30.41      A    C  
ATOM     17  OG  SER A 625      38.145 -30.281  21.176  1.00 27.55      A    O  
ATOM     18  N   GLY A 626      34.757 -31.918  22.728  1.00 24.20      A    N  
ATOM     19  CA  GLY A 626      35.094 -33.248  23.253  1.00 38.00      A    C  
ATOM     20  C   GLY A 626      34.094 -33.930  24.199  1.00 35.69      A    C  
ATOM     21  O   GLY A 626      34.161 -33.745  25.399  1.00 32.35      A    O  
ATOM     22  N   ARG A 627      33.263 -34.820  23.621  1.00 24.79      A    N  
ATOM     23  CA  ARG A 627      32.882 -36.175  24.100  1.00 32.12      A    C  
ATOM     24  C   ARG A 627      32.445 -36.458  25.553  1.00 30.11      A    C  
ATOM     25  O   ARG A 627      33.220 -36.290  26.487  1.00 28.15      A    O  
ATOM     26  CB  ARG A 627      34.062 -37.134  23.790  1.00 29.53      A    C  
ATOM     27  CG  ARG A 627      34.142 -37.579  22.327  1.00 27.05      A    C  
ATOM     28  CD  ARG A 627      35.307 -38.566  22.166  1.00 25.36      A    C  
ATOM     29  NE  ARG A 627      35.235 -39.290  20.886  1.00 24.81      A    N  
ATOM     30  CZ  ARG A 627      35.820 -40.446  20.602  1.00 24.15      A    C  
ATOM     31  NH1 ARG A 627      36.593 -41.055  21.459  1.00 23.85      A    N1+
ATOM     32  NH2 ARG A 627      35.640 -41.018  19.443  1.00 26.04      A    N  
ATOM     33  N   GLY A 628      31.340 -37.223  25.636  1.00 23.65      A    N  
ATOM     34  CA  GLY A 628      31.139 -38.349  26.582  1.00 36.60      A    C  
ATOM     35  C   GLY A 628      30.124 -38.061  27.693  1.00 34.12      A    C  
ATOM     36  O   GLY A 628      30.368 -37.196  28.507  1.00 31.02      A    O  
ATOM     37  N   SER A 629      28.891 -38.580  27.720  1.00 20.78      A    N  
ATOM     38  CA  SER A 629      28.411 -39.974  27.834  1.00 35.03      A    C  
ATOM     39  C   SER A 629      28.138 -40.398  29.291  1.00 32.18      A    C  
ATOM     40  O   SER A 629      29.044 -40.320  30.116  1.00 28.91      A    O  
ATOM     41  CB  SER A 629      29.263 -41.033  27.122  1.00 31.88      A    C  
ATOM     42  OG  SER A 629      28.462 -42.125  26.699  1.00 28.67      A    O  
ATOM     43  N   TYR A 630      26.916 -40.938  29.530  1.00 23.11      A    N  
ATOM     44  CA  TYR A 630      26.393 -41.602  30.740  1.00 37.61      A    C  
ATOM     45  C   TYR A 630      26.187 -40.695  31.978  1.00 35.36      A    C  
ATOM     46  O   TYR A 630      27.001 -39.842  32.266  1.00 32.12      A    O  
ATOM     47  CB  TYR A 630      27.222 -42.863  31.050  1.00 32.66      A    C  
ATOM     48  CG  TYR A 630      27.343 -43.836  29.884  1.00 30.87      A    C  
ATOM     49  CD1 TYR A 630      26.290 -44.728  29.601  1.00 28.96      A    C  
ATOM     50  CD2 TYR A 630      28.485 -43.828  29.061  1.00 31.15      A    C  
ATOM     51  CE1 TYR A 630      26.380 -45.602  28.504  1.00 29.38      A    C  
ATOM     52  CE2 TYR A 630      28.574 -44.700  27.952  1.00 35.41      A    C  
ATOM     53  CZ  TYR A 630      27.518 -45.583  27.677  1.00 37.87      A    C  
ATOM     54  OH  TYR A 630      27.599 -46.413  26.607  1.00 36.49      A    O  
ATOM     55  N   GLY A 631      25.148 -40.812  32.792  1.00 24.25      A    N  
ATOM     56  CA  GLY A 631      24.038 -41.752  32.915  1.00 40.05      A    C  
ATOM     57  C   GLY A 631      23.540 -41.741  34.372  1.00 36.98      A    C  
ATOM     58  O   GLY A 631      24.354 -41.651  35.287  1.00 33.10      A    O  
ATOM     59  N   GLY A 632      22.226 -41.869  34.584  1.00 23.75      A    N  
ATOM     60  CA  GLY A 632      21.660 -42.528  35.776  1.00 38.76      A    C  
ATOM     61  C   GLY A 632      21.467 -41.751  37.086  1.00 36.49      A    C  
ATOM     62  O   GLY A 632      22.373 -41.641  37.891  1.00 33.13      A    O  
ATOM     63  N   GLY A 633      20.213 -41.437  37.387  1.00 20.25      A    N  
ATOM     64  CA  GLY A 633      19.476 -42.134  38.460  1.00 36.03      A    C  
ATOM     65  C   GLY A 633      19.463 -41.587  39.898  1.00 33.96      A    C  
ATOM     66  O   GLY A 633      20.494 -41.534  40.560  1.00 31.37      A    O  
ATOM     67  N   ARG A 634      18.227 -41.449  40.424  1.00 23.17      A    N  
ATOM     68  CA  ARG A 634      17.772 -41.525  41.835  1.00 37.43      A    C  
ATOM     69  C   ARG A 634      18.198 -40.346  42.747  1.00 34.93      A    C  
ATOM     70  O   ARG A 634      19.326 -39.907  42.672  1.00 31.83      A    O  
ATOM     71  CB  ARG A 634      18.203 -42.873  42.448  1.00 34.41      A    C  
ATOM     72  CG  ARG A 634      17.615 -44.100  41.719  1.00 31.83      A    C  
ATOM     73  CD  ARG A 634      18.101 -45.396  42.376  1.00 28.96      A    C  
ATOM     74  NE  ARG A 634      17.443 -46.589  41.794  1.00 28.35      A    N  
ATOM     75  CZ  ARG A 634      17.399 -47.804  42.323  1.00 27.27      A    C  
ATOM     76  NH1 ARG A 634      17.992 -48.079  43.442  1.00 28.09      A    N1+
ATOM     77  NH2 ARG A 634      16.752 -48.757  41.726  1.00 31.68      A    N  
ATOM     78  N   GLY A 635      17.387 -39.812  43.644  1.00 20.50      A    N  
ATOM     79  CA  GLY A 635      16.117 -40.208  44.276  1.00 36.49      A    C  
ATOM     80  C   GLY A 635      16.154 -39.785  45.761  1.00 34.00      A    C  
ATOM     81  O   GLY A 635      17.227 -39.789  46.353  1.00 31.26      A    O  
ATOM     82  N   GLY A 636      15.002 -39.475  46.364  1.00 20.26      A    N  
ATOM     83  CA  GLY A 636      14.792 -39.320  47.814  1.00 38.29      A    C  
ATOM     84  C   GLY A 636      14.790 -37.865  48.317  1.00 36.30      A    C  
ATOM     85  O   GLY A 636      15.785 -37.184  48.186  1.00 32.97      A    O  
ATOM     86  N   ASP A 637      13.669 -37.309  48.725  1.00 20.89      A    N  
ATOM     87  CA  ASP A 637      12.829 -37.567  49.922  1.00 38.84      A    C  
ATOM     88  C   ASP A 637      13.296 -36.881  51.220  1.00 36.50      A    C  
ATOM     89  O   ASP A 637      14.462 -36.954  51.603  1.00 34.21      A    O  
ATOM     90  CB  ASP A 637      12.494 -39.051  50.201  1.00 36.26      A    C  
ATOM     91  CG  ASP A 637      11.198 -39.534  49.555  1.00 32.72      A    C  
ATOM     92  OD1 ASP A 637      10.246 -38.713  49.464  1.00 32.12      A    O  
ATOM     93  OD2 ASP A 637      11.142 -40.739  49.215  1.00 35.40      A    O1-
ATOM     94  N   ARG A 638      12.279 -36.383  51.954  1.00 22.60      A    N  
ATOM     95  CA  ARG A 638      12.215 -35.812  53.327  1.00 38.20      A    C  
ATOM     96  C   ARG A 638      12.247 -34.280  53.364  1.00 35.31      A    C  
ATOM     97  O   ARG A 638      13.155 -33.684  52.825  1.00 32.87      A    O  
ATOM     98  CB  ARG A 638      13.269 -36.415  54.272  1.00 36.05      A    C  
ATOM     99  CG  ARG A 638      13.179 -37.942  54.391  1.00 34.06      A    C  
ATOM    100  CD  ARG A 638      14.344 -38.471  55.231  1.00 32.63      A    C  
ATOM    101  NE  ARG A 638      14.296 -39.938  55.345  1.00 31.39      A    N  
ATOM    102  CZ  ARG A 638      15.131 -40.700  56.030  1.00 29.93      A    C  
ATOM    103  NH1 ARG A 638      16.127 -40.194  56.699  1.00 30.73      A    N1+
ATOM    104  NH2 ARG A 638      14.980 -41.993  56.055  1.00 32.66      A    N  
ATOM    105  N   GLY A 639      11.295 -33.570  53.990  1.00 22.21      A    N  
ATOM    106  CA  GLY A 639      10.216 -33.947  54.915  1.00 39.75      A    C  
ATOM    107  C   GLY A 639      10.289 -33.116  56.206  1.00 38.34      A    C  
ATOM    108  O   GLY A 639      11.357 -33.043  56.803  1.00 34.80      A    O  
ATOM    109  N   GLY A 640       9.154 -32.567  56.650  1.00 22.16      A    N  
ATOM    110  CA  GLY A 640       8.926 -31.989  57.989  1.00 38.40      A    C  
ATOM    111  C   GLY A 640       8.497 -30.513  57.968  1.00 36.36      A    C  
ATOM    112  O   GLY A 640       9.285 -29.682  57.561  1.00 33.72      A    O  
ATOM    113  N   ARG A 641       7.221 -30.118  58.141  1.00 19.25      A    N  
ATOM    114  CA  ARG A 641       6.331 -30.168  59.329  1.00 33.20      A    C  
ATOM    115  C   ARG A 641       6.687 -29.210  60.477  1.00 30.63      A    C  
ATOM    116  O   ARG A 641       7.745 -29.350  61.077  1.00 29.16      A    O  
ATOM    117  CB  ARG A 641       6.050 -31.576  59.898  1.00 31.73      A    C  
ATOM    118  CG  ARG A 641       4.841 -32.284  59.258  1.00 29.80      A    C  
ATOM    119  CD  ARG A 641       4.421 -33.500  60.115  1.00 28.54      A    C  
ATOM    120  NE  ARG A 641       3.262 -34.210  59.542  1.00 27.20      A    N  
ATOM    121  CZ  ARG A 641       2.419 -35.017  60.186  1.00 26.28      A    C  
ATOM    122  NH1 ARG A 641       2.529 -35.263  61.460  1.00 26.16      A    N1+
ATOM    123  NH2 ARG A 641       1.446 -35.604  59.545  1.00 27.98      A    N  
ATOM    124  N   GLY A 642       5.695 -28.399  60.844  1.00 22.90      A    N  
ATOM    125  CA  GLY A 642       5.492 -27.723  62.136  1.00 38.29      A    C  
ATOM    126  C   GLY A 642       5.152 -26.238  61.952  1.00 35.47      A    C  
ATOM    127  O   GLY A 642       6.036 -25.491  61.588  1.00 32.55      A    O  
ATOM    128  N   ALA A 643       3.897 -25.736  61.945  1.00 24.12      A    N  
ATOM    129  CA  ALA A 643       2.754 -25.871  62.860  1.00 38.65      A    C  
ATOM    130  C   ALA A 643       2.885 -25.068  64.173  1.00 35.69      A    C  
ATOM    131  O   ALA A 643       3.918 -25.132  64.841  1.00 32.75      A    O  
ATOM    132  CB  ALA A 643       2.285 -27.321  63.072  1.00 35.55      A    C  
ATOM    133  N   TYR A 644       1.728 -24.432  64.537  1.00 19.56      A    N  
ATOM    134  CA  TYR A 644       1.373 -23.670  65.754  1.00 39.91      A    C  
ATOM    135  C   TYR A 644       1.792 -22.183  65.765  1.00 37.28      A    C  
ATOM    136  O   TYR A 644       2.924 -21.865  65.453  1.00 33.51      A    O  
ATOM    137  CB  TYR A 644       1.817 -24.415  67.029  1.00 34.52      A    C  
ATOM    138  CG  TYR A 644       1.461 -25.892  67.059  1.00 32.66      A    C  
ATOM    139  CD1 TYR A 644       0.137 -26.290  67.307  1.00 29.92      A    C  
ATOM    140  CD2 TYR A 644       2.448 -26.870  66.798  1.00 32.21      A    C  
ATOM    141  CE1 TYR A 644      -0.212 -27.652  67.286  1.00 30.08      A    C  
ATOM    142  CE2 TYR A 644       2.102 -28.230  66.769  1.00 37.98      A    C  
ATOM    143  CZ  TYR A 644       0.767 -28.625  67.015  1.00 40.77      A    C  
ATOM    144  OH  TYR A 644       0.441 -29.929  66.991  1.00 39.44      A    O  
ATOM    145  N   GLY A 645       0.949 -21.228  66.117  1.00 19.06      A    N  
ATOM    146  CA  GLY A 645      -0.452 -21.234  66.542  1.00 36.15      A    C  
ATOM    147  C   GLY A 645      -0.736 -20.005  67.427  1.00 33.67      A    C  
ATOM    148  O   GLY A 645       0.112 -19.642  68.231  1.00 30.65      A    O  
ATOM    149  N   GLY A 646      -1.941 -19.439  67.294  1.00 20.88      A    N  
ATOM    150  CA  GLY A 646      -2.658 -18.660  68.318  1.00 39.09      A    C  
ATOM    151  C   GLY A 646      -2.178 -17.229  68.597  1.00 36.82      A    C  
ATOM    152  O   GLY A 646      -1.007 -16.928  68.452  1.00 33.22      A    O  
ATOM    153  N   ASP A 647      -2.967 -16.312  69.114  1.00 15.77      A    N  
ATOM    154  CA  ASP A 647      -4.414 -16.173  69.355  1.00 34.11      A    C  
ATOM    155  C   ASP A 647      -4.596 -14.808  70.071  1.00 31.40      A    C  
ATOM    156  O   ASP A 647      -3.679 -14.365  70.763  1.00 29.33      A    O  
ATOM    157  CB  ASP A 647      -4.915 -17.305  70.283  1.00 32.09      A    C  
ATOM    158  CG  ASP A 647      -6.439 -17.466  70.370  1.00 29.22      A    C  
ATOM    159  OD1 ASP A 647      -7.149 -16.851  69.538  1.00 28.78      A    O  
ATOM    160  OD2 ASP A 647      -6.879 -18.167  71.314  1.00 31.20      A    O1-
ATOM    161  N   ARG A 648      -5.782 -14.207  69.995  1.00 22.30      A    N  
ATOM    162  CA  ARG A 648      -6.318 -13.090  70.837  1.00 38.51      A    C  
ATOM    163  C   ARG A 648      -5.763 -11.680  70.543  1.00 35.94      A    C  
ATOM    164  O   ARG A 648      -4.576 -11.494  70.416  1.00 33.42      A    O  
ATOM    165  CB  ARG A 648      -6.168 -13.430  72.337  1.00 36.31      A    C  
ATOM    166  CG  ARG A 648      -6.794 -14.775  72.693  1.00 33.75      A    C  
ATOM    167  CD  ARG A 648      -6.405 -15.228  74.092  1.00 32.46      A    C  
ATOM    168  NE  ARG A 648      -6.776 -16.644  74.270  1.00 31.42      A    N  
ATOM    169  CZ  ARG A 648      -6.623 -17.366  75.350  1.00 29.73      A    C  
ATOM    170  NH1 ARG A 648      -6.153 -16.878  76.464  1.00 31.16      A    N1+
ATOM    171  NH2 ARG A 648      -6.946 -18.630  75.315  1.00 33.78      A    N  
ATOM    172  N   GLY A 649      -6.553 -10.606  70.487  1.00 22.73      A    N  
ATOM    173  CA  GLY A 649      -7.968 -10.385  70.813  1.00 40.95      A    C  
ATOM    174  C   GLY A 649      -8.157  -8.979  71.422  1.00 38.63      A    C  
ATOM    175  O   GLY A 649      -7.248  -8.484  72.071  1.00 35.53      A    O  
ATOM    176  N   ARG A 650      -9.377  -8.399  71.307  1.00 23.78      A    N  
ATOM    177  CA  ARG A 650      -9.924  -7.169  71.946  1.00 36.01      A    C  
ATOM    178  C   ARG A 650      -9.336  -5.829  71.472  1.00 32.82      A    C  
ATOM    179  O   ARG A 650      -8.139  -5.726  71.311  1.00 30.79      A    O  
ATOM    180  CB  ARG A 650      -9.820  -7.276  73.479  1.00 34.02      A    C  
ATOM    181  CG  ARG A 650     -10.815  -8.250  74.114  1.00 31.46      A    C  
ATOM    182  CD  ARG A 650     -10.611  -8.253  75.632  1.00 30.16      A    C  
ATOM    183  NE  ARG A 650     -11.725  -8.901  76.340  1.00 27.88      A    N  
ATOM    184  CZ  ARG A 650     -12.071  -8.711  77.603  1.00 27.44      A    C  
ATOM    185  NH1 ARG A 650     -11.372  -7.937  78.388  1.00 27.11      A    N1+
ATOM    186  NH2 ARG A 650     -13.123  -9.286  78.105  1.00 29.68      A    N  
ATOM    187  N   GLY A 651     -10.084  -4.745  71.274  1.00 25.41      A    N  
ATOM    188  CA  GLY A 651     -11.484  -4.406  71.556  1.00 38.99      A    C  
ATOM    189  C   GLY A 651     -11.588  -2.922  71.964  1.00 36.23      A    C  
ATOM    190  O   GLY A 651     -10.664  -2.420  72.596  1.00 33.18      A    O  
ATOM    191  N   GLY A 652     -12.712  -2.252  71.673  1.00 24.94      A    N  
ATOM    192  CA  GLY A 652     -13.144  -0.949  72.219  1.00 39.14      A    C  
ATOM    193  C   GLY A 652     -12.843   0.262  71.320  1.00 35.72      A    C  
ATOM    194  O   GLY A 652     -11.696   0.469  70.972  1.00 32.37      A    O  
ATOM    195  N   SER A 653     -13.826   0.981  70.751  1.00 23.60      A    N  
ATOM    196  CA  SER A 653     -14.898   1.833  71.317  1.00 36.59      A    C  
ATOM    197  C   SER A 653     -14.433   3.257  71.698  1.00 33.83      A    C  
ATOM    198  O   SER A 653     -13.501   3.389  72.493  1.00 31.31      A    O  
ATOM    199  CB  SER A 653     -15.673   1.238  72.500  1.00 33.76      A    C  
ATOM    200  OG  SER A 653     -16.467   0.161  72.083  1.00 31.10      A    O  
ATOM    201  N   GLY A 654     -15.162   4.276  71.220  1.00 22.40      A    N  
ATOM    202  CA  GLY A 654     -15.129   5.684  71.655  1.00 38.70      A    C  
ATOM    203  C   GLY A 654     -14.837   6.636  70.491  1.00 36.32      A    C  
ATOM    204  O   GLY A 654     -13.720   6.670  70.019  1.00 32.70      A    O  
ATOM    205  N   ASP A 655     -15.824   7.269  69.802  1.00 18.08      A    N  
ATOM    206  CA  ASP A 655     -16.733   8.340  70.257  1.00 36.81      A    C  
ATOM    207  C   ASP A 655     -15.998   9.654  70.612  1.00 34.04      A    C  
ATOM    208  O   ASP A 655     -15.081   9.658  71.433  1.00 31.33      A    O  
ATOM    209  CB  ASP A 655     -17.734   7.902  71.335  1.00 34.36      A    C  
ATOM    210  CG  ASP A 655     -19.035   8.723  71.330  1.00 31.55      A    C  
ATOM    211  OD1 ASP A 655     -19.244   9.501  70.361  1.00 30.36      A    O  
ATOM    212  OD2 ASP A 655     -19.827   8.547  72.275  1.00 32.73      A    O1-
ATOM    213  N   GLY A 656     -16.388  10.761  69.987  1.00 20.58      A    N  
ATOM    214  CA  GLY A 656     -15.722  12.052  70.189  1.00 41.22      A    C  
ATOM    215  C   GLY A 656     -16.080  13.133  69.170  1.00 39.86      A    C  
ATOM    216  O   GLY A 656     -15.326  13.441  68.265  1.00 36.24      A    O  
ATOM    217  N   SER A 657     -17.248  13.727  69.375  1.00 13.89      A    N  
ATOM    218  CA  SER A 657     -17.812  14.898  68.699  1.00 34.18      A    C  
ATOM    219  C   SER A 657     -17.032  16.213  68.918  1.00 31.96      A    C  
ATOM    220  O   SER A 657     -16.292  16.349  69.893  1.00 29.08      A    O  
ATOM    221  CB  SER A 657     -19.210  15.104  69.300  1.00 31.64      A    C  
ATOM    222  OG  SER A 657     -19.979  13.929  69.280  1.00 28.81      A    O  
ATOM    223  N   ARG A 658     -17.422  17.240  68.134  1.00 16.95      A    N  
ATOM    224  CA  ARG A 658     -17.210  18.711  68.266  1.00 34.35      A    C  
ATOM    225  C   ARG A 658     -15.934  19.238  67.586  1.00 31.96      A    C  
ATOM    226  O   ARG A 658     -14.875  18.674  67.759  1.00 30.17      A    O  
ATOM    227  CB  ARG A 658     -17.261  19.182  69.739  1.00 32.91      A    C  
ATOM    228  CG  ARG A 658     -18.533  18.804  70.489  1.00 30.62      A    C  
ATOM    229  CD  ARG A 658     -18.399  19.169  71.981  1.00 29.76      A    C  
ATOM    230  NE  ARG A 658     -19.619  18.819  72.732  1.00 28.18      A    N  
ATOM    231  CZ  ARG A 658     -19.806  18.967  74.035  1.00 27.00      A    C  
ATOM    232  NH1 ARG A 658     -18.873  19.443  74.816  1.00 27.10      A    N1+
ATOM    233  NH2 ARG A 658     -20.939  18.634  74.586  1.00 28.79      A    N  
ATOM    234  N   GLY A 659     -15.941  20.354  66.879  1.00 19.40      A    N  
ATOM    235  CA  GLY A 659     -16.967  21.342  66.554  1.00 36.93      A    C  
ATOM    236  C   GLY A 659     -16.323  22.670  66.092  1.00 33.58      A    C  
ATOM    237  O   GLY A 659     -15.220  22.993  66.514  1.00 31.25      A    O  
ATOM    238  N   TYR A 660     -17.063  23.431  65.308  1.00 13.56      A    N  
ATOM    239  CA  TYR A 660     -17.114  24.893  65.172  1.00 34.87      A    C  
ATOM    240  C   TYR A 660     -15.875  25.748  64.823  1.00 32.15      A    C  
ATOM    241  O   TYR A 660     -14.983  25.922  65.638  1.00 30.08      A    O  
ATOM    242  CB  TYR A 660     -17.792  25.477  66.425  1.00 31.03      A    C  
ATOM    243  CG  TYR A 660     -19.292  25.324  66.431  1.00 30.21      A    C  
ATOM    244  CD1 TYR A 660     -20.097  26.294  65.814  1.00 28.97      A    C  
ATOM    245  CD2 TYR A 660     -19.893  24.201  67.044  1.00 31.97      A    C  
ATOM    246  CE1 TYR A 660     -21.496  26.146  65.793  1.00 29.95      A    C  
ATOM    247  CE2 TYR A 660     -21.294  24.049  67.025  1.00 37.20      A    C  
ATOM    248  CZ  TYR A 660     -22.088  25.032  66.403  1.00 42.02      A    C  
ATOM    249  OH  TYR A 660     -23.436  24.892  66.381  1.00 41.11      A    O  
ATOM    250  N   ARG A 661     -15.981  26.459  63.700  1.00 18.02      A    N  
ATOM    251  CA  ARG A 661     -15.888  27.929  63.475  1.00 36.80      A    C  
ATOM    252  C   ARG A 661     -15.702  28.143  61.962  1.00 34.46      A    C  
ATOM    253  O   ARG A 661     -14.820  27.509  61.398  1.00 32.43      A    O  
ATOM    254  CB  ARG A 661     -14.711  28.583  64.236  1.00 35.66      A    C  
ATOM    255  CG  ARG A 661     -15.111  29.061  65.644  1.00 33.30      A    C  
ATOM    256  CD  ARG A 661     -13.891  29.588  66.415  1.00 32.40      A    C  
ATOM    257  NE  ARG A 661     -14.244  29.982  67.798  1.00 30.49      A    N  
ATOM    258  CZ  ARG A 661     -13.548  30.767  68.600  1.00 29.00      A    C  
ATOM    259  NH1 ARG A 661     -12.433  31.314  68.209  1.00 30.15      A    N1+
ATOM    260  NH2 ARG A 661     -13.962  31.023  69.812  1.00 32.58      A    N  
ATOM    261  N   GLY A 662     -16.525  28.871  61.225  1.00 19.04      A    N  
ATOM    262  CA  GLY A 662     -17.184  30.138  61.530  1.00 38.68      A    C  
ATOM    263  C   GLY A 662     -16.438  31.267  60.798  1.00 36.41      A    C  
ATOM    264  O   GLY A 662     -15.307  31.560  61.169  1.00 33.28      A    O  
ATOM    265  N   GLY A 663     -17.056  31.876  59.783  1.00 18.76      A    N  
ATOM    266  CA  GLY A 663     -16.463  32.986  59.032  1.00 39.45      A    C  
ATOM    267  C   GLY A 663     -17.363  33.535  57.917  1.00 38.10      A    C  
ATOM    268  O   GLY A 663     -17.185  33.185  56.764  1.00 34.90      A    O  
ATOM    269  N   ASP A 664     -18.307  34.374  58.313  1.00 15.15      A    N  
ATOM    270  CA  ASP A 664     -19.188  35.191  57.467  1.00 35.03      A    C  
ATOM    271  C   ASP A 664     -18.459  36.215  56.575  1.00 33.13      A    C  
ATOM    272  O   ASP A 664     -17.440  36.780  56.967  1.00 31.46      A    O  
ATOM    273  CB  ASP A 664     -20.076  36.017  58.407  1.00 33.40      A    C  
ATOM    274  CG  ASP A 664     -21.098  35.190  59.161  1.00 30.21      A    C  
ATOM    275  OD1 ASP A 664     -21.967  34.606  58.470  1.00 30.15      A    O  
ATOM    276  OD2 ASP A 664     -21.006  35.151  60.411  1.00 33.02      A    O1-
ATOM    277  N   ARG A 665     -19.115  36.555  55.455  1.00 19.12      A    N  
ATOM    278  CA  ARG A 665     -19.337  37.888  54.838  1.00 36.83      A    C  
ATOM    279  C   ARG A 665     -19.889  37.630  53.427  1.00 34.13      A    C  
ATOM    280  O   ARG A 665     -19.240  36.931  52.667  1.00 31.98      A    O  
ATOM    281  CB  ARG A 665     -18.029  38.705  54.722  1.00 35.06      A    C  
ATOM    282  CG  ARG A 665     -17.767  39.632  55.929  1.00 33.38      A    C  
ATOM    283  CD  ARG A 665     -16.320  40.155  55.887  1.00 32.38      A    C  
ATOM    284  NE  ARG A 665     -15.958  40.857  57.130  1.00 31.25      A    N  
ATOM    285  CZ  ARG A 665     -14.899  41.638  57.314  1.00 29.94      A    C  
ATOM    286  NH1 ARG A 665     -14.071  41.911  56.340  1.00 30.17      A    N1+
ATOM    287  NH2 ARG A 665     -14.649  42.161  58.480  1.00 31.96      A    N  
ATOM    288  N   GLY A 666     -21.085  38.045  53.029  1.00 20.64      A    N  
ATOM    289  CA  GLY A 666     -21.900  39.193  53.410  1.00 39.18      A    C  
ATOM    290  C   GLY A 666     -22.409  39.833  52.111  1.00 37.72      A    C  
ATOM    291  O   GLY A 666     -21.595  40.296  51.338  1.00 34.57      A    O  
ATOM    292  N   GLY A 667     -23.729  39.742  51.880  1.00 21.15      A    N  
ATOM    293  CA  GLY A 667     -24.620  40.809  51.431  1.00 38.11      A    C  
ATOM    294  C   GLY A 667     -24.593  41.125  49.916  1.00 35.86      A    C  
ATOM    295  O   GLY A 667     -23.550  41.035  49.298  1.00 33.38      A    O  
ATOM    296  N   ARG A 668     -25.639  41.539  49.226  1.00 18.47      A    N  
ATOM    297  CA  ARG A 668     -26.973  42.041  49.589  1.00 30.42      A    C  
ATOM    298  C   ARG A 668     -27.727  42.360  48.282  1.00 28.41      A    C  
ATOM    299  O   ARG A 668     -27.078  42.817  47.344  1.00 27.21      A    O  
ATOM    300  CB  ARG A 668     -26.793  43.378  50.354  1.00 29.08      A    C  
ATOM    301  CG  ARG A 668     -27.558  43.492  51.681  1.00 27.17      A    C  
ATOM    302  CD  ARG A 668     -27.260  44.862  52.299  1.00 25.84      A    C  
ATOM    303  NE  ARG A 668     -27.878  45.028  53.628  1.00 25.39      A    N  
ATOM    304  CZ  ARG A 668     -28.174  46.173  54.216  1.00 24.78      A    C  
ATOM    305  NH1 ARG A 668     -27.956  47.329  53.647  1.00 24.81      A    N1+
ATOM    306  NH2 ARG A 668     -28.705  46.196  55.419  1.00 27.16      A    N  
ATOM    307  N   GLY A 669     -29.051  42.247  48.302  1.00 18.27      A    N  
ATOM    308  CA  GLY A 669     -29.986  42.937  47.379  1.00 33.24      A    C  
ATOM    309  C   GLY A 669     -30.734  41.976  46.434  1.00 30.92      A    C  
ATOM    310  O   GLY A 669     -30.109  41.456  45.536  1.00 28.59      A    O  
ATOM    311  N   SER A 670     -31.996  41.541  46.681  1.00 15.27      A    N  
ATOM    312  CA  SER A 670     -33.264  42.299  46.754  1.00 31.64      A    C  
ATOM    313  C   SER A 670     -33.545  43.000  45.418  1.00 28.66      A    C  
ATOM    314  O   SER A 670     -32.651  43.687  44.942  1.00 26.41      A    O  
ATOM    315  CB  SER A 670     -33.305  43.266  47.948  1.00 29.80      A    C  
ATOM    316  OG  SER A 670     -34.601  43.428  48.456  1.00 27.46      A    O  
ATOM    317  N   TYR A 671     -34.656  42.849  44.741  1.00 14.10      A    N  
ATOM    318  CA  TYR A 671     -36.114  42.681  44.943  1.00 32.34      A    C  
ATOM    319  C   TYR A 671     -36.647  41.914  43.702  1.00 29.79      A    C  
ATOM    320  O   TYR A 671     -35.958  41.928  42.678  1.00 27.79      A    O  
ATOM    321  CB  TYR A 671     -36.729  44.102  44.979  1.00 28.85      A    C  
ATOM    322  CG  TYR A 671     -36.036  45.133  45.857  1.00 27.55      A    C  
ATOM    323  CD1 TYR A 671     -36.508  45.372  47.155  1.00 26.96      A    C  
ATOM    324  CD2 TYR A 671     -34.893  45.818  45.393  1.00 29.43      A    C  
ATOM    325  CE1 TYR A 671     -35.812  46.264  48.004  1.00 27.91      A    C  
ATOM    326  CE2 TYR A 671     -34.192  46.699  46.238  1.00 35.48      A    C  
ATOM    327  CZ  TYR A 671     -34.654  46.908  47.543  1.00 39.34      A    C  
ATOM    328  OH  TYR A 671     -33.962  47.724  48.384  1.00 38.01      A    O  
ATOM    329  N   GLY A 672     -37.752  41.220  43.639  1.00 19.37      A    N  
ATOM    330  CA  GLY A 672     -39.022  41.254  44.349  1.00 34.72      A    C  
ATOM    331  C   GLY A 672     -40.162  41.123  43.312  1.00 32.44      A    C  
ATOM    332  O   GLY A 672     -40.076  41.750  42.266  1.00 30.17      A    O  
ATOM    333  N   GLU A 673     -41.188  40.338  43.653  1.00 14.22      A    N  
ATOM    334  CA  GLU A 673     -42.533  40.292  43.024  1.00 28.75      A    C  
ATOM    335  C   GLU A 673     -42.652  39.728  41.590  1.00 26.66      A    C  
ATOM    336  O   GLU A 673     -41.841  39.994  40.723  1.00 25.83      A    O  
ATOM    337  CB  GLU A 673     -43.216  41.667  43.167  1.00 27.86      A    C  
ATOM    338  CG  GLU A 673     -43.448  42.040  44.644  1.00 26.20      A    C  
ATOM    339  CD  GLU A 673     -44.137  43.397  44.809  1.00 25.01      A    C  
ATOM    340  OE1 GLU A 673     -45.047  43.475  45.668  1.00 24.35      A    O  
ATOM    341  OE2 GLU A 673     -43.741  44.343  44.103  1.00 31.50      A    O1-
ATOM    342  N   GLY A 674     -43.660  38.952  41.240  1.00 16.69      A    N  
ATOM    343  CA  GLY A 674     -44.817  38.446  41.973  1.00 33.75      A    C  
ATOM    344  C   GLY A 674     -45.736  37.654  41.025  1.00 32.37      A    C  
ATOM    345  O   GLY A 674     -45.999  38.077  39.911  1.00 29.97      A    O  
ATOM    346  N   SER A 675     -46.182  36.516  41.524  1.00 11.25      A    N  
ATOM    347  CA  SER A 675     -47.562  36.024  41.480  1.00 30.79      A    C  
ATOM    348  C   SER A 675     -48.367  35.912  40.170  1.00 29.15      A    C  
ATOM    349  O   SER A 675     -48.760  36.916  39.590  1.00 27.01      A    O  
ATOM    350  CB  SER A 675     -48.385  36.865  42.477  1.00 28.58      A    C  
ATOM    351  OG  SER A 675     -47.895  36.639  43.788  1.00 25.85      A    O  
ATOM    352  N   ARG A 676     -48.816  34.663  39.956  1.00 15.07      A    N  
ATOM    353  CA  ARG A 676     -50.186  34.233  39.569  1.00 30.39      A    C  
ATOM    354  C   ARG A 676     -50.728  34.754  38.215  1.00 28.47      A    C  
ATOM    355  O   ARG A 676     -50.676  35.934  37.945  1.00 27.03      A    O  
ATOM    356  CB  ARG A 676     -51.164  34.617  40.697  1.00 28.95      A    C  
ATOM    357  CG  ARG A 676     -50.887  33.941  42.051  1.00 26.74      A    C  
ATOM    358  CD  ARG A 676     -51.788  34.539  43.153  1.00 25.87      A    C  
ATOM    359  NE  ARG A 676     -51.513  33.953  44.476  1.00 24.99      A    N  
ATOM    360  CZ  ARG A 676     -52.093  34.290  45.620  1.00 24.42      A    C  
ATOM    361  NH1 ARG A 676     -53.006  35.217  45.684  1.00 24.35      A    N1+
ATOM    362  NH2 ARG A 676     -51.759  33.700  46.738  1.00 25.87      A    N  
ATOM    363  N   GLY A 677     -51.354  33.986  37.368  1.00 18.61      A    N  
ATOM    364  CA  GLY A 677     -51.899  32.631  37.455  1.00 35.31      A    C  
ATOM    365  C   GLY A 677     -53.011  32.478  36.392  1.00 32.86      A    C  
ATOM    366  O   GLY A 677     -53.490  33.476  35.859  1.00 30.71      A    O  
ATOM    367  N   TYR A 678     -53.420  31.240  36.209  1.00 13.19      A    N  
ATOM    368  CA  TYR A 678     -54.739  30.817  35.716  1.00 30.01      A    C  
ATOM    369  C   TYR A 678     -55.100  30.884  34.207  1.00 28.33      A    C  
ATOM    370  O   TYR A 678     -55.372  31.920  33.642  1.00 26.66      A    O  
ATOM    371  CB  TYR A 678     -55.860  31.360  36.623  1.00 26.89      A    C  
ATOM    372  CG  TYR A 678     -56.144  30.434  37.799  1.00 25.40      A    C  
ATOM    373  CD1 TYR A 678     -57.115  29.419  37.668  1.00 24.24      A    C  
ATOM    374  CD2 TYR A 678     -55.432  30.557  39.009  1.00 26.71      A    C  
ATOM    375  CE1 TYR A 678     -57.362  28.522  38.722  1.00 25.84      A    C  
ATOM    376  CE2 TYR A 678     -55.679  29.655  40.068  1.00 31.60      A    C  
ATOM    377  CZ  TYR A 678     -56.644  28.639  39.919  1.00 37.27      A    C  
ATOM    378  OH  TYR A 678     -56.887  27.757  40.935  1.00 37.75      A    O  
ATOM    379  N   GLN A 679     -55.299  29.674  33.717  1.00 18.06      A    N  
ATOM    380  CA  GLN A 679     -56.495  29.138  33.024  1.00 35.52      A    C  
ATOM    381  C   GLN A 679     -56.844  29.498  31.576  1.00 33.34      A    C  
ATOM    382  O   GLN A 679     -57.151  30.635  31.232  1.00 32.00      A    O  
ATOM    383  CB  GLN A 679     -57.770  29.276  33.892  1.00 34.40      A    C  
ATOM    384  CG  GLN A 679     -58.053  28.043  34.761  1.00 33.67      A    C  
ATOM    385  CD  GLN A 679     -59.282  28.197  35.665  1.00 30.84      A    C  
ATOM    386  NE2 GLN A 679     -59.674  27.165  36.375  1.00 34.76      A    N  
ATOM    387  OE1 GLN A 679     -59.902  29.230  35.773  1.00 30.56      A    O  
ATOM    388  N   GLY A 680     -57.077  28.407  30.858  1.00 17.48      A    N  
ATOM    389  CA  GLY A 680     -58.103  28.254  29.817  1.00 35.25      A    C  
ATOM    390  C   GLY A 680     -57.559  28.473  28.403  1.00 33.55      A    C  
ATOM    391  O   GLY A 680     -56.835  29.409  28.160  1.00 30.67      A    O  
ATOM    392  N   GLY A 681     -57.808  27.664  27.420  1.00 17.55      A    N  
ATOM    393  CA  GLY A 681     -58.780  26.593  27.263  1.00 37.83      A    C  
ATOM    394  C   GLY A 681     -59.185  26.553  25.786  1.00 36.16      A    C  
ATOM    395  O   GLY A 681     -59.585  27.575  25.248  1.00 33.47      A    O  
ATOM    396  N   ARG A 682     -59.100  25.370  25.197  1.00 10.31      A    N  
ATOM    397  CA  ARG A 682     -60.003  24.846  24.146  1.00 25.27      A    C  
ATOM    398  C   ARG A 682     -60.105  25.488  22.751  1.00 23.94      A    C  
ATOM    399  O   ARG A 682     -60.390  26.670  22.618  1.00 22.97      A    O  
ATOM    400  CB  ARG A 682     -61.412  24.703  24.752  1.00 24.52      A    C  
ATOM    401  CG  ARG A 682     -61.841  23.236  24.888  1.00 22.26      A    C  
ATOM    402  CD  ARG A 682     -63.258  23.160  25.473  1.00 21.68      A    C  
ATOM    403  NE  ARG A 682     -63.712  21.769  25.592  1.00 21.54      A    N  
ATOM    404  CZ  ARG A 682     -64.941  21.370  25.883  1.00 21.68      A    C  
ATOM    405  NH1 ARG A 682     -65.909  22.222  26.101  1.00 20.73      A    N1+
ATOM    406  NH2 ARG A 682     -65.229  20.096  25.960  1.00 22.11      A    N  
ATOM    407  N   ALA A 683     -60.132  24.573  21.796  1.00 15.81      A    N  
ATOM    408  CA  ALA A 683     -60.726  24.649  20.451  1.00 30.06      A    C  
ATOM    409  C   ALA A 683     -59.929  25.485  19.429  1.00 28.35      A    C  
ATOM    410  O   ALA A 683     -59.451  26.563  19.732  1.00 27.44      A    O  
ATOM    411  CB  ALA A 683     -62.206  25.064  20.568  1.00 28.54      A    C  
ATOM    412  N   GLY A 684     -59.693  25.069  18.186  1.00 15.81      A    N  
ATOM    413  CA  GLY A 684     -60.341  24.026  17.390  1.00 33.46      A    C  
ATOM    414  C   GLY A 684     -60.661  24.602  16.004  1.00 31.08      A    C  
ATOM    415  O   GLY A 684     -61.156  25.714  15.925  1.00 29.18      A    O  
ATOM    416  N   PHE A 685     -60.445  23.791  14.987  1.00 10.17      A    N  
ATOM    417  CA  PHE A 685     -61.068  23.860  13.655  1.00 29.62      A    C  
ATOM    418  C   PHE A 685     -60.483  24.725  12.515  1.00 28.19      A    C  
ATOM    419  O   PHE A 685     -60.144  25.883  12.675  1.00 25.68      A    O  
ATOM    420  CB  PHE A 685     -62.590  24.053  13.790  1.00 26.22      A    C  
ATOM    421  CG  PHE A 685     -63.342  22.757  13.981  1.00 25.78      A    C  
ATOM    422  CD1 PHE A 685     -63.745  22.010  12.858  1.00 24.37      A    C  
ATOM    423  CD2 PHE A 685     -63.631  22.278  15.271  1.00 27.89      A    C  
ATOM    424  CE1 PHE A 685     -64.423  20.790  13.022  1.00 23.89      A    C  
ATOM    425  CE2 PHE A 685     -64.304  21.058  15.424  1.00 29.38      A    C  
ATOM    426  CZ  PHE A 685     -64.702  20.317  14.301  1.00 34.05      A    C  
ATOM    427  N   PHE A 686     -60.564  24.100  11.338  1.00 12.88      A    N  
ATOM    428  CA  PHE A 686     -60.430  24.560   9.941  1.00 28.77      A    C  
ATOM    429  C   PHE A 686     -58.986  24.799   9.457  1.00 26.86      A    C  
ATOM    430  O   PHE A 686     -58.233  25.538  10.056  1.00 24.13      A    O  
ATOM    431  CB  PHE A 686     -61.394  25.734   9.656  1.00 25.51      A    C  
ATOM    432  CG  PHE A 686     -62.866  25.374   9.818  1.00 24.40      A    C  
ATOM    433  CD1 PHE A 686     -63.532  24.649   8.812  1.00 22.47      A    C  
ATOM    434  CD2 PHE A 686     -63.565  25.727  10.994  1.00 27.24      A    C  
ATOM    435  CE1 PHE A 686     -64.871  24.270   8.981  1.00 23.59      A    C  
ATOM    436  CE2 PHE A 686     -64.904  25.337  11.154  1.00 29.01      A    C  
ATOM    437  CZ  PHE A 686     -65.560  24.599  10.156  1.00 34.17      A    C  
ATOM    438  N   GLY A 687     -58.472  24.168   8.405  1.00 14.83      A    N  
ATOM    439  CA  GLY A 687     -59.132  23.628   7.207  1.00 34.19      A    C  
ATOM    440  C   GLY A 687     -58.883  24.553   6.011  1.00 32.24      A    C  
ATOM    441  O   GLY A 687     -59.302  25.701   6.051  1.00 29.19      A    O  
ATOM    442  N   GLY A 688     -58.217  24.072   4.959  1.00 12.93      A    N  
ATOM    443  CA  GLY A 688     -58.164  24.832   3.703  1.00 34.01      A    C  
ATOM    444  C   GLY A 688     -56.970  24.524   2.787  1.00 32.41      A    C  
ATOM    445  O   GLY A 688     -55.908  25.111   2.925  1.00 29.56      A    O  
ATOM    446  N   SER A 689     -57.194  23.650   1.831  1.00  9.47      A    N  
ATOM    447  CA  SER A 689     -56.396  23.363   0.637  1.00 34.99      A    C  
ATOM    448  C   SER A 689     -56.129  24.583  -0.262  1.00 32.38      A    C  
ATOM    449  O   SER A 689     -56.984  25.458  -0.388  1.00 29.46      A    O  
ATOM    450  CB  SER A 689     -57.221  22.394  -0.230  1.00 32.55      A    C  
ATOM    451  OG  SER A 689     -57.793  21.362   0.549  1.00 30.41      A    O  
ATOM    452  N   ARG A 690     -55.015  24.549  -1.003  1.00 11.79      A    N  
ATOM    453  CA  ARG A 690     -54.812  24.947  -2.419  1.00 30.47      A    C  
ATOM    454  C   ARG A 690     -53.327  24.696  -2.729  1.00 28.89      A    C  
ATOM    455  O   ARG A 690     -52.487  25.143  -1.960  1.00 26.57      A    O  
ATOM    456  CB  ARG A 690     -55.187  26.433  -2.648  1.00 28.79      A    C  
ATOM    457  CG  ARG A 690     -56.588  26.573  -3.256  1.00 26.95      A    C  
ATOM    458  CD  ARG A 690     -57.091  28.021  -3.165  1.00 25.82      A    C  
ATOM    459  NE  ARG A 690     -58.485  28.146  -3.659  1.00 26.48      A    N  
ATOM    460  CZ  ARG A 690     -59.106  29.263  -3.958  1.00 25.35      A    C  
ATOM    461  NH1 ARG A 690     -58.530  30.427  -3.861  1.00 24.31      A    N1+
ATOM    462  NH2 ARG A 690     -60.346  29.246  -4.374  1.00 26.73      A    N  
ATOM    463  N   GLY A 691     -52.928  23.806  -3.625  1.00 11.10      A    N  
ATOM    464  CA  GLY A 691     -53.055  23.929  -5.078  1.00 33.38      A    C  
ATOM    465  C   GLY A 691     -51.985  24.924  -5.563  1.00 31.80      A    C  
ATOM    466  O   GLY A 691     -52.113  26.087  -5.239  1.00 27.62      A    O  
ATOM    467  N   GLY A 692     -50.860  24.577  -6.154  1.00 11.54      A    N  
ATOM    468  CA  GLY A 692     -50.657  23.857  -7.396  1.00 32.70      A    C  
ATOM    469  C   GLY A 692     -50.111  24.856  -8.430  1.00 31.11      A    C  
ATOM    470  O   GLY A 692     -50.837  25.762  -8.811  1.00 26.98      A    O  
ATOM    471  N   SER A 693     -48.829  24.721  -8.797  1.00  4.34      A    N  
ATOM    472  CA  SER A 693     -48.204  24.975 -10.113  1.00 16.03      A    C  
ATOM    473  C   SER A 693     -46.732  24.588 -10.034  1.00 14.72      A    C  
ATOM    474  O   SER A 693     -46.072  25.043  -9.089  1.00 10.22      A    O  
ATOM    475  CB  SER A 693     -48.300  26.426 -10.588  1.00 15.36      A    C  
ATOM    476  OG  SER A 693     -49.630  26.672 -10.980  1.00 13.95      A    O  
ATOM    477  OXT SER A 693     -46.334  23.832 -10.952  1.00 16.48      A    O1-
TER   
END
