# Supplementary material for: Phase separation of PGL-3 driven by structured domains that oligomerize and interact with RGG motifs
Source: EMBO Rep. 2026 Mar 20;27(8):2061–87. doi: 10.1038/s44319-026-00730-7 (PMC13121748; doi:10.1038/s44319-026-00730-7)
Supplement: Supplementary file 6 — Source data Fig. 2 [file 44319_2026_730_MOESM6_ESM.zip]

Archive with 144 entries (133 files):
- Figure 2/
- __MACOSX/._Figure 2
- Figure 2/.DS_Store
- __MACOSX/Figure 2/._.DS_Store
- Figure 2/2D-E/
- __MACOSX/Figure 2/._2D-E
- Figure 2/2A/
- __MACOSX/Figure 2/._2A
- Figure 2/2B/
- __MACOSX/Figure 2/._2B
- Figure 2/2D-E/README.md
- __MACOSX/Figure 2/2D-E/._README.md
- Figure 2/2D-E/Viscosity.csv
- __MACOSX/Figure 2/2D-E/._Viscosity.csv
- Figure 2/2D-E/MSD/
- __MACOSX/Figure 2/2D-E/._MSD
- Figure 2/2A/README.md
- __MACOSX/Figure 2/2A/._README.md
- Figure 2/2A/phase_diagram_turbidity/
- __MACOSX/Figure 2/2A/._phase_diagram_turbidity
- Figure 2/2B/README.md
- __MACOSX/Figure 2/2B/._README.md
- Figure 2/2B/microscopy_phase_diagram.json
- __MACOSX/Figure 2/2B/._microscopy_phase_diagram.json
- Figure 2/2D-E/MSD/FL/
- __MACOSX/Figure 2/2D-E/MSD/._FL
- Figure 2/2D-E/MSD/D1-D2/
- __MACOSX/Figure 2/2D-E/MSD/._D1-D2
- Figure 2/2A/phase_diagram_turbidity/230422/
- __MACOSX/Figure 2/2A/phase_diagram_turbidity/._230422
- Figure 2/2A/phase_diagram_turbidity/230421/
- __MACOSX/Figure 2/2A/phase_diagram_turbidity/._230421
- Figure 2/2A/phase_diagram_turbidity/230427-28/
- __MACOSX/Figure 2/2A/phase_diagram_turbidity/._230427-28
- Figure 2/2D-E/MSD/FL/24 06 05-2_1_38.csv
- __MACOSX/Figure 2/2D-E/MSD/FL/._24 06 05-2_1_38.csv
- Figure 2/2D-E/MSD/FL/24 06 05-2_2_40.csv
- __MACOSX/Figure 2/2D-E/MSD/FL/._24 06 05-2_2_40.csv
- Figure 2/2D-E/MSD/FL/24 06 05-1_2_29.csv
- __MACOSX/Figure 2/2D-E/MSD/FL/._24 06 05-1_2_29.csv
- Figure 2/2D-E/MSD/FL/24 05 21-1_1_22.csv
- __MACOSX/Figure 2/2D-E/MSD/FL/._24 05 21-1_1_22.csv
- Figure 2/2D-E/MSD/FL/24 06 05-1_1_34.csv
- __MACOSX/Figure 2/2D-E/MSD/FL/._24 06 05-1_1_34.csv
- Figure 2/2D-E/MSD/FL/24 06 08-1_3_26.csv
- __MACOSX/Figure 2/2D-E/MSD/FL/._24 06 08-1_3_26.csv
- Figure 2/2D-E/MSD/FL/24 06 05-1_3_30.csv
- __MACOSX/Figure 2/2D-E/MSD/FL/._24 06 05-1_3_30.csv
- Figure 2/2D-E/MSD/FL/24 06 05-2_4_42.csv
- __MACOSX/Figure 2/2D-E/MSD/FL/._24 06 05-2_4_42.csv
- Figure 2/2D-E/MSD/FL/24 06 08-1_1_24.csv
- __MACOSX/Figure 2/2D-E/MSD/FL/._24 06 08-1_1_24.csv
- Figure 2/2D-E/MSD/FL/24 06 05-1_3_36.csv
- __MACOSX/Figure 2/2D-E/MSD/FL/._24 06 05-1_3_36.csv
- Figure 2/2D-E/MSD/FL/24 06 05-2_2_32.csv
- __MACOSX/Figure 2/2D-E/MSD/FL/._24 06 05-2_2_32.csv
- Figure 2/2D-E/MSD/FL/24 06 08-1_4_27.csv
- __MACOSX/Figure 2/2D-E/MSD/FL/._24 06 08-1_4_27.csv
- Figure 2/2D-E/MSD/FL/24 06 05-1_1_28.csv
- __MACOSX/Figure 2/2D-E/MSD/FL/._24 06 05-1_1_28.csv
- Figure 2/2D-E/MSD/FL/24 05 21-1_2_23.csv
- __MACOSX/Figure 2/2D-E/MSD/FL/._24 05 21-1_2_23.csv
- Figure 2/2D-E/MSD/FL/24 06 05-2_3_41.csv
- __MACOSX/Figure 2/2D-E/MSD/FL/._24 06 05-2_3_41.csv
- Figure 2/2D-E/MSD/FL/24 06 05-1_4_37.csv
- __MACOSX/Figure 2/2D-E/MSD/FL/._24 06 05-1_4_37.csv
- Figure 2/2D-E/MSD/FL/24 06 05-2_2_39.csv
- __MACOSX/Figure 2/2D-E/MSD/FL/._24 06 05-2_2_39.csv
- Figure 2/2D-E/MSD/FL/24 06 05-2_1_31.csv
- __MACOSX/Figure 2/2D-E/MSD/FL/._24 06 05-2_1_31.csv
- Figure 2/2D-E/MSD/FL/24 06 08-1_2_25.csv
- __MACOSX/Figure 2/2D-E/MSD/FL/._24 06 08-1_2_25.csv
- Figure 2/2D-E/MSD/FL/24 06 05-1_2_35.csv
- __MACOSX/Figure 2/2D-E/MSD/FL/._24 06 05-1_2_35.csv
- Figure 2/2D-E/MSD/FL/24 06 05-2_3_33.csv
- __MACOSX/Figure 2/2D-E/MSD/FL/._24 06 05-2_3_33.csv
- Figure 2/2D-E/MSD/D1-D2/24 06 09-1_1_11.csv
- __MACOSX/Figure 2/2D-E/MSD/D1-D2/._24 06 09-1_1_11.csv
- Figure 2/2D-E/MSD/D1-D2/24 06 09-1_3_13.csv
- __MACOSX/Figure 2/2D-E/MSD/D1-D2/._24 06 09-1_3_13.csv
- Figure 2/2D-E/MSD/D1-D2/24 06 09-2_5_20.csv
- __MACOSX/Figure 2/2D-E/MSD/D1-D2/._24 06 09-2_5_20.csv
- Figure 2/2D-E/MSD/D1-D2/24 06 09-2_2_17.csv
- __MACOSX/Figure 2/2D-E/MSD/D1-D2/._24 06 09-2_2_17.csv
- Figure 2/2D-E/MSD/D1-D2/24 05 22-1_2_5.csv
- __MACOSX/Figure 2/2D-E/MSD/D1-D2/._24 05 22-1_2_5.csv
- Figure 2/2D-E/MSD/D1-D2/24 06 08-1_2_8.csv
- __MACOSX/Figure 2/2D-E/MSD/D1-D2/._24 06 08-1_2_8.csv
- Figure 2/2D-E/MSD/D1-D2/24 06 09-2_3_18.csv
- __MACOSX/Figure 2/2D-E/MSD/D1-D2/._24 06 09-2_3_18.csv
- Figure 2/2D-E/MSD/D1-D2/24 06 08-1_4_10.csv
- __MACOSX/Figure 2/2D-E/MSD/D1-D2/._24 06 08-1_4_10.csv
- Figure 2/2D-E/MSD/D1-D2/24 06 09-1_5_15.csv
- __MACOSX/Figure 2/2D-E/MSD/D1-D2/._24 06 09-1_5_15.csv
- Figure 2/2D-E/MSD/D1-D2/24 06 08-1_3_9.csv
- __MACOSX/Figure 2/2D-E/MSD/D1-D2/._24 06 08-1_3_9.csv
- Figure 2/2D-E/MSD/D1-D2/24 05 22-1_1_4.csv
- __MACOSX/Figure 2/2D-E/MSD/D1-D2/._24 05 22-1_1_4.csv
- Figure 2/2D-E/MSD/D1-D2/24 05 22-1_3_6.csv
- __MACOSX/Figure 2/2D-E/MSD/D1-D2/._24 05 22-1_3_6.csv
- Figure 2/2D-E/MSD/D1-D2/24 06 09-2_4_19.csv
- __MACOSX/Figure 2/2D-E/MSD/D1-D2/._24 06 09-2_4_19.csv
- Figure 2/2D-E/MSD/D1-D2/24 05 21-2_2_3.csv
- __MACOSX/Figure 2/2D-E/MSD/D1-D2/._24 05 21-2_2_3.csv
- Figure 2/2D-E/MSD/D1-D2/24 06 09-2_6_21.csv
- __MACOSX/Figure 2/2D-E/MSD/D1-D2/._24 06 09-2_6_21.csv
- Figure 2/2D-E/MSD/D1-D2/24 05 21-1_1_0.csv
- __MACOSX/Figure 2/2D-E/MSD/D1-D2/._24 05 21-1_1_0.csv
- Figure 2/2D-E/MSD/D1-D2/24 06 09-2_1_16.csv
- __MACOSX/Figure 2/2D-E/MSD/D1-D2/._24 06 09-2_1_16.csv
- Figure 2/2D-E/MSD/D1-D2/24 06 08-1_1_7.csv
- __MACOSX/Figure 2/2D-E/MSD/D1-D2/._24 06 08-1_1_7.csv
- Figure 2/2D-E/MSD/D1-D2/24 06 09-1_2_12.csv
- __MACOSX/Figure 2/2D-E/MSD/D1-D2/._24 06 09-1_2_12.csv
- Figure 2/2D-E/MSD/D1-D2/24 05 21-2_1_2.csv
- __MACOSX/Figure 2/2D-E/MSD/D1-D2/._24 05 21-2_1_2.csv
- Figure 2/2D-E/MSD/D1-D2/24 05 21-1_2_1.csv
- __MACOSX/Figure 2/2D-E/MSD/D1-D2/._24 05 21-1_2_1.csv
- Figure 2/2D-E/MSD/D1-D2/24 06 09-1_4_14.csv
- __MACOSX/Figure 2/2D-E/MSD/D1-D2/._24 06 09-1_4_14.csv
- Figure 2/2A/phase_diagram_turbidity/230422/tur.txt
- __MACOSX/Figure 2/2A/phase_diagram_turbidity/230422/._tur.txt
- Figure 2/2A/phase_diagram_turbidity/230422/tur.tsv
- __MACOSX/Figure 2/2A/phase_diagram_turbidity/230422/._tur.tsv
- Figure 2/2A/phase_diagram_turbidity/230422/tur.csv
- __MACOSX/Figure 2/2A/phase_diagram_turbidity/230422/._tur.csv
- Figure 2/2A/phase_diagram_turbidity/230421/tur.txt
- __MACOSX/Figure 2/2A/phase_diagram_turbidity/230421/._tur.txt
- Figure 2/2A/phase_diagram_turbidity/230421/tur.tsv
- __MACOSX/Figure 2/2A/phase_diagram_turbidity/230421/._tur.tsv
- Figure 2/2A/phase_diagram_turbidity/230421/tur.csv
- __MACOSX/Figure 2/2A/phase_diagram_turbidity/230421/._tur.csv
- Figure 2/2A/phase_diagram_turbidity/230427-28/tur1.tsv
- __MACOSX/Figure 2/2A/phase_diagram_turbidity/230427-28/._tur1.tsv
- Figure 2/2A/phase_diagram_turbidity/230427-28/tur2.tsv
- __MACOSX/Figure 2/2A/phase_diagram_turbidity/230427-28/._tur2.tsv
- Figure 2/2A/phase_diagram_turbidity/230427-28/tur1.txt
- __MACOSX/Figure 2/2A/phase_diagram_turbidity/230427-28/._tur1.txt
- Figure 2/2A/phase_diagram_turbidity/230427-28/tur2.txt
- __MACOSX/Figure 2/2A/phase_diagram_turbidity/230427-28/._tur2.txt
- Figure 2/2A/phase_diagram_turbidity/230427-28/tur2.csv
- __MACOSX/Figure 2/2A/phase_diagram_turbidity/230427-28/._tur2.csv
- Figure 2/2A/phase_diagram_turbidity/230427-28/tur1.csv
- __MACOSX/Figure 2/2A/phase_diagram_turbidity/230427-28/._tur1.csv
