# Supplementary material for: Phase separation of PGL-3 driven by structured domains that oligomerize and interact with RGG motifs
Source: EMBO Rep. 2026 Mar 20;27(8):2061–87. doi: 10.1038/s44319-026-00730-7 (PMC13121748; doi:10.1038/s44319-026-00730-7)
Supplement: Supplementary file 6 — Source data Fig. 2 [file 44319_2026_730_MOESM6_ESM.zip › Figure 2/2D-E/README.md]

# 2C-E. Microrheology. Viscosity
- /MSD/ contains files of ensemble time-average MSDs per single condensate for each construct.
    - Each column describes shows for each time-lag(=image acquisition interval); first row = number of trajectory, second row = mean squared displacement MSD, and third row = standard deviation of squared displacement.
- Viscosity.csv contains diffusion coefficients and viscosity values estimated from MSD  above.
