# Supplementary material for: Phase separation of PGL-3 driven by structured domains that oligomerize and interact with RGG motifs
Source: EMBO Rep. 2026 Mar 20;27(8):2061–87. doi: 10.1038/s44319-026-00730-7 (PMC13121748; doi:10.1038/s44319-026-00730-7)
Supplement: Supplementary file 6 — Source data Fig. 2 [file 44319_2026_730_MOESM6_ESM.zip › Figure 2/2D-E/Viscosity.csv]

protein	D	Viscosity
D1-D2	0.022773745684706734	0.093640665
D1-D2	0.02155705	0.09892581
D1-D2	0.017290391	0.12333721797546378
D1-D2	0.015094821578075906	0.1412768392707502
D1-D2	0.013096857873571949	0.16282903139765575
D1-D2	0.006822168	0.31259104947275196
D1-D2	0.011166202300313986	0.19098245084154672
D1-D2	0.014398672483477669	0.14810731227851456
D1-D2	0.013996618	0.1523617147492751
D1-D2	0.006729959	0.3168739433048556
D1-D2	0.003498845	0.6095007916145225
D1-D2	0.004720769	0.4517375281883214
D1-D2	0.005737993	0.3716541226974559
D1-D2	0.006742296	0.3162941240125473
D1-D2	0.002774483	0.7686292977947792
D1-D2	0.00394137	0.5410678106445087
D1-D2	0.012072891607032007	0.1766394291707508
D1-D2	0.005886917	0.3622522222003421
D1-D2	0.008601968	0.2479140329352743
D1-D2	0.014087911520774397	0.15137436651002317
FL	0.000430569	4.952859869453249
FL	0.000592946	3.5965333326258095
FL	0.000382569	5.574281666779793
FL	0.000642118	3.3211174440136175
FL	0.000568511	3.7511120999799403
FL	0.000985292	2.164382311716582
FL	0.001974018	1.0803083740759225
FL	0.002245696	0.9496158165765062
FL	0.002385531	0.8939513149506596
FL	0.001697565	1.256239904583581
FL	0.00154482	1.3804511101844277
FL	0.001745449	1.2217764598348129
FL	0.000955543	2.2317672451217403
FL	0.000826107	2.5814448800370022
FL	0.000896568	2.378568739340705
FL	0.000624759	3.413395153214042
FL	0.000736561	2.895276494185435
FL	0.000812815	2.6236576187266283
FL	0.000916018	2.3280629985211814
