# Supplementary material for: Phase separation of PGL-3 driven by structured domains that oligomerize and interact with RGG motifs
Source: EMBO Rep. 2026 Mar 20;27(8):2061–87. doi: 10.1038/s44319-026-00730-7 (PMC13121748; doi:10.1038/s44319-026-00730-7)
Supplement: Supplementary file 6 — Source data Fig. 2 [file 44319_2026_730_MOESM6_ESM.zip › Figure 2/2A/README.md]

# 2A. Phase diagram. Turbidity
- /phase_diagram_turbidity/ contains three subdirectories, each corresponding to data from each day.
  - csv and tsv files are outputs file from NanoDrop spectrometer.
  - txt files contain identity of samples in Nanodrop output files. Line n (skipping empty lines) in tur.txt corresponds to Sample N in tur.csv and tur.tsv.
