# Supplementary material for: Phase separation of PGL-3 driven by structured domains that oligomerize and interact with RGG motifs
Source: EMBO Rep. 2026 Mar 20;27(8):2061–87. doi: 10.1038/s44319-026-00730-7 (PMC13121748; doi:10.1038/s44319-026-00730-7)
Supplement: Supplementary file 6 — Source data Fig. 2 [file 44319_2026_730_MOESM6_ESM.zip › Figure 2/2B/README.md]

# 2B. Phase diagram. Microscopy
-  json file contains json format data of presence of condensates
   - for each list, [ [protein concentration], [salt concentration], [boolean of condensate presence] ]
   - E.g. [20, 125, 1] means 20 µM protein, 125 mM NaCl, positive for condensate formation (2-phase)
