# Supplementary material for: Phase separation of PGL-3 driven by structured domains that oligomerize and interact with RGG motifs
Source: EMBO Rep. 2026 Mar 20;27(8):2061–87. doi: 10.1038/s44319-026-00730-7 (PMC13121748; doi:10.1038/s44319-026-00730-7)
Supplement: Supplementary file 6 — Source data Fig. 2 [file 44319_2026_730_MOESM6_ESM.zip › Figure 2/2B/microscopy_phase_diagram.json]

{"FL": [[20, 125, 1], [20, 200, 1], [20, 300, 1], [20, 350, 0],
	[10, 70, 1], [10, 125, 1], [10, 200, 1], [10, 300, 0],
	[5, 70, 1], [5, 125, 1], [5, 200, 1], [5, 300, 0],
	[2, 70, 1], [2, 125, 1], [2, 200, 0], [2, 300, 0],
	[1, 125, 1],
	[0.7, 70, 1], [0.7, 125, 1], [0.7, 200, 0]
	],
"D1-D2": [[20, 125, 1], [20, 200, 1], [20, 300, 0], [20, 350, 0],
	[10, 70, 1], [10, 125, 1], [10, 200, 1], [10, 300, 0],
	[5, 70, 1], [5, 125, 1], [5, 200, 0], [5, 300, 0],
	[2, 70, 1], [2, 125, 1], [2, 200, 0], [2, 300, 0],
	[1, 125, 0],
	[0.7, 70, 0], [0.7, 125, 0], [0.7, 200, 0]
	]
}
