# Supplementary material for: Phase separation of PGL-3 driven by structured domains that oligomerize and interact with RGG motifs
Source: EMBO Rep. 2026 Mar 20;27(8):2061–87. doi: 10.1038/s44319-026-00730-7 (PMC13121748; doi:10.1038/s44319-026-00730-7)
Supplement: Supplementary file 6 — Source data Fig. 2 [file 44319_2026_730_MOESM6_ESM.zip › Figure 2/2D-E/MSD/FL/24 06 05-2_1_38.csv]

9.512000000000000000e+03	9.472000000000000000e+03	9.432000000000000000e+03	9.392000000000000000e+03	9.352000000000000000e+03	9.314000000000000000e+03	9.277000000000000000e+03	9.240000000000000000e+03	9.204000000000000000e+03	9.170000000000000000e+03	9.137000000000000000e+03	9.104000000000000000e+03	9.071000000000000000e+03	9.038000000000000000e+03	9.007000000000000000e+03	8.978000000000000000e+03	8.949000000000000000e+03	8.920000000000000000e+03	8.892000000000000000e+03	8.864000000000000000e+03	8.836000000000000000e+03	8.808000000000000000e+03	8.780000000000000000e+03	8.752000000000000000e+03	8.724000000000000000e+03	8.696000000000000000e+03	8.668000000000000000e+03	8.640000000000000000e+03	8.612000000000000000e+03	8.585000000000000000e+03	8.559000000000000000e+03	8.533000000000000000e+03	8.508000000000000000e+03	8.483000000000000000e+03	8.458000000000000000e+03	8.433000000000000000e+03	8.408000000000000000e+03	8.383000000000000000e+03	8.358000000000000000e+03	8.333000000000000000e+03	8.308000000000000000e+03	8.283000000000000000e+03	8.258000000000000000e+03	8.233000000000000000e+03	8.208000000000000000e+03	8.184000000000000000e+03	8.160000000000000000e+03	8.136000000000000000e+03	8.112000000000000000e+03	8.088000000000000000e+03
5.024731113028020699e-04	8.935318686418239776e-04	1.308954979955744133e-03	1.694743236186214974e-03	2.096033997506835563e-03	2.481303578663318892e-03	2.866301517602461244e-03	3.253221010791925664e-03	3.655215277395881725e-03	4.041371334539033827e-03	4.446797543795185693e-03	4.842508319403603968e-03	5.245436577688658217e-03	5.635767452530253581e-03	6.034932726848884696e-03	6.422605855613610845e-03	6.833052193863356841e-03	7.221751616703919047e-03	7.631239941807145891e-03	8.015536768309865570e-03	8.403345696193951012e-03	8.798459780347874654e-03	9.190642914629195900e-03	9.587234864404013679e-03	9.989044110003481025e-03	1.038738074295778892e-02	1.078708081056874678e-02	1.119351687165806054e-02	1.159579457597021204e-02	1.199712944841606517e-02	1.238660045368512007e-02	1.278153231546621735e-02	1.318700489195334842e-02	1.359601614145161327e-02	1.399995602716599084e-02	1.440451441816987914e-02	1.480408813920153048e-02	1.521083148242200617e-02	1.560859040504151106e-02	1.601234713240627314e-02	1.640444711234159691e-02	1.681281369784692198e-02	1.721572696281552933e-02	1.761904442783769967e-02	1.802057634246755080e-02	1.843621838937787791e-02	1.886284294872921791e-02	1.928770836587283266e-02	1.970777742506634941e-02	2.013452179832193531e-02
5.526310593319213628e-04	9.273850439478863172e-04	1.341096929157531469e-03	1.740283927859832174e-03	2.154222135375652436e-03	2.558071641606811820e-03	2.940745584476754139e-03	3.331542112834033620e-03	3.748880995995726873e-03	4.157004987308920117e-03	4.559650505785371212e-03	4.948599674168741372e-03	5.358331641812416613e-03	5.772230627034699926e-03	6.167159272463391441e-03	6.571278904566906463e-03	6.983132293782550772e-03	7.434268093481314656e-03	7.872856197269175946e-03	8.272341986937870734e-03	8.694585825546195107e-03	9.120486100217652450e-03	9.551862557942441753e-03	9.992009515722446999e-03	1.043796181943116262e-02	1.088725569709544580e-02	1.133350187188899086e-02	1.178942370710065260e-02	1.222985273938936163e-02	1.272040035520915352e-02	1.315569553240311836e-02	1.361784064694383095e-02	1.407427144451163167e-02	1.454654657425501381e-02	1.500483588906698085e-02	1.551118715291219252e-02	1.599751681149298721e-02	1.645346517046387610e-02	1.687765638586722836e-02	1.730649075410923068e-02	1.772642673870537117e-02	1.812141690717404205e-02	1.849748460644773385e-02	1.888750295337126434e-02	1.923140474437318517e-02	1.958886761366370258e-02	1.993628893549932030e-02	2.028852658855130608e-02	2.062748021987547906e-02	2.100423992467609705e-02
[truncated: 449 more columns]
