# Supplementary material for: Phase separation of PGL-3 driven by structured domains that oligomerize and interact with RGG motifs
Source: EMBO Rep. 2026 Mar 20;27(8):2061–87. doi: 10.1038/s44319-026-00730-7 (PMC13121748; doi:10.1038/s44319-026-00730-7)
Supplement: Supplementary file 6 — Source data Fig. 2 [file 44319_2026_730_MOESM6_ESM.zip › Figure 2/2D-E/MSD/FL/24 06 05-2_2_40.csv]

1.402100000000000000e+04	1.393000000000000000e+04	1.383900000000000000e+04	1.374800000000000000e+04	1.365700000000000000e+04	1.356900000000000000e+04	1.348700000000000000e+04	1.341000000000000000e+04	1.333600000000000000e+04	1.326400000000000000e+04	1.319400000000000000e+04	1.312700000000000000e+04	1.306300000000000000e+04	1.300000000000000000e+04	1.293700000000000000e+04	1.287500000000000000e+04	1.281300000000000000e+04	1.275200000000000000e+04	1.269200000000000000e+04	1.263400000000000000e+04	1.258000000000000000e+04	1.252600000000000000e+04	1.247200000000000000e+04	1.241900000000000000e+04	1.236600000000000000e+04	1.231300000000000000e+04	1.226000000000000000e+04	1.220900000000000000e+04	1.215800000000000000e+04	1.210700000000000000e+04	1.205600000000000000e+04	1.200600000000000000e+04	1.195800000000000000e+04	1.191000000000000000e+04	1.186200000000000000e+04	1.181500000000000000e+04	1.176800000000000000e+04	1.172100000000000000e+04	1.167600000000000000e+04	1.163200000000000000e+04	1.158800000000000000e+04	1.154400000000000000e+04	1.150000000000000000e+04	1.145700000000000000e+04	1.141400000000000000e+04	1.137200000000000000e+04	1.133100000000000000e+04	1.129000000000000000e+04	1.124900000000000000e+04	1.120800000000000000e+04
5.390790235624916184e-04	9.924273125260587875e-04	1.486062339341907455e-03	1.954158856830823417e-03	2.436388475879616797e-03	2.896102157251575267e-03	3.379178404411753694e-03	3.844319932293731486e-03	4.331321699425247709e-03	4.800796468129738502e-03	5.282910354893705605e-03	5.750919202694421313e-03	6.221167871587387870e-03	6.708692263003327057e-03	7.210230522594996555e-03	7.702392465908768776e-03	8.200528052014651598e-03	8.672689595308378033e-03	9.166089887914752668e-03	9.635043804367330808e-03	1.012718159491507279e-02	1.061914615466643189e-02	1.112006404681914994e-02	1.159892120651398635e-02	1.209378649110057387e-02	1.257968582592068098e-02	1.307602585980307229e-02	1.357794084686691181e-02	1.408238892603727241e-02	1.458776806111734305e-02	1.509343382097290236e-02	1.559101042850517121e-02	1.609578227641528247e-02	1.658845740135947086e-02	1.708707391277525245e-02	1.758390855970147493e-02	1.808040355735477875e-02	1.858323539246062653e-02	1.909036701491231142e-02	1.959074097440227299e-02	2.009663242796642588e-02	2.059120610899377313e-02	2.110486852166403374e-02	2.161075423765771580e-02	2.212907717082003220e-02	2.264589701855624845e-02	2.316122579571288850e-02	2.367434510914977891e-02	2.419136535333644977e-02	2.469920765524925496e-02
6.790803661789298262e-04	1.316457648670111809e-03	1.976094537437164504e-03	2.651086749744080602e-03	3.368682107055970439e-03	4.024946190060491383e-03	4.661717034951527901e-03	5.236979563663788501e-03	5.856101185376362539e-03	6.413780772019263623e-03	7.011632889916727396e-03	7.589126083178875971e-03	8.138816040622288625e-03	8.694031188937172833e-03	9.236147542089520948e-03	9.790431774696670142e-03	1.032547837796016048e-02	1.087487647528146903e-02	1.142204470000042493e-02	1.195647859964773553e-02	1.247340571600977395e-02	1.298351878197375256e-02	1.349790689805343592e-02	1.397734900378861007e-02	1.446906813918806024e-02	1.496203818758856836e-02	1.544365178096719984e-02	1.593743933137430416e-02	1.643184841683137734e-02	1.696637154722408641e-02	1.750239737344119750e-02	1.803931735193182312e-02	1.859771438570349128e-02	1.914965698719690163e-02	1.971685244452039271e-02	2.027524525685287307e-02	2.079552282556349635e-02	2.134959080772652271e-02	2.190147392943010349e-02	2.242375582846542481e-02	2.293083255522735189e-02	2.340970070034245967e-02	2.389202301417399366e-02	2.437779708917785573e-02	2.488334303961347790e-02	2.541061131049876867e-02	2.592444608699947389e-02	2.647427297584882544e-02	2.702895958953769814e-02	2.755981158913209383e-02
[truncated: 449 more columns]
