# Supplementary material for: Phase separation of PGL-3 driven by structured domains that oligomerize and interact with RGG motifs
Source: EMBO Rep. 2026 Mar 20;27(8):2061–87. doi: 10.1038/s44319-026-00730-7 (PMC13121748; doi:10.1038/s44319-026-00730-7)
Supplement: Supplementary file 6 — Source data Fig. 2 [file 44319_2026_730_MOESM6_ESM.zip › Figure 2/2D-E/MSD/FL/24 06 05-1_2_29.csv]

3.957000000000000000e+04	3.894400000000000000e+04	3.831900000000000000e+04	3.769500000000000000e+04	3.707100000000000000e+04	3.650500000000000000e+04	3.596700000000000000e+04	3.546100000000000000e+04	3.498100000000000000e+04	3.451700000000000000e+04	3.407200000000000000e+04	3.364700000000000000e+04	3.323900000000000000e+04	3.284500000000000000e+04	3.246400000000000000e+04	3.208800000000000000e+04	3.172300000000000000e+04	3.136600000000000000e+04	3.102500000000000000e+04	3.069600000000000000e+04	3.038000000000000000e+04	3.007400000000000000e+04	2.977300000000000000e+04	2.947800000000000000e+04	2.918900000000000000e+04	2.890200000000000000e+04	2.861900000000000000e+04	2.833700000000000000e+04	2.805900000000000000e+04	2.778500000000000000e+04	2.751400000000000000e+04	2.724800000000000000e+04	2.698900000000000000e+04	2.673100000000000000e+04	2.647800000000000000e+04	2.623100000000000000e+04	2.598500000000000000e+04	2.574300000000000000e+04	2.550800000000000000e+04	2.527500000000000000e+04	2.504500000000000000e+04	2.481700000000000000e+04	2.459300000000000000e+04	2.437800000000000000e+04	2.416500000000000000e+04	2.395600000000000000e+04	2.374900000000000000e+04	2.354300000000000000e+04	2.333900000000000000e+04	2.313900000000000000e+04
1.420839895429645275e-03	2.750837195414288384e-03	4.089643789168515703e-03	5.384461202227583745e-03	6.688875150065854217e-03	7.964599107399408101e-03	9.253642086148676157e-03	1.052400312454735733e-02	1.178930868806518824e-02	1.300956731416489862e-02	1.423297707988708041e-02	1.544805951690153729e-02	1.665652642024839647e-02	1.784129966938983319e-02	1.901720253537883543e-02	2.018573247875111651e-02	2.134671059592022774e-02	2.247055052260625227e-02	2.362714794877780050e-02	2.474944783641611773e-02	2.591737042389506349e-02	2.704913905143704195e-02	2.820146251248378463e-02	2.934625915641494304e-02	3.051687285497366869e-02	3.166302483243869231e-02	3.280269235238186809e-02	3.392249862222766754e-02	3.504401228972117699e-02	3.616464814770600084e-02	3.730960813656474667e-02	3.842324701756528321e-02	3.955929908161484598e-02	4.064420609867765849e-02	4.175062252723465289e-02	4.284552263676346534e-02	4.398260554360068630e-02	4.509677807761262869e-02	4.620167931983580611e-02	4.726248901869616048e-02	4.835082879333195416e-02	4.942417736920597798e-02	5.050700038093374616e-02	5.156721328813922145e-02	5.262490531845741976e-02	5.371609493235542099e-02	5.481275799420778916e-02	5.593374112811492355e-02	5.700311267797233961e-02	5.807401904764130512e-02
1.610929663062310013e-03	2.966060792682240991e-03	4.353439168491923285e-03	5.683231885224774953e-03	7.046013312095735816e-03	8.366055101696455790e-03	9.719371502675660732e-03	1.104594428835980330e-02	1.235218450871983752e-02	1.368312704358002306e-02	1.499491005613722526e-02	1.633002036186232547e-02	1.763632171892494729e-02	1.891679268906703779e-02	2.013585792765019283e-02	2.135163530616513566e-02	2.251961689386102264e-02	2.366721082517718455e-02	2.486750831503240985e-02	2.608222888096493192e-02	2.732152012790884515e-02	2.853238789300550568e-02	2.974590889215596515e-02	3.096026615233542570e-02	3.216502686268580408e-02	3.333796061136091310e-02	3.448032236264129274e-02	3.562614078262171108e-02	3.673249322839929054e-02	3.793189777991001765e-02	3.915350280508578251e-02	4.029661806714222166e-02	4.143646489668162403e-02	4.248615845006124131e-02	4.354805908546360155e-02	4.460762132596413770e-02	4.566594684945200072e-02	4.672815068270893407e-02	4.783310174451395336e-02	4.894751927047106405e-02	5.006387024574194405e-02	5.114560701371109047e-02	5.225394964884687299e-02	5.335114812653376365e-02	5.439968313765971425e-02	5.552236839578772454e-02	5.662985844350944264e-02	5.774387973987805955e-02	5.881388325022544189e-02	5.993810956505454118e-02
[truncated: 449 more columns]
