# Supplementary material for: Phase separation of PGL-3 driven by structured domains that oligomerize and interact with RGG motifs
Source: EMBO Rep. 2026 Mar 20;27(8):2061–87. doi: 10.1038/s44319-026-00730-7 (PMC13121748; doi:10.1038/s44319-026-00730-7)
Supplement: Supplementary file 6 — Source data Fig. 2 [file 44319_2026_730_MOESM6_ESM.zip › Figure 2/2D-E/MSD/FL/24 05 21-1_1_22.csv]

1.526140000000000000e+05	1.523510000000000000e+05	1.520880000000000000e+05	1.518250000000000000e+05	1.515620000000000000e+05	1.513110000000000000e+05	1.510700000000000000e+05	1.508370000000000000e+05	1.506070000000000000e+05	1.503840000000000000e+05	1.501660000000000000e+05	1.499530000000000000e+05	1.497410000000000000e+05	1.495310000000000000e+05	1.493220000000000000e+05	1.491170000000000000e+05	1.489140000000000000e+05	1.487130000000000000e+05	1.485130000000000000e+05	1.483150000000000000e+05	1.481190000000000000e+05	1.479250000000000000e+05	1.477330000000000000e+05	1.475420000000000000e+05	1.473520000000000000e+05	1.471620000000000000e+05	1.469730000000000000e+05	1.467840000000000000e+05	1.465960000000000000e+05	1.464080000000000000e+05	1.462200000000000000e+05	1.460350000000000000e+05	1.458500000000000000e+05	1.456660000000000000e+05	1.454830000000000000e+05	1.453000000000000000e+05	1.451170000000000000e+05	1.449340000000000000e+05	1.447510000000000000e+05	1.445700000000000000e+05	1.443900000000000000e+05	1.442100000000000000e+05	1.440310000000000000e+05	1.438520000000000000e+05	1.436730000000000000e+05	1.434940000000000000e+05	1.433150000000000000e+05	1.431360000000000000e+05	1.429570000000000000e+05	1.427790000000000000e+05
3.491293336118430637e-04	6.338221662079609455e-04	9.168522844680863579e-04	1.186666780800053802e-03	1.452777283678176150e-03	1.707427650800090978e-03	1.973716005655226213e-03	2.233445552130029332e-03	2.502117748664322260e-03	2.766239432766308230e-03	3.031513626689730061e-03	3.288308559573515331e-03	3.553489923819740711e-03	3.811383498251081237e-03	4.072404021973702326e-03	4.329880435876186200e-03	4.589357338799040543e-03	4.843369951010193485e-03	5.109552162332421654e-03	5.367890728545376099e-03	5.633604894323600808e-03	5.888597933163103836e-03	6.146545528326888101e-03	6.393972455555905002e-03	6.652523139317608261e-03	6.907756506673164501e-03	7.176371428191853467e-03	7.437490451625993274e-03	7.701182780340033902e-03	7.958635613122095123e-03	8.219019529009692973e-03	8.475354691258530498e-03	8.740961113625720161e-03	9.003287068074534299e-03	9.269935230170698454e-03	9.534158572618892449e-03	9.802175960709881217e-03	1.006393373324461667e-02	1.033582947592897282e-02	1.059900731190184346e-02	1.086852579885072383e-02	1.113487026887549289e-02	1.140218300686744214e-02	1.166626603374616884e-02	1.193800204697799579e-02	1.220349376999761357e-02	1.247180658969277399e-02	1.272846896315723078e-02	1.298865454673358601e-02	1.324587959152450506e-02
5.731169436857283354e-04	8.594911244431616007e-04	1.157187456589219834e-03	1.448570688536603970e-03	1.733570993018422515e-03	2.009380851375553237e-03	2.282305727828829855e-03	2.557314530987278220e-03	2.853618404392573721e-03	3.148629305682392170e-03	3.454079483142861746e-03	3.747314986989427540e-03	4.047458434941310704e-03	4.334201683433906889e-03	4.623244419245032232e-03	4.910325327193627333e-03	5.203349840723241367e-03	5.485983759289616256e-03	5.783834591565230679e-03	6.074439812153395804e-03	6.367453605024822258e-03	6.650710611577285991e-03	6.932055076795166047e-03	7.206382761955431801e-03	7.494999214006945430e-03	7.785385872881414419e-03	8.088288900729125736e-03	8.375847746291947143e-03	8.667423851471735621e-03	8.955621760433145687e-03	9.238538067665957171e-03	9.514843160667424068e-03	9.800000921120165936e-03	1.008064981652636791e-02	1.036850774131753937e-02	1.065905488993042737e-02	1.094828703665821044e-02	1.123309057709576987e-02	1.153523166113813898e-02	1.182788057421124694e-02	1.212405845865334453e-02	1.241877015397059407e-02	1.271509793153885806e-02	1.301190201040775679e-02	1.331849698457826699e-02	1.361931038145037902e-02	1.392425615786253845e-02	1.421276477499244795e-02	1.450256281214095007e-02	1.479628165929357600e-02
[truncated: 949 more columns]
