# Supplementary material for: Phase separation of PGL-3 driven by structured domains that oligomerize and interact with RGG motifs
Source: EMBO Rep. 2026 Mar 20;27(8):2061–87. doi: 10.1038/s44319-026-00730-7 (PMC13121748; doi:10.1038/s44319-026-00730-7)
Supplement: Supplementary file 6 — Source data Fig. 2 [file 44319_2026_730_MOESM6_ESM.zip › Figure 2/2D-E/MSD/FL/24 06 05-1_1_34.csv]

5.728000000000000000e+03	5.666000000000000000e+03	5.604000000000000000e+03	5.542000000000000000e+03	5.480000000000000000e+03	5.421000000000000000e+03	5.365000000000000000e+03	5.312000000000000000e+03	5.262000000000000000e+03	5.214000000000000000e+03	5.169000000000000000e+03	5.125000000000000000e+03	5.083000000000000000e+03	5.041000000000000000e+03	4.999000000000000000e+03	4.960000000000000000e+03	4.924000000000000000e+03	4.890000000000000000e+03	4.856000000000000000e+03	4.823000000000000000e+03	4.791000000000000000e+03	4.762000000000000000e+03	4.735000000000000000e+03	4.709000000000000000e+03	4.684000000000000000e+03	4.659000000000000000e+03	4.635000000000000000e+03	4.611000000000000000e+03	4.587000000000000000e+03	4.563000000000000000e+03	4.540000000000000000e+03	4.518000000000000000e+03	4.496000000000000000e+03	4.474000000000000000e+03	4.452000000000000000e+03	4.430000000000000000e+03	4.408000000000000000e+03	4.386000000000000000e+03	4.364000000000000000e+03	4.342000000000000000e+03	4.320000000000000000e+03	4.298000000000000000e+03	4.276000000000000000e+03	4.254000000000000000e+03	4.232000000000000000e+03	4.210000000000000000e+03	4.188000000000000000e+03	4.166000000000000000e+03	4.144000000000000000e+03	4.122000000000000000e+03
5.766543001528780417e-04	1.078935860879991692e-03	1.627851124690941637e-03	2.163039815227094445e-03	2.730236266914310133e-03	3.308121757787920326e-03	3.908714628430549551e-03	4.513431282055842264e-03	5.137822686014083436e-03	5.744199522671518225e-03	6.359308909483084478e-03	6.977921995212651649e-03	7.625413586861157049e-03	8.297385485778973474e-03	8.965250864443450110e-03	9.646989260853704867e-03	1.033839707219520905e-02	1.103025440928554965e-02	1.173156463470929195e-02	1.246511908774062399e-02	1.321185189118559249e-02	1.395441875357579346e-02	1.467842842368442119e-02	1.538865642562185429e-02	1.612746226859523846e-02	1.688568990613319512e-02	1.767739434663502529e-02	1.848187930352013578e-02	1.931217968216668648e-02	2.014387099102665432e-02	2.095977529826426045e-02	2.177219668301498198e-02	2.260281421249344530e-02	2.343600101359831142e-02	2.429219491840737752e-02	2.519147195853306542e-02	2.609054436589521714e-02	2.697483856594362281e-02	2.788448661425507388e-02	2.877836562699290918e-02	2.968216276593160785e-02	3.060865610545237397e-02	3.153040753050228434e-02	3.246256289896991276e-02	3.340414320668533277e-02	3.432158827987453337e-02	3.527975219061479234e-02	3.621886274291195862e-02	3.715302993538394105e-02	3.810206813566729273e-02
6.230856819025072267e-04	1.140393990649916445e-03	1.695544638893827167e-03	2.223538021720269410e-03	2.825097768419426985e-03	3.437660336170077387e-03	4.130273337040657813e-03	4.804807072996330683e-03	5.496458098793914962e-03	6.120198889297517007e-03	6.805481077315315985e-03	7.502347528117578671e-03	8.205706533477888712e-03	8.926738722666496123e-03	9.668839216654987606e-03	1.045819675676298161e-02	1.121769950025863077e-02	1.193706026887779090e-02	1.258907410512687987e-02	1.331021368176136914e-02	1.408605007417927310e-02	1.485605449743001606e-02	1.561258730687705223e-02	1.635810956425525625e-02	1.713997324333025110e-02	1.800400428012835854e-02	1.896984202205334244e-02	1.995693608281560311e-02	2.094550167459770587e-02	2.185975394677886277e-02	2.277904169890641872e-02	2.372215030355501880e-02	2.463078954332531892e-02	2.557812313200210838e-02	2.656732293744662812e-02	2.762219805868747907e-02	2.871688830755445010e-02	2.970107282863891293e-02	3.078586268508749432e-02	3.177569646112291674e-02	3.281071978591036664e-02	3.383254170558733231e-02	3.487445116591891131e-02	3.588148371014632937e-02	3.689606405784164045e-02	3.782750260647416846e-02	3.876557851541231892e-02	3.954241518196184579e-02	4.028240692587585492e-02	4.106647798953379919e-02
[truncated: 449 more columns]
