# Supplementary material for: Phase separation of PGL-3 driven by structured domains that oligomerize and interact with RGG motifs
Source: EMBO Rep. 2026 Mar 20;27(8):2061–87. doi: 10.1038/s44319-026-00730-7 (PMC13121748; doi:10.1038/s44319-026-00730-7)
Supplement: Supplementary file 6 — Source data Fig. 2 [file 44319_2026_730_MOESM6_ESM.zip › Figure 2/2D-E/MSD/FL/24 06 08-1_3_26.csv]

1.095500000000000000e+04	1.090400000000000000e+04	1.085300000000000000e+04	1.080200000000000000e+04	1.075100000000000000e+04	1.070000000000000000e+04	1.065200000000000000e+04	1.060500000000000000e+04	1.055800000000000000e+04	1.051300000000000000e+04	1.047000000000000000e+04	1.042800000000000000e+04	1.038700000000000000e+04	1.034700000000000000e+04	1.030800000000000000e+04	1.026900000000000000e+04	1.023000000000000000e+04	1.019100000000000000e+04	1.015200000000000000e+04	1.011300000000000000e+04	1.007400000000000000e+04	1.003500000000000000e+04	9.996000000000000000e+03	9.957000000000000000e+03	9.918000000000000000e+03	9.879000000000000000e+03	9.840000000000000000e+03	9.802000000000000000e+03	9.764000000000000000e+03	9.728000000000000000e+03	9.693000000000000000e+03	9.660000000000000000e+03	9.627000000000000000e+03	9.594000000000000000e+03	9.561000000000000000e+03	9.528000000000000000e+03	9.495000000000000000e+03	9.462000000000000000e+03	9.429000000000000000e+03	9.396000000000000000e+03	9.363000000000000000e+03	9.330000000000000000e+03	9.297000000000000000e+03	9.264000000000000000e+03	9.232000000000000000e+03	9.200000000000000000e+03	9.168000000000000000e+03	9.136000000000000000e+03	9.105000000000000000e+03	9.075000000000000000e+03
4.604991749942432817e-04	8.504051451039089642e-04	1.250264678987116377e-03	1.624910126437299242e-03	2.006876092169264294e-03	2.371262107254687619e-03	2.743600392522672904e-03	3.114116094953357349e-03	3.493907793827278306e-03	3.854150776924839764e-03	4.227439815385672546e-03	4.566572974551161637e-03	4.924823709501736924e-03	5.259441166959928637e-03	5.620902779855401279e-03	5.982533833247157852e-03	6.343074292526390892e-03	6.680386108803245022e-03	7.024111943861541425e-03	7.349010463990330103e-03	7.690489808549498194e-03	8.012005252559946042e-03	8.356663795968570854e-03	8.688942376750231553e-03	9.029258809597800334e-03	9.354805092208777831e-03	9.687096871093753628e-03	1.000866359321071937e-02	1.034899439838100899e-02	1.067415889836982081e-02	1.100563716841471314e-02	1.131912565624773603e-02	1.166711722799166143e-02	1.200296862638088220e-02	1.236516492256020498e-02	1.271483429161917623e-02	1.306891297300089017e-02	1.341580646759997497e-02	1.377818997501410042e-02	1.413409143606539700e-02	1.449653883385850980e-02	1.484713010945874941e-02	1.520578247525313474e-02	1.555048437181732676e-02	1.590026732266251394e-02	1.624986880862400174e-02	1.660949147517290156e-02	1.696861448873073636e-02	1.734173656180382911e-02	1.770334456772576157e-02
4.623523616558501454e-04	8.578542047373614128e-04	1.280953987922768588e-03	1.662947894365582151e-03	2.050754646783215212e-03	2.413224601494506818e-03	2.791096306658336600e-03	3.163591163356302763e-03	3.599261185779082956e-03	3.993721652022131155e-03	4.377248127628076760e-03	4.734313137457530143e-03	5.106118910133784078e-03	5.467331574916288808e-03	5.847857627403976570e-03	6.230499654297051021e-03	6.625669592991375451e-03	6.985759387122172231e-03	7.345550309838138822e-03	7.734155518755137307e-03	8.114742307512705713e-03	8.463334490128912591e-03	8.830725114978696041e-03	9.137668085096807905e-03	9.451518132331252625e-03	9.741598330561044433e-03	1.006962231130900491e-02	1.037903079435614599e-02	1.071610037822942965e-02	1.105917140422627530e-02	1.139230316813428200e-02	1.172899338603934985e-02	1.208523602687518531e-02	1.239030232811350746e-02	1.271769594583997687e-02	1.302366045978021157e-02	1.336338790555945295e-02	1.368103921096863566e-02	1.402009125349662141e-02	1.433901737916747597e-02	1.466346805134646769e-02	1.499681460913669315e-02	1.531483412997354868e-02	1.562529830362601249e-02	1.592528618127056136e-02	1.621411496270653771e-02	1.652976614822145376e-02	1.684247064896944243e-02	1.715621716486499804e-02	1.745091962000553179e-02
[truncated: 449 more columns]
