# Supplementary material for: Phase separation of PGL-3 driven by structured domains that oligomerize and interact with RGG motifs
Source: EMBO Rep. 2026 Mar 20;27(8):2061–87. doi: 10.1038/s44319-026-00730-7 (PMC13121748; doi:10.1038/s44319-026-00730-7)
Supplement: Supplementary file 6 — Source data Fig. 2 [file 44319_2026_730_MOESM6_ESM.zip › Figure 2/2D-E/MSD/FL/24 06 05-1_3_30.csv]

3.054200000000000000e+04	3.010800000000000000e+04	2.967400000000000000e+04	2.924000000000000000e+04	2.880600000000000000e+04	2.840300000000000000e+04	2.802700000000000000e+04	2.767500000000000000e+04	2.733900000000000000e+04	2.702000000000000000e+04	2.671000000000000000e+04	2.641300000000000000e+04	2.612400000000000000e+04	2.584000000000000000e+04	2.556300000000000000e+04	2.529700000000000000e+04	2.503700000000000000e+04	2.478000000000000000e+04	2.452700000000000000e+04	2.428100000000000000e+04	2.404100000000000000e+04	2.380900000000000000e+04	2.358200000000000000e+04	2.335800000000000000e+04	2.313700000000000000e+04	2.292100000000000000e+04	2.271100000000000000e+04	2.250200000000000000e+04	2.229400000000000000e+04	2.209000000000000000e+04	2.189100000000000000e+04	2.169500000000000000e+04	2.150100000000000000e+04	2.130900000000000000e+04	2.112200000000000000e+04	2.093800000000000000e+04	2.075500000000000000e+04	2.057600000000000000e+04	2.040100000000000000e+04	2.022800000000000000e+04	2.005700000000000000e+04	1.988700000000000000e+04	1.972000000000000000e+04	1.955500000000000000e+04	1.939300000000000000e+04	1.923300000000000000e+04	1.907500000000000000e+04	1.892100000000000000e+04	1.876900000000000000e+04	1.861800000000000000e+04
1.700630878666602869e-03	3.299423328760831605e-03	4.893781420100409146e-03	6.461769266373692221e-03	8.033971632562399157e-03	9.561735730698132235e-03	1.107332914931297846e-02	1.261120759808093475e-02	1.413243508922843762e-02	1.563181918975650384e-02	1.715061187619094582e-02	1.867271181864221113e-02	2.020249765078247287e-02	2.170802733304126597e-02	2.318901024780765929e-02	2.465188407764664844e-02	2.613208193710212998e-02	2.759941459506512484e-02	2.904055871645203762e-02	3.045051995637351391e-02	3.183309999757674008e-02	3.323027382963808507e-02	3.460898344979471131e-02	3.600820001697141448e-02	3.738923519161835990e-02	3.878075998761323223e-02	4.018910714020439839e-02	4.159695018494014712e-02	4.301812866818657821e-02	4.440193887875769352e-02	4.577944091696319051e-02	4.714224749236280848e-02	4.851698790297608033e-02	4.988481144716024746e-02	5.127793079210389571e-02	5.270428094688772713e-02	5.412691194485997476e-02	5.562233322549890724e-02	5.711899401198871490e-02	5.862623274988088690e-02	6.011586358843384881e-02	6.162647115683127924e-02	6.313051785854102704e-02	6.463218570465895096e-02	6.615142945746904646e-02	6.766855645963790189e-02	6.915270185124895719e-02	7.062884900926559573e-02	7.209906734359614044e-02	7.358681631123983879e-02
2.719597588722295553e-03	4.325135825769752841e-03	6.054734239850705253e-03	7.627056611712817666e-03	9.233941688469231995e-03	1.081485380376494970e-02	1.242472287922306504e-02	1.405526473554632137e-02	1.557405421147305125e-02	1.714152140932968804e-02	1.873636052229802479e-02	2.034803857671190624e-02	2.205433700644357162e-02	2.361476462737674073e-02	2.502105729811720039e-02	2.635841606516433136e-02	2.774572141830116898e-02	2.925988822656003241e-02	3.075935118751595837e-02	3.207549591304607872e-02	3.326567250801586856e-02	3.453995613096128708e-02	3.584509755678499249e-02	3.716767440859432975e-02	3.850786837403600421e-02	3.979514254185100713e-02	4.115915518198290379e-02	4.253923841218432839e-02	4.392740606652197760e-02	4.523134459644333194e-02	4.650255486587299286e-02	4.777544631274521780e-02	4.899076353394210548e-02	5.019943022210761330e-02	5.150767724852403640e-02	5.278379091380899779e-02	5.405532573103641325e-02	5.543443206765078651e-02	5.684585707033776303e-02	5.831322553673750492e-02	5.973949112696906594e-02	6.112202406497311419e-02	6.251506327745412483e-02	6.395998056945932653e-02	6.539271349789856080e-02	6.683189963990965321e-02	6.828079536263097216e-02	6.982794527334373891e-02	7.128014039611567376e-02	7.279706944178451766e-02
[truncated: 449 more columns]
