# Supplementary material for: Phase separation of PGL-3 driven by structured domains that oligomerize and interact with RGG motifs
Source: EMBO Rep. 2026 Mar 20;27(8):2061–87. doi: 10.1038/s44319-026-00730-7 (PMC13121748; doi:10.1038/s44319-026-00730-7)
Supplement: Supplementary file 6 — Source data Fig. 2 [file 44319_2026_730_MOESM6_ESM.zip › Figure 2/2D-E/MSD/FL/24 06 05-2_4_42.csv]

1.176000000000000000e+04	1.165200000000000000e+04	1.154400000000000000e+04	1.143600000000000000e+04	1.132800000000000000e+04	1.123100000000000000e+04	1.114000000000000000e+04	1.105400000000000000e+04	1.097000000000000000e+04	1.089000000000000000e+04	1.081100000000000000e+04	1.073400000000000000e+04	1.066000000000000000e+04	1.058700000000000000e+04	1.051600000000000000e+04	1.044500000000000000e+04	1.037400000000000000e+04	1.030300000000000000e+04	1.023400000000000000e+04	1.016600000000000000e+04	1.009900000000000000e+04	1.003400000000000000e+04	9.970000000000000000e+03	9.907000000000000000e+03	9.846000000000000000e+03	9.786000000000000000e+03	9.726000000000000000e+03	9.667000000000000000e+03	9.608000000000000000e+03	9.552000000000000000e+03	9.496000000000000000e+03	9.441000000000000000e+03	9.388000000000000000e+03	9.337000000000000000e+03	9.286000000000000000e+03	9.237000000000000000e+03	9.189000000000000000e+03	9.141000000000000000e+03	9.093000000000000000e+03	9.045000000000000000e+03	8.997000000000000000e+03	8.949000000000000000e+03	8.901000000000000000e+03	8.854000000000000000e+03	8.807000000000000000e+03	8.760000000000000000e+03	8.713000000000000000e+03	8.666000000000000000e+03	8.619000000000000000e+03	8.572000000000000000e+03
6.359654798363364092e-04	1.166317621362912126e-03	1.717974092293723378e-03	2.224213827692343541e-03	2.747307097864110093e-03	3.269421462959709417e-03	3.801704712111135184e-03	4.311225783885402896e-03	4.838644610890949389e-03	5.371647759397596249e-03	5.925606120558206576e-03	6.447825625111413064e-03	6.975779577313944574e-03	7.495026632508438973e-03	8.036041999231299110e-03	8.544649890344013440e-03	9.081680735863927045e-03	9.582733531105523672e-03	1.012279238340738595e-02	1.064310846373889285e-02	1.118839862517513953e-02	1.170753976415333034e-02	1.225232897218681352e-02	1.275184312586366900e-02	1.326562327561788338e-02	1.377344611030703082e-02	1.428831109846044958e-02	1.480808508760464090e-02	1.533787031236790409e-02	1.584414252706740911e-02	1.635838819069404190e-02	1.685459823335477489e-02	1.737719062770766779e-02	1.788395514173512710e-02	1.840057763547592665e-02	1.890872397822015299e-02	1.944476412778419969e-02	1.997174125180899845e-02	2.052161002256484845e-02	2.104681987167172225e-02	2.158274425989613679e-02	2.210497441805679697e-02	2.262507335632407690e-02	2.313331028042725848e-02	2.363407061163540213e-02	2.412779645149286389e-02	2.461040648823192845e-02	2.509907529868630333e-02	2.559493571944426379e-02	2.608004721946419538e-02
9.860458352733462127e-04	1.616213911047913567e-03	2.162919250923351668e-03	2.561584658021536995e-03	3.062947445016471915e-03	3.629404398273556199e-03	4.138453895690834272e-03	4.551517017512944803e-03	4.960339685229426393e-03	5.477049084684654581e-03	6.012851652445548589e-03	6.509887856027542045e-03	6.986454269791278308e-03	7.490753818976299272e-03	8.001041153078916265e-03	8.471397020235516689e-03	8.973345582711325999e-03	9.437163655793879419e-03	9.937757894567890438e-03	1.044550254512410445e-02	1.096128837889028679e-02	1.144302888322450487e-02	1.196624335366555658e-02	1.248339882415413701e-02	1.302238874035347924e-02	1.355021561228472726e-02	1.409472681461742399e-02	1.464035499035366492e-02	1.519519797978672281e-02	1.573977206308941473e-02	1.631423724137146328e-02	1.686366940570381903e-02	1.740904339924134042e-02	1.793022483085289498e-02	1.846113078463524834e-02	1.899554366612915199e-02	1.953732086476881943e-02	2.006292528935013295e-02	2.065546557242117082e-02	2.116768998693389567e-02	2.169552661415282552e-02	2.219515280044719735e-02	2.270218560802722205e-02	2.322591541984207753e-02	2.371639616478815604e-02	2.422714772555378121e-02	2.474611843203161632e-02	2.528642148810116008e-02	2.581850584517463368e-02	2.632126198052206489e-02
[truncated: 449 more columns]
