# Supplementary material for: Phase separation of PGL-3 driven by structured domains that oligomerize and interact with RGG motifs
Source: EMBO Rep. 2026 Mar 20;27(8):2061–87. doi: 10.1038/s44319-026-00730-7 (PMC13121748; doi:10.1038/s44319-026-00730-7)
Supplement: Supplementary file 6 — Source data Fig. 2 [file 44319_2026_730_MOESM6_ESM.zip › Figure 2/2D-E/MSD/FL/24 06 08-1_1_24.csv]

5.354000000000000000e+03	5.299000000000000000e+03	5.244000000000000000e+03	5.189000000000000000e+03	5.134000000000000000e+03	5.079000000000000000e+03	5.026000000000000000e+03	4.976000000000000000e+03	4.927000000000000000e+03	4.881000000000000000e+03	4.837000000000000000e+03	4.794000000000000000e+03	4.752000000000000000e+03	4.712000000000000000e+03	4.673000000000000000e+03	4.634000000000000000e+03	4.595000000000000000e+03	4.556000000000000000e+03	4.518000000000000000e+03	4.480000000000000000e+03	4.442000000000000000e+03	4.404000000000000000e+03	4.366000000000000000e+03	4.329000000000000000e+03	4.294000000000000000e+03	4.259000000000000000e+03	4.225000000000000000e+03	4.192000000000000000e+03	4.160000000000000000e+03	4.128000000000000000e+03	4.096000000000000000e+03	4.064000000000000000e+03	4.034000000000000000e+03	4.005000000000000000e+03	3.976000000000000000e+03	3.947000000000000000e+03	3.918000000000000000e+03	3.889000000000000000e+03	3.862000000000000000e+03	3.835000000000000000e+03	3.808000000000000000e+03	3.781000000000000000e+03	3.754000000000000000e+03	3.727000000000000000e+03	3.700000000000000000e+03	3.673000000000000000e+03	3.646000000000000000e+03	3.619000000000000000e+03	3.592000000000000000e+03	3.565000000000000000e+03
4.364832217522517490e-04	7.754642145973120486e-04	1.136924848321778153e-03	1.459620670479174149e-03	1.799209884730893329e-03	2.121106165085978514e-03	2.447812586738070621e-03	2.767579761661740669e-03	3.103001445337075573e-03	3.422000143202549773e-03	3.759099360771277990e-03	4.087077265808948361e-03	4.431104966844181918e-03	4.756732793052148751e-03	5.097908160371938772e-03	5.414885902693498433e-03	5.753916971528615781e-03	6.076227446795473899e-03	6.418524890112126471e-03	6.743940933024896410e-03	7.086148000803286703e-03	7.419406650309815464e-03	7.758700815389808075e-03	8.081322269363665212e-03	8.408635081927523167e-03	8.714962611794208752e-03	9.054441182026730373e-03	9.395474674255218511e-03	9.738995327367740845e-03	1.007977025049849353e-02	1.043776504879833852e-02	1.077319687724203300e-02	1.113956834426033972e-02	1.150102013155376857e-02	1.188981929707315019e-02	1.227871417165397362e-02	1.266939576378953505e-02	1.307189965016208356e-02	1.346891305247052174e-02	1.385081645485842193e-02	1.425945986623994473e-02	1.465256950872586596e-02	1.506334520643818481e-02	1.546954690480812494e-02	1.588282193921956159e-02	1.628604393387785357e-02	1.671202187866612301e-02	1.714266514671589081e-02	1.758273865676760611e-02	1.800699116346659440e-02
4.471890061632184991e-04	7.906768257441570014e-04	1.172669068539983900e-03	1.511353396018390825e-03	1.889577184948386390e-03	2.235694340882182600e-03	2.582291030223924939e-03	2.895798460045126334e-03	3.257164218761958094e-03	3.658267705447691351e-03	4.084816238893909657e-03	4.502844654300259576e-03	4.904120104570073614e-03	5.256498335720820141e-03	5.611676481569360248e-03	5.953716013429063807e-03	6.318992001982530297e-03	6.648083676452535423e-03	7.029483634942968427e-03	7.394481848967737747e-03	7.760827309479679387e-03	8.113558655782388343e-03	8.439844165131760861e-03	8.762518582687537499e-03	9.063576784199856365e-03	9.334790935821093288e-03	9.629719135942607991e-03	9.955318384721901365e-03	1.025326289582976884e-02	1.057026311773862429e-02	1.091960120389422195e-02	1.123642396064685606e-02	1.157756117929573288e-02	1.191474942871374905e-02	1.230035621417582652e-02	1.271458474786354986e-02	1.312064663329635082e-02	1.354168908845014910e-02	1.394692569846196079e-02	1.437878845581029054e-02	1.478619362092224374e-02	1.514897911171977224e-02	1.552525775743918493e-02	1.590460264667781579e-02	1.626425131918603564e-02	1.660364442314634509e-02	1.694347695885982732e-02	1.731515841966910565e-02	1.770480816717064435e-02	1.814745194076317070e-02
[truncated: 449 more columns]
