# Supplementary material for: Phase separation of PGL-3 driven by structured domains that oligomerize and interact with RGG motifs
Source: EMBO Rep. 2026 Mar 20;27(8):2061–87. doi: 10.1038/s44319-026-00730-7 (PMC13121748; doi:10.1038/s44319-026-00730-7)
Supplement: Supplementary file 6 — Source data Fig. 2 [file 44319_2026_730_MOESM6_ESM.zip › Figure 2/2D-E/MSD/FL/24 06 05-1_3_36.csv]

1.349800000000000000e+04	1.337300000000000000e+04	1.324800000000000000e+04	1.312300000000000000e+04	1.299800000000000000e+04	1.288300000000000000e+04	1.277400000000000000e+04	1.266800000000000000e+04	1.256700000000000000e+04	1.247200000000000000e+04	1.238100000000000000e+04	1.229500000000000000e+04	1.221400000000000000e+04	1.213500000000000000e+04	1.205900000000000000e+04	1.198400000000000000e+04	1.191100000000000000e+04	1.183900000000000000e+04	1.176800000000000000e+04	1.170000000000000000e+04	1.163200000000000000e+04	1.156500000000000000e+04	1.150000000000000000e+04	1.144000000000000000e+04	1.138200000000000000e+04	1.132400000000000000e+04	1.126700000000000000e+04	1.121100000000000000e+04	1.115500000000000000e+04	1.109900000000000000e+04	1.104300000000000000e+04	1.098800000000000000e+04	1.093300000000000000e+04	1.087900000000000000e+04	1.082700000000000000e+04	1.077500000000000000e+04	1.072400000000000000e+04	1.067300000000000000e+04	1.062300000000000000e+04	1.057300000000000000e+04	1.052300000000000000e+04	1.047400000000000000e+04	1.042500000000000000e+04	1.037600000000000000e+04	1.032700000000000000e+04	1.027900000000000000e+04	1.023200000000000000e+04	1.018500000000000000e+04	1.013900000000000000e+04	1.009300000000000000e+04
6.885156199376585035e-04	1.266593806943077348e-03	1.838171773555463814e-03	2.379915580671736631e-03	2.914120394309498759e-03	3.457709659970335109e-03	4.014477860816542849e-03	4.559268824446148505e-03	5.114359474404501539e-03	5.671292366432771799e-03	6.238488095668604481e-03	6.797821033261664155e-03	7.364814878304313736e-03	7.937355171380593849e-03	8.521067280063469168e-03	9.089849083573782115e-03	9.662120163487504521e-03	1.023369156482461899e-02	1.081345948806727852e-02	1.139679332258729597e-02	1.197736268803379842e-02	1.256600502581447544e-02	1.315439581691650421e-02	1.373569576414267711e-02	1.432340751668309715e-02	1.489442557387147571e-02	1.547420599064004872e-02	1.606060329951113086e-02	1.666362608937373493e-02	1.725473209008080919e-02	1.784868641367519382e-02	1.843149919430252942e-02	1.901613606852510518e-02	1.960727339077297446e-02	2.019615582156570471e-02	2.080342869227168670e-02	2.141027616533277764e-02	2.202923599832663781e-02	2.262141335705106573e-02	2.322982374002796960e-02	2.383757484496309975e-02	2.444868879799120404e-02	2.507259368630650881e-02	2.568905895971380221e-02	2.629977776951711657e-02	2.692256430865945169e-02	2.754443260928012005e-02	2.818753836914800193e-02	2.880002194908476768e-02	2.944566995081805694e-02
1.018367040621072969e-03	1.632577190443796223e-03	2.191106384481429723e-03	2.781635155411559240e-03	3.204348204124471324e-03	3.654392304256936282e-03	4.198167029242470469e-03	4.744273208861614008e-03	5.307555761735627958e-03	5.873593530100834625e-03	6.463284152648598319e-03	7.055504339870905493e-03	7.624048496184403050e-03	8.179643518055773957e-03	8.766541900707899848e-03	9.344743801780587208e-03	9.920089863513600892e-03	1.049962452837497999e-02	1.109920791417073893e-02	1.166724580070554670e-02	1.230764534549626948e-02	1.294274215086359779e-02	1.354184408761287262e-02	1.414982157770582234e-02	1.475710119209814805e-02	1.536106328052928155e-02	1.591589525843038755e-02	1.649521243274638949e-02	1.707416546637595053e-02	1.766662926307543957e-02	1.826072526465305490e-02	1.884398731755526288e-02	1.945156848240045533e-02	2.003667145387429474e-02	2.063842136179213846e-02	2.125755831886877098e-02	2.185639931035880668e-02	2.249105543598899082e-02	2.306874891097272090e-02	2.363019221902724204e-02	2.419777820091672041e-02	2.477122893607756199e-02	2.534297574690883015e-02	2.591251710093314675e-02	2.644177835741920446e-02	2.697839556682810752e-02	2.753971532642371378e-02	2.810850810875917261e-02	2.861759780678181653e-02	2.918198209598977383e-02
[truncated: 449 more columns]
