# Supplementary material for: Phase separation of PGL-3 driven by structured domains that oligomerize and interact with RGG motifs
Source: EMBO Rep. 2026 Mar 20;27(8):2061–87. doi: 10.1038/s44319-026-00730-7 (PMC13121748; doi:10.1038/s44319-026-00730-7)
Supplement: Supplementary file 6 — Source data Fig. 2 [file 44319_2026_730_MOESM6_ESM.zip › Figure 2/2D-E/MSD/FL/24 06 05-2_2_32.csv]

2.485200000000000000e+04	2.465200000000000000e+04	2.445200000000000000e+04	2.425200000000000000e+04	2.405200000000000000e+04	2.386300000000000000e+04	2.369000000000000000e+04	2.352400000000000000e+04	2.336400000000000000e+04	2.320700000000000000e+04	2.305300000000000000e+04	2.290300000000000000e+04	2.275800000000000000e+04	2.261500000000000000e+04	2.247500000000000000e+04	2.233700000000000000e+04	2.220100000000000000e+04	2.206800000000000000e+04	2.193600000000000000e+04	2.180500000000000000e+04	2.167800000000000000e+04	2.155300000000000000e+04	2.143000000000000000e+04	2.130800000000000000e+04	2.118600000000000000e+04	2.106500000000000000e+04	2.094500000000000000e+04	2.082500000000000000e+04	2.070600000000000000e+04	2.058800000000000000e+04	2.047400000000000000e+04	2.036300000000000000e+04	2.025200000000000000e+04	2.014100000000000000e+04	2.003000000000000000e+04	1.992100000000000000e+04	1.981200000000000000e+04	1.970300000000000000e+04	1.959400000000000000e+04	1.948600000000000000e+04	1.937800000000000000e+04	1.927000000000000000e+04	1.916200000000000000e+04	1.905400000000000000e+04	1.894700000000000000e+04	1.884000000000000000e+04	1.873500000000000000e+04	1.863300000000000000e+04	1.853100000000000000e+04	1.842900000000000000e+04
1.089188242094613285e-03	2.100389317186552012e-03	3.120687319838734951e-03	4.127310506136888830e-03	5.134630171902797822e-03	6.125745811510918508e-03	7.131397342037147993e-03	8.124066864699873436e-03	9.153059675964584502e-03	1.015202087874499809e-02	1.117330717799998492e-02	1.220506930553870266e-02	1.324822231066961724e-02	1.431078896045742850e-02	1.537220843595464223e-02	1.643189252318237939e-02	1.751262855532281434e-02	1.859118827584849143e-02	1.967002418564135421e-02	2.075661508537234370e-02	2.184907214611616494e-02	2.293939499486834580e-02	2.403670274114717148e-02	2.513001957728415101e-02	2.623730535558536567e-02	2.733955792330265352e-02	2.844593514432489437e-02	2.954995826695666628e-02	3.066389714394311683e-02	3.177255375967624057e-02	3.289044420776560812e-02	3.400147196091320850e-02	3.512577648820400938e-02	3.623440795565453093e-02	3.737262337190241229e-02	3.852229082808805716e-02	3.968291655476994390e-02	4.083976163300109818e-02	4.200890252716195372e-02	4.318735808568050644e-02	4.436422467389820878e-02	4.554965911897689707e-02	4.675235586245373581e-02	4.793723197617218851e-02	4.910616294372394802e-02	5.028099431516407786e-02	5.148883158317001107e-02	5.267126141925565497e-02	5.386335308459905963e-02	5.504263923196717895e-02
1.243469333560123400e-03	2.266516806588389065e-03	3.289971552025208138e-03	4.310346549159635790e-03	5.354757038968705786e-03	6.359045540742831390e-03	7.380764223462092308e-03	8.358127551730243007e-03	9.383918348464701312e-03	1.036563311428724196e-02	1.135121042002254499e-02	1.234693521689961791e-02	1.332521540341037244e-02	1.432722193135651557e-02	1.535728863768657214e-02	1.635694184282441427e-02	1.737472984179752253e-02	1.841522094755554048e-02	1.942336190859603184e-02	2.047669776959435903e-02	2.151302459933545144e-02	2.250470364914043675e-02	2.353129223231920780e-02	2.455610322027023187e-02	2.565970266984336084e-02	2.673000630892925084e-02	2.781767745192243249e-02	2.892338417855119456e-02	2.999081580037099917e-02	3.109449888815030497e-02	3.224901231184047062e-02	3.337982718512789299e-02	3.452306990983813190e-02	3.564768817221559971e-02	3.682615608349354419e-02	3.802262260869999216e-02	3.929632026321854682e-02	4.060173350759067878e-02	4.191618306749725353e-02	4.323045413831586026e-02	4.450326163205733238e-02	4.579349932929008271e-02	4.714229727716845453e-02	4.841470308657630506e-02	4.966637118419221786e-02	5.092396984827386036e-02	5.217845242941747397e-02	5.337838925211926128e-02	5.455960425501143324e-02	5.570661386296807405e-02
[truncated: 449 more columns]
