# Supplementary material for: Phase separation of PGL-3 driven by structured domains that oligomerize and interact with RGG motifs
Source: EMBO Rep. 2026 Mar 20;27(8):2061–87. doi: 10.1038/s44319-026-00730-7 (PMC13121748; doi:10.1038/s44319-026-00730-7)
Supplement: Supplementary file 6 — Source data Fig. 2 [file 44319_2026_730_MOESM6_ESM.zip › Figure 2/2D-E/MSD/FL/24 06 08-1_4_27.csv]

2.584900000000000000e+04	2.562100000000000000e+04	2.539300000000000000e+04	2.516500000000000000e+04	2.493700000000000000e+04	2.470900000000000000e+04	2.449400000000000000e+04	2.428800000000000000e+04	2.409000000000000000e+04	2.390000000000000000e+04	2.371700000000000000e+04	2.353900000000000000e+04	2.336400000000000000e+04	2.319300000000000000e+04	2.302700000000000000e+04	2.286400000000000000e+04	2.270800000000000000e+04	2.255400000000000000e+04	2.240400000000000000e+04	2.225700000000000000e+04	2.211300000000000000e+04	2.197200000000000000e+04	2.183300000000000000e+04	2.169700000000000000e+04	2.156100000000000000e+04	2.142900000000000000e+04	2.130100000000000000e+04	2.117400000000000000e+04	2.104900000000000000e+04	2.092500000000000000e+04	2.080100000000000000e+04	2.067900000000000000e+04	2.055900000000000000e+04	2.044200000000000000e+04	2.032800000000000000e+04	2.021600000000000000e+04	2.010600000000000000e+04	1.999800000000000000e+04	1.989200000000000000e+04	1.978700000000000000e+04	1.968200000000000000e+04	1.958000000000000000e+04	1.947800000000000000e+04	1.937800000000000000e+04	1.927900000000000000e+04	1.918100000000000000e+04	1.908300000000000000e+04	1.898500000000000000e+04	1.888700000000000000e+04	1.878900000000000000e+04
6.661373524299892945e-04	1.247141286946829150e-03	1.853658175416054727e-03	2.425716326728296398e-03	3.002327371804423568e-03	3.561095661821087315e-03	4.128776167025170404e-03	4.674234833773101977e-03	5.243358041329230015e-03	5.784823105473197585e-03	6.327721856361010443e-03	6.868457418233906396e-03	7.411038877898195112e-03	7.953924668948359616e-03	8.512689404966468712e-03	9.081977741835041071e-03	9.664485269522595651e-03	1.023119304128592560e-02	1.080384689851601049e-02	1.135321957150716224e-02	1.190426903507351905e-02	1.244311074899896903e-02	1.299976856526425563e-02	1.354816319362949287e-02	1.410712382198193657e-02	1.466227637496995972e-02	1.522864738597423141e-02	1.577657445515760759e-02	1.633757204469851385e-02	1.687766683900248504e-02	1.741581297051600016e-02	1.794653061055066431e-02	1.847518246597429359e-02	1.900260353798953472e-02	1.953595684883899231e-02	2.007482705402802853e-02	2.062304274790548522e-02	2.115520220189076595e-02	2.170373941975854357e-02	2.224591888327634090e-02	2.279361453296807963e-02	2.331808304388429537e-02	2.384994493063302690e-02	2.438258051093630460e-02	2.492812049977313760e-02	2.546419168069028946e-02	2.600746850505055233e-02	2.651982231733072612e-02	2.704406584465708641e-02	2.755652571004145804e-02
8.179243275406179303e-04	1.476615379002450433e-03	2.129625586280492477e-03	2.675195138854193772e-03	3.180415792297731567e-03	3.735111788177526010e-03	4.292920299599678816e-03	4.833383997086150748e-03	5.387313229068346233e-03	5.926485922019344987e-03	6.466164279882935344e-03	7.019630377473014445e-03	7.580044095732479427e-03	8.134676543428292356e-03	8.697733824906806951e-03	9.259728978211707873e-03	9.840125626502089703e-03	1.039287934390953003e-02	1.095876632649130794e-02	1.148016678125884406e-02	1.201846790137752960e-02	1.254913827454106311e-02	1.309661964207478081e-02	1.366488967180514054e-02	1.424565714658984281e-02	1.482950273832774925e-02	1.541695086758562705e-02	1.600429719837571235e-02	1.658890623549326773e-02	1.715681966406061576e-02	1.773177433831597122e-02	1.830269537449336417e-02	1.888336436090344572e-02	1.948293976446430209e-02	2.010772653979894797e-02	2.075419496989081361e-02	2.140764544822779808e-02	2.205149780358327607e-02	2.274587636750787997e-02	2.342079942877283924e-02	2.410673441438517320e-02	2.473709660297727236e-02	2.538447568210855376e-02	2.602681477695617182e-02	2.668494009149219304e-02	2.736564766413921573e-02	2.803764613671506575e-02	2.866704587284199177e-02	2.932492897973268745e-02	2.997592953779115374e-02
[truncated: 449 more columns]
