# Supplementary material for: Phase separation of PGL-3 driven by structured domains that oligomerize and interact with RGG motifs
Source: EMBO Rep. 2026 Mar 20;27(8):2061–87. doi: 10.1038/s44319-026-00730-7 (PMC13121748; doi:10.1038/s44319-026-00730-7)
Supplement: Supplementary file 6 — Source data Fig. 2 [file 44319_2026_730_MOESM6_ESM.zip › Figure 2/2D-E/MSD/FL/24 06 05-1_1_28.csv]

1.413000000000000000e+04	1.395100000000000000e+04	1.377200000000000000e+04	1.359300000000000000e+04	1.341400000000000000e+04	1.325200000000000000e+04	1.309800000000000000e+04	1.295900000000000000e+04	1.282600000000000000e+04	1.269900000000000000e+04	1.257500000000000000e+04	1.245300000000000000e+04	1.233700000000000000e+04	1.222500000000000000e+04	1.211500000000000000e+04	1.200700000000000000e+04	1.190100000000000000e+04	1.179700000000000000e+04	1.169800000000000000e+04	1.160100000000000000e+04	1.150400000000000000e+04	1.140900000000000000e+04	1.131800000000000000e+04	1.123000000000000000e+04	1.114400000000000000e+04	1.106000000000000000e+04	1.097600000000000000e+04	1.089500000000000000e+04	1.081500000000000000e+04	1.073500000000000000e+04	1.065500000000000000e+04	1.057600000000000000e+04	1.049800000000000000e+04	1.042200000000000000e+04	1.034800000000000000e+04	1.027500000000000000e+04	1.020300000000000000e+04	1.013100000000000000e+04	1.006200000000000000e+04	9.997000000000000000e+03	9.936000000000000000e+03	9.875000000000000000e+03	9.815000000000000000e+03	9.755000000000000000e+03	9.696000000000000000e+03	9.638000000000000000e+03	9.580000000000000000e+03	9.522000000000000000e+03	9.464000000000000000e+03	9.407000000000000000e+03
1.535426688060106178e-03	2.989138170300465261e-03	4.428151091616585808e-03	5.836468859232396209e-03	7.199420811723073084e-03	8.523879800515381244e-03	9.881093269833905735e-03	1.120877269510887377e-02	1.253292975573685672e-02	1.383367408541498651e-02	1.515064924542456996e-02	1.642349185855761229e-02	1.767677953912651437e-02	1.892473150331049764e-02	2.017378412111176661e-02	2.138248728919759159e-02	2.262445277673504063e-02	2.383860123140349452e-02	2.505134860149384884e-02	2.628859551733290362e-02	2.752603997471000929e-02	2.874118039843342326e-02	2.994509587695266817e-02	3.116907949059365829e-02	3.238428153025967038e-02	3.357938562791300263e-02	3.477107323865307603e-02	3.593325624808658275e-02	3.710660369510343504e-02	3.830623081044966238e-02	3.951950914512629420e-02	4.070621301433736960e-02	4.191308839180964141e-02	4.318396969555805126e-02	4.446985647096320798e-02	4.570509607452092476e-02	4.693794343232588623e-02	4.822238119092130820e-02	4.950694373787409286e-02	5.075314049461650268e-02	5.199914468066648560e-02	5.324516417397016227e-02	5.449442134119111825e-02	5.576659026884361187e-02	5.703015703884910248e-02	5.829201990129984773e-02	5.955738166347309542e-02	6.084033767646319923e-02	6.217014378240177247e-02	6.347982970085459808e-02
1.649191650851554013e-03	3.237470986976832832e-03	4.770924272498529121e-03	6.267915135107912476e-03	7.662431173382342267e-03	8.950806864842919888e-03	1.026121932443950328e-02	1.156157237068335293e-02	1.290658663670383663e-02	1.422702751721612383e-02	1.561639261330883578e-02	1.696039461685997646e-02	1.827486977960077891e-02	1.964360624092635968e-02	2.092227509977452951e-02	2.218529427477369809e-02	2.340681928208027118e-02	2.463578522573431004e-02	2.587170732926834943e-02	2.719323652123497789e-02	2.852240281251932144e-02	2.987207310971531568e-02	3.119387980004770591e-02	3.259746887068938614e-02	3.399022964299155264e-02	3.530169320070821598e-02	3.663045679846712449e-02	3.787999640458301204e-02	3.915923278141562880e-02	4.028763792518637310e-02	4.140047852129568468e-02	4.253915904295390432e-02	4.372086282910876698e-02	4.496089584293268271e-02	4.632440824071899083e-02	4.759858752008721411e-02	4.894827356769018006e-02	5.034673208962903157e-02	5.179212107681521043e-02	5.326158747908289748e-02	5.473209300780139397e-02	5.613072175201203051e-02	5.750161120902817780e-02	5.886035711479848526e-02	6.015456403568129190e-02	6.146113223237195666e-02	6.267936261684312060e-02	6.389147832656914827e-02	6.517396195396056580e-02	6.639428926041641976e-02
[truncated: 449 more columns]
