# Supplementary material for: Phase separation of PGL-3 driven by structured domains that oligomerize and interact with RGG motifs
Source: EMBO Rep. 2026 Mar 20;27(8):2061–87. doi: 10.1038/s44319-026-00730-7 (PMC13121748; doi:10.1038/s44319-026-00730-7)
Supplement: Supplementary file 6 — Source data Fig. 2 [file 44319_2026_730_MOESM6_ESM.zip › Figure 2/2D-E/MSD/FL/24 05 21-1_2_23.csv]

1.469650000000000000e+05	1.466150000000000000e+05	1.462650000000000000e+05	1.459150000000000000e+05	1.455650000000000000e+05	1.452250000000000000e+05	1.448970000000000000e+05	1.445890000000000000e+05	1.442910000000000000e+05	1.440030000000000000e+05	1.437230000000000000e+05	1.434490000000000000e+05	1.431810000000000000e+05	1.429230000000000000e+05	1.426670000000000000e+05	1.424150000000000000e+05	1.421670000000000000e+05	1.419230000000000000e+05	1.416790000000000000e+05	1.414390000000000000e+05	1.412000000000000000e+05	1.409640000000000000e+05	1.407290000000000000e+05	1.404950000000000000e+05	1.402660000000000000e+05	1.400380000000000000e+05	1.398110000000000000e+05	1.395840000000000000e+05	1.393570000000000000e+05	1.391310000000000000e+05	1.389070000000000000e+05	1.386880000000000000e+05	1.384710000000000000e+05	1.382550000000000000e+05	1.380420000000000000e+05	1.378300000000000000e+05	1.376190000000000000e+05	1.374090000000000000e+05	1.371990000000000000e+05	1.369890000000000000e+05	1.367790000000000000e+05	1.365700000000000000e+05	1.363610000000000000e+05	1.361520000000000000e+05	1.359450000000000000e+05	1.357380000000000000e+05	1.355310000000000000e+05	1.353240000000000000e+05	1.351170000000000000e+05	1.349100000000000000e+05
4.577794885634057240e-04	8.382807139654726300e-04	1.231744357985906655e-03	1.605081994203660326e-03	1.982862704046343960e-03	2.341441556166532628e-03	2.719029969405573153e-03	3.075784429350946533e-03	3.446873158936813401e-03	3.805589584601288666e-03	4.175211804383712269e-03	4.532610537061543092e-03	4.901189055232870601e-03	5.255435726400837192e-03	5.625662447047624637e-03	5.985974443203618579e-03	6.354698052294808011e-03	6.708903401831566721e-03	7.079634253794828483e-03	7.436098173579481010e-03	7.811542497682351371e-03	8.172715536536846737e-03	8.541859110586032255e-03	8.898802290623482672e-03	9.270519035643411468e-03	9.628356153063578546e-03	9.999650405777694984e-03	1.035857033421422498e-02	1.072997229073458653e-02	1.108707794916834882e-02	1.145536891455366420e-02	1.181096379797692657e-02	1.217797733715187715e-02	1.253590052534220463e-02	1.290289615383621684e-02	1.325991070770969789e-02	1.362931100771642111e-02	1.398885775082963842e-02	1.435708962634033373e-02	1.471663397605031676e-02	1.508462489279505103e-02	1.544744671642739146e-02	1.581657440894153679e-02	1.617943444292794727e-02	1.655035131888243222e-02	1.691234023900848801e-02	1.728845287266568206e-02	1.765515910759732701e-02	1.803329623627651299e-02	1.840094181870898307e-02
6.628593794729418023e-04	1.057189477505812280e-03	1.505403696480038349e-03	1.888627687183177693e-03	2.267502082305914487e-03	2.627082863265184799e-03	3.034153445326372503e-03	3.407622771878047931e-03	3.806534261076441154e-03	4.187548556711628324e-03	4.590078807192219355e-03	4.984605213418637389e-03	5.379049914106029048e-03	5.760207581061945782e-03	6.151478869222109375e-03	6.528840732361402589e-03	6.912809267449499841e-03	7.292240652793538155e-03	7.686598977908531277e-03	8.066980538908209361e-03	8.465431392978143774e-03	8.859019923003315367e-03	9.251097554558095418e-03	9.639313477928049614e-03	1.004305733915133308e-02	1.043179238831155355e-02	1.083035005798888527e-02	1.122118177686300469e-02	1.161500824443184761e-02	1.199454822340470343e-02	1.238097758792206307e-02	1.275265163934422193e-02	1.314226554959755169e-02	1.351847669610043573e-02	1.390017616865596092e-02	1.427257540809609773e-02	1.466369591735198347e-02	1.504324937152844675e-02	1.542970975702876585e-02	1.581066577237110610e-02	1.620264527406159796e-02	1.659325088487289754e-02	1.699433437054780754e-02	1.738923845308982738e-02	1.778977786917581780e-02	1.818020148898759000e-02	1.858456125596403760e-02	1.898300100915992217e-02	1.939221733848323775e-02	1.978528389522226164e-02
[truncated: 949 more columns]
