# Supplementary material for: Phase separation of PGL-3 driven by structured domains that oligomerize and interact with RGG motifs
Source: EMBO Rep. 2026 Mar 20;27(8):2061–87. doi: 10.1038/s44319-026-00730-7 (PMC13121748; doi:10.1038/s44319-026-00730-7)
Supplement: Supplementary file 6 — Source data Fig. 2 [file 44319_2026_730_MOESM6_ESM.zip › Figure 2/2D-E/MSD/FL/24 06 05-2_3_41.csv]

2.044700000000000000e+04	2.023400000000000000e+04	2.002100000000000000e+04	1.980800000000000000e+04	1.959500000000000000e+04	1.939800000000000000e+04	1.921300000000000000e+04	1.904000000000000000e+04	1.888300000000000000e+04	1.873100000000000000e+04	1.858900000000000000e+04	1.845100000000000000e+04	1.831700000000000000e+04	1.819000000000000000e+04	1.806700000000000000e+04	1.794700000000000000e+04	1.782800000000000000e+04	1.771200000000000000e+04	1.759900000000000000e+04	1.748700000000000000e+04	1.737800000000000000e+04	1.727200000000000000e+04	1.716800000000000000e+04	1.706500000000000000e+04	1.696400000000000000e+04	1.686300000000000000e+04	1.676200000000000000e+04	1.666600000000000000e+04	1.657000000000000000e+04	1.647400000000000000e+04	1.637900000000000000e+04	1.628500000000000000e+04	1.619100000000000000e+04	1.609900000000000000e+04	1.600800000000000000e+04	1.591900000000000000e+04	1.583100000000000000e+04	1.574300000000000000e+04	1.565600000000000000e+04	1.557000000000000000e+04	1.548500000000000000e+04	1.540100000000000000e+04	1.531700000000000000e+04	1.523300000000000000e+04	1.515100000000000000e+04	1.507000000000000000e+04	1.498900000000000000e+04	1.490900000000000000e+04	1.482900000000000000e+04	1.474900000000000000e+04
5.959130165349659945e-04	1.088432966533359712e-03	1.604002898733269651e-03	2.092659105558892108e-03	2.587416745530203045e-03	3.079588877053003864e-03	3.585217649388939241e-03	4.088384143979708826e-03	4.595909647323819999e-03	5.104023058872224870e-03	5.613278904429540132e-03	6.115136271319719478e-03	6.607454557640839339e-03	7.099351335556143908e-03	7.607377263168528005e-03	8.110452846612584490e-03	8.626854713161853996e-03	9.136503014242085621e-03	9.648514650615808153e-03	1.015643795255816509e-02	1.065738698775343073e-02	1.116518377407882401e-02	1.166069658166561315e-02	1.216224288372562065e-02	1.265011360636997435e-02	1.313075446504745510e-02	1.362114474687837334e-02	1.410752140194206083e-02	1.460626724173839583e-02	1.511680541452225385e-02	1.563512942339070552e-02	1.613711535295317065e-02	1.665286402637207452e-02	1.716927851229307911e-02	1.768555205925902152e-02	1.820641824454146199e-02	1.871513593099888642e-02	1.923031534129248862e-02	1.973785931735608581e-02	2.023453284990925014e-02	2.073382834044623646e-02	2.121309650183733284e-02	2.170403212327789294e-02	2.219504532072264641e-02	2.269753472699508057e-02	2.320923211073320364e-02	2.372171560699863624e-02	2.423395250863094944e-02	2.476278472064594172e-02	2.529681403811140719e-02
1.004582928122488110e-03	1.409039870378773563e-03	1.884988996783312776e-03	2.354978012739358806e-03	2.826824666112212614e-03	3.292911277333669413e-03	3.810810592389226193e-03	4.315139421630744161e-03	4.815514960909454342e-03	5.290607305859416042e-03	5.805638825398830999e-03	6.319129503412730491e-03	6.802938983640906268e-03	7.278328237452749878e-03	7.806028706231716782e-03	8.340962006683915950e-03	8.869080114722987726e-03	9.388659043244028737e-03	9.903072550081076786e-03	1.041429578992478754e-02	1.090183351901409525e-02	1.139775919750393718e-02	1.187763811864912290e-02	1.235734490914947720e-02	1.282203353141677694e-02	1.329110343287498962e-02	1.375846189960174687e-02	1.421613834434135200e-02	1.475160645256230231e-02	1.524259269264739182e-02	1.578644759591249849e-02	1.632401430629265571e-02	1.683321439597446414e-02	1.738076454705766993e-02	1.792455270033845027e-02	1.848748880235074818e-02	1.900000784098689055e-02	1.952163506161259249e-02	2.006994997299461209e-02	2.059327495403023150e-02	2.109061438008162648e-02	2.156113423100479431e-02	2.203080525381027888e-02	2.248828786699499926e-02	2.295473366079964217e-02	2.343358996290541632e-02	2.390532005191208301e-02	2.437229572044828652e-02	2.484055012562694578e-02	2.532348738003849589e-02
[truncated: 449 more columns]
