# Supplementary material for: Phase separation of PGL-3 driven by structured domains that oligomerize and interact with RGG motifs
Source: EMBO Rep. 2026 Mar 20;27(8):2061–87. doi: 10.1038/s44319-026-00730-7 (PMC13121748; doi:10.1038/s44319-026-00730-7)
Supplement: Supplementary file 6 — Source data Fig. 2 [file 44319_2026_730_MOESM6_ESM.zip › Figure 2/2D-E/MSD/FL/24 06 05-1_4_37.csv]

3.704800000000000000e+04	3.672800000000000000e+04	3.640800000000000000e+04	3.608800000000000000e+04	3.576800000000000000e+04	3.548200000000000000e+04	3.521000000000000000e+04	3.495000000000000000e+04	3.470200000000000000e+04	3.446100000000000000e+04	3.423100000000000000e+04	3.401300000000000000e+04	3.379900000000000000e+04	3.359200000000000000e+04	3.338900000000000000e+04	3.318800000000000000e+04	3.298800000000000000e+04	3.279300000000000000e+04	3.260300000000000000e+04	3.241300000000000000e+04	3.222600000000000000e+04	3.203900000000000000e+04	3.185300000000000000e+04	3.166900000000000000e+04	3.149000000000000000e+04	3.131100000000000000e+04	3.113500000000000000e+04	3.096200000000000000e+04	3.079400000000000000e+04	3.062800000000000000e+04	3.046900000000000000e+04	3.031100000000000000e+04	3.015300000000000000e+04	2.999600000000000000e+04	2.984400000000000000e+04	2.969500000000000000e+04	2.954800000000000000e+04	2.940400000000000000e+04	2.926100000000000000e+04	2.912000000000000000e+04	2.897900000000000000e+04	2.884100000000000000e+04	2.870400000000000000e+04	2.856800000000000000e+04	2.843500000000000000e+04	2.830300000000000000e+04	2.817200000000000000e+04	2.804200000000000000e+04	2.791200000000000000e+04	2.778400000000000000e+04
7.691524058788575934e-04	1.400601422694896462e-03	2.049737436297749925e-03	2.690320767181724783e-03	3.337320724411690313e-03	3.963404407519167082e-03	4.612001048381018931e-03	5.251566886744323849e-03	5.883921554263507776e-03	6.528422298165414972e-03	7.162935733614550667e-03	7.807311239156216470e-03	8.443634154582956020e-03	9.090856837969724449e-03	9.744804810356189409e-03	1.036910354844416786e-02	1.101847735649394942e-02	1.164690209368366217e-02	1.229213568860028534e-02	1.291822865118811073e-02	1.356331338304195798e-02	1.419433143308897888e-02	1.484992711533013841e-02	1.548623351116761374e-02	1.615294730793199324e-02	1.683536893332696419e-02	1.750187019399249491e-02	1.818830648066130373e-02	1.886592109942538883e-02	1.954859082023623074e-02	2.024615556229412972e-02	2.094193475559454065e-02	2.164611187662674949e-02	2.234889911115275907e-02	2.305591271204202736e-02	2.376492252113666936e-02	2.448992565704276314e-02	2.518509353972482948e-02	2.589157283083391714e-02	2.660122333657089985e-02	2.731249192211964230e-02	2.802935943454984771e-02	2.872966682974961716e-02	2.943460976491550987e-02	3.014325440061929942e-02	3.086810012525683863e-02	3.158248260752120201e-02	3.231689278483087374e-02	3.303676452937677477e-02	3.376453469369688348e-02
9.502341292106982352e-04	1.526020045788475119e-03	2.164790755262028469e-03	2.815712244872153099e-03	3.491201395489170693e-03	4.145720545249585373e-03	4.832388983665720020e-03	5.474011448982870828e-03	6.086758109059809199e-03	6.741052884835966631e-03	7.367232450618640092e-03	8.015968720865457656e-03	8.650345507441715640e-03	9.311690442804835405e-03	9.973464535105882808e-03	1.060004180226275031e-02	1.125689528203793928e-02	1.190482963723990019e-02	1.255987182863862670e-02	1.315079763320758932e-02	1.377781765738551531e-02	1.439085822259289667e-02	1.503441467296733926e-02	1.566878785198800098e-02	1.631987435114349433e-02	1.697544827414324345e-02	1.763306108558252566e-02	1.829543403938995588e-02	1.893151016314376447e-02	1.961236935252937824e-02	2.028966141568240567e-02	2.096711747242944318e-02	2.164026781342364911e-02	2.230209971651221298e-02	2.296356838832919189e-02	2.363670577494668065e-02	2.432973783585222136e-02	2.500011536425816513e-02	2.568817325486656353e-02	2.636976334520654136e-02	2.706046867394623287e-02	2.776846013277938993e-02	2.845929500193815007e-02	2.917014609841014558e-02	2.989546748239775564e-02	3.060123298369311906e-02	3.127565307077630197e-02	3.194529950682224034e-02	3.262054660354691410e-02	3.329990015913134038e-02
[truncated: 449 more columns]
