# Supplementary material for: Phase separation of PGL-3 driven by structured domains that oligomerize and interact with RGG motifs
Source: EMBO Rep. 2026 Mar 20;27(8):2061–87. doi: 10.1038/s44319-026-00730-7 (PMC13121748; doi:10.1038/s44319-026-00730-7)
Supplement: Supplementary file 6 — Source data Fig. 2 [file 44319_2026_730_MOESM6_ESM.zip › Figure 2/2D-E/MSD/FL/24 06 05-2_2_39.csv]

1.602600000000000000e+04	1.592700000000000000e+04	1.582800000000000000e+04	1.572900000000000000e+04	1.563000000000000000e+04	1.553600000000000000e+04	1.544900000000000000e+04	1.536700000000000000e+04	1.528800000000000000e+04	1.521100000000000000e+04	1.513700000000000000e+04	1.506600000000000000e+04	1.499800000000000000e+04	1.493100000000000000e+04	1.486400000000000000e+04	1.479800000000000000e+04	1.473200000000000000e+04	1.466700000000000000e+04	1.460300000000000000e+04	1.454100000000000000e+04	1.448300000000000000e+04	1.442500000000000000e+04	1.436700000000000000e+04	1.431000000000000000e+04	1.425300000000000000e+04	1.419600000000000000e+04	1.413900000000000000e+04	1.408400000000000000e+04	1.402900000000000000e+04	1.397400000000000000e+04	1.391900000000000000e+04	1.386500000000000000e+04	1.381300000000000000e+04	1.376100000000000000e+04	1.370900000000000000e+04	1.365800000000000000e+04	1.360700000000000000e+04	1.355600000000000000e+04	1.350700000000000000e+04	1.345900000000000000e+04	1.341100000000000000e+04	1.336300000000000000e+04	1.331500000000000000e+04	1.326800000000000000e+04	1.322100000000000000e+04	1.317500000000000000e+04	1.313000000000000000e+04	1.308500000000000000e+04	1.304000000000000000e+04	1.299500000000000000e+04
4.995357335685547033e-04	9.049455542748966949e-04	1.346530518758780803e-03	1.760159741511073102e-03	2.185637674359384997e-03	2.591077351969634218e-03	3.015877452932200567e-03	3.425343383831763212e-03	3.854454671902657857e-03	4.265625935049264898e-03	4.687914271592699342e-03	5.095951209737372908e-03	5.506717790208802421e-03	5.933284404161780039e-03	6.372689756454679236e-03	6.801506944134133419e-03	7.235549792303258565e-03	7.644338280191472976e-03	8.075009300802933956e-03	8.481107674147583125e-03	8.908670817445330653e-03	9.333395457136855686e-03	9.767818694434450208e-03	1.018209919698326478e-02	1.061036873637403836e-02	1.103022356274064447e-02	1.145988743357219744e-02	1.189572866272872731e-02	1.233284425548523792e-02	1.277035329518374368e-02	1.320788090675364089e-02	1.363681756912927569e-02	1.407407389488118769e-02	1.450060525962086448e-02	1.493142844403440479e-02	1.536018227772117765e-02	1.578897757534238055e-02	1.622152437755848553e-02	1.666045359896348513e-02	1.709241869682342693e-02	1.752904641779341743e-02	1.795506122377309860e-02	1.839388964868376997e-02	1.882774090201695671e-02	1.927430769425641024e-02	1.971786911777425114e-02	2.016096083997876223e-02	2.060220998011942986e-02	2.104703042913928790e-02	2.148346462772125071e-02
6.579489853138217404e-04	1.265552561231434456e-03	1.899347557823003732e-03	2.543202865712149586e-03	3.228569276375614378e-03	3.858507493005193696e-03	4.471513710822501431e-03	5.025670204131802918e-03	5.622561102429800631e-03	6.163091713381976637e-03	6.739851503212442897e-03	7.298260732692245407e-03	7.831343677333636386e-03	8.370469295588231148e-03	8.898264692878474560e-03	9.437139450317202569e-03	9.959513165895089032e-03	1.049389665052577296e-02	1.102652929200526738e-02	1.154728427414436487e-02	1.205299132065034383e-02	1.255432121702565809e-02	1.305870618316991999e-02	1.353066505567017755e-02	1.401477880806953000e-02	1.449930478423852240e-02	1.497380477572927276e-02	1.545950533840613657e-02	1.594626488150917634e-02	1.646925731927813621e-02	1.699315536335601479e-02	1.751806735520443706e-02	1.806227116528682369e-02	1.859986708783831905e-02	1.915122147063533925e-02	1.969443018030389916e-02	2.020379552468300199e-02	2.074448600181604332e-02	2.128312730347989984e-02	2.179474067405358720e-02	2.229320517732111262e-02	2.276573265981647609e-02	2.324447273944652698e-02	2.372544022190660809e-02	2.422318563927267077e-02	2.474199377833375540e-02	2.524867918992820814e-02	2.578601190780326069e-02	2.632859114127819589e-02	2.684848532430387374e-02
[truncated: 449 more columns]
