# Supplementary material for: Phase separation of PGL-3 driven by structured domains that oligomerize and interact with RGG motifs
Source: EMBO Rep. 2026 Mar 20;27(8):2061–87. doi: 10.1038/s44319-026-00730-7 (PMC13121748; doi:10.1038/s44319-026-00730-7)
Supplement: Supplementary file 6 — Source data Fig. 2 [file 44319_2026_730_MOESM6_ESM.zip › Figure 2/2D-E/MSD/FL/24 06 05-2_1_31.csv]

8.317000000000000000e+03	8.208000000000000000e+03	8.100000000000000000e+03	7.992000000000000000e+03	7.884000000000000000e+03	7.786000000000000000e+03	7.697000000000000000e+03	7.615000000000000000e+03	7.533000000000000000e+03	7.457000000000000000e+03	7.384000000000000000e+03	7.318000000000000000e+03	7.254000000000000000e+03	7.191000000000000000e+03	7.128000000000000000e+03	7.066000000000000000e+03	7.007000000000000000e+03	6.949000000000000000e+03	6.891000000000000000e+03	6.833000000000000000e+03	6.776000000000000000e+03	6.719000000000000000e+03	6.662000000000000000e+03	6.609000000000000000e+03	6.559000000000000000e+03	6.509000000000000000e+03	6.459000000000000000e+03	6.411000000000000000e+03	6.363000000000000000e+03	6.315000000000000000e+03	6.267000000000000000e+03	6.219000000000000000e+03	6.171000000000000000e+03	6.123000000000000000e+03	6.075000000000000000e+03	6.027000000000000000e+03	5.980000000000000000e+03	5.933000000000000000e+03	5.886000000000000000e+03	5.839000000000000000e+03	5.793000000000000000e+03	5.748000000000000000e+03	5.704000000000000000e+03	5.661000000000000000e+03	5.618000000000000000e+03	5.575000000000000000e+03	5.532000000000000000e+03	5.490000000000000000e+03	5.449000000000000000e+03	5.408000000000000000e+03
1.151590357122033847e-03	2.209527463833966653e-03	3.235766211338316801e-03	4.243978795489054649e-03	5.265762286342956511e-03	6.309415707039670376e-03	7.336552089040852473e-03	8.333109049606830798e-03	9.342862118220846696e-03	1.031490885060972439e-02	1.132321919742996022e-02	1.229794614981761548e-02	1.329111227828762808e-02	1.427675400206588306e-02	1.528465334582141885e-02	1.629394913178021376e-02	1.729696756030005972e-02	1.831992781655975011e-02	1.937316410351769269e-02	2.044065068675578536e-02	2.149312006249961410e-02	2.255213194122164880e-02	2.366837233904608637e-02	2.475690827513604350e-02	2.590465739974629963e-02	2.705528610784700347e-02	2.819035752495949870e-02	2.934219377179003371e-02	3.051520664836571139e-02	3.171597083793150501e-02	3.287858923322333621e-02	3.402977832101476002e-02	3.519988261730331441e-02	3.631941092636255947e-02	3.743323887670572253e-02	3.854645040698678748e-02	3.967135891906407863e-02	4.077603589327990358e-02	4.188266759123374788e-02	4.297199294764737776e-02	4.408344077804621924e-02	4.521311523513796976e-02	4.632652622758952343e-02	4.744682375480423903e-02	4.855126443143398252e-02	4.960970734348527783e-02	5.064724972911398976e-02	5.167675346822740018e-02	5.275752285586203516e-02	5.379736654001027879e-02
1.386481282505451279e-03	2.515171782854106700e-03	3.540068591124535119e-03	4.589596804281103129e-03	5.582154931461680118e-03	6.648170451664730911e-03	7.736825153934372319e-03	8.761850938195255706e-03	9.792297736361499708e-03	1.080598262238364679e-02	1.184766936716034023e-02	1.285171099500050616e-02	1.378810350839844434e-02	1.476400063410308362e-02	1.572174309403287853e-02	1.669700332287276864e-02	1.759066521711942152e-02	1.850399898669603804e-02	1.942466050314087603e-02	2.040032590759367423e-02	2.136670442514012822e-02	2.235548142713991021e-02	2.337181870448090323e-02	2.438673330836218026e-02	2.548362924549485431e-02	2.655524116458141820e-02	2.760951249489712947e-02	2.857223669329378782e-02	2.957206718616172889e-02	3.061087268927929067e-02	3.165641799771495846e-02	3.266664827920033598e-02	3.377348071032265642e-02	3.481243935081927698e-02	3.589925406596165131e-02	3.705914595385107618e-02	3.819837520235358497e-02	3.947379094898836177e-02	4.062561462326364642e-02	4.169149335768763953e-02	4.283931072787944966e-02	4.394236537453027197e-02	4.505940999463827618e-02	4.611805585767252136e-02	4.718790302809775655e-02	4.817609868779670901e-02	4.927033861824949013e-02	5.030505584492852428e-02	5.136331889134849310e-02	5.231994097118472520e-02
[truncated: 449 more columns]
