# Supplementary material for: Phase separation of PGL-3 driven by structured domains that oligomerize and interact with RGG motifs
Source: EMBO Rep. 2026 Mar 20;27(8):2061–87. doi: 10.1038/s44319-026-00730-7 (PMC13121748; doi:10.1038/s44319-026-00730-7)
Supplement: Supplementary file 6 — Source data Fig. 2 [file 44319_2026_730_MOESM6_ESM.zip › Figure 2/2D-E/MSD/FL/24 06 08-1_2_25.csv]

1.322700000000000000e+04	1.319400000000000000e+04	1.316100000000000000e+04	1.312800000000000000e+04	1.309500000000000000e+04	1.306200000000000000e+04	1.302900000000000000e+04	1.299700000000000000e+04	1.296500000000000000e+04	1.293300000000000000e+04	1.290100000000000000e+04	1.286900000000000000e+04	1.283700000000000000e+04	1.280500000000000000e+04	1.277300000000000000e+04	1.274100000000000000e+04	1.271000000000000000e+04	1.267900000000000000e+04	1.264800000000000000e+04	1.261700000000000000e+04	1.258600000000000000e+04	1.255500000000000000e+04	1.252400000000000000e+04	1.249300000000000000e+04	1.246200000000000000e+04	1.243100000000000000e+04	1.240000000000000000e+04	1.236900000000000000e+04	1.233800000000000000e+04	1.230700000000000000e+04	1.227600000000000000e+04	1.224500000000000000e+04	1.221400000000000000e+04	1.218300000000000000e+04	1.215200000000000000e+04	1.212100000000000000e+04	1.209000000000000000e+04	1.205900000000000000e+04	1.202800000000000000e+04	1.199800000000000000e+04	1.196800000000000000e+04	1.193800000000000000e+04	1.190800000000000000e+04	1.187800000000000000e+04	1.184800000000000000e+04	1.181800000000000000e+04	1.178800000000000000e+04	1.175800000000000000e+04	1.172800000000000000e+04	1.169800000000000000e+04
4.383891359720965583e-04	8.008874378043841268e-04	1.176152297835125890e-03	1.527820612652571299e-03	1.891066625372781395e-03	2.226199166255954202e-03	2.579677707844729717e-03	2.917347245089373098e-03	3.285061468255755061e-03	3.630219586358040748e-03	3.993831463697256577e-03	4.331105692129168239e-03	4.697047295232485362e-03	5.043294516168108504e-03	5.399692779863277461e-03	5.739683639594797028e-03	6.096577537146930827e-03	6.432669518331844694e-03	6.782476188704211068e-03	7.114378060644114057e-03	7.474806957849650796e-03	7.816149180672627567e-03	8.177067937541061815e-03	8.508655548690445894e-03	8.860400618917477211e-03	9.186117629693481973e-03	9.529487360103495314e-03	9.856612492815821844e-03	1.019168089468123692e-02	1.050671541700374384e-02	1.083939213194528607e-02	1.114969549589494950e-02	1.148255001320123113e-02	1.179275099107770369e-02	1.212026568641121592e-02	1.243009351351723191e-02	1.274726171289471653e-02	1.305979531983040599e-02	1.337964366517426298e-02	1.369118976754300776e-02	1.402257652569248794e-02	1.433693003364316931e-02	1.466182916691625461e-02	1.496545746090289543e-02	1.528881590885949188e-02	1.560400280991523433e-02	1.593449768164285907e-02	1.625343435843109446e-02	1.658081280651091741e-02	1.690087333896097069e-02
4.567183505596948256e-04	8.478434072890953877e-04	1.244696166764886619e-03	1.625424672997801898e-03	2.024546986535343766e-03	2.418097766688597286e-03	2.818187919556158858e-03	3.200414772307607139e-03	3.603530746204964760e-03	3.978491400821948347e-03	4.359877773458638132e-03	4.708575928164298458e-03	5.087398749791400762e-03	5.457265926785770729e-03	5.824481843915397909e-03	6.141239288872743160e-03	6.496427967163491586e-03	6.848567622808741061e-03	7.234757952364493337e-03	7.613021544957293898e-03	8.000482013558171679e-03	8.356613006221759801e-03	8.729148076212065246e-03	9.102128136796346081e-03	9.484823467177112832e-03	9.850707354329328244e-03	1.023781176513691160e-02	1.060296191631546377e-02	1.096013389596231340e-02	1.129343006263205766e-02	1.162483136487495010e-02	1.196141145032169131e-02	1.231887140350838329e-02	1.266688603426332181e-02	1.302002899443349855e-02	1.333072328705790614e-02	1.367398035523046708e-02	1.402955976066439306e-02	1.441437539384934907e-02	1.475660042218290662e-02	1.513909201866447431e-02	1.551227594586248974e-02	1.589507010617276228e-02	1.624067136011251092e-02	1.662240599824302625e-02	1.698347600393441265e-02	1.737214588243068264e-02	1.774249961978079798e-02	1.810865553831729480e-02	1.845252780875095838e-02
[truncated: 449 more columns]
