# Supplementary material for: Phase separation of PGL-3 driven by structured domains that oligomerize and interact with RGG motifs
Source: EMBO Rep. 2026 Mar 20;27(8):2061–87. doi: 10.1038/s44319-026-00730-7 (PMC13121748; doi:10.1038/s44319-026-00730-7)
Supplement: Supplementary file 6 — Source data Fig. 2 [file 44319_2026_730_MOESM6_ESM.zip › Figure 2/2D-E/MSD/FL/24 06 05-1_2_35.csv]

8.410000000000000000e+03	8.354000000000000000e+03	8.298000000000000000e+03	8.242000000000000000e+03	8.186000000000000000e+03	8.137000000000000000e+03	8.091000000000000000e+03	8.046000000000000000e+03	8.003000000000000000e+03	7.961000000000000000e+03	7.919000000000000000e+03	7.877000000000000000e+03	7.835000000000000000e+03	7.793000000000000000e+03	7.751000000000000000e+03	7.709000000000000000e+03	7.670000000000000000e+03	7.634000000000000000e+03	7.599000000000000000e+03	7.565000000000000000e+03	7.531000000000000000e+03	7.497000000000000000e+03	7.465000000000000000e+03	7.434000000000000000e+03	7.404000000000000000e+03	7.375000000000000000e+03	7.346000000000000000e+03	7.317000000000000000e+03	7.288000000000000000e+03	7.259000000000000000e+03	7.230000000000000000e+03	7.201000000000000000e+03	7.172000000000000000e+03	7.143000000000000000e+03	7.115000000000000000e+03	7.087000000000000000e+03	7.059000000000000000e+03	7.031000000000000000e+03	7.003000000000000000e+03	6.975000000000000000e+03	6.947000000000000000e+03	6.919000000000000000e+03	6.891000000000000000e+03	6.863000000000000000e+03	6.835000000000000000e+03	6.808000000000000000e+03	6.781000000000000000e+03	6.754000000000000000e+03	6.729000000000000000e+03	6.704000000000000000e+03
7.714836455594320823e-04	1.432268664643561321e-03	2.072625897309754960e-03	2.705764654379813616e-03	3.325998910538051356e-03	3.966840418579427319e-03	4.603736230288689793e-03	5.262573416278309990e-03	5.930335666065255154e-03	6.600557780131548723e-03	7.250377241729774776e-03	7.921577469112008746e-03	8.600487673052732013e-03	9.279656010444453304e-03	9.972609781737504925e-03	1.066926464287894054e-02	1.135749653498699385e-02	1.204636657189640976e-02	1.271658783888098346e-02	1.341233041845783965e-02	1.411072241248783297e-02	1.481069858020059651e-02	1.553895168751203565e-02	1.624343271603201008e-02	1.696435928496738826e-02	1.771993268513398848e-02	1.848178117283724026e-02	1.925737708749478833e-02	2.003450268123485936e-02	2.082697161959809126e-02	2.161178146072172818e-02	2.240068151821259304e-02	2.317502343215301769e-02	2.396434983920152015e-02	2.473913869673910124e-02	2.552840610821635256e-02	2.632927892822763474e-02	2.711928108375270471e-02	2.791598178900426414e-02	2.868474074617218678e-02	2.946257999268532893e-02	3.023393063455684024e-02	3.097498168442193445e-02	3.173674562123257603e-02	3.253461640519634407e-02	3.332098765026847431e-02	3.410585451891876008e-02	3.489970843199043105e-02	3.570808872591225980e-02	3.655017770290315549e-02
1.706754989721531073e-03	2.159138471032265826e-03	2.860435152851459502e-03	3.498040333820844668e-03	4.128232322589211328e-03	4.805363942031423349e-03	5.482261420643894274e-03	6.159170268820301358e-03	6.837406652768974157e-03	7.539738693906376625e-03	8.223578875538864116e-03	8.933548989190850248e-03	9.675056048921890431e-03	1.036406574134551145e-02	1.112489850164124876e-02	1.185939252391963669e-02	1.253864528070837425e-02	1.318900372981209393e-02	1.387783103151180551e-02	1.464839507387174361e-02	1.539158961640182087e-02	1.617688598933968158e-02	1.704697724225195943e-02	1.785552264639765283e-02	1.871812029725572826e-02	1.959699325961582889e-02	2.051304540907707835e-02	2.140520034033315325e-02	2.224064803129934334e-02	2.299225986360359242e-02	2.378984441880311121e-02	2.466451289287072829e-02	2.548627316213354296e-02	2.630520241154464534e-02	2.719207202987657113e-02	2.809210213376452450e-02	2.900332213489968669e-02	2.987913362297934736e-02	3.074707230150149767e-02	3.156219541368822379e-02	3.237173629076887937e-02	3.322390730965033706e-02	3.383454102183703488e-02	3.457056101879194682e-02	3.537222934467258717e-02	3.623928615722551982e-02	3.709741130136227222e-02	3.791046406677821279e-02	3.874529076016476614e-02	3.962945121400133358e-02
[truncated: 449 more columns]
