# Supplementary material for: Phase separation of PGL-3 driven by structured domains that oligomerize and interact with RGG motifs
Source: EMBO Rep. 2026 Mar 20;27(8):2061–87. doi: 10.1038/s44319-026-00730-7 (PMC13121748; doi:10.1038/s44319-026-00730-7)
Supplement: Supplementary file 6 — Source data Fig. 2 [file 44319_2026_730_MOESM6_ESM.zip › Figure 2/2D-E/MSD/FL/24 06 05-2_3_33.csv]

2.222400000000000000e+04	2.195800000000000000e+04	2.169200000000000000e+04	2.142600000000000000e+04	2.116000000000000000e+04	2.090900000000000000e+04	2.067600000000000000e+04	2.045500000000000000e+04	2.024200000000000000e+04	2.004300000000000000e+04	1.985500000000000000e+04	1.967800000000000000e+04	1.950400000000000000e+04	1.933500000000000000e+04	1.917500000000000000e+04	1.902400000000000000e+04	1.887700000000000000e+04	1.873400000000000000e+04	1.860000000000000000e+04	1.846800000000000000e+04	1.834000000000000000e+04	1.821500000000000000e+04	1.809300000000000000e+04	1.797300000000000000e+04	1.785500000000000000e+04	1.773800000000000000e+04	1.762300000000000000e+04	1.750900000000000000e+04	1.739800000000000000e+04	1.728900000000000000e+04	1.718100000000000000e+04	1.707300000000000000e+04	1.696600000000000000e+04	1.686000000000000000e+04	1.675500000000000000e+04	1.665100000000000000e+04	1.654800000000000000e+04	1.644500000000000000e+04	1.634300000000000000e+04	1.624100000000000000e+04	1.614000000000000000e+04	1.604300000000000000e+04	1.594600000000000000e+04	1.585100000000000000e+04	1.575600000000000000e+04	1.566100000000000000e+04	1.556600000000000000e+04	1.547100000000000000e+04	1.538000000000000000e+04	1.528900000000000000e+04
1.112500147002416957e-03	2.151542940544841874e-03	3.203535509110132934e-03	4.212217585136525909e-03	5.250274385240443799e-03	6.273960467363688849e-03	7.295549397237944926e-03	8.304947885681208952e-03	9.346320767212316222e-03	1.035101828059608979e-02	1.138235313349852430e-02	1.240840293064722315e-02	1.343607295578757264e-02	1.446525692405333657e-02	1.550351160798733516e-02	1.653098823375916820e-02	1.758789642039977619e-02	1.862646526197622374e-02	1.968212574901193404e-02	2.073967067479690063e-02	2.180271052315118155e-02	2.285257476701906335e-02	2.391806456737866071e-02	2.496428208686352762e-02	2.603060891711953331e-02	2.708567679580503595e-02	2.815120281377487751e-02	2.920804465381143800e-02	3.025556385506336307e-02	3.129788708478362796e-02	3.234724329255989073e-02	3.341086384095249412e-02	3.445508522606698099e-02	3.550891886098572758e-02	3.658092553349579640e-02	3.762887142044211292e-02	3.866596957501489129e-02	3.969288130451259500e-02	4.073349602048673135e-02	4.177047605334149871e-02	4.282845246608147499e-02	4.388520512662039130e-02	4.493776152802254203e-02	4.595544909631518044e-02	4.697958682396349839e-02	4.799121034366131411e-02	4.899191180448494304e-02	5.000415312121626182e-02	5.103815073289316717e-02	5.207250015903396034e-02
1.135728301439927618e-03	2.200235666085413860e-03	3.279422076725452100e-03	4.322318306746003071e-03	5.401302549014194536e-03	6.441548342372954705e-03	7.484183725634520508e-03	8.542782299685351688e-03	9.599885254971152540e-03	1.062281814403683890e-02	1.170722721027423786e-02	1.276587331441601629e-02	1.379423701675093310e-02	1.481733799982183283e-02	1.584837289067773589e-02	1.687197553118030199e-02	1.790126194260430181e-02	1.890132338126300840e-02	1.996087663388152952e-02	2.100933533374753359e-02	2.206515150679679363e-02	2.307521209352732597e-02	2.414184615057416577e-02	2.514659534716823588e-02	2.617154951781175409e-02	2.720108549494456435e-02	2.819960122832251490e-02	2.916345478937227079e-02	3.009848951725519611e-02	3.105475268730752830e-02	3.203867140371830652e-02	3.307613382114048955e-02	3.413243643829899643e-02	3.518352941943071049e-02	3.622042624957574897e-02	3.725018533094674039e-02	3.825352995783842802e-02	3.930557937723397344e-02	4.034540477036326761e-02	4.139437040524295702e-02	4.245091639828940666e-02	4.353856662887950479e-02	4.459999694873782727e-02	4.565921105596205953e-02	4.665986800108683219e-02	4.765470540120218118e-02	4.858577868257518695e-02	4.953352372659749342e-02	5.053789909608649711e-02	5.146386936077554375e-02
[truncated: 449 more columns]
