# Supplementary material for: Phase separation of PGL-3 driven by structured domains that oligomerize and interact with RGG motifs
Source: EMBO Rep. 2026 Mar 20;27(8):2061–87. doi: 10.1038/s44319-026-00730-7 (PMC13121748; doi:10.1038/s44319-026-00730-7)
Supplement: Supplementary file 6 — Source data Fig. 2 [file 44319_2026_730_MOESM6_ESM.zip › Figure 2/2D-E/MSD/D1-D2/24 06 09-1_1_11.csv]

1.846000000000000000e+03	1.800000000000000000e+03	1.754000000000000000e+03	1.708000000000000000e+03	1.662000000000000000e+03	1.616000000000000000e+03	1.575000000000000000e+03	1.535000000000000000e+03	1.496000000000000000e+03	1.459000000000000000e+03	1.422000000000000000e+03	1.387000000000000000e+03	1.354000000000000000e+03	1.322000000000000000e+03	1.291000000000000000e+03	1.260000000000000000e+03	1.229000000000000000e+03	1.199000000000000000e+03	1.171000000000000000e+03	1.144000000000000000e+03	1.117000000000000000e+03	1.092000000000000000e+03	1.067000000000000000e+03	1.043000000000000000e+03	1.022000000000000000e+03	1.002000000000000000e+03	9.830000000000000000e+02	9.640000000000000000e+02	9.460000000000000000e+02	9.280000000000000000e+02	9.100000000000000000e+02	8.920000000000000000e+02	8.740000000000000000e+02	8.560000000000000000e+02	8.390000000000000000e+02	8.220000000000000000e+02	8.050000000000000000e+02	7.880000000000000000e+02	7.720000000000000000e+02	7.570000000000000000e+02	7.420000000000000000e+02	7.280000000000000000e+02	7.140000000000000000e+02	7.000000000000000000e+02	6.860000000000000000e+02	6.720000000000000000e+02	6.590000000000000000e+02	6.460000000000000000e+02	6.350000000000000000e+02	6.240000000000000000e+02
5.687383851698541402e-03	1.060081348553191041e-02	1.544087714713990311e-02	2.035000445280609610e-02	2.541891754098617520e-02	3.020605998720411745e-02	3.502154142926253155e-02	4.002254092995535112e-02	4.480914571757233650e-02	4.957279576581356817e-02	5.408032473129700118e-02	5.804534521960767052e-02	6.190919025278127097e-02	6.547767560551594201e-02	6.848565769677125714e-02	7.167288089963659570e-02	7.504085866001777849e-02	7.858904075668285416e-02	8.254078788628987917e-02	8.701925298441025303e-02	9.054724677160194690e-02	9.481216915608681184e-02	9.924122777938276796e-02	1.039044503676119918e-01	1.092752331755431489e-01	1.142308390996035761e-01	1.191953751400290501e-01	1.240180251674476569e-01	1.287895936525631502e-01	1.333878687861622669e-01	1.372955227619759855e-01	1.411418247177636254e-01	1.447060192348103569e-01	1.484515392773050890e-01	1.522778871947181589e-01	1.558529056482253483e-01	1.603090454861246239e-01	1.655804403501592581e-01	1.712117626089426081e-01	1.766749971143451170e-01	1.828567091572316505e-01	1.887859125985685560e-01	1.953819004629289424e-01	2.022028661255088067e-01	2.095533380656370848e-01	2.170927261799086017e-01	2.243923839526461572e-01	2.313090202319785516e-01	2.379531190450561717e-01	2.444603212535683134e-01
6.957722349521495465e-03	1.197654984911743041e-02	1.788781452081206549e-02	2.375869363976872498e-02	2.906770248968690643e-02	3.403244724113319020e-02	4.010494110568708914e-02	4.635630164720737356e-02	5.221707066429880778e-02	5.773677828333696749e-02	6.202463482878415452e-02	6.563317998902730432e-02	6.876892010926420606e-02	7.046616439450620328e-02	7.192194804370613537e-02	7.411699009802506788e-02	7.739391328260376846e-02	7.925958185391154820e-02	8.200499031560695706e-02	8.583762234257286128e-02	8.715296014628190480e-02	8.962674070926954228e-02	9.205814722962291086e-02	9.387912045456535404e-02	9.895652260717290039e-02	1.038122317251535115e-01	1.085989486576887653e-01	1.127427929301886012e-01	1.165548620060766483e-01	1.198196615233018403e-01	1.227036671327474682e-01	1.241850001001871817e-01	1.254451788424776615e-01	1.276783968489044740e-01	1.305715864139483651e-01	1.333393379315521432e-01	1.365097002549358063e-01	1.412524568217497500e-01	1.438882062734391509e-01	1.482445870244515906e-01	1.522906585209394814e-01	1.581909147889565825e-01	1.636573257288375938e-01	1.683215659499550376e-01	1.740916718398027030e-01	1.793290091723430402e-01	1.832773441352137100e-01	1.866419751622017953e-01	1.924083315948939554e-01	1.990498316821753544e-01
[truncated: 183 more columns]
