# Supplementary material for: Phase separation of PGL-3 driven by structured domains that oligomerize and interact with RGG motifs
Source: EMBO Rep. 2026 Mar 20;27(8):2061–87. doi: 10.1038/s44319-026-00730-7 (PMC13121748; doi:10.1038/s44319-026-00730-7)
Supplement: Supplementary file 6 — Source data Fig. 2 [file 44319_2026_730_MOESM6_ESM.zip › Figure 2/2D-E/MSD/D1-D2/24 06 09-1_3_13.csv]

2.239000000000000000e+03	2.176000000000000000e+03	2.113000000000000000e+03	2.050000000000000000e+03	1.987000000000000000e+03	1.924000000000000000e+03	1.867000000000000000e+03	1.815000000000000000e+03	1.766000000000000000e+03	1.720000000000000000e+03	1.678000000000000000e+03	1.639000000000000000e+03	1.603000000000000000e+03	1.567000000000000000e+03	1.532000000000000000e+03	1.497000000000000000e+03	1.463000000000000000e+03	1.430000000000000000e+03	1.397000000000000000e+03	1.365000000000000000e+03	1.335000000000000000e+03	1.305000000000000000e+03	1.277000000000000000e+03	1.250000000000000000e+03	1.223000000000000000e+03	1.196000000000000000e+03	1.169000000000000000e+03	1.145000000000000000e+03	1.122000000000000000e+03	1.099000000000000000e+03	1.076000000000000000e+03	1.054000000000000000e+03	1.032000000000000000e+03	1.011000000000000000e+03	9.910000000000000000e+02	9.710000000000000000e+02	9.510000000000000000e+02	9.310000000000000000e+02	9.110000000000000000e+02	8.910000000000000000e+02	8.720000000000000000e+02	8.530000000000000000e+02	8.340000000000000000e+02	8.150000000000000000e+02	7.970000000000000000e+02	7.790000000000000000e+02	7.610000000000000000e+02	7.440000000000000000e+02	7.270000000000000000e+02	7.100000000000000000e+02
5.582736348714915052e-03	1.103233082752772508e-02	1.589916310205816488e-02	2.055614593794437284e-02	2.484399319884496998e-02	2.855570340524126935e-02	3.234125758906844506e-02	3.638212152225565182e-02	4.015241006217421665e-02	4.404163307922039777e-02	4.790277033796693645e-02	5.194136229738802180e-02	5.601385761498588189e-02	5.957639142082950257e-02	6.339593234235831043e-02	6.660231346745264236e-02	6.960757293053941586e-02	7.278225668188161024e-02	7.609071942705517011e-02	7.926527293700018351e-02	8.221001761620186365e-02	8.537801207970921458e-02	8.858313492943847844e-02	9.208176324728271911e-02	9.544975762519691820e-02	9.871526650080165999e-02	1.025955939284568241e-01	1.061244754923971606e-01	1.096533305507825518e-01	1.131386474701297218e-01	1.167957072399487123e-01	1.200249657506970852e-01	1.241205884393263154e-01	1.283484794645568527e-01	1.326491494545052052e-01	1.369797233342788800e-01	1.405563787556375621e-01	1.444784186702773032e-01	1.481877788011828068e-01	1.518648244103334155e-01	1.561107116993909194e-01	1.596840366203191308e-01	1.633249382867347221e-01	1.661946903953269439e-01	1.688113834899656052e-01	1.718402182533027844e-01	1.758525565753401299e-01	1.797614383559069939e-01	1.834727592822039954e-01	1.866673005432015198e-01
6.946784513399913846e-03	1.334284068116791538e-02	1.760520810014461895e-02	2.193960134536148202e-02	2.549567833083197371e-02	2.844691986047760690e-02	3.237290651622221072e-02	3.639750606430688235e-02	3.994387283478298412e-02	4.396993498752298224e-02	4.830443873783690778e-02	5.206236074905522954e-02	5.704863877571938330e-02	6.178146917040924779e-02	6.599792462013606698e-02	6.973196451265889495e-02	7.316583325491894663e-02	7.631917274265453965e-02	7.929904085902320099e-02	8.194367705489059850e-02	8.472084706915511410e-02	8.762303300542924334e-02	9.050475539726493546e-02	9.278489376093128349e-02	9.535459525083370136e-02	9.743415290191298483e-02	1.010352434852349879e-01	1.043169397588889907e-01	1.062469175414760408e-01	1.079525479576527031e-01	1.102222007283642224e-01	1.115881692595293018e-01	1.138739744016682848e-01	1.170058245452198081e-01	1.207877716526361972e-01	1.250579915404786691e-01	1.283302195556562109e-01	1.321749813196428647e-01	1.355619289893420509e-01	1.383695331754620228e-01	1.415012223237607225e-01	1.449968723535294546e-01	1.495003097736964937e-01	1.537914738465942233e-01	1.571967325281673489e-01	1.600737454976450536e-01	1.640432502371874934e-01	1.671445076745982639e-01	1.702025941135035525e-01	1.708210508963218244e-01
[truncated: 129 more columns]
