# Supplementary material for: Phase separation of PGL-3 driven by structured domains that oligomerize and interact with RGG motifs
Source: EMBO Rep. 2026 Mar 20;27(8):2061–87. doi: 10.1038/s44319-026-00730-7 (PMC13121748; doi:10.1038/s44319-026-00730-7)
Supplement: Supplementary file 6 — Source data Fig. 2 [file 44319_2026_730_MOESM6_ESM.zip › Figure 2/2D-E/MSD/D1-D2/24 06 09-2_5_20.csv]

5.360000000000000000e+03	5.240000000000000000e+03	5.120000000000000000e+03	5.000000000000000000e+03	4.880000000000000000e+03	4.760000000000000000e+03	4.645000000000000000e+03	4.535000000000000000e+03	4.440000000000000000e+03	4.351000000000000000e+03	4.267000000000000000e+03	4.186000000000000000e+03	4.111000000000000000e+03	4.039000000000000000e+03	3.967000000000000000e+03	3.898000000000000000e+03	3.837000000000000000e+03	3.777000000000000000e+03	3.719000000000000000e+03	3.664000000000000000e+03	3.609000000000000000e+03	3.554000000000000000e+03	3.502000000000000000e+03	3.453000000000000000e+03	3.404000000000000000e+03	3.355000000000000000e+03	3.307000000000000000e+03	3.259000000000000000e+03	3.213000000000000000e+03	3.167000000000000000e+03	3.122000000000000000e+03	3.077000000000000000e+03	3.033000000000000000e+03	2.990000000000000000e+03	2.950000000000000000e+03	2.912000000000000000e+03	2.874000000000000000e+03	2.838000000000000000e+03	2.802000000000000000e+03	2.766000000000000000e+03	2.731000000000000000e+03	2.696000000000000000e+03	2.661000000000000000e+03	2.626000000000000000e+03	2.592000000000000000e+03	2.559000000000000000e+03	2.527000000000000000e+03	2.495000000000000000e+03	2.463000000000000000e+03	2.431000000000000000e+03
4.721285869177394533e-03	9.400812544725033887e-03	1.407031208722517301e-02	1.894179973956014798e-02	2.376051820208579732e-02	2.852111406286675366e-02	3.338918125292080624e-02	3.832536082182195353e-02	4.301384157019020466e-02	4.777674356325987276e-02	5.265765865784870214e-02	5.770298447800192160e-02	6.271636798615369546e-02	6.764588657453864118e-02	7.279127679940908258e-02	7.796336495452414750e-02	8.312778610399682022e-02	8.817866043109102991e-02	9.337248052003505050e-02	9.875228433857149990e-02	1.040546811152731205e-01	1.093971059967768777e-01	1.146399157092576060e-01	1.199341680790469433e-01	1.251855041646513511e-01	1.301511221554863262e-01	1.349656256265643339e-01	1.396153788023175857e-01	1.443719077020316210e-01	1.492469080847373120e-01	1.540245635548146697e-01	1.590141288532390396e-01	1.642069068984448321e-01	1.691736052670252954e-01	1.739574242282799221e-01	1.788281084972518920e-01	1.836284109655587082e-01	1.883859533371955719e-01	1.930993615045484280e-01	1.976528478261037336e-01	2.022846362249304253e-01	2.068277029432384340e-01	2.116128961053131696e-01	2.161416508790106328e-01	2.205553987409704375e-01	2.249938123333815598e-01	2.291909708572034410e-01	2.333179617780178350e-01	2.373522106958784739e-01	2.416525340093398921e-01
4.918086581161577528e-03	1.035817637184111538e-02	1.636118951044622516e-02	2.257024545673033331e-02	2.871045024982167918e-02	3.429022074887214805e-02	3.922131299744397587e-02	4.370881718732799737e-02	4.826181150470724990e-02	5.361069643445966898e-02	5.907653367425894086e-02	6.488469662735690813e-02	7.122538051954108163e-02	7.731628114900372661e-02	8.324146028333669067e-02	8.930258923760381329e-02	9.519278568025500709e-02	1.009978234678208381e-01	1.075150856950202044e-01	1.144900426432835239e-01	1.212270916589801434e-01	1.274948606811677210e-01	1.335444052291763495e-01	1.404823510306574263e-01	1.473006387632173619e-01	1.532594218090985727e-01	1.586557817001556236e-01	1.639570344322770490e-01	1.693979364909936891e-01	1.747608862354926296e-01	1.801506777490101407e-01	1.856316793361799111e-01	1.918498253790600905e-01	1.973941095155916092e-01	2.026291754269422540e-01	2.074665193969652821e-01	2.115635031231085372e-01	2.161147579379171790e-01	2.200209667612807729e-01	2.231658704487948786e-01	2.266620223627416608e-01	2.296806929382728679e-01	2.327741953930815844e-01	2.356028543586041468e-01	2.380864695989871049e-01	2.402173172236301835e-01	2.423135797245901668e-01	2.437483108011434252e-01	2.456848801143657335e-01	2.479902257250822528e-01
[truncated: 346 more columns]
