# Supplementary material for: Phase separation of PGL-3 driven by structured domains that oligomerize and interact with RGG motifs
Source: EMBO Rep. 2026 Mar 20;27(8):2061–87. doi: 10.1038/s44319-026-00730-7 (PMC13121748; doi:10.1038/s44319-026-00730-7)
Supplement: Supplementary file 6 — Source data Fig. 2 [file 44319_2026_730_MOESM6_ESM.zip › Figure 2/2D-E/MSD/D1-D2/24 06 09-2_2_17.csv]

3.284000000000000000e+03	3.220000000000000000e+03	3.156000000000000000e+03	3.092000000000000000e+03	3.028000000000000000e+03	2.964000000000000000e+03	2.908000000000000000e+03	2.856000000000000000e+03	2.808000000000000000e+03	2.761000000000000000e+03	2.718000000000000000e+03	2.677000000000000000e+03	2.638000000000000000e+03	2.600000000000000000e+03	2.565000000000000000e+03	2.531000000000000000e+03	2.498000000000000000e+03	2.465000000000000000e+03	2.433000000000000000e+03	2.401000000000000000e+03	2.371000000000000000e+03	2.344000000000000000e+03	2.318000000000000000e+03	2.292000000000000000e+03	2.266000000000000000e+03	2.241000000000000000e+03	2.216000000000000000e+03	2.192000000000000000e+03	2.168000000000000000e+03	2.145000000000000000e+03	2.122000000000000000e+03	2.099000000000000000e+03	2.078000000000000000e+03	2.058000000000000000e+03	2.038000000000000000e+03	2.019000000000000000e+03	2.001000000000000000e+03	1.983000000000000000e+03	1.965000000000000000e+03	1.947000000000000000e+03	1.929000000000000000e+03	1.911000000000000000e+03	1.893000000000000000e+03	1.875000000000000000e+03	1.857000000000000000e+03	1.839000000000000000e+03	1.821000000000000000e+03	1.803000000000000000e+03	1.785000000000000000e+03	1.768000000000000000e+03
4.149977439172556834e-03	8.206664192205953209e-03	1.208625632968178890e-02	1.583863621137604483e-02	1.985091161821327804e-02	2.373945635578217708e-02	2.769044524207999597e-02	3.152357396564967051e-02	3.521522269009254996e-02	3.868461683124242018e-02	4.221981597867110331e-02	4.581241025590922222e-02	4.935132195656102838e-02	5.273076516032817324e-02	5.627748170633299629e-02	5.998036433980669796e-02	6.367554678447945316e-02	6.720629301461450433e-02	7.078329501066275842e-02	7.457199454153486118e-02	7.848669255815492185e-02	8.246173631891433320e-02	8.632151973777911491e-02	9.014513798714045290e-02	9.393734902295876321e-02	9.748481296073019386e-02	1.009908940370772418e-01	1.044540515050632612e-01	1.077425337140664602e-01	1.109193259204164228e-01	1.143506647776613844e-01	1.176931522702469035e-01	1.212704727603545612e-01	1.249118123053068602e-01	1.286130164044945179e-01	1.324800022905668617e-01	1.364223251953678717e-01	1.403960460589363801e-01	1.443876719278420762e-01	1.481285400205481495e-01	1.522180666664494642e-01	1.565476959327846973e-01	1.608258891532617640e-01	1.651630985967729448e-01	1.699079712747106341e-01	1.748946010363802706e-01	1.799123436674126830e-01	1.851611883754792909e-01	1.901868116209351756e-01	1.950919537824477024e-01
4.658478409639894673e-03	8.898992196093944568e-03	1.333783188609801058e-02	1.750948029629101343e-02	2.240405954794558521e-02	2.694577711267210490e-02	3.190163331043207456e-02	3.648641106159031949e-02	4.113461877614697781e-02	4.508384653151754906e-02	4.905458631445754752e-02	5.304760673593383880e-02	5.658048844092311569e-02	5.981813515889577992e-02	6.315868010252295717e-02	6.745914842886917284e-02	7.206517451979935207e-02	7.653956421837079804e-02	8.079933535059267979e-02	8.565340988581381099e-02	9.118518816206766520e-02	9.679000360209050191e-02	1.019888471552306136e-01	1.071357161481101550e-01	1.117035858007630472e-01	1.157980456714422651e-01	1.196902393238003515e-01	1.231781493183252696e-01	1.261187076371951266e-01	1.281358172102482762e-01	1.311324895995821527e-01	1.340381729248778242e-01	1.380707059051762831e-01	1.418049602768508555e-01	1.443908356750076560e-01	1.466950223940653719e-01	1.482844838937073251e-01	1.498547737257816814e-01	1.515394335739637666e-01	1.526453237495024595e-01	1.537703336877230542e-01	1.561895292550178616e-01	1.582951369494144667e-01	1.601428128319741795e-01	1.625378938354051228e-01	1.656497303191499793e-01	1.688568239164557894e-01	1.730413082570437244e-01	1.766953884864496116e-01	1.801676150956293410e-01
[truncated: 327 more columns]
