# Supplementary material for: Phase separation of PGL-3 driven by structured domains that oligomerize and interact with RGG motifs
Source: EMBO Rep. 2026 Mar 20;27(8):2061–87. doi: 10.1038/s44319-026-00730-7 (PMC13121748; doi:10.1038/s44319-026-00730-7)
Supplement: Supplementary file 6 — Source data Fig. 2 [file 44319_2026_730_MOESM6_ESM.zip › Figure 2/2D-E/MSD/D1-D2/24 05 22-1_2_5.csv]

9.195000000000000000e+03	9.078000000000000000e+03	8.961000000000000000e+03	8.844000000000000000e+03	8.727000000000000000e+03	8.619000000000000000e+03	8.520000000000000000e+03	8.422000000000000000e+03	8.329000000000000000e+03	8.239000000000000000e+03	8.155000000000000000e+03	8.073000000000000000e+03	7.991000000000000000e+03	7.912000000000000000e+03	7.834000000000000000e+03	7.759000000000000000e+03	7.687000000000000000e+03	7.615000000000000000e+03	7.543000000000000000e+03	7.473000000000000000e+03	7.405000000000000000e+03	7.337000000000000000e+03	7.270000000000000000e+03	7.204000000000000000e+03	7.138000000000000000e+03	7.073000000000000000e+03	7.010000000000000000e+03	6.948000000000000000e+03	6.888000000000000000e+03	6.831000000000000000e+03	6.774000000000000000e+03	6.719000000000000000e+03	6.666000000000000000e+03	6.613000000000000000e+03	6.560000000000000000e+03	6.507000000000000000e+03	6.454000000000000000e+03	6.402000000000000000e+03	6.351000000000000000e+03	6.300000000000000000e+03	6.249000000000000000e+03	6.201000000000000000e+03	6.154000000000000000e+03	6.107000000000000000e+03	6.062000000000000000e+03	6.019000000000000000e+03	5.976000000000000000e+03	5.933000000000000000e+03	5.890000000000000000e+03	5.848000000000000000e+03
5.066823253422791246e-03	9.661414413937080906e-03	1.423336662733377077e-02	1.862168097324229388e-02	2.279688368820392483e-02	2.696233433669159227e-02	3.121552545617401614e-02	3.539743036634100670e-02	3.952948191597121380e-02	4.351047346457631582e-02	4.761656994672317650e-02	5.160363954717844120e-02	5.549729441456733442e-02	5.939848207586238132e-02	6.326570651717126903e-02	6.697670071881994813e-02	7.072056796424942837e-02	7.430595336801439077e-02	7.775204828377024757e-02	8.121516344111677499e-02	8.473212413065780990e-02	8.827297934102887322e-02	9.176191195479074802e-02	9.521511798933619819e-02	9.886156207908343430e-02	1.023025124229649391e-01	1.057884232572381400e-01	1.092657186727990365e-01	1.126192623098397488e-01	1.161279891651070956e-01	1.195257864445367912e-01	1.229664279664242216e-01	1.264823023062909835e-01	1.299410146397864396e-01	1.334435874415557388e-01	1.370952574846355798e-01	1.406498045594428148e-01	1.441081066990640702e-01	1.476128815750286927e-01	1.510642005267013310e-01	1.545414089457733675e-01	1.579790100316510737e-01	1.613843575480087278e-01	1.649050302607740770e-01	1.683105978699792615e-01	1.718604260816061491e-01	1.753527510818879698e-01	1.787569252860509161e-01	1.822177675748802850e-01	1.856381389618450561e-01
7.081409554906808318e-03	1.353650239520992442e-02	1.947188620064463013e-02	2.513033638429029368e-02	3.044088309928695904e-02	3.602277145023768251e-02	4.189482247670460457e-02	4.753095025434748988e-02	5.350010657997390090e-02	5.921356977807475802e-02	6.524188136890608780e-02	7.138167050283204806e-02	7.659200761008429226e-02	8.144318428939623100e-02	8.652538066349463319e-02	9.173837557201280912e-02	9.679050998002168560e-02	1.012043541725167195e-01	1.052342870601517544e-01	1.089615470187586116e-01	1.127310779192685769e-01	1.163375690978565441e-01	1.199079091948591913e-01	1.236238012526191116e-01	1.272906842359557422e-01	1.311066162333630047e-01	1.350175524775380498e-01	1.391435237092521482e-01	1.430985728484474029e-01	1.476101180675488955e-01	1.517200653348386441e-01	1.562209946667975913e-01	1.610301179906667990e-01	1.656639736896778903e-01	1.703950010625419065e-01	1.747024957187212346e-01	1.787388253992393539e-01	1.829012600877102379e-01	1.872312564835419690e-01	1.911875135308119811e-01	1.957632670264120023e-01	1.994383813383023285e-01	2.031456319908425401e-01	2.070525114696836477e-01	2.107324465712145933e-01	2.145784332415056894e-01	2.187515765836961779e-01	2.228975733346124644e-01	2.274570716025627881e-01	2.323060363558486774e-01
[truncated: 298 more columns]
