# Supplementary material for: Phase separation of PGL-3 driven by structured domains that oligomerize and interact with RGG motifs
Source: EMBO Rep. 2026 Mar 20;27(8):2061–87. doi: 10.1038/s44319-026-00730-7 (PMC13121748; doi:10.1038/s44319-026-00730-7)
Supplement: Supplementary file 6 — Source data Fig. 2 [file 44319_2026_730_MOESM6_ESM.zip › Figure 2/2D-E/MSD/D1-D2/24 06 08-1_2_8.csv]

2.660000000000000000e+03	2.630000000000000000e+03	2.600000000000000000e+03	2.570000000000000000e+03	2.540000000000000000e+03	2.510000000000000000e+03	2.482000000000000000e+03	2.455000000000000000e+03	2.428000000000000000e+03	2.405000000000000000e+03	2.382000000000000000e+03	2.360000000000000000e+03	2.340000000000000000e+03	2.320000000000000000e+03	2.300000000000000000e+03	2.280000000000000000e+03	2.261000000000000000e+03	2.243000000000000000e+03	2.225000000000000000e+03	2.207000000000000000e+03	2.189000000000000000e+03	2.172000000000000000e+03	2.155000000000000000e+03	2.138000000000000000e+03	2.121000000000000000e+03	2.105000000000000000e+03	2.092000000000000000e+03	2.079000000000000000e+03	2.066000000000000000e+03	2.053000000000000000e+03	2.041000000000000000e+03	2.029000000000000000e+03	2.017000000000000000e+03	2.005000000000000000e+03	1.993000000000000000e+03	1.981000000000000000e+03	1.969000000000000000e+03	1.957000000000000000e+03	1.946000000000000000e+03	1.935000000000000000e+03	1.924000000000000000e+03	1.913000000000000000e+03	1.902000000000000000e+03	1.892000000000000000e+03	1.882000000000000000e+03	1.872000000000000000e+03	1.862000000000000000e+03	1.852000000000000000e+03	1.842000000000000000e+03	1.832000000000000000e+03
9.480235191969046613e-03	1.814249476748164627e-02	2.653229440541789511e-02	3.527030795041757177e-02	4.368183136241356179e-02	5.218497915710058888e-02	6.043676520744750008e-02	6.855171028576992343e-02	7.617294249591299860e-02	8.371538222352749303e-02	9.148336591661779260e-02	9.887478284605336065e-02	1.061478496629433416e-01	1.138278268807008803e-01	1.210743633723129764e-01	1.277978933101141523e-01	1.345021239238316235e-01	1.411823098144450728e-01	1.483336430739470302e-01	1.551193420907283904e-01	1.615824487077501814e-01	1.686250866702554974e-01	1.750786144859982907e-01	1.815957679777064071e-01	1.879557994067627136e-01	1.943199224853973117e-01	2.006492262824721984e-01	2.060050328122693675e-01	2.113142580026586004e-01	2.171711678417082014e-01	2.230933368459664667e-01	2.291860687617601755e-01	2.350666316811926282e-01	2.408694150903875619e-01	2.461563111384564850e-01	2.512654348538970739e-01	2.560989637634148441e-01	2.605322347505857339e-01	2.656291287205659879e-01	2.714155421814835600e-01	2.772656014197953378e-01	2.830959197212238876e-01	2.895602366912117809e-01	2.961731617241407100e-01	3.029042728463301470e-01	3.094828429754320487e-01	3.159944446231051085e-01	3.224585963606823591e-01	3.290701449272368517e-01	3.360009172927180821e-01
1.222029823628516428e-02	2.308502108558426608e-02	3.575932127991752335e-02	4.855602146414891157e-02	6.112850316609904494e-02	7.075985223582878514e-02	7.883420358352415114e-02	8.701176108463933023e-02	9.217762680647594020e-02	1.010871160618801584e-01	1.096031999156268366e-01	1.181478564765679612e-01	1.263241476770183003e-01	1.356121386848278265e-01	1.443749687431047091e-01	1.548319589540393948e-01	1.650716406872974329e-01	1.746860622644600958e-01	1.855275687666513851e-01	1.958149504831604160e-01	2.058420336329267741e-01	2.169286657175227562e-01	2.260185849411741332e-01	2.353565741807276124e-01	2.451838911827592671e-01	2.552706820456475678e-01	2.636512821197319889e-01	2.699138963171519578e-01	2.761240358844441745e-01	2.836765828390281907e-01	2.916472841633310220e-01	2.981336413868810875e-01	3.031352588408577908e-01	3.083661212280707220e-01	3.126250593601385130e-01	3.154918237255870950e-01	3.183474012522651275e-01	3.200593230896708330e-01	3.237600551079772293e-01	3.298436100385522818e-01	3.347451885443163966e-01	3.400080370519156792e-01	3.462287580279611032e-01	3.517432321241236171e-01	3.577044477269858969e-01	3.622002757032246612e-01	3.665838276447164756e-01	3.721734136959796713e-01	3.785228965488552921e-01	3.851630181684662646e-01
[truncated: 449 more columns]
