# Supplementary material for: Phase separation of PGL-3 driven by structured domains that oligomerize and interact with RGG motifs
Source: EMBO Rep. 2026 Mar 20;27(8):2061–87. doi: 10.1038/s44319-026-00730-7 (PMC13121748; doi:10.1038/s44319-026-00730-7)
Supplement: Supplementary file 6 — Source data Fig. 2 [file 44319_2026_730_MOESM6_ESM.zip › Figure 2/2D-E/MSD/D1-D2/24 06 09-2_3_18.csv]

4.275000000000000000e+03	4.194000000000000000e+03	4.113000000000000000e+03	4.032000000000000000e+03	3.951000000000000000e+03	3.870000000000000000e+03	3.794000000000000000e+03	3.725000000000000000e+03	3.662000000000000000e+03	3.605000000000000000e+03	3.549000000000000000e+03	3.496000000000000000e+03	3.445000000000000000e+03	3.396000000000000000e+03	3.348000000000000000e+03	3.302000000000000000e+03	3.256000000000000000e+03	3.212000000000000000e+03	3.172000000000000000e+03	3.132000000000000000e+03	3.092000000000000000e+03	3.053000000000000000e+03	3.014000000000000000e+03	2.975000000000000000e+03	2.936000000000000000e+03	2.898000000000000000e+03	2.861000000000000000e+03	2.824000000000000000e+03	2.787000000000000000e+03	2.751000000000000000e+03	2.716000000000000000e+03	2.681000000000000000e+03	2.648000000000000000e+03	2.617000000000000000e+03	2.587000000000000000e+03	2.557000000000000000e+03	2.527000000000000000e+03	2.497000000000000000e+03	2.467000000000000000e+03	2.438000000000000000e+03	2.410000000000000000e+03	2.382000000000000000e+03	2.354000000000000000e+03	2.327000000000000000e+03	2.301000000000000000e+03	2.275000000000000000e+03	2.250000000000000000e+03	2.225000000000000000e+03	2.200000000000000000e+03	2.175000000000000000e+03
6.628448663953906937e-03	1.311961699142250720e-02	1.959820463352394265e-02	2.559434749043407870e-02	3.170168540455067102e-02	3.769009485965910122e-02	4.371978562238990063e-02	4.997205369228941568e-02	5.639941043006172633e-02	6.279429368367935027e-02	6.916920332906412172e-02	7.565464530373217089e-02	8.219774778338369281e-02	8.887666454210717271e-02	9.596244220341854092e-02	1.028805281746496131e-01	1.099641808996794784e-01	1.169507031344869247e-01	1.235975504509037037e-01	1.300111773626348721e-01	1.360285506280676238e-01	1.423054711218030011e-01	1.486305390714490193e-01	1.546791190375924052e-01	1.606415296382441571e-01	1.669399693075783453e-01	1.734214504283372038e-01	1.797338695090645866e-01	1.861982758961520101e-01	1.924358956854208269e-01	1.986145397246066868e-01	2.043286828150726320e-01	2.104081965517040631e-01	2.164589230936456721e-01	2.221975491563856486e-01	2.281719264795616375e-01	2.343515600467028503e-01	2.405342051504472112e-01	2.471437190831447250e-01	2.533054129674667254e-01	2.592418930985198045e-01	2.651203331473153124e-01	2.705477137957856271e-01	2.755622989443384796e-01	2.808701376601493993e-01	2.861691672726387470e-01	2.911262110715508444e-01	2.962622648846951479e-01	3.016477434373129873e-01	3.068425815151424318e-01
8.260726880379546527e-03	1.519688085328054807e-02	2.227251299435895060e-02	2.924207184375548010e-02	3.590367973829718812e-02	4.269621586099592303e-02	4.933515553100113749e-02	5.651211111636272183e-02	6.354759171128894490e-02	7.004676899426347247e-02	7.632671385091539806e-02	8.223785255125636018e-02	8.840270955282858445e-02	9.456342338815838799e-02	1.005922314599262402e-01	1.063348132553311870e-01	1.128460761594021200e-01	1.189761919922067840e-01	1.241360671245167330e-01	1.295112329967981479e-01	1.338600293793122953e-01	1.379786729818040236e-01	1.427500857970956105e-01	1.487858854830363120e-01	1.542067512026683851e-01	1.602242267506976958e-01	1.657949764954677607e-01	1.715173056206161506e-01	1.774722740371515450e-01	1.831751779364602095e-01	1.887194083814045797e-01	1.934094342238790176e-01	1.985902766624844107e-01	2.033555349100032716e-01	2.078669860678471759e-01	2.126163276785515976e-01	2.176239297673899509e-01	2.233657442647588864e-01	2.295836497956465494e-01	2.354906068991183821e-01	2.400061813439349212e-01	2.450510082713875104e-01	2.506461226802884634e-01	2.561779827510204388e-01	2.616752571908837477e-01	2.677590690187131583e-01	2.732906844663113288e-01	2.787619381052887646e-01	2.837151957877397934e-01	2.889941799795295307e-01
[truncated: 441 more columns]
