# Supplementary material for: Phase separation of PGL-3 driven by structured domains that oligomerize and interact with RGG motifs
Source: EMBO Rep. 2026 Mar 20;27(8):2061–87. doi: 10.1038/s44319-026-00730-7 (PMC13121748; doi:10.1038/s44319-026-00730-7)
Supplement: Supplementary file 6 — Source data Fig. 2 [file 44319_2026_730_MOESM6_ESM.zip › Figure 2/2D-E/MSD/D1-D2/24 06 08-1_4_10.csv]

1.362000000000000000e+03	1.353000000000000000e+03	1.344000000000000000e+03	1.335000000000000000e+03	1.326000000000000000e+03	1.317000000000000000e+03	1.310000000000000000e+03	1.304000000000000000e+03	1.299000000000000000e+03	1.294000000000000000e+03	1.289000000000000000e+03	1.284000000000000000e+03	1.279000000000000000e+03	1.274000000000000000e+03	1.269000000000000000e+03	1.264000000000000000e+03	1.259000000000000000e+03	1.254000000000000000e+03	1.249000000000000000e+03	1.244000000000000000e+03	1.239000000000000000e+03	1.234000000000000000e+03	1.229000000000000000e+03	1.224000000000000000e+03	1.219000000000000000e+03	1.214000000000000000e+03	1.209000000000000000e+03	1.204000000000000000e+03	1.199000000000000000e+03	1.194000000000000000e+03	1.190000000000000000e+03	1.186000000000000000e+03	1.182000000000000000e+03	1.178000000000000000e+03	1.174000000000000000e+03	1.170000000000000000e+03	1.166000000000000000e+03	1.162000000000000000e+03	1.158000000000000000e+03	1.154000000000000000e+03	1.150000000000000000e+03	1.146000000000000000e+03	1.142000000000000000e+03	1.138000000000000000e+03	1.134000000000000000e+03	1.130000000000000000e+03	1.126000000000000000e+03	1.122000000000000000e+03	1.118000000000000000e+03	1.114000000000000000e+03
5.622332290519119896e-03	1.104739041843712764e-02	1.630804123225913782e-02	2.151055631025822201e-02	2.673421929552387971e-02	3.169271614316838959e-02	3.619527621473813545e-02	4.088745353056157106e-02	4.539598617174751133e-02	4.946308713956605596e-02	5.357779167451081487e-02	5.776317768211416959e-02	6.183812016549768142e-02	6.574948552823602077e-02	6.998042138430558834e-02	7.460419630861699070e-02	7.926035374656700827e-02	8.401821209140251934e-02	8.852328177945115173e-02	9.306395053469010414e-02	9.782143425181509533e-02	1.027801047286174413e-01	1.075556734345684551e-01	1.119142384014391312e-01	1.165126930894842261e-01	1.215188104570769922e-01	1.264272745185848201e-01	1.314279573146306390e-01	1.367209334746332661e-01	1.418772831749120777e-01	1.464782821732867613e-01	1.510428644204568904e-01	1.552244528133294166e-01	1.593561524641693150e-01	1.635227697522063928e-01	1.676221522189193236e-01	1.717660131770828158e-01	1.760258741949714822e-01	1.800531876806348852e-01	1.840579147197307919e-01	1.885021039191290826e-01	1.928039702891311546e-01	1.970547713594134331e-01	2.019942003051172497e-01	2.068425858835482301e-01	2.107394232687166413e-01	2.142504637980106041e-01	2.179744571859350555e-01	2.218483539688961836e-01	2.258307538104603329e-01
7.722810457572868575e-03	1.568388661044124027e-02	2.185582053096693164e-02	2.739164790388109658e-02	3.298941597246431157e-02	3.831442074047183843e-02	4.320877381557339247e-02	4.749660946399948680e-02	5.174762557734691182e-02	5.544027397837430343e-02	5.994709985897485327e-02	6.432702099591322553e-02	6.937776326381117631e-02	7.476320018650395305e-02	7.943151837910436552e-02	8.623808254909078042e-02	9.216949842907651291e-02	9.663675869597770918e-02	1.005543012930695396e-01	1.055093752503753896e-01	1.107669365144586943e-01	1.157333979197711499e-01	1.199714740671197349e-01	1.231165507097838896e-01	1.269689130536263144e-01	1.309410422993121659e-01	1.358507617570549053e-01	1.409229093308377312e-01	1.475331942378649841e-01	1.542597533310849922e-01	1.597160029345530419e-01	1.656324800458661983e-01	1.691764647408239008e-01	1.726707944583056598e-01	1.757701261354741584e-01	1.782092950825379385e-01	1.814366090922650832e-01	1.841420697770509429e-01	1.861167702254563905e-01	1.884460867578618415e-01	1.940788160558818698e-01	1.999303848511705950e-01	2.047287658086538731e-01	2.109630277014464261e-01	2.173193821064159370e-01	2.215816317279781789e-01	2.244408161073416785e-01	2.286234421052907306e-01	2.318522077735864773e-01	2.356068272767604388e-01
[truncated: 449 more columns]
