# Supplementary material for: Phase separation of PGL-3 driven by structured domains that oligomerize and interact with RGG motifs
Source: EMBO Rep. 2026 Mar 20;27(8):2061–87. doi: 10.1038/s44319-026-00730-7 (PMC13121748; doi:10.1038/s44319-026-00730-7)
Supplement: Supplementary file 6 — Source data Fig. 2 [file 44319_2026_730_MOESM6_ESM.zip › Figure 2/2D-E/MSD/D1-D2/24 06 09-1_5_15.csv]

1.433000000000000000e+03	1.388000000000000000e+03	1.343000000000000000e+03	1.298000000000000000e+03	1.253000000000000000e+03	1.208000000000000000e+03	1.165000000000000000e+03	1.125000000000000000e+03	1.086000000000000000e+03	1.048000000000000000e+03	1.011000000000000000e+03	9.770000000000000000e+02	9.430000000000000000e+02	9.120000000000000000e+02	8.830000000000000000e+02	8.580000000000000000e+02	8.340000000000000000e+02	8.100000000000000000e+02	7.890000000000000000e+02	7.680000000000000000e+02	7.480000000000000000e+02	7.280000000000000000e+02	7.090000000000000000e+02	6.900000000000000000e+02	6.720000000000000000e+02	6.550000000000000000e+02	6.390000000000000000e+02	6.230000000000000000e+02	6.080000000000000000e+02	5.950000000000000000e+02	5.820000000000000000e+02	5.690000000000000000e+02	5.560000000000000000e+02	5.430000000000000000e+02	5.310000000000000000e+02	5.190000000000000000e+02	5.070000000000000000e+02	4.950000000000000000e+02	4.830000000000000000e+02	4.720000000000000000e+02	4.610000000000000000e+02	4.500000000000000000e+02	4.390000000000000000e+02	4.280000000000000000e+02	4.170000000000000000e+02	4.070000000000000000e+02	3.970000000000000000e+02	3.870000000000000000e+02	3.770000000000000000e+02	3.690000000000000000e+02
4.642726058813118235e-03	8.800318511388740064e-03	1.324128871551716845e-02	1.732628780824293710e-02	2.150824304807927995e-02	2.541391586051822832e-02	2.941874624258663043e-02	3.363602156768316642e-02	3.755602070603392129e-02	4.178951254012857469e-02	4.589279303349665107e-02	5.016504801296448046e-02	5.447659573349371981e-02	5.870107360985044043e-02	6.334827536002396453e-02	6.785904032389006302e-02	7.233578860446118752e-02	7.662484254065234091e-02	8.113038715545101143e-02	8.544258909894092424e-02	8.971251629309986986e-02	9.404431306506433330e-02	9.805371507890059402e-02	1.020325152695400750e-01	1.059124516960194134e-01	1.097913514359262349e-01	1.142245656085474903e-01	1.194403055544966952e-01	1.239198981168398994e-01	1.283294786674316623e-01	1.322433199667710502e-01	1.358733161494568298e-01	1.396328355550769118e-01	1.432380718945316378e-01	1.475826422079442868e-01	1.523694852605571026e-01	1.573051472226871250e-01	1.625865102199565704e-01	1.675117301364374700e-01	1.714678803100800619e-01	1.750701763757239737e-01	1.784124753151601905e-01	1.827065536494782705e-01	1.872087873783170597e-01	1.925906840035943868e-01	1.990245086699932719e-01	2.059540573600106006e-01	2.123520264541056413e-01	2.185191624803779764e-01	2.259257513681347529e-01
4.727640805727058824e-03	8.761424878365304397e-03	1.297353192547266720e-02	1.678309282062512980e-02	2.092896284855397596e-02	2.494231003657286158e-02	2.889922330078746951e-02	3.301074410765988953e-02	3.628087673141704855e-02	3.971085769983951491e-02	4.249379524084162529e-02	4.559772290956807389e-02	4.929752536916673367e-02	5.303558308311637215e-02	5.753975451286213322e-02	6.152335204002076785e-02	6.524309680623370522e-02	6.849045933277372877e-02	7.335541083156360553e-02	7.824623394525348496e-02	8.304772347584814252e-02	8.839724008053741200e-02	9.308715392999740434e-02	9.751065868146992222e-02	1.017136079980729968e-01	1.048603722288391771e-01	1.084376989470430541e-01	1.134586752815521238e-01	1.181146571374713378e-01	1.232264903794983574e-01	1.281638532230229277e-01	1.331492987748705281e-01	1.370869847667888219e-01	1.411274624196677818e-01	1.477240191134316927e-01	1.535038191082915282e-01	1.588542782834751477e-01	1.630112615000309795e-01	1.677997680473702347e-01	1.719183582538413579e-01	1.754439260725553229e-01	1.783790971278221837e-01	1.824152320086725731e-01	1.874195365420161796e-01	1.931284552118892051e-01	1.994531593374224421e-01	2.059892101948334331e-01	2.116258751803968274e-01	2.167765271231076873e-01	2.232972034555483487e-01
[truncated: 85 more columns]
