# Supplementary material for: Phase separation of PGL-3 driven by structured domains that oligomerize and interact with RGG motifs
Source: EMBO Rep. 2026 Mar 20;27(8):2061–87. doi: 10.1038/s44319-026-00730-7 (PMC13121748; doi:10.1038/s44319-026-00730-7)
Supplement: Supplementary file 6 — Source data Fig. 2 [file 44319_2026_730_MOESM6_ESM.zip › Figure 2/2D-E/MSD/D1-D2/24 06 08-1_3_9.csv]

1.200400000000000000e+04	1.177100000000000000e+04	1.153800000000000000e+04	1.130500000000000000e+04	1.107200000000000000e+04	1.083900000000000000e+04	1.061600000000000000e+04	1.040300000000000000e+04	1.019500000000000000e+04	9.993000000000000000e+03	9.800000000000000000e+03	9.613000000000000000e+03	9.434000000000000000e+03	9.260000000000000000e+03	9.089000000000000000e+03	8.921000000000000000e+03	8.759000000000000000e+03	8.605000000000000000e+03	8.456000000000000000e+03	8.310000000000000000e+03	8.170000000000000000e+03	8.034000000000000000e+03	7.903000000000000000e+03	7.775000000000000000e+03	7.650000000000000000e+03	7.530000000000000000e+03	7.413000000000000000e+03	7.297000000000000000e+03	7.184000000000000000e+03	7.073000000000000000e+03	6.963000000000000000e+03	6.855000000000000000e+03	6.749000000000000000e+03	6.644000000000000000e+03	6.539000000000000000e+03	6.434000000000000000e+03	6.332000000000000000e+03	6.230000000000000000e+03	6.131000000000000000e+03	6.034000000000000000e+03	5.938000000000000000e+03	5.845000000000000000e+03	5.754000000000000000e+03	5.664000000000000000e+03	5.576000000000000000e+03	5.490000000000000000e+03	5.405000000000000000e+03	5.321000000000000000e+03	5.239000000000000000e+03	5.157000000000000000e+03
4.372271908202951703e-03	8.476249444402238903e-03	1.255666224260286457e-02	1.660812505479904513e-02	2.052863565408986554e-02	2.441487409703258296e-02	2.832887973330185105e-02	3.215918812335499116e-02	3.595231426803524588e-02	3.970623721887937829e-02	4.344601089411848083e-02	4.702630772810473259e-02	5.066685395755916865e-02	5.441799043214086418e-02	5.807306724191112213e-02	6.170870947263702722e-02	6.529963311040826168e-02	6.891915090946891531e-02	7.260708294274444141e-02	7.627150542037115788e-02	7.991378038402252582e-02	8.350075078426000275e-02	8.726536004533202995e-02	9.104825696983519234e-02	9.476910644210426171e-02	9.850862362697436481e-02	1.021303974080420979e-01	1.058389276741514701e-01	1.095504831250218164e-01	1.131034630578015426e-01	1.166489459998965306e-01	1.202598925433359806e-01	1.238347166880311018e-01	1.272395813632506145e-01	1.305033265936837716e-01	1.337738201064362364e-01	1.370119820231254226e-01	1.400522392643930580e-01	1.432894492929322472e-01	1.464109620791664568e-01	1.498623623037022012e-01	1.533747142785270023e-01	1.568856314816738096e-01	1.604063498364315665e-01	1.637118647078804889e-01	1.669436753237070192e-01	1.701748858517282692e-01	1.733815828813338455e-01	1.768733476101080337e-01	1.803744395331124128e-01
5.753515760091026422e-03	1.024152501572706854e-02	1.445852868380519650e-02	1.901129371506067589e-02	2.313924758634995291e-02	2.715914755165584407e-02	3.130072865841864588e-02	3.534814970591338562e-02	3.937331321832038961e-02	4.335064035135273441e-02	4.710108302341101116e-02	5.068186134563298917e-02	5.431871522966959243e-02	5.826072120487992001e-02	6.213896786098582065e-02	6.631044037857025675e-02	7.031293065769640693e-02	7.397090915745600792e-02	7.756278222475204709e-02	8.076763036742054536e-02	8.370126453328008420e-02	8.644813685757749000e-02	8.995954982344346595e-02	9.347344909446211880e-02	9.704123222307409202e-02	1.009084296302649869e-01	1.045619714845313769e-01	1.085835750843905378e-01	1.126324789000146542e-01	1.167811925643571502e-01	1.210005815791470873e-01	1.252859455417321410e-01	1.297931415937098598e-01	1.340457890557542608e-01	1.379482264354600640e-01	1.414206295618009590e-01	1.451515116622860424e-01	1.482019469917373877e-01	1.515584142443638371e-01	1.549184303078015856e-01	1.583878628173648051e-01	1.619498558041688463e-01	1.660583706035367035e-01	1.693747094860108826e-01	1.721819793005671395e-01	1.755047867940622008e-01	1.786761525951609531e-01	1.814611231721336704e-01	1.853692872979950390e-01	1.888511624026116831e-01
[truncated: 424 more columns]
