# Supplementary material for: Phase separation of PGL-3 driven by structured domains that oligomerize and interact with RGG motifs
Source: EMBO Rep. 2026 Mar 20;27(8):2061–87. doi: 10.1038/s44319-026-00730-7 (PMC13121748; doi:10.1038/s44319-026-00730-7)
Supplement: Supplementary file 6 — Source data Fig. 2 [file 44319_2026_730_MOESM6_ESM.zip › Figure 2/2D-E/MSD/D1-D2/24 05 22-1_1_4.csv]

2.018400000000000000e+04	1.991600000000000000e+04	1.964800000000000000e+04	1.938000000000000000e+04	1.911200000000000000e+04	1.886400000000000000e+04	1.863800000000000000e+04	1.842400000000000000e+04	1.823100000000000000e+04	1.805100000000000000e+04	1.787900000000000000e+04	1.771600000000000000e+04	1.756000000000000000e+04	1.740600000000000000e+04	1.725400000000000000e+04	1.710800000000000000e+04	1.696900000000000000e+04	1.683600000000000000e+04	1.670900000000000000e+04	1.658900000000000000e+04	1.647300000000000000e+04	1.635900000000000000e+04	1.624700000000000000e+04	1.613600000000000000e+04	1.602700000000000000e+04	1.591800000000000000e+04	1.581400000000000000e+04	1.571300000000000000e+04	1.561300000000000000e+04	1.551500000000000000e+04	1.542000000000000000e+04	1.532600000000000000e+04	1.523200000000000000e+04	1.513900000000000000e+04	1.504600000000000000e+04	1.495500000000000000e+04	1.486500000000000000e+04	1.477600000000000000e+04	1.468700000000000000e+04	1.460000000000000000e+04	1.451600000000000000e+04	1.443400000000000000e+04	1.435200000000000000e+04	1.427000000000000000e+04	1.418800000000000000e+04	1.410800000000000000e+04	1.403000000000000000e+04	1.395200000000000000e+04	1.387400000000000000e+04	1.379800000000000000e+04
9.691118872355720948e-03	1.829931203544087059e-02	2.719109543484280259e-02	3.567280355764974181e-02	4.414704926343228364e-02	5.235000805083246667e-02	6.043093934949105017e-02	6.849473410714256028e-02	7.640415930225513685e-02	8.440171321001957438e-02	9.244322166184840150e-02	1.003487485705960164e-01	1.081268711206059968e-01	1.156638137108575576e-01	1.231766485410567546e-01	1.303651287500478817e-01	1.376065849155423959e-01	1.449312833019769098e-01	1.524905491790653767e-01	1.603828020148087286e-01	1.681617684353094166e-01	1.760200253112768065e-01	1.838958698447764606e-01	1.916980692440595213e-01	1.994708616594441652e-01	2.073362875072199407e-01	2.150857216631753555e-01	2.228149224177247700e-01	2.307479389736263875e-01	2.385841165669263797e-01	2.464870225136370496e-01	2.543987278786306039e-01	2.624623470164259009e-01	2.703679032787131287e-01	2.782652893175577846e-01	2.860812552789205321e-01	2.940254319174044340e-01	3.020998504818766528e-01	3.100569038279198386e-01	3.179865151330899531e-01	3.258222234760749236e-01	3.338347549504470657e-01	3.417029281050057987e-01	3.495436830600729405e-01	3.573302100712382190e-01	3.652371894653066997e-01	3.732217916692631698e-01	3.812368072176712253e-01	3.894087782970152012e-01	3.976718321942012135e-01
1.384688714314430066e-02	2.538762559496734322e-02	3.764721731273178856e-02	4.932719131416872516e-02	6.057638684796027434e-02	7.229950969564231944e-02	8.295171605030922379e-02	9.390490937067015598e-02	1.036339975682218500e-01	1.134465891864482601e-01	1.232998448170681688e-01	1.323639771232004159e-01	1.420297420166790614e-01	1.514379307782344475e-01	1.611520458732306205e-01	1.703466253758008642e-01	1.797950349136876180e-01	1.886272440900330638e-01	1.982447156952992506e-01	2.083708002263177927e-01	2.180282374108904742e-01	2.279316924774884567e-01	2.381309263574677981e-01	2.479749596032675973e-01	2.575107909892589975e-01	2.674995341515658542e-01	2.769391874894590599e-01	2.869274997104377944e-01	2.976337206447745576e-01	3.076620805187395558e-01	3.169879082616433030e-01	3.260628077140189651e-01	3.360671169666116787e-01	3.461451586945891723e-01	3.560210599606642434e-01	3.658162625136677226e-01	3.757305384677173676e-01	3.859357289355945242e-01	3.959459624085701068e-01	4.060079716710930930e-01	4.151710540479240930e-01	4.250665496685229194e-01	4.342796897103334275e-01	4.440499237103499031e-01	4.531279484418035963e-01	4.623047315739248209e-01	4.725459137761033879e-01	4.826635800032221257e-01	4.936865742600947682e-01	5.045381489185710722e-01
[truncated: 949 more columns]
