# Supplementary material for: Phase separation of PGL-3 driven by structured domains that oligomerize and interact with RGG motifs
Source: EMBO Rep. 2026 Mar 20;27(8):2061–87. doi: 10.1038/s44319-026-00730-7 (PMC13121748; doi:10.1038/s44319-026-00730-7)
Supplement: Supplementary file 6 — Source data Fig. 2 [file 44319_2026_730_MOESM6_ESM.zip › Figure 2/2D-E/MSD/D1-D2/24 05 22-1_3_6.csv]

2.100900000000000000e+04	2.072600000000000000e+04	2.044300000000000000e+04	2.016000000000000000e+04	1.987700000000000000e+04	1.961700000000000000e+04	1.937800000000000000e+04	1.915400000000000000e+04	1.894300000000000000e+04	1.874400000000000000e+04	1.855200000000000000e+04	1.836800000000000000e+04	1.819100000000000000e+04	1.802200000000000000e+04	1.785700000000000000e+04	1.770300000000000000e+04	1.755000000000000000e+04	1.739900000000000000e+04	1.725000000000000000e+04	1.710600000000000000e+04	1.696500000000000000e+04	1.682800000000000000e+04	1.669700000000000000e+04	1.656900000000000000e+04	1.644600000000000000e+04	1.632500000000000000e+04	1.620500000000000000e+04	1.608500000000000000e+04	1.596600000000000000e+04	1.584800000000000000e+04	1.573000000000000000e+04	1.561200000000000000e+04	1.549400000000000000e+04	1.537900000000000000e+04	1.526500000000000000e+04	1.515200000000000000e+04	1.504000000000000000e+04	1.492900000000000000e+04	1.481900000000000000e+04	1.471400000000000000e+04	1.461200000000000000e+04	1.451100000000000000e+04	1.441100000000000000e+04	1.431100000000000000e+04	1.421100000000000000e+04	1.411500000000000000e+04	1.402100000000000000e+04	1.392700000000000000e+04	1.383700000000000000e+04	1.374800000000000000e+04
7.834662820470376585e-03	1.503649899604552614e-02	2.205216771097429085e-02	2.899521313301421307e-02	3.586581166534864862e-02	4.252591910417569815e-02	4.924061734533298484e-02	5.589635641373714298e-02	6.260792347043578343e-02	6.936258090718612490e-02	7.605639960089545515e-02	8.270793283379071492e-02	8.934372208003081572e-02	9.589216379219868414e-02	1.023005827639047322e-01	1.086944418156407105e-01	1.149709015555098329e-01	1.211368104731369161e-01	1.272967520883485915e-01	1.336112622250785753e-01	1.398613738036990906e-01	1.460803915124318231e-01	1.524459876639026323e-01	1.588090738570157867e-01	1.651189377637518607e-01	1.714716645207969570e-01	1.778821936665961057e-01	1.841898050757762306e-01	1.905770517541664211e-01	1.968781019247677622e-01	2.030994055435899615e-01	2.094265802039866897e-01	2.157318860886062173e-01	2.220596250764019786e-01	2.283233321250749404e-01	2.344498402508830293e-01	2.403829370920332054e-01	2.463671745121121248e-01	2.523040173658270824e-01	2.583541715210390666e-01	2.646003353833302763e-01	2.710213221949266948e-01	2.773728187825185154e-01	2.835816575407228424e-01	2.897008575732059055e-01	2.960567648920175987e-01	3.025240014636496055e-01	3.088702562256701034e-01	3.153985307347911826e-01	3.219125591767210692e-01
1.036837267949956842e-02	1.962596005464186527e-02	2.853745965141618601e-02	3.760419432368054815e-02	4.659018580216834488e-02	5.501506334129246945e-02	6.354699888682395492e-02	7.175260577408107410e-02	8.023656513651503119e-02	8.903823547250269699e-02	9.769349692031058241e-02	1.066055917085536181e-01	1.153897431896100667e-01	1.235402153776667539e-01	1.315471084694386228e-01	1.396246662441699149e-01	1.469876691587181650e-01	1.546760875676547464e-01	1.626146663255444436e-01	1.706389299690070638e-01	1.782553863411125983e-01	1.858916597130536030e-01	1.934747854898848096e-01	2.017367759378435599e-01	2.101155776681486731e-01	2.184954671285718741e-01	2.269880427903379627e-01	2.358254609310361516e-01	2.442340634991903570e-01	2.526211524509175410e-01	2.607406005376850522e-01	2.689025038103636245e-01	2.772823498570240464e-01	2.860127684388402702e-01	2.950975682452581794e-01	3.044463125189341701e-01	3.132229160241869481e-01	3.221596473400028526e-01	3.311850600387546417e-01	3.406096800315544515e-01	3.506660728963210127e-01	3.611952642993887519e-01	3.714357547983934693e-01	3.813676270018402925e-01	3.907548770917498304e-01	4.007738988949364756e-01	4.102227464473979235e-01	4.199295185687353937e-01	4.299682726771623109e-01	4.396346205944707264e-01
[truncated: 949 more columns]
