# Supplementary material for: Phase separation of PGL-3 driven by structured domains that oligomerize and interact with RGG motifs
Source: EMBO Rep. 2026 Mar 20;27(8):2061–87. doi: 10.1038/s44319-026-00730-7 (PMC13121748; doi:10.1038/s44319-026-00730-7)
Supplement: Supplementary file 6 — Source data Fig. 2 [file 44319_2026_730_MOESM6_ESM.zip › Figure 2/2D-E/MSD/D1-D2/24 06 09-2_4_19.csv]

7.718000000000000000e+03	7.528000000000000000e+03	7.338000000000000000e+03	7.148000000000000000e+03	6.958000000000000000e+03	6.768000000000000000e+03	6.590000000000000000e+03	6.428000000000000000e+03	6.274000000000000000e+03	6.126000000000000000e+03	5.984000000000000000e+03	5.847000000000000000e+03	5.715000000000000000e+03	5.584000000000000000e+03	5.458000000000000000e+03	5.336000000000000000e+03	5.219000000000000000e+03	5.104000000000000000e+03	4.993000000000000000e+03	4.883000000000000000e+03	4.779000000000000000e+03	4.677000000000000000e+03	4.577000000000000000e+03	4.478000000000000000e+03	4.383000000000000000e+03	4.288000000000000000e+03	4.195000000000000000e+03	4.104000000000000000e+03	4.014000000000000000e+03	3.928000000000000000e+03	3.846000000000000000e+03	3.765000000000000000e+03	3.686000000000000000e+03	3.611000000000000000e+03	3.537000000000000000e+03	3.465000000000000000e+03	3.393000000000000000e+03	3.323000000000000000e+03	3.253000000000000000e+03	3.185000000000000000e+03	3.119000000000000000e+03	3.053000000000000000e+03	2.987000000000000000e+03	2.923000000000000000e+03	2.859000000000000000e+03	2.797000000000000000e+03	2.736000000000000000e+03	2.676000000000000000e+03	2.619000000000000000e+03	2.563000000000000000e+03
4.637914011049446006e-03	9.269088511879398223e-03	1.395429550267555073e-02	1.846713267098470251e-02	2.313129842478645060e-02	2.772514530007082201e-02	3.259124618631020071e-02	3.747991890241691992e-02	4.256356155052493789e-02	4.755640548572648979e-02	5.261982202472805653e-02	5.747631015029160823e-02	6.229050518815716642e-02	6.703501437752544534e-02	7.188205233561266450e-02	7.674249672473902606e-02	8.155657553053846653e-02	8.622831905932372420e-02	9.114028342769345259e-02	9.609704470489731365e-02	1.010864750520612809e-01	1.060072527599956599e-01	1.111109320126130590e-01	1.160611232545046279e-01	1.211455313733961342e-01	1.262273116295215547e-01	1.311937412310844875e-01	1.363262961199254164e-01	1.417396917753431795e-01	1.469899371588848924e-01	1.524627246136408820e-01	1.577702700253697243e-01	1.631715611441432734e-01	1.688017617808916515e-01	1.743332299764231985e-01	1.796122501519027137e-01	1.847780359153107510e-01	1.900975143195861861e-01	1.954961685111179515e-01	2.007663427215456431e-01	2.061638658242408717e-01	2.114416061598248797e-01	2.168018951189409627e-01	2.219405208062540380e-01	2.265825902154067484e-01	2.316204579883051895e-01	2.370964314168825526e-01	2.428935094406578787e-01	2.493957144738302156e-01	2.560081636593233290e-01
4.812233272176793218e-03	9.532338300107067244e-03	1.407666631926667716e-02	1.850162900248790085e-02	2.334381179800613590e-02	2.777770926773740628e-02	3.261486915706393597e-02	3.749542053866194297e-02	4.306357213808702233e-02	4.853611948277095078e-02	5.402339364652183895e-02	5.907913719858318841e-02	6.395103282862758809e-02	6.889791965098118753e-02	7.352048498448739144e-02	7.830280445114710941e-02	8.286621773678205793e-02	8.730676420330706067e-02	9.207814762926462560e-02	9.705244673225650598e-02	1.023496621839698473e-01	1.077761794049356542e-01	1.131416888916652874e-01	1.187257098728766030e-01	1.247400578020118334e-01	1.309003009179954269e-01	1.370502521789472850e-01	1.434738857754082331e-01	1.497720751891043200e-01	1.562227633676682992e-01	1.623867441411711576e-01	1.688618106214214432e-01	1.753504686979182881e-01	1.815655944102936292e-01	1.874507390843836718e-01	1.929567369718434289e-01	1.979838676865092739e-01	2.029010455256872736e-01	2.080549129902766192e-01	2.130991691372608188e-01	2.180738083590499365e-01	2.229344215999752576e-01	2.282775543433038512e-01	2.331743359753845335e-01	2.374097803304387189e-01	2.413129512253656406e-01	2.452393637300422924e-01	2.500392064266243608e-01	2.557515289087156640e-01	2.611362308403642474e-01
[truncated: 300 more columns]
