# Supplementary material for: Phase separation of PGL-3 driven by structured domains that oligomerize and interact with RGG motifs
Source: EMBO Rep. 2026 Mar 20;27(8):2061–87. doi: 10.1038/s44319-026-00730-7 (PMC13121748; doi:10.1038/s44319-026-00730-7)
Supplement: Supplementary file 6 — Source data Fig. 2 [file 44319_2026_730_MOESM6_ESM.zip › Figure 2/2D-E/MSD/D1-D2/24 05 21-2_2_3.csv]

6.012000000000000000e+03	5.958000000000000000e+03	5.904000000000000000e+03	5.850000000000000000e+03	5.796000000000000000e+03	5.745000000000000000e+03	5.697000000000000000e+03	5.651000000000000000e+03	5.608000000000000000e+03	5.566000000000000000e+03	5.524000000000000000e+03	5.483000000000000000e+03	5.444000000000000000e+03	5.406000000000000000e+03	5.368000000000000000e+03	5.332000000000000000e+03	5.298000000000000000e+03	5.264000000000000000e+03	5.231000000000000000e+03	5.199000000000000000e+03	5.168000000000000000e+03	5.137000000000000000e+03	5.106000000000000000e+03	5.077000000000000000e+03	5.049000000000000000e+03	5.021000000000000000e+03	4.993000000000000000e+03	4.967000000000000000e+03	4.942000000000000000e+03	4.917000000000000000e+03	4.893000000000000000e+03	4.870000000000000000e+03	4.847000000000000000e+03	4.825000000000000000e+03	4.803000000000000000e+03	4.782000000000000000e+03	4.761000000000000000e+03	4.741000000000000000e+03	4.721000000000000000e+03	4.702000000000000000e+03	4.683000000000000000e+03	4.664000000000000000e+03	4.645000000000000000e+03	4.626000000000000000e+03	4.607000000000000000e+03	4.588000000000000000e+03	4.569000000000000000e+03	4.550000000000000000e+03	4.531000000000000000e+03	4.512000000000000000e+03
9.109102477095783884e-03	1.753733319047756298e-02	2.569990204381164545e-02	3.398031592724733846e-02	4.197368356113415078e-02	5.006048403580454914e-02	5.829306300042420147e-02	6.655205364199605345e-02	7.488156070417358035e-02	8.312495231091895920e-02	9.143448357371193602e-02	9.969826330358139144e-02	1.080779060298847349e-01	1.165066559352152253e-01	1.248356819748253493e-01	1.331001963850651226e-01	1.412264330622796660e-01	1.500440292810840126e-01	1.586006300885274833e-01	1.669779238217919681e-01	1.753116512246025438e-01	1.835829074078305645e-01	1.919231163234129400e-01	2.000988652551067559e-01	2.082534950668499529e-01	2.165488259517155678e-01	2.251817525010205157e-01	2.337090155794277202e-01	2.419691040773871427e-01	2.502748633001413703e-01	2.582393297901042772e-01	2.660392027050285102e-01	2.739881624112615599e-01	2.816732933358707114e-01	2.892894553906933952e-01	2.966201514513989723e-01	3.039862329769938976e-01	3.107855449870504105e-01	3.179559263423274995e-01	3.250339181292874469e-01	3.320614742017832799e-01	3.385055082664600312e-01	3.454976758522163016e-01	3.524324584477223077e-01	3.596492611212385726e-01	3.669861087881300388e-01	3.740682755581260510e-01	3.811059377157377526e-01	3.882304611667934391e-01	3.951098630696858738e-01
1.236787937505354207e-02	2.373742761638530582e-02	3.298879955802327957e-02	4.362806321163174156e-02	5.386654418747797990e-02	6.385260560958146148e-02	7.510005602073956121e-02	8.679045885287270390e-02	9.798721628478054835e-02	1.098747832184257395e-01	1.225163189846562861e-01	1.343671278895478272e-01	1.462708146673162568e-01	1.587917758652418743e-01	1.714506671019120354e-01	1.845861377530071679e-01	1.972786041341091368e-01	2.108514093674229983e-01	2.237202490490304285e-01	2.369720591575565638e-01	2.499861495354132879e-01	2.612119596639622121e-01	2.709114547360038650e-01	2.806710604996676683e-01	2.894591823261034036e-01	2.989791265809434995e-01	3.100192070853882154e-01	3.211582208036233288e-01	3.320986162755555360e-01	3.412773797168282552e-01	3.494833647158459011e-01	3.578016008805651738e-01	3.665141696861672349e-01	3.742616075762628669e-01	3.825351716879824004e-01	3.899833622781999076e-01	3.983475577120592637e-01	4.063662572801451933e-01	4.139707138400835484e-01	4.222859327709766464e-01	4.312342537652144592e-01	4.385371815232179671e-01	4.462191134991609354e-01	4.545513311742783169e-01	4.638366422576273296e-01	4.730442915719099695e-01	4.824887031414481497e-01	4.902576891497674172e-01	4.969603281101467873e-01	5.035675442413067859e-01
[truncated: 601 more columns]
