# Supplementary material for: Phase separation of PGL-3 driven by structured domains that oligomerize and interact with RGG motifs
Source: EMBO Rep. 2026 Mar 20;27(8):2061–87. doi: 10.1038/s44319-026-00730-7 (PMC13121748; doi:10.1038/s44319-026-00730-7)
Supplement: Supplementary file 6 — Source data Fig. 2 [file 44319_2026_730_MOESM6_ESM.zip › Figure 2/2D-E/MSD/D1-D2/24 06 09-2_6_21.csv]

4.637000000000000000e+03	4.511000000000000000e+03	4.385000000000000000e+03	4.259000000000000000e+03	4.133000000000000000e+03	4.007000000000000000e+03	3.893000000000000000e+03	3.784000000000000000e+03	3.678000000000000000e+03	3.576000000000000000e+03	3.478000000000000000e+03	3.386000000000000000e+03	3.301000000000000000e+03	3.221000000000000000e+03	3.145000000000000000e+03	3.073000000000000000e+03	3.002000000000000000e+03	2.933000000000000000e+03	2.866000000000000000e+03	2.803000000000000000e+03	2.743000000000000000e+03	2.684000000000000000e+03	2.626000000000000000e+03	2.568000000000000000e+03	2.511000000000000000e+03	2.455000000000000000e+03	2.399000000000000000e+03	2.345000000000000000e+03	2.293000000000000000e+03	2.244000000000000000e+03	2.196000000000000000e+03	2.148000000000000000e+03	2.101000000000000000e+03	2.055000000000000000e+03	2.011000000000000000e+03	1.967000000000000000e+03	1.923000000000000000e+03	1.879000000000000000e+03	1.835000000000000000e+03	1.792000000000000000e+03	1.751000000000000000e+03	1.712000000000000000e+03	1.673000000000000000e+03	1.635000000000000000e+03	1.599000000000000000e+03	1.565000000000000000e+03	1.534000000000000000e+03	1.503000000000000000e+03	1.473000000000000000e+03	1.445000000000000000e+03
7.140573696577253229e-03	1.396527375578892650e-02	2.070291112030563790e-02	2.729723911405916581e-02	3.386247252003565106e-02	4.009173271815622691e-02	4.669158537945843068e-02	5.338268334205174132e-02	6.019617586235445628e-02	6.714651826669246204e-02	7.455757048295268141e-02	8.187939072900204951e-02	8.958882460133768544e-02	9.716843829199171834e-02	1.047673979254624271e-01	1.125767615262440458e-01	1.204098833815225450e-01	1.274186683655751384e-01	1.351245413825065689e-01	1.430738752202694031e-01	1.517453580265447077e-01	1.606813657850287291e-01	1.695735254965868299e-01	1.781290252334369606e-01	1.870331971070539334e-01	1.956809262002783545e-01	2.039311675023809667e-01	2.124364848973865627e-01	2.211622703040841686e-01	2.300659633539329230e-01	2.388392332853984668e-01	2.477170926428711728e-01	2.558327448448388663e-01	2.631866287817707373e-01	2.708442118846198232e-01	2.779475658519698356e-01	2.853337803009374229e-01	2.922045491722171651e-01	2.988544250566070870e-01	3.051468964765354230e-01	3.112909106627779754e-01	3.171864249726768503e-01	3.222778333995179878e-01	3.268979322638161378e-01	3.317436466743347023e-01	3.364651839537551314e-01	3.413827148367232778e-01	3.462311055808363069e-01	3.499001069654585350e-01	3.527468878387152174e-01
8.505054018661462739e-03	1.706731389581808700e-02	2.481097849179528941e-02	3.253393048225471096e-02	3.974041666018370694e-02	4.668376817306425092e-02	5.489679129792898044e-02	6.371781054331020211e-02	7.178452334274561253e-02	8.186138358410539884e-02	9.251338021871623185e-02	1.031615971995705761e-01	1.141471348193420082e-01	1.255713561897733865e-01	1.345862484651828839e-01	1.444662435973244896e-01	1.549169858073292660e-01	1.635275158298120646e-01	1.741477258483739576e-01	1.858545197750885447e-01	1.998190907268065364e-01	2.138955704147254555e-01	2.287286346087362698e-01	2.418343587070895251e-01	2.525907899105369614e-01	2.626829882007113426e-01	2.701303915458027616e-01	2.772179426670429159e-01	2.861128654503213298e-01	2.969820014031066546e-01	3.071797365164149474e-01	3.170524700266986184e-01	3.243247851098681189e-01	3.303441011254318327e-01	3.352498422940476397e-01	3.390191786993080325e-01	3.435695961553138500e-01	3.481443741428525973e-01	3.523799722461438133e-01	3.557533748283108199e-01	3.564822017446414026e-01	3.555441478482068707e-01	3.573792112792948394e-01	3.581256067233558049e-01	3.617994244524124214e-01	3.663252716809439757e-01	3.700283982607947553e-01	3.727165056261975140e-01	3.724055841938742617e-01	3.709893278362780822e-01
[truncated: 159 more columns]
