# Supplementary material for: Phase separation of PGL-3 driven by structured domains that oligomerize and interact with RGG motifs
Source: EMBO Rep. 2026 Mar 20;27(8):2061–87. doi: 10.1038/s44319-026-00730-7 (PMC13121748; doi:10.1038/s44319-026-00730-7)
Supplement: Supplementary file 6 — Source data Fig. 2 [file 44319_2026_730_MOESM6_ESM.zip › Figure 2/2D-E/MSD/D1-D2/24 05 21-1_1_0.csv]

9.109000000000000000e+03	9.019000000000000000e+03	8.929000000000000000e+03	8.839000000000000000e+03	8.749000000000000000e+03	8.663000000000000000e+03	8.581000000000000000e+03	8.506000000000000000e+03	8.435000000000000000e+03	8.367000000000000000e+03	8.300000000000000000e+03	8.235000000000000000e+03	8.170000000000000000e+03	8.109000000000000000e+03	8.051000000000000000e+03	7.997000000000000000e+03	7.943000000000000000e+03	7.891000000000000000e+03	7.839000000000000000e+03	7.788000000000000000e+03	7.738000000000000000e+03	7.689000000000000000e+03	7.641000000000000000e+03	7.593000000000000000e+03	7.545000000000000000e+03	7.497000000000000000e+03	7.449000000000000000e+03	7.402000000000000000e+03	7.356000000000000000e+03	7.310000000000000000e+03	7.264000000000000000e+03	7.218000000000000000e+03	7.173000000000000000e+03	7.128000000000000000e+03	7.083000000000000000e+03	7.039000000000000000e+03	6.995000000000000000e+03	6.952000000000000000e+03	6.911000000000000000e+03	6.873000000000000000e+03	6.835000000000000000e+03	6.798000000000000000e+03	6.762000000000000000e+03	6.727000000000000000e+03	6.693000000000000000e+03	6.659000000000000000e+03	6.625000000000000000e+03	6.591000000000000000e+03	6.557000000000000000e+03	6.523000000000000000e+03
1.584089265576585012e-02	3.030476040773978988e-02	4.391547152524440112e-02	5.695417966862671016e-02	6.968892384829153408e-02	8.222199564634199986e-02	9.453629678645154855e-02	1.063969121901360004e-01	1.183937571124515920e-01	1.302599101489000932e-01	1.418135929566174680e-01	1.535192719148184004e-01	1.654594794224848175e-01	1.767496234316532078e-01	1.884125947138249324e-01	1.995517017547457361e-01	2.106666628626930049e-01	2.214593127219802726e-01	2.325415649790990857e-01	2.441050125779437585e-01	2.556908925034223623e-01	2.672040432955801736e-01	2.784035454769692719e-01	2.890684023897716060e-01	3.004457151359015143e-01	3.115767371412009878e-01	3.224353389557810812e-01	3.327192393841977291e-01	3.430512189795728029e-01	3.539720247910086992e-01	3.647459170060290412e-01	3.752947508343383864e-01	3.854276570303084570e-01	3.959121341193838628e-01	4.066803213584787025e-01	4.170846566648920839e-01	4.268811251889149117e-01	4.363912553897031921e-01	4.463564114248529391e-01	4.559739638821933561e-01	4.654574898710479580e-01	4.749889449928894614e-01	4.851440391968903088e-01	4.956157626653578951e-01	5.058464611053440363e-01	5.158281695720497995e-01	5.265019131747240566e-01	5.368681929315910484e-01	5.471580880859325813e-01	5.573634901609946235e-01
2.063981755037820609e-02	3.914638288676734051e-02	5.663585439174226299e-02	7.228983445948684861e-02	8.840896761714021890e-02	1.043028458031312333e-01	1.181102130560191255e-01	1.319699002835973412e-01	1.444617176601270536e-01	1.562437310588187800e-01	1.684424638910798078e-01	1.813698607011333952e-01	1.944071077863725461e-01	2.054880009928895523e-01	2.184386334002217378e-01	2.298290413921837971e-01	2.413219880066443113e-01	2.521458901429819988e-01	2.632217020675429175e-01	2.762210407958309299e-01	2.887000504931215850e-01	3.023146635180952169e-01	3.165276561060760829e-01	3.300625340539928843e-01	3.438138748044632931e-01	3.573222028608653567e-01	3.708538081055731128e-01	3.840787636176398179e-01	3.969166161763648115e-01	4.105313770666759732e-01	4.246753874333131784e-01	4.389437942875589194e-01	4.513174323936468002e-01	4.648966948703343594e-01	4.788077925716144878e-01	4.925485911406820572e-01	5.050110737026385355e-01	5.176201115766342342e-01	5.302052799377895420e-01	5.427351659287489305e-01	5.543611694367189813e-01	5.652764453822641810e-01	5.774862295973424153e-01	5.908342192214827149e-01	6.025530026663183936e-01	6.142616043046172924e-01	6.285732354616303530e-01	6.407515074915275388e-01	6.527455433997374490e-01	6.653913029284838077e-01
[truncated: 760 more columns]
