# Supplementary material for: Phase separation of PGL-3 driven by structured domains that oligomerize and interact with RGG motifs
Source: EMBO Rep. 2026 Mar 20;27(8):2061–87. doi: 10.1038/s44319-026-00730-7 (PMC13121748; doi:10.1038/s44319-026-00730-7)
Supplement: Supplementary file 6 — Source data Fig. 2 [file 44319_2026_730_MOESM6_ESM.zip › Figure 2/2D-E/MSD/D1-D2/24 06 09-2_1_16.csv]

9.730000000000000000e+02	9.480000000000000000e+02	9.230000000000000000e+02	8.980000000000000000e+02	8.730000000000000000e+02	8.480000000000000000e+02	8.250000000000000000e+02	8.040000000000000000e+02	7.830000000000000000e+02	7.630000000000000000e+02	7.450000000000000000e+02	7.290000000000000000e+02	7.130000000000000000e+02	6.980000000000000000e+02	6.840000000000000000e+02	6.700000000000000000e+02	6.570000000000000000e+02	6.450000000000000000e+02	6.330000000000000000e+02	6.220000000000000000e+02	6.120000000000000000e+02	6.030000000000000000e+02	5.940000000000000000e+02	5.850000000000000000e+02	5.760000000000000000e+02	5.670000000000000000e+02	5.580000000000000000e+02	5.490000000000000000e+02	5.400000000000000000e+02	5.310000000000000000e+02	5.220000000000000000e+02	5.130000000000000000e+02	5.040000000000000000e+02	4.950000000000000000e+02	4.860000000000000000e+02	4.770000000000000000e+02	4.680000000000000000e+02	4.590000000000000000e+02	4.510000000000000000e+02	4.430000000000000000e+02	4.360000000000000000e+02	4.290000000000000000e+02	4.220000000000000000e+02	4.150000000000000000e+02	4.080000000000000000e+02	4.010000000000000000e+02	3.950000000000000000e+02	3.890000000000000000e+02	3.830000000000000000e+02	3.770000000000000000e+02
3.218238150156680494e-03	5.981864341669683796e-03	8.615509481752856719e-03	1.124284482418325300e-02	1.360458933288393249e-02	1.618027801800139831e-02	1.865178607084123918e-02	2.085951020558940092e-02	2.286395670181265091e-02	2.489518384214332511e-02	2.705313467226986776e-02	2.931298216201514567e-02	3.176193785404000935e-02	3.400784128172860271e-02	3.601351697631701571e-02	3.786421900049685707e-02	3.964531075196683213e-02	4.125938766401917451e-02	4.273279727621875218e-02	4.420028496348680364e-02	4.568453389757735211e-02	4.726238695335597401e-02	4.909631263022518760e-02	5.121947110529926489e-02	5.320806858850526955e-02	5.540525938352514057e-02	5.744504086469215398e-02	5.939061462189360735e-02	6.157751528817635711e-02	6.377132454252797122e-02	6.621836911004864989e-02	6.850614745141425654e-02	7.111337786938189132e-02	7.392833826137817921e-02	7.671788718521924122e-02	7.934996250149004005e-02	8.206821630929518607e-02	8.497934367044990278e-02	8.762405850688523290e-02	8.961955491116381511e-02	9.132062849205542510e-02	9.313771584695616779e-02	9.504758834670787304e-02	9.649950962196619797e-02	9.796866089533508293e-02	9.972646050740821555e-02	1.013686139592200608e-01	1.030089707488665296e-01	1.042481662710249557e-01	1.054079838293977833e-01
3.558638134997671280e-03	6.213636726022280302e-03	8.880489553057566848e-03	1.230879735402396272e-02	1.560712856288946557e-02	1.919107666951681487e-02	2.218224301404696577e-02	2.477709482007596845e-02	2.639248111892331453e-02	2.769959560137560950e-02	2.948632483834888462e-02	3.070856409436986678e-02	3.208331822755763202e-02	3.295421673224851328e-02	3.503858401694535246e-02	3.629425688688899670e-02	3.722879320549197374e-02	3.861627312124709527e-02	3.995256397197731457e-02	4.156542888080611703e-02	4.288145629705366474e-02	4.443070094677913084e-02	4.586143165506455233e-02	4.776927888383587090e-02	4.971336450249259215e-02	5.119634236511645675e-02	5.270559619732403250e-02	5.447064396234205935e-02	5.631778974654554071e-02	5.842054081448132957e-02	6.096141379614838235e-02	6.299800612941529321e-02	6.458690402859050550e-02	6.689772128847164268e-02	6.903534254382379109e-02	7.209421840868886211e-02	7.560097405939676662e-02	7.945615944892657490e-02	8.292007635153654521e-02	8.555844285495825541e-02	8.724640775395657577e-02	8.945105802037306431e-02	9.201085383085644276e-02	9.318443974214049574e-02	9.426270604123306029e-02	9.652923829094768593e-02	9.880392580816697856e-02	1.015275250453791522e-01	1.033092681046130362e-01	1.047522823435476230e-01
[truncated: 109 more columns]
