# Supplementary material for: Phase separation of PGL-3 driven by structured domains that oligomerize and interact with RGG motifs
Source: EMBO Rep. 2026 Mar 20;27(8):2061–87. doi: 10.1038/s44319-026-00730-7 (PMC13121748; doi:10.1038/s44319-026-00730-7)
Supplement: Supplementary file 6 — Source data Fig. 2 [file 44319_2026_730_MOESM6_ESM.zip › Figure 2/2D-E/MSD/D1-D2/24 06 08-1_1_7.csv]

1.183300000000000000e+04	1.170600000000000000e+04	1.157900000000000000e+04	1.145200000000000000e+04	1.132500000000000000e+04	1.119800000000000000e+04	1.108200000000000000e+04	1.097000000000000000e+04	1.086300000000000000e+04	1.076100000000000000e+04	1.066300000000000000e+04	1.056700000000000000e+04	1.047200000000000000e+04	1.037900000000000000e+04	1.028700000000000000e+04	1.019700000000000000e+04	1.011000000000000000e+04	1.002900000000000000e+04	9.951000000000000000e+03	9.873000000000000000e+03	9.797000000000000000e+03	9.724000000000000000e+03	9.652000000000000000e+03	9.582000000000000000e+03	9.515000000000000000e+03	9.448000000000000000e+03	9.381000000000000000e+03	9.314000000000000000e+03	9.247000000000000000e+03	9.182000000000000000e+03	9.117000000000000000e+03	9.052000000000000000e+03	8.988000000000000000e+03	8.925000000000000000e+03	8.864000000000000000e+03	8.804000000000000000e+03	8.744000000000000000e+03	8.685000000000000000e+03	8.626000000000000000e+03	8.567000000000000000e+03	8.508000000000000000e+03	8.449000000000000000e+03	8.391000000000000000e+03	8.333000000000000000e+03	8.276000000000000000e+03	8.219000000000000000e+03	8.162000000000000000e+03	8.105000000000000000e+03	8.048000000000000000e+03	7.991000000000000000e+03
8.974248196660922564e-03	1.716651954518573844e-02	2.513557380954441894e-02	3.301488168721977701e-02	4.094736886878325155e-02	4.874117856160664619e-02	5.664443999148634917e-02	6.443845626157318485e-02	7.210723852073749884e-02	8.007931616620365955e-02	8.802354598494310789e-02	9.602148566732349177e-02	1.041097223186285003e-01	1.123123546262849021e-01	1.204383505763890194e-01	1.282275697141654625e-01	1.360404087846824595e-01	1.436053375898276308e-01	1.514546626898846393e-01	1.591903815170366554e-01	1.671530467937024644e-01	1.748517122391309575e-01	1.826499473153345710e-01	1.903514326240938748e-01	1.981995406486033451e-01	2.057536481997190303e-01	2.134442089601223669e-01	2.211148534665238474e-01	2.286700197135838053e-01	2.361726137405170123e-01	2.439989253564432137e-01	2.516165929601687501e-01	2.594565324620428659e-01	2.672975840007891790e-01	2.751102382717210415e-01	2.827080471368560444e-01	2.902873351813566316e-01	2.977307202928499152e-01	3.049352566480344473e-01	3.122922504127794707e-01	3.192356229358276343e-01	3.260818346016607361e-01	3.332274864842227347e-01	3.402752025210831199e-01	3.473024581450542825e-01	3.543659411741962306e-01	3.614334982167354826e-01	3.686836113386227076e-01	3.758511944597413001e-01	3.828457441361069469e-01
1.134059146753564444e-02	2.108907246771078367e-02	3.072955285100087766e-02	3.977498645395850796e-02	4.835756821541641742e-02	5.723405593936299607e-02	6.648608226559128698e-02	7.563953956591761008e-02	8.444179174459527648e-02	9.378801386488880287e-02	1.027289186538999227e-01	1.115143468630075685e-01	1.206364821349110578e-01	1.306060220287918461e-01	1.404681305102712108e-01	1.499904364244672716e-01	1.595664120129408337e-01	1.688987052351473839e-01	1.783524428628243952e-01	1.875016757378926147e-01	1.970234119827593555e-01	2.059438555749424637e-01	2.132876489655342600e-01	2.206889014282274186e-01	2.287798816016400338e-01	2.366788899931182300e-01	2.453266395627619334e-01	2.539279130936318851e-01	2.623042490104011693e-01	2.713844361412974249e-01	2.815173119023188231e-01	2.916570641663747132e-01	3.013648556679746071e-01	3.107673980930893420e-01	3.202116589396846180e-01	3.287764434306646999e-01	3.371161618094623558e-01	3.452767161257454531e-01	3.527528553635558839e-01	3.599514821216146521e-01	3.673154882115081121e-01	3.746461966816690414e-01	3.823587294731244923e-01	3.897029713254958616e-01	3.974889292284486397e-01	4.058668989599201748e-01	4.139471391792288180e-01	4.227269004187893531e-01	4.311062556766987464e-01	4.392220678789244825e-01
[truncated: 449 more columns]
