# Supplementary material for: Phase separation of PGL-3 driven by structured domains that oligomerize and interact with RGG motifs
Source: EMBO Rep. 2026 Mar 20;27(8):2061–87. doi: 10.1038/s44319-026-00730-7 (PMC13121748; doi:10.1038/s44319-026-00730-7)
Supplement: Supplementary file 6 — Source data Fig. 2 [file 44319_2026_730_MOESM6_ESM.zip › Figure 2/2D-E/MSD/D1-D2/24 06 09-1_2_12.csv]

1.331000000000000000e+03	1.290000000000000000e+03	1.249000000000000000e+03	1.208000000000000000e+03	1.167000000000000000e+03	1.126000000000000000e+03	1.087000000000000000e+03	1.050000000000000000e+03	1.014000000000000000e+03	9.810000000000000000e+02	9.500000000000000000e+02	9.210000000000000000e+02	8.950000000000000000e+02	8.720000000000000000e+02	8.490000000000000000e+02	8.260000000000000000e+02	8.040000000000000000e+02	7.830000000000000000e+02	7.620000000000000000e+02	7.420000000000000000e+02	7.220000000000000000e+02	7.030000000000000000e+02	6.850000000000000000e+02	6.670000000000000000e+02	6.510000000000000000e+02	6.360000000000000000e+02	6.210000000000000000e+02	6.060000000000000000e+02	5.910000000000000000e+02	5.770000000000000000e+02	5.630000000000000000e+02	5.500000000000000000e+02	5.380000000000000000e+02	5.260000000000000000e+02	5.140000000000000000e+02	5.020000000000000000e+02	4.900000000000000000e+02	4.780000000000000000e+02	4.670000000000000000e+02	4.560000000000000000e+02	4.450000000000000000e+02	4.340000000000000000e+02	4.230000000000000000e+02	4.120000000000000000e+02	4.010000000000000000e+02	3.900000000000000000e+02	3.790000000000000000e+02	3.680000000000000000e+02	3.580000000000000000e+02	3.490000000000000000e+02
5.178171246955412359e-03	9.938228299359022286e-03	1.441943491822484866e-02	1.898794663674888486e-02	2.340191221209030753e-02	2.779657429479506434e-02	3.190875500858474795e-02	3.594380819616196238e-02	3.945974362791671713e-02	4.281393294051361736e-02	4.653056686574937040e-02	5.043416873096519953e-02	5.417066503745352618e-02	5.815059700980408641e-02	6.181549485469028937e-02	6.581389428757615512e-02	6.923971025296379866e-02	7.268991852315079272e-02	7.568370874987991048e-02	7.895436357558115181e-02	8.321618857532821212e-02	8.698741827180141162e-02	9.054385241015171226e-02	9.330053216067639432e-02	9.623227491404524880e-02	9.885327760279484510e-02	1.018828614596525295e-01	1.047051785610108449e-01	1.068563583580703358e-01	1.082877258992248348e-01	1.091608550883882978e-01	1.099289778850412597e-01	1.113915402581169833e-01	1.118980784962126246e-01	1.129039057401709928e-01	1.146899320249455817e-01	1.172034773315397821e-01	1.199396628899680878e-01	1.239868920545803693e-01	1.280203283340068943e-01	1.324831731893468256e-01	1.367231165895039513e-01	1.410785542217249389e-01	1.454246969673875234e-01	1.502301698662173446e-01	1.559026789787182066e-01	1.605886017808442479e-01	1.654564542095830482e-01	1.703579705632585484e-01	1.751469263132803822e-01
5.271670273561021927e-03	9.779817881627536277e-03	1.422766530139403171e-02	1.937487826519571424e-02	2.368860689045551582e-02	2.778329798509873022e-02	3.201772387300508976e-02	3.680927897075084859e-02	4.032738111056530933e-02	4.366639771944515191e-02	4.781699974732477043e-02	5.213400381885175544e-02	5.630451506994203770e-02	6.067332953219484182e-02	6.405799664680043859e-02	6.785377276775027278e-02	7.136370795566192304e-02	7.438673325190370278e-02	7.816638081977525521e-02	8.218623865347945978e-02	8.710002804828939627e-02	9.184510472002506420e-02	9.603858032016739099e-02	9.983328751423503622e-02	1.026357849723231463e-01	1.046419215275430359e-01	1.077190000221615457e-01	1.096399439114007224e-01	1.102476658526590353e-01	1.101434018688540739e-01	1.076252455821098686e-01	1.052900894791794911e-01	1.030711647338215242e-01	9.927143177296458842e-02	9.731925197733651278e-02	9.735003782878755285e-02	9.822978880111059297e-02	1.013975833306590413e-01	1.054518885623213914e-01	1.102892958351876507e-01	1.145446663420393585e-01	1.180811741091337824e-01	1.216674211940016181e-01	1.247671295229995786e-01	1.301782500586100288e-01	1.351632851233626198e-01	1.383251973074778596e-01	1.428505568163690731e-01	1.477680751828547301e-01	1.518489365142214886e-01
[truncated: 115 more columns]
