# Supplementary material for: Phase separation of PGL-3 driven by structured domains that oligomerize and interact with RGG motifs
Source: EMBO Rep. 2026 Mar 20;27(8):2061–87. doi: 10.1038/s44319-026-00730-7 (PMC13121748; doi:10.1038/s44319-026-00730-7)
Supplement: Supplementary file 6 — Source data Fig. 2 [file 44319_2026_730_MOESM6_ESM.zip › Figure 2/2D-E/MSD/D1-D2/24 05 21-2_1_2.csv]

1.827600000000000000e+04	1.805700000000000000e+04	1.783800000000000000e+04	1.761900000000000000e+04	1.740000000000000000e+04	1.719400000000000000e+04	1.699900000000000000e+04	1.681600000000000000e+04	1.663900000000000000e+04	1.646700000000000000e+04	1.630100000000000000e+04	1.614100000000000000e+04	1.598800000000000000e+04	1.583900000000000000e+04	1.569300000000000000e+04	1.555100000000000000e+04	1.541300000000000000e+04	1.527800000000000000e+04	1.514900000000000000e+04	1.502100000000000000e+04	1.489700000000000000e+04	1.477500000000000000e+04	1.465500000000000000e+04	1.453700000000000000e+04	1.442400000000000000e+04	1.431200000000000000e+04	1.420200000000000000e+04	1.409200000000000000e+04	1.398400000000000000e+04	1.387800000000000000e+04	1.377400000000000000e+04	1.367100000000000000e+04	1.357200000000000000e+04	1.347300000000000000e+04	1.338000000000000000e+04	1.329200000000000000e+04	1.320500000000000000e+04	1.311900000000000000e+04	1.303400000000000000e+04	1.294900000000000000e+04	1.286600000000000000e+04	1.278300000000000000e+04	1.270400000000000000e+04	1.262500000000000000e+04	1.254800000000000000e+04	1.247200000000000000e+04	1.239600000000000000e+04	1.232100000000000000e+04	1.224600000000000000e+04	1.217300000000000000e+04
1.204752807094681619e-02	2.283975188477948073e-02	3.367222272248359544e-02	4.425654984502835204e-02	5.484009036726027186e-02	6.504663594972745488e-02	7.505118193547975769e-02	8.508971645123492022e-02	9.514747696404914079e-02	1.048616240133935090e-01	1.145726235408625615e-01	1.240893171470702772e-01	1.333614929155290951e-01	1.426061198246130202e-01	1.515049838134209792e-01	1.599870897515721369e-01	1.682329825729469985e-01	1.766196521251983120e-01	1.851121849356897053e-01	1.936042502829822265e-01	2.022574920489876860e-01	2.106910529135689603e-01	2.192047589967435761e-01	2.275776267241476913e-01	2.360725867139854273e-01	2.447090376291500557e-01	2.531079764623752615e-01	2.610824766914854878e-01	2.692795126691718832e-01	2.773380286645950044e-01	2.852835471718676574e-01	2.931606590987922423e-01	3.010614647263512578e-01	3.088617937320932150e-01	3.171006254074317798e-01	3.258634720421196840e-01	3.345568402825011556e-01	3.435014649104520257e-01	3.524581814473134456e-01	3.615211552583524335e-01	3.704691661162919369e-01	3.793333591811976491e-01	3.880838631295912555e-01	3.967166378850762731e-01	4.052352059852005195e-01	4.136805999088786767e-01	4.223327659626733843e-01	4.311426391293623483e-01	4.398787116785575768e-01	4.484073827878645169e-01
1.753876813764463499e-02	3.308255195683059563e-02	4.882837070425241621e-02	6.522780714535404700e-02	8.164764152847486800e-02	9.616765259294693391e-02	1.102338056701368252e-01	1.252216914844635487e-01	1.406924915921128061e-01	1.546437767923262707e-01	1.686949368102418356e-01	1.827090759869081371e-01	1.965535504135602352e-01	2.113573281840226969e-01	2.247381377106609512e-01	2.385482839346049211e-01	2.512141135450856044e-01	2.636754899329766255e-01	2.759186450283837022e-01	2.879585111610062365e-01	3.003475488505666369e-01	3.120813547893999673e-01	3.246815011672208318e-01	3.364224512099718845e-01	3.488093856915331359e-01	3.606231983849076395e-01	3.720742770009808353e-01	3.821650138012698261e-01	3.916451380263055171e-01	4.003994405592457562e-01	4.106439633409511569e-01	4.206292996228177539e-01	4.294416744533945951e-01	4.377214890428743899e-01	4.466429866977242868e-01	4.573280900216814548e-01	4.674879032357837638e-01	4.794129154245396762e-01	4.899119875748860209e-01	5.006002963808222628e-01	5.106183914280145730e-01	5.211451593720759501e-01	5.300759721653451884e-01	5.381636227678329165e-01	5.476833644318401806e-01	5.569317064342168555e-01	5.671322966257913434e-01	5.777249103677869480e-01	5.889349261969376581e-01	5.999031893016085748e-01
[truncated: 842 more columns]
