# Supplementary material for: Phase separation of PGL-3 driven by structured domains that oligomerize and interact with RGG motifs
Source: EMBO Rep. 2026 Mar 20;27(8):2061–87. doi: 10.1038/s44319-026-00730-7 (PMC13121748; doi:10.1038/s44319-026-00730-7)
Supplement: Supplementary file 6 — Source data Fig. 2 [file 44319_2026_730_MOESM6_ESM.zip › Figure 2/2D-E/MSD/D1-D2/24 05 21-1_2_1.csv]

1.418900000000000000e+04	1.395400000000000000e+04	1.372400000000000000e+04	1.349500000000000000e+04	1.326800000000000000e+04	1.305800000000000000e+04	1.286300000000000000e+04	1.268000000000000000e+04	1.250200000000000000e+04	1.232800000000000000e+04	1.216100000000000000e+04	1.200100000000000000e+04	1.184700000000000000e+04	1.169700000000000000e+04	1.155400000000000000e+04	1.141500000000000000e+04	1.127700000000000000e+04	1.114100000000000000e+04	1.101300000000000000e+04	1.088800000000000000e+04	1.076700000000000000e+04	1.064700000000000000e+04	1.052800000000000000e+04	1.040900000000000000e+04	1.029100000000000000e+04	1.017400000000000000e+04	1.006000000000000000e+04	9.947000000000000000e+03	9.835000000000000000e+03	9.725000000000000000e+03	9.619000000000000000e+03	9.515000000000000000e+03	9.412000000000000000e+03	9.309000000000000000e+03	9.207000000000000000e+03	9.108000000000000000e+03	9.010000000000000000e+03	8.912000000000000000e+03	8.817000000000000000e+03	8.724000000000000000e+03	8.632000000000000000e+03	8.541000000000000000e+03	8.450000000000000000e+03	8.360000000000000000e+03	8.272000000000000000e+03	8.187000000000000000e+03	8.103000000000000000e+03	8.019000000000000000e+03	7.935000000000000000e+03	7.853000000000000000e+03
1.654726802770457514e-02	3.154172871328105032e-02	4.665551319947049136e-02	6.164060346574951055e-02	7.636582950653929280e-02	9.088504136508863962e-02	1.053848395797483822e-01	1.203087280349587895e-01	1.347663470408238806e-01	1.492541779407384195e-01	1.639294419786464507e-01	1.788674241031300849e-01	1.939571403422562512e-01	2.089657726011149574e-01	2.240398035468633142e-01	2.387944375515588524e-01	2.538295338691214376e-01	2.688238430485109243e-01	2.836182579427493078e-01	2.986825206880411310e-01	3.140420615206904742e-01	3.298504898020485632e-01	3.460666453955105193e-01	3.620032156318352956e-01	3.777355074808367297e-01	3.939424199358965706e-01	4.097447271608271047e-01	4.255140166625887010e-01	4.416065150367777248e-01	4.575080870170963876e-01	4.731175978328568399e-01	4.889307311900639719e-01	5.051286945531637818e-01	5.210610947382836589e-01	5.369383346592589978e-01	5.526566086158781754e-01	5.690062779230389278e-01	5.859629849145722158e-01	6.032002546105863505e-01	6.202381156225487135e-01	6.371297748422191098e-01	6.542247883377065865e-01	6.717302871471537706e-01	6.893896265957537572e-01	7.072631783248487514e-01	7.255696052606005475e-01	7.437309104437406226e-01	7.617527825626869697e-01	7.799067530894454592e-01	7.979916578118969595e-01
2.116253302757837435e-02	4.026482951179945896e-02	5.951980775136025276e-02	7.751524597464756750e-02	9.506781918205545190e-02	1.114442890736615649e-01	1.296581712995925062e-01	1.475881422458833192e-01	1.634990302715168264e-01	1.788405247605663051e-01	1.956274019438762612e-01	2.135120894816334713e-01	2.325702959039497308e-01	2.514663495940863136e-01	2.705411673793712835e-01	2.908865126246124033e-01	3.117221142049798610e-01	3.310903237378460262e-01	3.504579583378760188e-01	3.711106534062075246e-01	3.916163981535589200e-01	4.127896785368713184e-01	4.356017184997714176e-01	4.566114519123333215e-01	4.765091431728020188e-01	4.973533295410657584e-01	5.165080723032738907e-01	5.347835690257790597e-01	5.529370856073930751e-01	5.726086497201461345e-01	5.923738571978235390e-01	6.147653027047110808e-01	6.383141455794415497e-01	6.604604894121817171e-01	6.812223737421233549e-01	7.017218178482482749e-01	7.228478109800968721e-01	7.452228599971840728e-01	7.667847314828722949e-01	7.891012599761866309e-01	8.119129041317206807e-01	8.340683823449909218e-01	8.563298767859974792e-01	8.796606179123013236e-01	9.026174857560818054e-01	9.263947247951621611e-01	9.502299749040488130e-01	9.737631125334607063e-01	9.960801528408751437e-01	1.019035613602587542e+00
[truncated: 508 more columns]
