# Supplementary material for: Phase separation of PGL-3 driven by structured domains that oligomerize and interact with RGG motifs
Source: EMBO Rep. 2026 Mar 20;27(8):2061–87. doi: 10.1038/s44319-026-00730-7 (PMC13121748; doi:10.1038/s44319-026-00730-7)
Supplement: Supplementary file 6 — Source data Fig. 2 [file 44319_2026_730_MOESM6_ESM.zip › Figure 2/2D-E/MSD/D1-D2/24 06 09-1_4_14.csv]

1.380000000000000000e+03	1.334000000000000000e+03	1.288000000000000000e+03	1.242000000000000000e+03	1.196000000000000000e+03	1.150000000000000000e+03	1.108000000000000000e+03	1.069000000000000000e+03	1.037000000000000000e+03	1.005000000000000000e+03	9.730000000000000000e+02	9.420000000000000000e+02	9.110000000000000000e+02	8.830000000000000000e+02	8.570000000000000000e+02	8.330000000000000000e+02	8.100000000000000000e+02	7.900000000000000000e+02	7.710000000000000000e+02	7.540000000000000000e+02	7.370000000000000000e+02	7.200000000000000000e+02	7.050000000000000000e+02	6.900000000000000000e+02	6.780000000000000000e+02	6.660000000000000000e+02	6.540000000000000000e+02	6.430000000000000000e+02	6.330000000000000000e+02	6.230000000000000000e+02	6.130000000000000000e+02	6.030000000000000000e+02	5.930000000000000000e+02	5.830000000000000000e+02	5.730000000000000000e+02	5.630000000000000000e+02	5.530000000000000000e+02	5.430000000000000000e+02	5.330000000000000000e+02	5.230000000000000000e+02	5.130000000000000000e+02	5.030000000000000000e+02	4.930000000000000000e+02	4.840000000000000000e+02	4.750000000000000000e+02	4.660000000000000000e+02	4.570000000000000000e+02	4.480000000000000000e+02	4.400000000000000000e+02	4.320000000000000000e+02
5.798879420597873209e-03	1.132634188379847383e-02	1.696144396642193172e-02	2.268139521925725474e-02	2.839885262089957008e-02	3.418579803928338545e-02	3.998562378876208134e-02	4.547255130983591381e-02	5.068733536031004572e-02	5.552083547718578149e-02	5.975525355550716233e-02	6.387509674290378636e-02	6.800014651894223383e-02	7.204988501284036173e-02	7.644297036227232223e-02	8.080769660308362301e-02	8.475534637096779345e-02	8.882564614953208926e-02	9.292858193984074311e-02	9.762313963403254635e-02	1.025693903175932398e-01	1.076993064771082781e-01	1.142217698574935214e-01	1.195580099058760476e-01	1.250323364722133734e-01	1.299809906000157778e-01	1.348397680846730173e-01	1.397229876308838936e-01	1.444815014195121317e-01	1.485963922113368030e-01	1.527434698548772729e-01	1.564345288398533429e-01	1.606962678333035133e-01	1.645671846646656333e-01	1.687266564435699334e-01	1.728573655076284243e-01	1.770173139578938570e-01	1.804872165141379048e-01	1.851169357670197635e-01	1.893737906474503574e-01	1.932577833177294702e-01	1.980054374037241716e-01	2.019477099293977285e-01	2.067768368981229288e-01	2.118192954843507170e-01	2.167663890007818228e-01	2.218060305047072911e-01	2.263397207397087885e-01	2.311187140964029718e-01	2.361480827725204734e-01
6.272740180587228070e-03	1.195542421761167269e-02	1.744717925971436823e-02	2.309812781345588553e-02	2.883100364153329612e-02	3.518772568566592984e-02	4.038178763840168106e-02	4.477344730653431276e-02	4.851164389238792063e-02	5.185141741554359640e-02	5.514841426986280548e-02	5.851017081006290588e-02	6.134593398798753039e-02	6.577255788276067938e-02	7.014707398629384250e-02	7.336609290422110852e-02	7.585180778368363907e-02	7.953291516843581654e-02	8.282460508187769466e-02	8.743722853815964757e-02	9.268011001114183356e-02	9.865117922135367701e-02	1.053803860130693854e-01	1.100837572268202474e-01	1.145388427860010161e-01	1.191838854933447434e-01	1.215059164751672999e-01	1.234766990215133281e-01	1.250704061513653320e-01	1.257789568654567036e-01	1.273270172206703021e-01	1.280961309862186648e-01	1.294456388699699867e-01	1.307507035475216906e-01	1.333579326274397236e-01	1.366901424014846100e-01	1.401588324670399732e-01	1.431187980040495578e-01	1.474225956976048801e-01	1.505302952001155159e-01	1.543547098490677949e-01	1.588214176656679022e-01	1.632311314484575226e-01	1.684906860823207064e-01	1.741695960463215676e-01	1.783371892869476949e-01	1.820355510199504201e-01	1.876534703747899102e-01	1.922466237329444050e-01	1.993525201627527332e-01
[truncated: 151 more columns]
