# Supplementary material for: Phase separation of PGL-3 driven by structured domains that oligomerize and interact with RGG motifs
Source: EMBO Rep. 2026 Mar 20;27(8):2061–87. doi: 10.1038/s44319-026-00730-7 (PMC13121748; doi:10.1038/s44319-026-00730-7)
Supplement: Supplementary file 6 — Source data Fig. 2 [file 44319_2026_730_MOESM6_ESM.zip › Figure 2/2A/phase_diagram_turbidity/230422/tur.txt]

125 mM NaCl, 25 mM HEPES
500 mM NaCl, 25 mM HEPES
250 mM NaCl, 25 mM HEPES
H2O

1611
bubble f20, 300
f20, 300
f10, 300
f10, 150
2f10, 150
f2, 300
2f2, 300
f2, 80
2f2, 80
1618

1638
f20, 200
f10, 200
f2, 200
2f2, 200
2f0.8, 125
f0.8, 125
f0.8, 80
2f0.8, 80
3f0.8, 80
1642

1650
f20, 125
2f20, 125
f10, 125
2f10, 125
f2, 125
2f2, 125
1651

H2O

1718
d20, 300
d10, 300
d10, 150
d2, 300
d2, 80
1721

1730
d20, 200
d10, 200
d2, 200
d0.8, 125
d0.8, 80
1732

1740
d20, 125
d10, 125
d2, 125
2d20, 125
1742
