# Supplementary material for: Phase separation of PGL-3 driven by structured domains that oligomerize and interact with RGG motifs
Source: EMBO Rep. 2026 Mar 20;27(8):2061–87. doi: 10.1038/s44319-026-00730-7 (PMC13121748; doi:10.1038/s44319-026-00730-7)
Supplement: Supplementary file 6 — Source data Fig. 2 [file 44319_2026_730_MOESM6_ESM.zip › Figure 2/2A/phase_diagram_turbidity/230422/tur.tsv]

Sample 1
4/22/2023 4:58 PM
Wavelength (nm)	10mm Absorbance
//WLCalib: Shift	0.21333
//WLCalib: 261S	-0.81000
//WLCalib: 362S	-1.16000
//WLCalib: 484S	-0.79000
//WLCalib: 529S	-0.70000
//WLCalib: 823S	-1.10000
//QSpecEnd:
190.0	-0.950
190.5	-0.775
191.0	-0.463
191.5	-0.668
192.0	-0.750
192.5	-0.620
193.0	-0.335
193.5	-0.030
194.0	-0.484
194.5	-0.728
195.0	-0.516
195.5	-0.281
196.0	-0.457
196.5	-0.570
197.0	-0.411
197.5	-0.266
198.0	-0.008
198.5	0.159
199.0	-0.308
199.5	-0.138
200.0	0.202
200.5	0.310
201.0	0.099
201.5	0.300
202.0	0.346
202.5	0.328
203.0	0.252
203.5	0.153
204.0	-0.211
204.5	-0.129
205.0	0.154
205.5	0.041
206.0	0.085
206.5	0.253
207.0	0.476
207.5	0.689
208.0	1.095
208.5	1.108
209.0	1.163
209.5	1.365
210.0	1.241
210.5	0.867
211.0	0.643
211.5	0.195
212.0	0.055
212.5	-0.047
213.0	-0.021
213.5	-0.034
214.0	0.041
214.5	0.159
215.0	0.190
215.5	0.234
216.0	0.199
216.5	0.147
217.0	0.121
217.5	0.023
218.0	-0.010
218.5	-0.041
219.0	-0.042
219.5	-0.045
220.0	-0.014
220.5	-0.003
221.0	0.000
221.5	0.002
222.0	0.007
222.5	-0.007
223.0	-0.012
223.5	-0.005
224.0	0.019
224.5	0.023
225.0	0.020
225.5	0.017
226.0	0.009
226.5	-0.001
227.0	-0.008
227.5	-0.020
228.0	-0.022
228.5	-0.013
229.0	-0.009
229.5	-0.006
230.0	0.000
230.5	0.003
231.0	0.009
231.5	0.012
232.0	0.008
232.5	0.004
233.0	0.006
233.5	0.006
234.0	0.002
234.5	0.006
235.0	0.005
235.5	0.008
236.0	0.008
236.5	0.005
237.0	-0.006
237.5	-0.014
238.0	-0.016
238.5	-0.016
239.0	-0.015
239.5	-0.012
240.0	-0.009
240.5	-0.005
241.0	0.000
241.5	0.000
242.0	0.000
242.5	0.001
243.0	-0.003
243.5	0.001
244.0	-0.001
244.5	-0.001
245.0	-0.002
245.5	-0.001
246.0	0.002
246.5	0.001
247.0	0.002
247.5	0.000
248.0	-0.002
248.5	0.001
249.0	0.003
249.5	0.010
250.0	0.012
250.5	0.014
251.0	0.021
251.5	0.021
252.0	0.017
252.5	0.008
253.0	-0.003
253.5	-0.008
254.0	-0.009
254.5	-0.012
255.0	-0.013
255.5	-0.012
256.0	0.000
256.5	0.009
257.0	0.012
257.5	0.008
258.0	0.003
258.5	0.000
259.0	-0.004
259.5	-0.013
260.0	-0.016
260.5	-0.016
261.0	-0.010
261.5	-0.005
262.0	-0.002
262.5	-0.002
263.0	0.001
263.5	-0.001
264.0	-0.005
264.5	-0.008
265.0	-0.012
265.5	-0.011
266.0	-0.008
266.5	-0.005
267.0	-0.005
267.5	-0.006
268.0	-0.004
268.5	-0.006
269.0	-0.008
269.5	-0.005
270.0	-0.002
270.5	0.003
271.0	0.008
271.5	0.009
272.0	0.006
272.5	0.005
273.0	0.001
273.5	-0.004
274.0	-0.007
274.5	-0.011
275.0	-0.012
275.5	-0.011
276.0	-0.011
276.5	-0.011
277.0	-0.007
277.5	-0.003
278.0	0.000
278.5	0.002
279.0	0.003
279.5	0.003
280.0	0.003
280.5	0.002
281.0	-0.007
281.5	-0.013
282.0	-0.018
282.5	-0.022
283.0	-0.021
283.5	-0.023
284.0	-0.020
284.5	-0.015
285.0	-0.012
285.5	-0.008
286.0	-0.003
286.5	-0.003
287.0	-0.007
287.5	-0.008
288.0	-0.004
288.5	-0.005
289.0	-0.006
289.5	-0.007
290.0	-0.006
290.5	-0.006
291.0	0.000
291.5	-0.001
292.0	-0.001
292.5	-0.002
293.0	-0.001
293.5	-0.002
294.0	-0.005
294.5	-0.001
295.0	-0.002
295.5	-0.005
296.0	-0.006
296.5	-0.004
297.0	-0.007
297.5	-0.008
298.0	-0.009
298.5	-0.006
299.0	-0.007
299.5	-0.002
300.0	-0.003
300.5	-0.009
301.0	-0.011
301.5	-0.009
302.0	-0.011
302.5	-0.010
303.0	-0.012
303.5	-0.007
304.0	-0.008
304.5	-0.010
305.0	-0.008
305.5	-0.011
306.0	-0.005
306.5	-0.001
307.0	0.002
307.5	0.000
308.0	0.001
308.5	0.006
309.0	0.001
309.5	-0.009
310.0	-0.011
310.5	-0.013
311.0	-0.010
311.5	-0.010
312.0	-0.006
312.5	-0.001
313.0	0.004
313.5	0.007
314.0	0.003
314.5	-0.002
315.0	-0.007
315.5	-0.009
316.0	-0.015
316.5	-0.017
317.0	-0.015
317.5	-0.012
318.0	-0.014
318.5	-0.018
319.0	-0.017
319.5	-0.014
320.0	-0.013
320.5	-0.008
321.0	-0.007
321.5	-0.005
322.0	-0.004
322.5	-0.005
323.0	-0.008
323.5	-0.012
324.0	-0.012
324.5	-0.009
325.0	-0.006
325.5	-0.006
326.0	-0.001
326.5	0.004
327.0	0.005
327.5	0.003
328.0	0.006
328.5	0.006
329.0	0.006
329.5	0.002
330.0	0.000
330.5	-0.005
331.0	-0.006
331.5	-0.007
332.0	-0.008
332.5	-0.012
333.0	-0.010
333.5	-0.009
334.0	-0.011
334.5	-0.013
335.0	-0.012
335.5	-0.011
336.0	-0.009
336.5	-0.008
337.0	-0.007
337.5	-0.005
338.0	-0.007
338.5	-0.003
339.0	-0.003
339.5	-0.005
340.0	-0.003
340.5	-0.001
341.0	-0.002
341.5	-0.003
342.0	-0.002
342.5	0.004
343.0	0.003
343.5	0.006
344.0	0.005
344.5	0.002
345.0	0.001
345.5	0.003
346.0	-0.003
346.5	-0.008
347.0	-0.010
347.5	-0.014
348.0	-0.013
348.5	-0.014
349.0	-0.013
349.5	-0.008
350.0	-0.001
350.5	0.001
351.0	0.002
351.5	0.004
352.0	0.002
352.5	-0.003
353.0	-0.005
353.5	-0.008
354.0	-0.011
354.5	-0.012
355.0	-0.012
355.5	-0.015
356.0	-0.009
356.5	-0.005
357.0	-0.009
357.5	-0.008
358.0	-0.004
358.5	-0.002
359.0	-0.004
359.5	-0.002
360.0	0.000
360.5	-0.001
361.0	0.000
361.5	-0.003
362.0	-0.008
362.5	-0.004
363.0	-0.008
363.5	-0.014
364.0	-0.015
364.5	-0.015
365.0	-0.016
365.5	-0.019
366.0	-0.016
366.5	-0.013
367.0	-0.008
367.5	-0.004
368.0	-0.004
368.5	-0.009
369.0	-0.007
369.5	-0.014
370.0	-0.014
370.5	-0.015
371.0	-0.010
371.5	-0.006
372.0	-0.002
372.5	0.001
373.0	0.001
373.5	-0.001
374.0	0.001
374.5	-0.001
375.0	-0.003
375.5	-0.006
376.0	-0.006
376.5	-0.009
377.0	-0.009
377.5	-0.009
378.0	-0.014
378.5	-0.016
379.0	-0.018
379.5	-0.017
380.0	-0.015
380.5	-0.012
381.0	-0.008
381.5	-0.004
382.0	-0.001
382.5	0.000
383.0	-0.007
383.5	-0.011
384.0	-0.013
384.5	-0.009
385.0	-0.008
385.5	-0.005
386.0	-0.002
386.5	0.004
387.0	0.007
387.5	0.008
388.0	0.002
388.5	0.000
389.0	0.003
389.5	-0.001
390.0	-0.008
390.5	-0.007
391.0	-0.008
391.5	-0.004
392.0	-0.003
392.5	-0.005
393.0	-0.009
393.5	-0.009
394.0	-0.007
394.5	-0.012
395.0	-0.013
395.5	-0.009
396.0	-0.006
396.5	-0.002
397.0	-0.001
397.5	-0.003
398.0	-0.001
398.5	0.002
399.0	0.004
399.5	0.003
400.0	0.004
400.5	0.003
401.0	0.002
401.5	-0.001
402.0	-0.006
402.5	-0.011
403.0	-0.010
403.5	-0.009
404.0	-0.008
404.5	-0.007
405.0	-0.005
405.5	-0.006
406.0	-0.007
406.5	-0.008
407.0	-0.008
407.5	-0.015
408.0	-0.014
408.5	-0.012
409.0	-0.010
409.5	-0.005
410.0	-0.001
410.5	0.003
411.0	0.003
411.5	0.003
412.0	0.003
412.5	-0.006
413.0	-0.012
413.5	-0.015
414.0	-0.018
414.5	-0.018
415.0	-0.014
415.5	-0.010
416.0	-0.008
416.5	-0.007
417.0	-0.003
417.5	-0.007
418.0	-0.012
418.5	-0.012
419.0	-0.012
419.5	-0.013
420.0	-0.012
420.5	-0.011
421.0	-0.012
421.5	-0.011
422.0	-0.009
422.5	-0.010
423.0	-0.011
423.5	-0.010
424.0	-0.009
424.5	-0.010
425.0	-0.012
425.5	-0.013
426.0	-0.010
426.5	-0.010
427.0	-0.005
427.5	-0.004
428.0	-0.003
428.5	-0.003
429.0	-0.001
429.5	-0.001
430.0	-0.007
430.5	-0.010
431.0	-0.007
431.5	-0.007
432.0	-0.006
432.5	-0.006
433.0	-0.006
433.5	-0.005
434.0	-0.002
434.5	-0.003
435.0	-0.008
435.5	-0.008
436.0	-0.006
436.5	-0.004
437.0	-0.007
437.5	-0.007
438.0	-0.009
438.5	-0.008
439.0	-0.007
439.5	-0.008
440.0	-0.010
440.5	-0.011
441.0	-0.012
441.5	-0.012
442.0	-0.013
442.5	-0.013
443.0	-0.012
443.5	-0.005
444.0	0.001
444.5	0.004
445.0	0.006
445.5	0.007
446.0	0.004
446.5	0.001
447.0	-0.003
447.5	-0.007
448.0	-0.010
448.5	-0.012
449.0	-0.012
449.5	-0.014
450.0	-0.013
450.5	-0.010
451.0	-0.009
451.5	-0.006
452.0	-0.008
452.5	-0.004
453.0	-0.003
453.5	-0.001
454.0	-0.002
454.5	-0.002
455.0	-0.001
455.5	-0.002
456.0	-0.004
456.5	-0.006
457.0	-0.009
457.5	-0.010
458.0	-0.010
458.5	-0.009
459.0	-0.010
459.5	-0.010
460.0	-0.008
460.5	-0.008
461.0	-0.010
461.5	-0.009
462.0	-0.007
462.5	-0.009
463.0	-0.007
463.5	-0.005
464.0	-0.004
464.5	-0.007
465.0	-0.006
465.5	-0.008
466.0	-0.010
466.5	-0.010
467.0	-0.008
467.5	-0.008
468.0	-0.008
468.5	-0.007
469.0	-0.009
469.5	-0.009
470.0	-0.007
470.5	-0.007
471.0	-0.005
471.5	-0.004
472.0	-0.004
472.5	-0.007
473.0	-0.010
473.5	-0.012
474.0	-0.014
474.5	-0.013
475.0	-0.008
475.5	-0.007
476.0	-0.003
476.5	0.002
477.0	0.002
477.5	-0.001
478.0	-0.003
478.5	-0.004
479.0	-0.005
479.5	-0.004
480.0	-0.001
480.5	-0.002
481.0	-0.003
481.5	-0.004
482.0	-0.008
482.5	-0.011
483.0	-0.013
483.5	-0.015
484.0	-0.014
484.5	-0.012
485.0	-0.010
485.5	-0.007
486.0	-0.007
486.5	-0.008
487.0	-0.010
487.5	-0.011
488.0	-0.015
488.5	-0.016
489.0	-0.014
489.5	-0.015
490.0	-0.013
490.5	-0.009
491.0	-0.007
491.5	-0.008
492.0	-0.009
492.5	-0.008
493.0	-0.011
493.5	-0.011
494.0	-0.009
494.5	-0.010
495.0	-0.007
495.5	-0.006
496.0	-0.008
496.5	-0.009
497.0	-0.010
497.5	-0.011
498.0	-0.013
498.5	-0.014
499.0	-0.010
499.5	-0.009
500.0	-0.003
500.5	-0.001
501.0	-0.001
501.5	-0.003
502.0	-0.004
502.5	-0.006
503.0	-0.006
503.5	-0.003
504.0	-0.001
504.5	-0.001
505.0	-0.001
505.5	-0.002
506.0	-0.005
506.5	-0.005
507.0	-0.005
507.5	-0.005
508.0	-0.005
508.5	-0.008
509.0	-0.011
509.5	-0.013
510.0	-0.012
510.5	-0.011
511.0	-0.010
511.5	-0.009
512.0	-0.008
512.5	-0.008
513.0	-0.009
513.5	-0.009
514.0	-0.011
514.5	-0.012
515.0	-0.010
515.5	-0.008
516.0	-0.008
516.5	-0.009
517.0	-0.010
517.5	-0.009
518.0	-0.008
518.5	-0.010
519.0	-0.012
519.5	-0.016
520.0	-0.020
520.5	-0.020
521.0	-0.018
521.5	-0.013
522.0	-0.011
522.5	-0.008
523.0	-0.005
523.5	-0.005
524.0	-0.004
524.5	-0.007
525.0	-0.013
525.5	-0.016
526.0	-0.019
526.5	-0.017
527.0	-0.017
527.5	-0.013
528.0	-0.008
528.5	-0.006
529.0	-0.004
529.5	-0.003
530.0	-0.002
530.5	-0.003
531.0	-0.004
531.5	-0.004
532.0	-0.005
532.5	-0.007
533.0	-0.007
533.5	-0.009
534.0	-0.011
534.5	-0.013
535.0	-0.012
535.5	-0.013
536.0	-0.014
536.5	-0.012
537.0	-0.011
537.5	-0.011
538.0	-0.007
538.5	-0.004
539.0	-0.006
539.5	-0.008
540.0	-0.007
540.5	-0.010
541.0	-0.009
541.5	-0.007
542.0	-0.006
542.5	-0.001
543.0	0.002
543.5	0.001
544.0	-0.001
544.5	-0.002
545.0	0.001
545.5	0.000
546.0	0.001
546.5	0.000
547.0	-0.003
547.5	0.000
548.0	0.001
548.5	-0.006
549.0	-0.009
549.5	-0.009
550.0	-0.009
550.5	-0.010
551.0	-0.009
551.5	-0.010
552.0	-0.013
552.5	-0.011
553.0	-0.009
553.5	-0.004
554.0	-0.003
554.5	0.004
555.0	0.003
555.5	0.004
556.0	0.002
556.5	-0.006
557.0	-0.015
557.5	-0.017
558.0	-0.016
558.5	-0.011
559.0	-0.004
559.5	0.005
560.0	0.005
560.5	0.003
561.0	-0.001
561.5	-0.007
562.0	-0.012
562.5	-0.012
563.0	-0.012
563.5	-0.004
564.0	0.002
564.5	0.005
565.0	0.002
565.5	-0.002
566.0	-0.007
566.5	-0.012
567.0	-0.018
567.5	-0.019
568.0	-0.016
568.5	-0.012
569.0	-0.012
569.5	-0.009
570.0	-0.010
570.5	-0.008
571.0	-0.006
571.5	-0.006
572.0	-0.008
572.5	-0.003
573.0	-0.002
573.5	-0.007
574.0	-0.011
574.5	-0.010
575.0	-0.016
575.5	-0.010
576.0	-0.010
576.5	-0.009
577.0	-0.005
577.5	-0.002
578.0	-0.004
578.5	-0.006
579.0	-0.008
579.5	-0.012
580.0	-0.011
580.5	-0.010
581.0	-0.010
581.5	-0.009
582.0	-0.006
582.5	-0.003
583.0	0.000
583.5	0.002
584.0	-0.001
584.5	-0.006
585.0	-0.007
585.5	-0.010
586.0	-0.013
586.5	-0.014
587.0	-0.013
587.5	-0.008
588.0	-0.004
588.5	-0.002
589.0	-0.003
589.5	-0.007
590.0	-0.011
590.5	-0.014
591.0	-0.020
591.5	-0.019
592.0	-0.019
592.5	-0.017
593.0	-0.013
593.5	-0.011
594.0	-0.011
594.5	-0.011
595.0	-0.010
595.5	-0.013
596.0	-0.015
596.5	-0.013
597.0	-0.014
597.5	-0.013
598.0	-0.012
598.5	-0.012
599.0	-0.007
599.5	-0.005
600.0	0.000
600.5	-0.003
601.0	-0.002
601.5	-0.006
602.0	-0.007
602.5	-0.011
603.0	-0.012
603.5	-0.013
604.0	-0.011
604.5	-0.009
605.0	-0.009
605.5	-0.010
606.0	-0.008
606.5	-0.006
607.0	-0.005
607.5	-0.006
608.0	-0.006
608.5	-0.008
609.0	-0.012
609.5	-0.013
610.0	-0.017
610.5	-0.018
611.0	-0.015
611.5	-0.010
612.0	-0.015
612.5	-0.016
613.0	-0.017
613.5	-0.016
614.0	-0.018
614.5	-0.019
615.0	-0.020
615.5	-0.015
616.0	-0.011
616.5	-0.009
617.0	-0.012
617.5	-0.009
618.0	-0.012
618.5	-0.018
619.0	-0.024
619.5	-0.026
620.0	-0.029
620.5	-0.029
621.0	-0.027
621.5	-0.023
622.0	-0.020
622.5	-0.013
623.0	-0.009
623.5	-0.009
624.0	-0.003
624.5	-0.001
625.0	-0.004
625.5	-0.003
626.0	-0.005
626.5	-0.006
627.0	-0.011
627.5	-0.011
628.0	-0.008
628.5	-0.003
629.0	-0.003
629.5	-0.007
630.0	-0.010
630.5	-0.012
631.0	-0.017
631.5	-0.020
632.0	-0.022
632.5	-0.022
633.0	-0.020
633.5	-0.018
634.0	-0.019
634.5	-0.018
635.0	-0.017
635.5	-0.018
636.0	-0.011
636.5	-0.004
637.0	0.000
637.5	0.002
638.0	0.001
638.5	0.008
639.0	0.008
639.5	0.008
640.0	0.004
640.5	-0.001
641.0	-0.005
641.5	-0.009
642.0	-0.016
642.5	-0.019
643.0	-0.018
643.5	-0.011
644.0	-0.010
644.5	-0.004
645.0	-0.003
645.5	-0.006
646.0	-0.011
646.5	-0.016
647.0	-0.016
647.5	-0.018
648.0	-0.020
648.5	-0.022
649.0	-0.020
649.5	-0.013
650.0	-0.009
650.5	-0.009
651.0	-0.004
651.5	-0.009
652.0	-0.009
652.5	-0.012
653.0	-0.024
653.5	-0.033
654.0	-0.030
654.5	-0.028
655.0	-0.023
655.5	-0.018
656.0	-0.007
656.5	-0.004
657.0	0.005
657.5	0.010
658.0	0.004
658.5	0.002
659.0	0.002
659.5	-0.001
660.0	-0.008
660.5	-0.014
661.0	-0.017
661.5	-0.018
662.0	-0.013
662.5	-0.020
663.0	-0.021
663.5	-0.018
664.0	-0.018
664.5	-0.016
665.0	-0.012
665.5	-0.004
666.0	-0.002
666.5	-0.001
667.0	0.002
667.5	-0.004
668.0	-0.007
668.5	-0.007
669.0	-0.021
669.5	-0.020
670.0	-0.019
670.5	-0.018
671.0	-0.025
671.5	-0.028
672.0	-0.028
672.5	-0.025
673.0	-0.023
673.5	-0.014
674.0	-0.014
674.5	-0.005
675.0	0.005
675.5	0.004
676.0	0.003
676.5	-0.002
677.0	-0.003
677.5	-0.002
678.0	-0.003
678.5	0.003
679.0	-0.001
679.5	-0.004
680.0	-0.007
680.5	-0.017
681.0	-0.011
681.5	-0.014
682.0	-0.009
682.5	-0.007
683.0	-0.004
683.5	-0.003
684.0	-0.014
684.5	-0.019
685.0	-0.023
685.5	-0.023
686.0	-0.016
686.5	-0.012
687.0	-0.009
687.5	-0.009
688.0	-0.011
688.5	-0.018
689.0	-0.020
689.5	-0.018
690.0	-0.013
690.5	-0.004
691.0	0.002
691.5	0.000
692.0	-0.002
692.5	-0.001
693.0	-0.004
693.5	-0.001
694.0	-0.004
694.5	-0.003
695.0	0.001
695.5	-0.001
696.0	0.000
696.5	-0.003
697.0	-0.003
697.5	0.000
698.0	0.006
698.5	0.007
699.0	0.005
699.5	-0.001
700.0	-0.006
700.5	-0.011
701.0	-0.013
701.5	-0.021
702.0	-0.028
702.5	-0.033
703.0	-0.031
703.5	-0.028
704.0	-0.026
704.5	-0.025
705.0	-0.017
705.5	-0.009
706.0	-0.007
706.5	-0.010
707.0	-0.012
707.5	-0.016
708.0	-0.018
708.5	-0.019
709.0	-0.023
709.5	-0.021
710.0	-0.018
710.5	-0.015
711.0	-0.018
711.5	-0.016
712.0	-0.019
712.5	-0.021
713.0	-0.025
713.5	-0.024
714.0	-0.023
714.5	-0.018
715.0	-0.011
715.5	-0.008
716.0	-0.009
716.5	-0.004
717.0	-0.004
717.5	-0.009
718.0	-0.014
718.5	-0.006
719.0	-0.008
719.5	-0.010
720.0	-0.007
720.5	-0.011
721.0	-0.014
721.5	-0.011
722.0	-0.015
722.5	-0.024
723.0	-0.023
723.5	-0.012
724.0	-0.018
724.5	-0.020
725.0	-0.017
725.5	-0.014
726.0	-0.018
726.5	-0.008
727.0	-0.005
727.5	-0.008
728.0	-0.004
728.5	0.001
729.0	-0.006
729.5	-0.006
730.0	-0.015
730.5	-0.019
731.0	-0.020
731.5	-0.010
732.0	-0.009
732.5	-0.011
733.0	-0.011
733.5	-0.010
734.0	-0.012
734.5	-0.013
735.0	-0.015
735.5	-0.012
736.0	-0.003
736.5	0.009
737.0	0.007
737.5	0.008
738.0	0.004
738.5	0.000
739.0	-0.007
739.5	-0.009
740.0	-0.011
740.5	-0.009
741.0	-0.005
741.5	0.009
742.0	0.012
742.5	0.017
743.0	0.016
743.5	0.015
744.0	0.007
744.5	0.000
745.0	-0.011
745.5	-0.017
746.0	-0.021
746.5	-0.013
747.0	-0.014
747.5	-0.009
748.0	-0.003
748.5	-0.002
749.0	-0.003
749.5	-0.010
750.0	-0.016
750.5	-0.013
751.0	-0.010
751.5	-0.006
752.0	-0.008
752.5	-0.002
753.0	0.003
753.5	-0.001
754.0	-0.008
754.5	-0.018
755.0	-0.018
755.5	-0.015
756.0	-0.017
756.5	-0.020
757.0	-0.016
757.5	-0.014
758.0	-0.010
758.5	-0.006
759.0	-0.005
759.5	-0.001
760.0	0.004
760.5	0.008
761.0	0.008
761.5	0.008
762.0	0.005
762.5	0.001
763.0	-0.002
763.5	-0.002
764.0	-0.004
764.5	-0.006
765.0	-0.002
765.5	0.002
766.0	0.002
766.5	-0.006
767.0	-0.015
767.5	-0.014
768.0	-0.020
768.5	-0.019
769.0	-0.017
769.5	-0.028
770.0	-0.030
770.5	-0.033
771.0	-0.032
771.5	-0.031
772.0	-0.027
772.5	-0.017
773.0	-0.011
773.5	0.001
774.0	0.005
774.5	-0.010
775.0	-0.016
775.5	-0.022
776.0	-0.020
776.5	-0.011
777.0	-0.008
777.5	-0.010
778.0	-0.003
778.5	-0.001
779.0	-0.002
779.5	-0.008
780.0	-0.012
780.5	-0.014
781.0	-0.010
781.5	-0.013
782.0	-0.019
782.5	-0.022
783.0	-0.018
783.5	-0.015
784.0	-0.010
784.5	-0.007
785.0	-0.011
785.5	-0.017
786.0	-0.029
786.5	-0.034
787.0	-0.032
787.5	-0.028
788.0	-0.024
788.5	-0.012
789.0	-0.004
789.5	-0.006
790.0	-0.019
790.5	-0.024
791.0	-0.033
791.5	-0.031
792.0	-0.034
792.5	-0.029
793.0	-0.029
793.5	-0.025
794.0	-0.020
794.5	-0.021
795.0	-0.021
795.5	-0.012
796.0	-0.012
796.5	-0.003
797.0	-0.001
797.5	0.002
798.0	-0.005
798.5	0.002
799.0	0.002
799.5	-0.001
800.0	-0.012
800.5	-0.017
801.0	-0.027
801.5	-0.038
802.0	-0.043
802.5	-0.048
803.0	-0.038
803.5	-0.026
804.0	-0.018
804.5	-0.012
805.0	-0.014
805.5	-0.011
806.0	-0.017
806.5	-0.027
807.0	-0.033
807.5	-0.035
808.0	-0.023
808.5	-0.013
809.0	0.000
809.5	0.004
810.0	-0.010
810.5	-0.030
811.0	-0.045
811.5	-0.051
812.0	-0.052
812.5	-0.044
813.0	-0.033
813.5	-0.004
814.0	0.003
814.5	0.006
815.0	-0.010
815.5	-0.026
816.0	-0.030
816.5	-0.030
817.0	-0.028
817.5	-0.023
818.0	-0.019
818.5	-0.011
819.0	-0.018
819.5	-0.011
820.0	-0.010
820.5	-0.009
821.0	-0.003
821.5	-0.002
822.0	0.007
822.5	0.018
823.0	0.019
823.5	0.023
824.0	0.021
824.5	0.023
825.0	0.021
825.5	0.018
826.0	0.016
826.5	0.009
827.0	0.009
827.5	0.011
828.0	0.009
828.5	0.011
829.0	0.000
829.5	-0.002
830.0	-0.003
830.5	-0.004
831.0	-0.013
831.5	-0.019
832.0	-0.020
832.5	-0.016
833.0	-0.015
833.5	-0.017
834.0	-0.018
834.5	-0.012
835.0	-0.009
835.5	-0.006
836.0	-0.017
836.5	-0.022
837.0	-0.027
837.5	-0.023
838.0	-0.028
838.5	-0.027
839.0	-0.017
839.5	-0.017
840.0	-0.012
840.5	-0.004
841.0	-0.005
841.5	0.008
842.0	0.014
842.5	0.011
843.0	-0.001
843.5	-0.010
844.0	0.001
844.5	-0.009
845.0	-0.003
845.5	-0.010
846.0	-0.013
846.5	-0.010
847.0	-0.013
847.5	-0.015
848.0	-0.009
848.5	-0.006
849.0	0.009
849.5	-0.001
850.0	-0.006
Sample 2
4/22/2023 4:58 PM
Wavelength (nm)	10mm Absorbance
//WLCalib: Shift	0.21333
//WLCalib: 261S	-0.81000
//WLCalib: 362S	-1.16000
//WLCalib: 484S	-0.79000
//WLCalib: 529S	-0.70000
//WLCalib: 823S	-1.10000
//QSpecEnd:
190.0	-0.791
190.5	-0.792
191.0	-0.497
191.5	-0.624
192.0	-0.719
192.5	-0.755
193.0	-0.382
193.5	0.098
194.0	0.088
194.5	0.779
195.0	1.759
195.5	2.767
196.0	2.954
196.5	3.238
197.0	3.513
197.5	4.113
198.0	4.666
198.5	4.831
199.0	4.660
199.5	4.934
200.0	5.320
200.5	5.284
201.0	5.034
201.5	5.216
202.0	5.208
202.5	5.182
203.0	4.623
203.5	3.603
204.0	2.482
204.5	1.575
205.0	0.760
205.5	-0.323
206.0	-1.332
206.5	-1.983
207.0	-2.837
207.5	-3.548
208.0	-4.318
208.5	-5.004
209.0	-5.415
209.5	-5.603
210.0	-5.738
210.5	-5.945
211.0	-5.867
211.5	-5.733
212.0	-5.413
212.5	-5.117
213.0	-4.859
213.5	-4.564
214.0	-4.260
214.5	-4.020
215.0	-3.783
215.5	-3.548
216.0	-3.301
216.5	-3.051
217.0	-2.787
217.5	-2.624
218.0	-2.445
218.5	-2.292
219.0	-2.111
219.5	-1.953
220.0	-1.776
220.5	-1.622
221.0	-1.485
221.5	-1.372
222.0	-1.267
222.5	-1.182
223.0	-1.105
223.5	-1.026
224.0	-0.924
224.5	-0.853
225.0	-0.779
225.5	-0.717
226.0	-0.659
226.5	-0.606
227.0	-0.550
227.5	-0.501
228.0	-0.455
228.5	-0.407
229.0	-0.370
229.5	-0.345
230.0	-0.324
230.5	-0.300
231.0	-0.275
231.5	-0.255
232.0	-0.233
232.5	-0.206
233.0	-0.178
233.5	-0.155
234.0	-0.138
234.5	-0.120
235.0	-0.107
235.5	-0.089
236.0	-0.091
236.5	-0.087
237.0	-0.080
237.5	-0.073
238.0	-0.067
238.5	-0.064
239.0	-0.054
239.5	-0.049
240.0	-0.049
240.5	-0.047
241.0	-0.048
241.5	-0.040
242.0	-0.035
242.5	-0.033
243.0	-0.031
243.5	-0.024
244.0	-0.020
244.5	-0.023
245.0	-0.023
245.5	-0.020
246.0	-0.016
246.5	-0.013
247.0	-0.012
247.5	-0.013
248.0	-0.009
248.5	-0.004
249.0	-0.001
249.5	0.004
250.0	0.005
250.5	0.010
251.0	0.016
251.5	0.015
252.0	0.010
252.5	0.005
253.0	0.002
253.5	-0.003
254.0	-0.001
254.5	-0.004
255.0	-0.005
255.5	-0.002
256.0	0.003
256.5	0.004
257.0	0.002
257.5	0.002
258.0	0.000
258.5	-0.004
259.0	-0.003
259.5	-0.007
260.0	-0.009
260.5	-0.009
261.0	-0.009
261.5	-0.005
262.0	-0.002
262.5	-0.004
263.0	0.000
263.5	0.000
264.0	0.002
264.5	0.003
265.0	0.002
265.5	0.001
266.0	0.001
266.5	0.001
267.0	-0.003
267.5	-0.013
268.0	-0.015
268.5	-0.018
269.0	-0.014
269.5	-0.007
270.0	-0.001
270.5	0.005
271.0	0.008
271.5	0.007
272.0	0.005
272.5	-0.001
273.0	-0.003
273.5	-0.001
274.0	0.003
274.5	0.002
275.0	0.003
275.5	0.002
276.0	-0.001
276.5	-0.005
277.0	-0.001
277.5	0.001
278.0	0.004
278.5	0.006
279.0	0.002
279.5	-0.003
280.0	-0.004
280.5	-0.006
281.0	-0.008
281.5	-0.010
282.0	-0.007
282.5	-0.002
283.0	0.001
283.5	0.003
284.0	0.001
284.5	0.000
285.0	-0.004
285.5	-0.003
286.0	-0.003
286.5	-0.004
287.0	-0.006
287.5	-0.003
288.0	-0.003
288.5	-0.002
289.0	-0.003
289.5	-0.005
290.0	-0.005
290.5	-0.001
291.0	0.000
291.5	0.001
292.0	0.004
292.5	0.004
293.0	0.005
293.5	0.004
294.0	0.004
294.5	0.005
295.0	0.006
295.5	0.004
296.0	0.001
296.5	0.001
297.0	0.000
297.5	0.000
298.0	-0.001
298.5	-0.003
299.0	0.000
299.5	0.006
300.0	0.007
300.5	0.006
301.0	0.003
301.5	0.003
302.0	0.004
302.5	0.003
303.0	-0.001
303.5	0.000
304.0	-0.003
304.5	0.000
305.0	0.004
305.5	0.003
306.0	0.008
306.5	0.014
307.0	0.016
307.5	0.014
308.0	0.014
308.5	0.013
309.0	0.007
309.5	0.001
310.0	-0.002
310.5	-0.003
311.0	0.002
311.5	0.002
312.0	-0.003
312.5	0.000
313.0	0.003
313.5	0.005
314.0	0.005
314.5	0.000
315.0	-0.001
315.5	0.004
316.0	-0.001
316.5	-0.005
317.0	-0.007
317.5	-0.005
318.0	-0.006
318.5	-0.008
319.0	-0.009
319.5	-0.005
320.0	-0.003
320.5	0.001
321.0	-0.001
321.5	0.005
322.0	0.008
322.5	0.007
323.0	0.006
323.5	0.004
324.0	0.003
324.5	0.004
325.0	0.002
325.5	0.002
326.0	0.004
326.5	0.007
327.0	0.002
327.5	0.000
328.0	0.005
328.5	0.006
329.0	0.001
329.5	-0.003
330.0	-0.002
330.5	-0.001
331.0	0.000
331.5	0.003
332.0	0.001
332.5	0.003
333.0	0.006
333.5	0.003
334.0	-0.004
334.5	-0.009
335.0	-0.012
335.5	-0.013
336.0	-0.009
336.5	-0.006
337.0	-0.007
337.5	-0.003
338.0	0.000
338.5	0.002
339.0	0.008
339.5	0.006
340.0	0.003
340.5	0.003
341.0	0.000
341.5	-0.005
342.0	-0.006
342.5	-0.004
343.0	-0.006
343.5	-0.005
344.0	-0.007
344.5	-0.014
345.0	-0.017
345.5	-0.016
346.0	-0.019
346.5	-0.018
347.0	-0.013
347.5	-0.008
348.0	-0.006
348.5	-0.004
349.0	-0.002
349.5	-0.004
350.0	-0.001
350.5	0.002
351.0	0.005
351.5	0.008
352.0	0.009
352.5	0.011
353.0	0.010
353.5	0.009
354.0	0.005
354.5	-0.003
355.0	-0.003
355.5	-0.006
356.0	-0.002
356.5	0.000
357.0	-0.001
357.5	0.000
358.0	0.001
358.5	0.001
359.0	0.000
359.5	-0.002
360.0	-0.001
360.5	-0.001
361.0	0.000
361.5	0.001
362.0	-0.003
362.5	-0.001
363.0	-0.001
363.5	-0.001
364.0	0.004
364.5	0.003
365.0	0.003
365.5	0.004
366.0	0.004
366.5	0.003
367.0	0.001
367.5	0.002
368.0	0.003
368.5	0.002
369.0	0.005
369.5	-0.003
370.0	-0.001
370.5	-0.004
371.0	0.001
371.5	0.001
372.0	0.007
372.5	0.006
373.0	0.007
373.5	0.005
374.0	0.006
374.5	0.003
375.0	0.001
375.5	-0.003
376.0	-0.003
376.5	-0.005
377.0	-0.003
377.5	-0.006
378.0	-0.008
378.5	-0.009
379.0	-0.012
379.5	-0.010
380.0	-0.011
380.5	-0.012
381.0	-0.012
381.5	-0.007
382.0	-0.001
382.5	0.004
383.0	0.005
383.5	0.003
384.0	0.002
384.5	0.007
385.0	0.006
385.5	0.005
386.0	0.004
386.5	0.007
387.0	0.008
387.5	0.007
388.0	0.004
388.5	0.002
389.0	0.004
389.5	0.007
390.0	0.006
390.5	0.006
391.0	0.006
391.5	0.006
392.0	0.004
392.5	0.000
393.0	-0.003
393.5	-0.006
394.0	-0.006
394.5	-0.007
395.0	-0.008
395.5	-0.007
396.0	-0.005
396.5	-0.004
397.0	-0.004
397.5	-0.004
398.0	0.000
398.5	0.001
399.0	0.003
399.5	0.002
400.0	0.003
400.5	0.002
401.0	0.003
401.5	0.000
402.0	-0.002
402.5	-0.005
403.0	-0.004
403.5	-0.003
404.0	-0.002
404.5	-0.001
405.0	0.004
405.5	0.003
406.0	0.003
406.5	0.001
407.0	0.000
407.5	-0.005
408.0	-0.003
408.5	-0.003
409.0	-0.001
409.5	0.002
410.0	0.005
410.5	0.005
411.0	0.002
411.5	0.003
412.0	0.002
412.5	-0.003
413.0	-0.006
413.5	-0.008
414.0	-0.008
414.5	-0.007
415.0	-0.005
415.5	-0.004
416.0	-0.004
416.5	-0.002
417.0	-0.002
417.5	-0.006
418.0	-0.009
418.5	-0.012
419.0	-0.012
419.5	-0.014
420.0	-0.014
420.5	-0.013
421.0	-0.011
421.5	-0.007
422.0	-0.005
422.5	-0.005
423.0	-0.006
423.5	-0.006
424.0	-0.006
424.5	-0.008
425.0	-0.009
425.5	-0.009
426.0	-0.004
426.5	-0.003
427.0	-0.002
427.5	0.000
428.0	0.000
428.5	0.000
429.0	-0.001
429.5	-0.002
430.0	-0.005
430.5	-0.005
431.0	-0.002
431.5	-0.001
432.0	-0.001
432.5	0.000
433.0	-0.004
433.5	-0.005
434.0	-0.006
434.5	-0.007
435.0	-0.007
435.5	-0.005
436.0	-0.004
436.5	-0.001
437.0	-0.002
437.5	-0.004
438.0	-0.009
438.5	-0.008
439.0	-0.007
439.5	-0.007
440.0	-0.006
440.5	-0.006
441.0	-0.006
441.5	-0.005
442.0	-0.006
442.5	-0.008
443.0	-0.007
443.5	-0.006
444.0	-0.005
444.5	-0.003
445.0	-0.001
445.5	0.002
446.0	0.000
446.5	0.000
447.0	-0.003
447.5	-0.002
448.0	-0.004
448.5	-0.009
449.0	-0.010
449.5	-0.008
450.0	-0.008
450.5	-0.006
451.0	-0.009
451.5	-0.010
452.0	-0.011
452.5	-0.009
453.0	-0.008
453.5	-0.005
454.0	-0.002
454.5	0.000
455.0	0.003
455.5	0.007
456.0	0.005
456.5	0.004
457.0	0.002
457.5	0.000
458.0	0.001
458.5	0.000
459.0	-0.004
459.5	-0.009
460.0	-0.008
460.5	-0.009
461.0	-0.011
461.5	-0.008
462.0	-0.004
462.5	-0.004
463.0	0.002
463.5	0.003
464.0	0.001
464.5	-0.003
465.0	-0.002
465.5	-0.005
466.0	-0.009
466.5	-0.009
467.0	-0.009
467.5	-0.011
468.0	-0.010
468.5	-0.009
469.0	-0.010
469.5	-0.010
470.0	-0.008
470.5	-0.007
471.0	-0.005
471.5	-0.002
472.0	-0.001
472.5	-0.002
473.0	-0.002
473.5	-0.002
474.0	-0.006
474.5	-0.008
475.0	-0.006
475.5	-0.005
476.0	-0.001
476.5	0.002
477.0	0.001
477.5	0.003
478.0	0.002
478.5	0.000
479.0	-0.003
479.5	-0.003
480.0	-0.002
480.5	-0.004
481.0	-0.004
481.5	-0.005
482.0	-0.005
482.5	-0.003
483.0	-0.001
483.5	0.000
484.0	0.000
484.5	0.000
485.0	-0.002
485.5	-0.004
486.0	-0.009
486.5	-0.013
487.0	-0.015
487.5	-0.015
488.0	-0.015
488.5	-0.015
489.0	-0.010
489.5	-0.008
490.0	-0.006
490.5	-0.004
491.0	-0.003
491.5	-0.005
492.0	-0.005
492.5	-0.007
493.0	-0.012
493.5	-0.011
494.0	-0.008
494.5	-0.006
495.0	-0.003
495.5	-0.001
496.0	0.001
496.5	-0.001
497.0	-0.002
497.5	-0.006
498.0	-0.010
498.5	-0.010
499.0	-0.010
499.5	-0.010
500.0	-0.009
500.5	-0.009
501.0	-0.009
501.5	-0.011
502.0	-0.011
502.5	-0.011
503.0	-0.007
503.5	-0.005
504.0	-0.004
504.5	0.000
505.0	0.002
505.5	0.003
506.0	0.005
506.5	0.003
507.0	0.004
507.5	0.001
508.0	-0.002
508.5	-0.008
509.0	-0.012
509.5	-0.014
510.0	-0.014
510.5	-0.011
511.0	-0.012
511.5	-0.012
512.0	-0.008
512.5	-0.008
513.0	-0.008
513.5	-0.008
514.0	-0.009
514.5	-0.010
515.0	-0.008
515.5	-0.007
516.0	-0.009
516.5	-0.009
517.0	-0.009
517.5	-0.008
518.0	-0.006
518.5	-0.007
519.0	-0.010
[truncated: 55,233 more rows]
