# Supplementary material for: Phase separation of PGL-3 driven by structured domains that oligomerize and interact with RGG motifs
Source: EMBO Rep. 2026 Mar 20;27(8):2061–87. doi: 10.1038/s44319-026-00730-7 (PMC13121748; doi:10.1038/s44319-026-00730-7)
Supplement: Supplementary file 6 — Source data Fig. 2 [file 44319_2026_730_MOESM6_ESM.zip › Figure 2/2A/phase_diagram_turbidity/230422/tur.csv]

Date	Sample Name	Automated Pathlength	Baseline Correction (nm)	330 nm	600 nm	340 nm
4/22/2023 4:58:23 PM	Sample 1	ON	None	0.00	0.00	0.00
4/22/2023 4:58:46 PM	Sample 2	ON	None	0.00	0.00	0.00
4/22/2023 4:59:33 PM	Sample 3	ON	None	0.00	-0.02	-0.01
4/22/2023 4:59:58 PM	Sample 4	ON	None	-0.01	-0.01	0.01
4/22/2023 5:04:10 PM	Sample 5	ON	None	-0.28	-0.13	-0.30
4/22/2023 5:04:48 PM	Sample 6	ON	None	-0.07	0.02	-0.06
4/22/2023 5:05:19 PM	Sample 7	ON	None	0.01	-0.02	0.01
4/22/2023 5:06:16 PM	Sample 8	ON	None	1.06	0.56	1.01
4/22/2023 5:06:56 PM	Sample 9	ON	None	0.93	0.52	0.92
4/22/2023 5:07:29 PM	Sample 10	ON	None	0.01	-0.01	0.02
4/22/2023 5:07:53 PM	Sample 11	ON	None	-0.01	-0.02	0.00
4/22/2023 5:08:19 PM	Sample 12	ON	None	0.28	0.11	0.26
4/22/2023 5:08:50 PM	Sample 13	ON	None	0.24	0.09	0.22
4/22/2023 5:29:45 PM	Sample 14	ON	None	1.30	0.72	1.28
4/22/2023 5:30:24 PM	Sample 15	ON	None	0.39	0.24	0.37
4/22/2023 5:31:01 PM	Sample 16	ON	None	0.05	0.01	0.05
4/22/2023 5:31:20 PM	Sample 17	ON	None	0.04	0.01	0.06
4/22/2023 5:31:54 PM	Sample 18	ON	None	0.02	0.00	0.02
4/22/2023 5:32:06 PM	Sample 19	ON	None	0.04	0.01	0.03
4/22/2023 5:32:36 PM	Sample 20	ON	None	0.07	0.03	0.08
4/22/2023 5:32:47 PM	Sample 21	ON	None	0.09	0.03	0.08
4/22/2023 5:33:17 PM	Sample 22	ON	None	0.07	0.03	0.07
4/22/2023 5:41:30 PM	Sample 23	ON	None	1.74	1.10	1.71
4/22/2023 5:41:40 PM	Sample 24	ON	None	1.38	0.86	1.34
4/22/2023 5:42:20 PM	Sample 25	ON	None	0.75	0.47	0.72
4/22/2023 5:42:30 PM	Sample 26	ON	None	0.63	0.44	0.63
4/22/2023 5:43:02 PM	Sample 27	ON	None	0.20	0.12	0.20
4/22/2023 5:43:13 PM	Sample 28	ON	None	0.15	0.09	0.15
4/22/2023 5:43:40 PM	Sample 29	ON	None	-0.03	-0.01	-0.02
4/22/2023 6:10:09 PM	Sample 30	ON	None	0.05	0.04	0.05
4/22/2023 6:10:39 PM	Sample 31	ON	None	0.01	0.01	0.02
4/22/2023 6:11:11 PM	Sample 32	ON	None	0.07	0.04	0.08
4/22/2023 6:11:41 PM	Sample 33	ON	None	0.01	0.01	0.02
4/22/2023 6:12:11 PM	Sample 34	ON	None	0.01	0.01	0.02
4/22/2023 6:21:30 PM	Sample 35	ON	None	0.06	0.04	0.06
4/22/2023 6:22:12 PM	Sample 36	ON	None	0.06	0.04	0.07
4/22/2023 6:22:42 PM	Sample 37	ON	None	0.02	0.01	0.01
4/22/2023 6:23:16 PM	Sample 38	ON	None	0.04	0.02	0.04
4/22/2023 6:23:48 PM	Sample 39	ON	None	0.01	0.01	0.01
4/22/2023 6:31:06 PM	Sample 40	ON	None	0.32	0.19	0.31
4/22/2023 6:31:36 PM	Sample 41	ON	None	0.12	0.06	0.11
4/22/2023 6:32:39 PM	Sample 42	ON	None	0.00	0.01	0.01
4/22/2023 6:33:07 PM	Sample 43	ON	None	0.29	0.16	0.28
