# Supplementary material for: Phase separation of PGL-3 driven by structured domains that oligomerize and interact with RGG motifs
Source: EMBO Rep. 2026 Mar 20;27(8):2061–87. doi: 10.1038/s44319-026-00730-7 (PMC13121748; doi:10.1038/s44319-026-00730-7)
Supplement: Supplementary file 6 — Source data Fig. 2 [file 44319_2026_730_MOESM6_ESM.zip › Figure 2/2A/phase_diagram_turbidity/230421/tur.txt]

H2O
H2O
125 mM NaCl 25 mM HEPES
250 mM NaCl, 25 mM HEPES

f20, 300
f10, 300
f10, 150
f2, 300
f2, 80

f20, 200
f10, 200
f2, 200
f0.8, 125
f0.8, 80

f20, 125
bubble f10, 125
f10, 125
f2, 125

d20, 300
d10, 300
d10, 150
d2, 300
d2, 80
EtaOH

d20, 200
d10, 200
d2, 200
d0.8, 125
d0.8, 80

H2O

d20, 125
d10, 125
d2, 125
