# Supplementary material for: Phase separation of PGL-3 driven by structured domains that oligomerize and interact with RGG motifs
Source: EMBO Rep. 2026 Mar 20;27(8):2061–87. doi: 10.1038/s44319-026-00730-7 (PMC13121748; doi:10.1038/s44319-026-00730-7)
Supplement: Supplementary file 6 — Source data Fig. 2 [file 44319_2026_730_MOESM6_ESM.zip › Figure 2/2A/phase_diagram_turbidity/230421/tur.tsv]

Sample 1
4/21/2023 3:53 PM
Wavelength (nm)	10mm Absorbance
//WLCalib: Shift	0.09000
//WLCalib: 261S	-0.81000
//WLCalib: 362S	-0.79000
//WLCalib: 484S	-0.79000
//WLCalib: 529S	-0.70000
//WLCalib: 823S	-1.10000
//QSpecEnd:
190.0	0.208
190.5	0.242
191.0	0.233
191.5	0.203
192.0	0.197
192.5	0.186
193.0	0.179
193.5	0.179
194.0	0.162
194.5	0.142
195.0	0.161
195.5	0.201
196.0	0.220
196.5	0.209
197.0	0.216
197.5	0.211
198.0	0.216
198.5	0.223
199.0	0.183
199.5	0.160
200.0	0.155
200.5	0.125
201.0	0.116
201.5	0.079
202.0	0.085
202.5	0.071
203.0	0.085
203.5	0.087
204.0	0.064
204.5	0.062
205.0	0.047
205.5	0.041
206.0	0.037
206.5	0.028
207.0	0.036
207.5	0.044
208.0	0.069
208.5	0.074
209.0	0.078
209.5	0.074
210.0	0.059
210.5	0.063
211.0	0.056
211.5	0.047
212.0	0.034
212.5	0.041
213.0	0.045
213.5	0.041
214.0	0.035
214.5	0.040
215.0	0.032
215.5	0.037
216.0	0.037
216.5	0.026
217.0	0.016
217.5	0.013
218.0	0.010
218.5	0.000
219.0	0.011
219.5	0.017
220.0	0.016
220.5	0.034
221.0	0.044
221.5	0.041
222.0	0.033
222.5	0.020
223.0	0.011
223.5	0.005
224.0	0.004
224.5	0.011
225.0	0.026
225.5	0.025
226.0	0.034
226.5	0.028
227.0	0.021
227.5	0.016
228.0	0.015
228.5	0.015
229.0	0.015
229.5	0.024
230.0	0.029
230.5	0.023
231.0	0.015
231.5	0.007
232.0	-0.001
232.5	-0.010
233.0	-0.012
233.5	-0.017
234.0	-0.021
234.5	-0.019
235.0	-0.021
235.5	-0.023
236.0	-0.020
236.5	-0.014
237.0	-0.009
237.5	-0.010
238.0	-0.008
238.5	-0.017
239.0	-0.025
239.5	-0.033
240.0	-0.037
240.5	-0.038
241.0	-0.032
241.5	-0.024
242.0	-0.019
242.5	-0.019
243.0	-0.018
243.5	-0.023
244.0	-0.031
244.5	-0.035
245.0	-0.038
245.5	-0.036
246.0	-0.030
246.5	-0.025
247.0	-0.017
247.5	-0.012
248.0	-0.009
248.5	-0.010
249.0	-0.016
249.5	-0.027
250.0	-0.036
250.5	-0.041
251.0	-0.045
251.5	-0.048
252.0	-0.044
252.5	-0.037
253.0	-0.036
253.5	-0.033
254.0	-0.035
254.5	-0.034
255.0	-0.036
255.5	-0.037
256.0	-0.041
256.5	-0.044
257.0	-0.045
257.5	-0.043
258.0	-0.046
258.5	-0.040
259.0	-0.034
259.5	-0.023
260.0	-0.020
260.5	-0.021
261.0	-0.022
261.5	-0.023
262.0	-0.028
262.5	-0.036
263.0	-0.039
263.5	-0.044
264.0	-0.046
264.5	-0.044
265.0	-0.047
265.5	-0.047
266.0	-0.036
266.5	-0.029
267.0	-0.022
267.5	-0.019
268.0	-0.020
268.5	-0.025
269.0	-0.026
269.5	-0.032
270.0	-0.033
270.5	-0.030
271.0	-0.025
271.5	-0.024
272.0	-0.016
272.5	-0.010
273.0	-0.014
273.5	-0.013
274.0	-0.021
274.5	-0.034
275.0	-0.029
275.5	-0.030
276.0	-0.030
276.5	-0.027
277.0	-0.019
277.5	-0.013
278.0	-0.016
278.5	-0.017
279.0	-0.028
279.5	-0.034
280.0	-0.029
280.5	-0.027
281.0	-0.022
281.5	-0.014
282.0	-0.010
282.5	-0.008
283.0	-0.009
283.5	-0.014
284.0	-0.018
284.5	-0.019
285.0	-0.020
285.5	-0.018
286.0	-0.017
286.5	-0.017
287.0	-0.017
287.5	-0.020
288.0	-0.025
288.5	-0.028
289.0	-0.033
289.5	-0.032
290.0	-0.030
290.5	-0.027
291.0	-0.022
291.5	-0.016
292.0	-0.015
292.5	-0.018
293.0	-0.020
293.5	-0.018
294.0	-0.021
294.5	-0.018
295.0	-0.016
295.5	-0.015
296.0	-0.014
296.5	-0.012
297.0	-0.013
297.5	-0.012
298.0	-0.012
298.5	-0.014
299.0	-0.016
299.5	-0.019
300.0	-0.020
300.5	-0.023
301.0	-0.024
301.5	-0.025
302.0	-0.027
302.5	-0.031
303.0	-0.037
303.5	-0.040
304.0	-0.043
304.5	-0.043
305.0	-0.040
305.5	-0.033
306.0	-0.031
306.5	-0.030
307.0	-0.027
307.5	-0.028
308.0	-0.026
308.5	-0.022
309.0	-0.023
309.5	-0.023
310.0	-0.023
310.5	-0.025
311.0	-0.031
311.5	-0.035
312.0	-0.035
312.5	-0.037
313.0	-0.034
313.5	-0.033
314.0	-0.031
314.5	-0.025
315.0	-0.021
315.5	-0.022
316.0	-0.022
316.5	-0.027
317.0	-0.027
317.5	-0.033
318.0	-0.036
318.5	-0.037
319.0	-0.039
319.5	-0.040
320.0	-0.041
320.5	-0.042
321.0	-0.042
321.5	-0.042
322.0	-0.040
322.5	-0.039
323.0	-0.033
323.5	-0.028
324.0	-0.029
324.5	-0.025
325.0	-0.020
325.5	-0.014
326.0	-0.012
326.5	-0.017
327.0	-0.021
327.5	-0.025
328.0	-0.026
328.5	-0.026
329.0	-0.027
329.5	-0.024
330.0	-0.024
330.5	-0.025
331.0	-0.027
331.5	-0.029
332.0	-0.032
332.5	-0.032
333.0	-0.033
333.5	-0.035
334.0	-0.036
334.5	-0.036
335.0	-0.038
335.5	-0.035
336.0	-0.034
336.5	-0.030
337.0	-0.028
337.5	-0.021
338.0	-0.025
338.5	-0.030
339.0	-0.034
339.5	-0.035
340.0	-0.038
340.5	-0.038
341.0	-0.041
341.5	-0.035
342.0	-0.027
342.5	-0.023
343.0	-0.027
343.5	-0.028
344.0	-0.031
344.5	-0.034
345.0	-0.034
345.5	-0.031
346.0	-0.032
346.5	-0.025
347.0	-0.018
347.5	-0.013
348.0	-0.014
348.5	-0.013
349.0	-0.014
349.5	-0.014
350.0	-0.016
350.5	-0.023
351.0	-0.031
351.5	-0.031
352.0	-0.030
352.5	-0.027
353.0	-0.028
353.5	-0.030
354.0	-0.028
354.5	-0.026
355.0	-0.028
355.5	-0.034
356.0	-0.036
356.5	-0.038
357.0	-0.035
357.5	-0.027
358.0	-0.024
358.5	-0.024
359.0	-0.025
359.5	-0.025
360.0	-0.029
360.5	-0.029
361.0	-0.029
361.5	-0.032
362.0	-0.029
362.5	-0.023
363.0	-0.021
363.5	-0.022
364.0	-0.023
364.5	-0.021
365.0	-0.017
365.5	-0.016
366.0	-0.017
366.5	-0.019
367.0	-0.024
367.5	-0.029
368.0	-0.034
368.5	-0.037
369.0	-0.042
369.5	-0.038
370.0	-0.038
370.5	-0.039
371.0	-0.036
371.5	-0.028
372.0	-0.025
372.5	-0.028
373.0	-0.026
373.5	-0.025
374.0	-0.028
374.5	-0.033
375.0	-0.039
375.5	-0.041
376.0	-0.041
376.5	-0.035
377.0	-0.030
377.5	-0.031
378.0	-0.027
378.5	-0.021
379.0	-0.025
379.5	-0.026
380.0	-0.029
380.5	-0.032
381.0	-0.036
381.5	-0.036
382.0	-0.034
382.5	-0.034
383.0	-0.033
383.5	-0.029
384.0	-0.028
384.5	-0.026
385.0	-0.031
385.5	-0.030
386.0	-0.032
386.5	-0.034
387.0	-0.035
387.5	-0.037
388.0	-0.039
388.5	-0.037
389.0	-0.036
389.5	-0.035
390.0	-0.037
390.5	-0.034
391.0	-0.034
391.5	-0.030
392.0	-0.029
392.5	-0.028
393.0	-0.024
393.5	-0.022
394.0	-0.019
394.5	-0.016
395.0	-0.016
395.5	-0.016
396.0	-0.017
396.5	-0.019
397.0	-0.025
397.5	-0.027
398.0	-0.028
398.5	-0.033
399.0	-0.032
399.5	-0.029
400.0	-0.030
400.5	-0.023
401.0	-0.021
401.5	-0.022
402.0	-0.021
402.5	-0.022
403.0	-0.026
403.5	-0.030
404.0	-0.032
404.5	-0.033
405.0	-0.030
405.5	-0.026
406.0	-0.025
406.5	-0.024
407.0	-0.021
407.5	-0.024
408.0	-0.029
408.5	-0.030
409.0	-0.029
409.5	-0.027
410.0	-0.023
410.5	-0.021
411.0	-0.019
411.5	-0.019
412.0	-0.020
412.5	-0.024
413.0	-0.025
413.5	-0.025
414.0	-0.026
414.5	-0.028
415.0	-0.025
415.5	-0.025
416.0	-0.026
416.5	-0.026
417.0	-0.027
417.5	-0.024
418.0	-0.022
418.5	-0.020
419.0	-0.019
419.5	-0.017
420.0	-0.015
420.5	-0.017
421.0	-0.019
421.5	-0.018
422.0	-0.019
422.5	-0.020
423.0	-0.017
423.5	-0.014
424.0	-0.011
424.5	-0.010
425.0	-0.012
425.5	-0.012
426.0	-0.013
426.5	-0.018
427.0	-0.022
427.5	-0.026
428.0	-0.029
428.5	-0.027
429.0	-0.025
429.5	-0.025
430.0	-0.026
430.5	-0.027
431.0	-0.028
431.5	-0.025
432.0	-0.022
432.5	-0.023
433.0	-0.024
433.5	-0.019
434.0	-0.017
434.5	-0.018
435.0	-0.020
435.5	-0.022
436.0	-0.024
436.5	-0.022
437.0	-0.023
437.5	-0.024
438.0	-0.023
438.5	-0.019
439.0	-0.017
439.5	-0.014
440.0	-0.014
440.5	-0.012
441.0	-0.015
441.5	-0.015
442.0	-0.019
442.5	-0.021
443.0	-0.022
443.5	-0.021
444.0	-0.021
444.5	-0.019
445.0	-0.021
445.5	-0.018
446.0	-0.015
446.5	-0.018
447.0	-0.023
447.5	-0.024
448.0	-0.022
448.5	-0.019
449.0	-0.016
449.5	-0.013
450.0	-0.014
450.5	-0.012
451.0	-0.015
451.5	-0.021
452.0	-0.026
452.5	-0.029
453.0	-0.028
453.5	-0.029
454.0	-0.028
454.5	-0.027
455.0	-0.024
455.5	-0.024
456.0	-0.023
456.5	-0.023
457.0	-0.022
457.5	-0.024
458.0	-0.026
458.5	-0.025
459.0	-0.023
459.5	-0.020
460.0	-0.018
460.5	-0.017
461.0	-0.015
461.5	-0.016
462.0	-0.016
462.5	-0.019
463.0	-0.022
463.5	-0.023
464.0	-0.024
464.5	-0.026
465.0	-0.034
465.5	-0.034
466.0	-0.034
466.5	-0.034
467.0	-0.033
467.5	-0.034
468.0	-0.031
468.5	-0.028
469.0	-0.025
469.5	-0.023
470.0	-0.024
470.5	-0.019
471.0	-0.015
471.5	-0.014
472.0	-0.014
472.5	-0.020
473.0	-0.020
473.5	-0.021
474.0	-0.021
474.5	-0.018
475.0	-0.017
475.5	-0.017
476.0	-0.013
476.5	-0.016
477.0	-0.015
477.5	-0.016
478.0	-0.014
478.5	-0.016
479.0	-0.020
479.5	-0.020
480.0	-0.025
480.5	-0.030
481.0	-0.032
481.5	-0.036
482.0	-0.032
482.5	-0.028
483.0	-0.022
483.5	-0.020
484.0	-0.020
484.5	-0.017
485.0	-0.018
485.5	-0.018
486.0	-0.017
486.5	-0.016
487.0	-0.012
487.5	-0.010
488.0	-0.008
488.5	-0.011
489.0	-0.017
489.5	-0.020
490.0	-0.023
490.5	-0.023
491.0	-0.024
491.5	-0.023
492.0	-0.022
492.5	-0.025
493.0	-0.027
493.5	-0.031
494.0	-0.035
494.5	-0.034
495.0	-0.034
495.5	-0.035
496.0	-0.036
496.5	-0.036
497.0	-0.035
497.5	-0.040
498.0	-0.042
498.5	-0.039
499.0	-0.036
499.5	-0.033
500.0	-0.031
500.5	-0.027
501.0	-0.022
501.5	-0.020
502.0	-0.022
502.5	-0.024
503.0	-0.022
503.5	-0.020
504.0	-0.024
504.5	-0.028
505.0	-0.029
505.5	-0.026
506.0	-0.024
506.5	-0.023
507.0	-0.022
507.5	-0.019
508.0	-0.015
508.5	-0.011
509.0	-0.010
509.5	-0.010
510.0	-0.013
510.5	-0.017
511.0	-0.023
511.5	-0.026
512.0	-0.027
512.5	-0.030
513.0	-0.025
513.5	-0.020
514.0	-0.017
514.5	-0.018
515.0	-0.024
515.5	-0.032
516.0	-0.036
516.5	-0.035
517.0	-0.033
517.5	-0.031
518.0	-0.024
518.5	-0.021
519.0	-0.018
519.5	-0.017
520.0	-0.019
520.5	-0.022
521.0	-0.027
521.5	-0.030
522.0	-0.032
522.5	-0.035
523.0	-0.038
523.5	-0.037
524.0	-0.033
524.5	-0.025
525.0	-0.020
525.5	-0.014
526.0	-0.013
526.5	-0.012
527.0	-0.014
527.5	-0.015
528.0	-0.018
528.5	-0.017
529.0	-0.015
529.5	-0.013
530.0	-0.011
530.5	-0.011
531.0	-0.012
531.5	-0.016
532.0	-0.020
532.5	-0.022
533.0	-0.026
533.5	-0.028
534.0	-0.025
534.5	-0.019
535.0	-0.011
535.5	-0.010
536.0	-0.011
536.5	-0.011
537.0	-0.014
537.5	-0.020
538.0	-0.027
538.5	-0.030
539.0	-0.029
539.5	-0.028
540.0	-0.024
540.5	-0.022
541.0	-0.016
541.5	-0.010
542.0	-0.007
542.5	-0.006
543.0	-0.004
543.5	-0.005
544.0	-0.009
544.5	-0.014
545.0	-0.010
545.5	-0.009
546.0	-0.007
546.5	-0.008
547.0	-0.009
547.5	-0.013
548.0	-0.019
548.5	-0.022
549.0	-0.019
549.5	-0.018
550.0	-0.016
550.5	-0.021
551.0	-0.025
551.5	-0.031
552.0	-0.031
552.5	-0.031
553.0	-0.029
553.5	-0.023
554.0	-0.017
554.5	-0.017
555.0	-0.018
555.5	-0.021
556.0	-0.025
556.5	-0.029
557.0	-0.027
557.5	-0.023
558.0	-0.019
558.5	-0.016
559.0	-0.019
559.5	-0.016
560.0	-0.010
560.5	-0.005
561.0	-0.010
561.5	-0.009
562.0	-0.007
562.5	-0.004
563.0	-0.006
563.5	-0.008
564.0	-0.017
564.5	-0.021
565.0	-0.022
565.5	-0.021
566.0	-0.025
566.5	-0.022
567.0	-0.017
567.5	-0.012
568.0	-0.012
568.5	-0.013
569.0	-0.019
569.5	-0.021
570.0	-0.019
570.5	-0.016
571.0	-0.013
571.5	-0.010
572.0	-0.007
572.5	-0.007
573.0	-0.009
573.5	-0.011
574.0	-0.015
574.5	-0.015
575.0	-0.015
575.5	-0.015
576.0	-0.019
576.5	-0.012
577.0	-0.007
577.5	-0.007
578.0	-0.008
578.5	-0.008
579.0	-0.008
579.5	-0.009
580.0	-0.011
580.5	-0.015
581.0	-0.018
581.5	-0.016
582.0	-0.019
582.5	-0.022
583.0	-0.019
583.5	-0.017
584.0	-0.015
584.5	-0.017
585.0	-0.015
585.5	-0.015
586.0	-0.016
586.5	-0.020
587.0	-0.023
587.5	-0.019
588.0	-0.014
588.5	-0.009
589.0	-0.007
589.5	-0.005
590.0	0.001
590.5	0.002
591.0	0.000
591.5	0.001
592.0	-0.001
592.5	-0.003
593.0	-0.007
593.5	-0.011
594.0	-0.013
594.5	-0.017
595.0	-0.020
595.5	-0.019
596.0	-0.017
596.5	-0.017
597.0	-0.018
597.5	-0.020
598.0	-0.019
598.5	-0.016
599.0	-0.016
599.5	-0.012
600.0	-0.010
600.5	-0.007
601.0	-0.008
601.5	-0.015
602.0	-0.021
602.5	-0.024
603.0	-0.022
603.5	-0.015
604.0	-0.011
604.5	-0.002
605.0	0.004
605.5	0.002
606.0	-0.002
606.5	-0.012
607.0	-0.019
607.5	-0.026
608.0	-0.026
608.5	-0.028
609.0	-0.024
609.5	-0.020
610.0	-0.014
610.5	-0.013
611.0	-0.013
611.5	-0.019
612.0	-0.017
612.5	-0.018
613.0	-0.022
613.5	-0.026
614.0	-0.026
614.5	-0.027
615.0	-0.024
615.5	-0.021
616.0	-0.020
616.5	-0.018
617.0	-0.013
617.5	-0.007
618.0	-0.006
618.5	-0.003
619.0	-0.007
619.5	-0.009
620.0	-0.006
620.5	-0.007
621.0	-0.008
621.5	-0.007
622.0	0.000
622.5	0.006
623.0	0.004
623.5	0.001
624.0	-0.009
624.5	-0.014
625.0	-0.019
625.5	-0.025
626.0	-0.025
626.5	-0.014
627.0	0.000
627.5	0.005
628.0	0.004
628.5	-0.001
629.0	-0.006
629.5	-0.013
630.0	-0.018
630.5	-0.022
631.0	-0.025
631.5	-0.018
632.0	-0.012
632.5	-0.005
633.0	0.007
633.5	0.006
634.0	0.008
634.5	0.007
635.0	0.008
635.5	0.005
636.0	-0.003
636.5	-0.004
637.0	-0.004
637.5	0.002
638.0	0.012
638.5	0.003
639.0	-0.006
639.5	-0.007
640.0	-0.009
640.5	-0.012
641.0	-0.013
641.5	-0.014
642.0	-0.015
642.5	-0.018
643.0	-0.019
643.5	-0.024
644.0	-0.029
644.5	-0.028
645.0	-0.025
645.5	-0.018
646.0	-0.009
646.5	-0.006
647.0	-0.003
647.5	-0.005
648.0	0.007
648.5	0.014
649.0	0.013
649.5	0.014
650.0	0.014
650.5	0.012
651.0	0.010
651.5	0.004
652.0	-0.009
652.5	-0.019
653.0	-0.022
653.5	-0.030
654.0	-0.036
654.5	-0.040
655.0	-0.041
655.5	-0.038
656.0	-0.027
656.5	-0.016
657.0	-0.011
657.5	-0.005
658.0	0.001
658.5	0.002
659.0	-0.002
659.5	-0.002
660.0	-0.004
660.5	-0.005
661.0	-0.001
661.5	0.004
662.0	0.007
662.5	0.010
663.0	0.008
663.5	0.002
664.0	-0.003
664.5	-0.004
665.0	-0.004
665.5	-0.010
666.0	-0.010
666.5	-0.009
667.0	-0.010
667.5	-0.014
668.0	-0.021
668.5	-0.028
669.0	-0.028
669.5	-0.026
670.0	-0.025
670.5	-0.024
671.0	-0.017
671.5	-0.003
672.0	0.007
672.5	0.011
673.0	0.009
673.5	0.006
674.0	0.003
674.5	-0.003
675.0	-0.014
675.5	-0.019
676.0	-0.024
676.5	-0.028
677.0	-0.034
677.5	-0.037
678.0	-0.037
678.5	-0.031
679.0	-0.018
679.5	0.002
680.0	0.023
680.5	0.031
681.0	0.028
681.5	0.023
682.0	0.015
682.5	0.001
683.0	-0.013
683.5	-0.016
684.0	-0.022
684.5	-0.022
685.0	-0.016
685.5	-0.016
686.0	-0.014
686.5	-0.003
687.0	0.004
687.5	0.000
688.0	-0.002
688.5	-0.006
689.0	-0.012
689.5	-0.021
690.0	-0.018
690.5	-0.017
691.0	-0.020
691.5	-0.020
692.0	-0.017
692.5	-0.017
693.0	-0.018
693.5	-0.016
694.0	-0.004
694.5	0.008
695.0	0.022
695.5	0.029
696.0	0.028
696.5	0.026
697.0	0.019
697.5	0.010
698.0	0.000
698.5	-0.002
699.0	-0.001
699.5	0.002
700.0	-0.004
700.5	-0.012
701.0	-0.019
701.5	-0.033
702.0	-0.042
702.5	-0.036
703.0	-0.028
703.5	-0.026
704.0	-0.022
704.5	-0.017
705.0	-0.022
705.5	-0.024
706.0	-0.025
706.5	-0.025
707.0	-0.022
707.5	-0.009
708.0	0.000
708.5	0.007
709.0	0.020
709.5	0.026
710.0	0.026
710.5	0.032
711.0	0.031
711.5	0.024
712.0	0.010
712.5	-0.003
713.0	-0.008
713.5	-0.005
714.0	-0.006
714.5	-0.002
715.0	-0.004
715.5	0.002
716.0	0.000
716.5	-0.005
717.0	-0.007
717.5	-0.010
718.0	-0.007
718.5	-0.001
719.0	-0.005
719.5	0.003
720.0	0.005
720.5	0.011
721.0	0.009
721.5	0.008
722.0	0.010
722.5	0.006
723.0	-0.002
723.5	-0.006
724.0	-0.018
724.5	-0.024
725.0	-0.025
725.5	-0.031
726.0	-0.037
726.5	-0.031
727.0	-0.030
727.5	-0.025
728.0	-0.024
728.5	-0.017
729.0	-0.013
729.5	-0.012
730.0	-0.008
730.5	-0.012
731.0	-0.016
731.5	-0.011
732.0	-0.009
732.5	-0.010
733.0	-0.011
733.5	-0.007
734.0	0.007
734.5	0.004
735.0	0.001
735.5	-0.005
736.0	-0.007
736.5	-0.007
737.0	-0.002
737.5	-0.003
738.0	-0.006
738.5	-0.006
739.0	0.000
739.5	-0.007
740.0	-0.009
740.5	-0.008
741.0	0.000
741.5	0.004
742.0	0.004
742.5	0.008
743.0	0.003
743.5	-0.002
744.0	-0.007
744.5	-0.015
745.0	-0.023
745.5	-0.031
746.0	-0.028
746.5	-0.025
747.0	-0.022
747.5	-0.014
748.0	-0.003
748.5	0.005
749.0	0.011
749.5	0.016
750.0	0.017
750.5	0.018
751.0	0.023
751.5	0.018
752.0	0.008
752.5	-0.003
753.0	-0.007
753.5	-0.008
754.0	-0.010
754.5	-0.016
755.0	-0.015
755.5	-0.011
756.0	-0.016
756.5	-0.028
757.0	-0.036
757.5	-0.034
758.0	-0.030
758.5	-0.028
759.0	-0.024
759.5	-0.019
760.0	-0.007
760.5	0.007
761.0	0.012
761.5	0.017
762.0	0.020
762.5	0.020
763.0	0.018
763.5	0.013
764.0	0.022
764.5	0.019
765.0	0.011
765.5	0.006
766.0	-0.004
766.5	-0.006
767.0	-0.012
767.5	-0.019
768.0	-0.015
768.5	-0.006
769.0	0.005
769.5	0.001
770.0	0.002
770.5	0.005
771.0	0.004
771.5	0.011
772.0	0.011
772.5	0.014
773.0	0.021
773.5	0.018
774.0	0.018
774.5	0.025
775.0	0.031
775.5	0.027
776.0	0.022
776.5	0.017
777.0	0.005
777.5	0.002
778.0	-0.003
778.5	-0.013
779.0	-0.006
779.5	0.000
780.0	-0.005
780.5	-0.012
781.0	-0.021
781.5	-0.031
782.0	-0.036
782.5	-0.034
783.0	-0.038
783.5	-0.024
784.0	-0.005
784.5	-0.002
785.0	-0.006
785.5	-0.015
786.0	-0.015
786.5	-0.018
787.0	-0.018
787.5	-0.021
788.0	-0.019
788.5	-0.007
789.0	-0.005
789.5	-0.008
790.0	-0.009
790.5	0.001
791.0	0.023
791.5	0.034
792.0	0.034
792.5	0.034
793.0	0.025
793.5	0.015
794.0	-0.001
794.5	-0.006
795.0	-0.010
795.5	0.000
796.0	0.015
796.5	0.025
797.0	0.030
797.5	0.028
798.0	0.018
798.5	0.011
799.0	0.000
799.5	-0.006
800.0	-0.020
800.5	-0.020
801.0	-0.020
801.5	-0.024
802.0	-0.027
802.5	-0.027
803.0	-0.021
803.5	-0.014
804.0	-0.014
804.5	-0.012
805.0	-0.017
805.5	-0.005
806.0	-0.002
806.5	0.004
807.0	-0.004
807.5	-0.010
808.0	-0.010
808.5	-0.011
809.0	-0.015
809.5	-0.022
810.0	-0.037
810.5	-0.030
811.0	-0.017
811.5	-0.008
812.0	-0.004
812.5	-0.014
813.0	-0.016
813.5	-0.010
814.0	-0.019
814.5	-0.027
815.0	-0.033
815.5	-0.021
816.0	-0.005
816.5	0.005
817.0	0.020
817.5	0.012
818.0	0.015
818.5	0.017
819.0	0.003
819.5	0.002
820.0	0.000
820.5	0.005
821.0	0.006
821.5	0.007
822.0	0.004
822.5	0.008
823.0	0.023
823.5	0.031
824.0	0.041
824.5	0.046
825.0	0.051
825.5	0.048
826.0	0.041
826.5	0.034
827.0	0.021
827.5	0.011
828.0	-0.001
828.5	-0.004
829.0	-0.003
829.5	-0.001
830.0	0.004
830.5	0.007
831.0	0.017
831.5	0.019
832.0	0.016
832.5	0.010
833.0	0.000
833.5	-0.003
834.0	-0.002
834.5	0.006
835.0	0.009
835.5	0.008
836.0	0.004
836.5	0.003
837.0	0.007
837.5	0.006
838.0	0.006
838.5	0.003
839.0	0.006
839.5	0.007
840.0	0.005
840.5	0.002
841.0	0.011
841.5	0.025
842.0	0.027
842.5	0.020
843.0	0.016
843.5	-0.003
844.0	0.000
844.5	-0.006
845.0	-0.010
845.5	-0.017
846.0	-0.008
846.5	-0.002
847.0	-0.017
847.5	-0.021
848.0	-0.020
848.5	-0.036
849.0	-0.045
849.5	-0.045
850.0	-0.054
Sample 2
4/21/2023 3:53 PM
Wavelength (nm)	10mm Absorbance
//WLCalib: Shift	0.09000
//WLCalib: 261S	-0.81000
//WLCalib: 362S	-0.79000
//WLCalib: 484S	-0.79000
//WLCalib: 529S	-0.70000
//WLCalib: 823S	-1.10000
//QSpecEnd:
190.0	-0.361
190.5	-0.349
191.0	-0.375
191.5	-0.394
192.0	-0.413
192.5	-0.422
193.0	-0.433
193.5	-0.456
194.0	-0.477
194.5	-0.490
195.0	-0.455
195.5	-0.407
196.0	-0.387
196.5	-0.368
197.0	-0.383
197.5	-0.366
198.0	-0.359
198.5	-0.342
199.0	-0.350
199.5	-0.347
200.0	-0.324
200.5	-0.319
201.0	-0.310
201.5	-0.290
202.0	-0.283
202.5	-0.262
203.0	-0.260
203.5	-0.246
204.0	-0.262
204.5	-0.272
205.0	-0.290
205.5	-0.295
206.0	-0.285
206.5	-0.260
207.0	-0.244
207.5	-0.228
208.0	-0.194
208.5	-0.172
209.0	-0.167
209.5	-0.163
210.0	-0.174
210.5	-0.178
211.0	-0.188
211.5	-0.199
212.0	-0.214
212.5	-0.216
213.0	-0.213
213.5	-0.218
214.0	-0.211
214.5	-0.207
215.0	-0.198
215.5	-0.184
216.0	-0.177
216.5	-0.180
217.0	-0.184
217.5	-0.172
218.0	-0.168
218.5	-0.164
219.0	-0.162
219.5	-0.166
220.0	-0.157
220.5	-0.155
221.0	-0.155
221.5	-0.153
222.0	-0.155
222.5	-0.151
223.0	-0.145
223.5	-0.144
224.0	-0.139
224.5	-0.125
225.0	-0.107
225.5	-0.100
226.0	-0.093
226.5	-0.096
227.0	-0.103
227.5	-0.104
228.0	-0.099
228.5	-0.098
229.0	-0.095
229.5	-0.090
230.0	-0.082
230.5	-0.086
231.0	-0.085
231.5	-0.082
232.0	-0.078
232.5	-0.074
233.0	-0.064
233.5	-0.057
234.0	-0.049
234.5	-0.042
235.0	-0.033
235.5	-0.027
236.0	-0.017
236.5	-0.012
237.0	-0.010
237.5	-0.013
238.0	-0.010
238.5	-0.012
239.0	-0.015
239.5	-0.022
240.0	-0.023
240.5	-0.022
241.0	-0.019
241.5	-0.020
242.0	-0.017
242.5	-0.019
243.0	-0.017
243.5	-0.019
244.0	-0.020
244.5	-0.022
245.0	-0.023
245.5	-0.020
246.0	-0.018
246.5	-0.020
247.0	-0.018
247.5	-0.019
248.0	-0.019
248.5	-0.019
249.0	-0.019
249.5	-0.018
250.0	-0.016
250.5	-0.013
251.0	-0.014
251.5	-0.017
252.0	-0.015
252.5	-0.012
253.0	-0.007
253.5	-0.007
254.0	-0.004
254.5	-0.005
255.0	-0.006
255.5	-0.009
256.0	-0.018
256.5	-0.021
257.0	-0.022
257.5	-0.020
258.0	-0.014
258.5	-0.012
259.0	-0.009
259.5	-0.009
260.0	-0.006
260.5	-0.011
261.0	-0.013
261.5	-0.009
262.0	-0.010
262.5	-0.012
263.0	-0.012
263.5	-0.012
264.0	-0.011
264.5	-0.009
265.0	-0.013
265.5	-0.017
266.0	-0.015
266.5	-0.015
267.0	-0.017
267.5	-0.016
268.0	-0.017
268.5	-0.012
269.0	-0.008
269.5	-0.006
270.0	-0.010
270.5	-0.013
271.0	-0.013
271.5	-0.017
272.0	-0.017
272.5	-0.012
273.0	-0.013
273.5	-0.004
274.0	0.000
274.5	-0.002
275.0	0.001
275.5	-0.001
276.0	-0.005
276.5	-0.008
277.0	-0.009
277.5	-0.010
278.0	-0.010
278.5	-0.007
279.0	-0.011
279.5	-0.011
280.0	-0.008
280.5	-0.007
281.0	-0.011
281.5	-0.013
282.0	-0.015
282.5	-0.017
283.0	-0.016
283.5	-0.016
284.0	-0.019
284.5	-0.015
285.0	-0.014
285.5	-0.010
286.0	-0.009
286.5	-0.006
287.0	-0.008
287.5	-0.006
288.0	-0.009
288.5	-0.011
289.0	-0.018
289.5	-0.022
290.0	-0.024
290.5	-0.024
291.0	-0.019
291.5	-0.015
292.0	-0.009
292.5	-0.002
293.0	0.001
293.5	0.002
294.0	-0.003
294.5	-0.008
295.0	-0.008
295.5	-0.011
296.0	-0.013
296.5	-0.015
297.0	-0.009
297.5	-0.008
298.0	-0.005
298.5	-0.009
299.0	-0.010
299.5	-0.010
300.0	-0.007
300.5	-0.006
301.0	-0.006
301.5	-0.008
302.0	-0.008
302.5	-0.014
303.0	-0.016
303.5	-0.020
304.0	-0.022
304.5	-0.017
305.0	-0.017
305.5	-0.014
306.0	-0.015
306.5	-0.016
307.0	-0.016
307.5	-0.015
308.0	-0.013
308.5	-0.011
309.0	-0.009
309.5	-0.004
310.0	-0.005
310.5	-0.007
311.0	-0.012
311.5	-0.014
312.0	-0.010
312.5	-0.006
313.0	-0.008
313.5	-0.008
314.0	-0.011
314.5	-0.008
315.0	-0.004
315.5	0.000
316.0	-0.001
316.5	0.001
317.0	0.002
317.5	-0.005
318.0	-0.012
318.5	-0.018
319.0	-0.024
319.5	-0.023
320.0	-0.021
320.5	-0.018
321.0	-0.017
321.5	-0.014
322.0	-0.017
322.5	-0.022
323.0	-0.019
323.5	-0.018
324.0	-0.017
324.5	-0.016
325.0	-0.013
325.5	-0.007
326.0	-0.002
326.5	0.000
327.0	-0.005
327.5	-0.011
328.0	-0.012
328.5	-0.014
329.0	-0.016
329.5	-0.015
330.0	-0.013
330.5	-0.010
331.0	-0.008
331.5	-0.008
332.0	-0.012
332.5	-0.013
333.0	-0.015
333.5	-0.017
334.0	-0.020
334.5	-0.016
335.0	-0.014
335.5	-0.013
336.0	-0.017
336.5	-0.017
337.0	-0.013
337.5	-0.012
338.0	-0.015
338.5	-0.017
339.0	-0.014
339.5	-0.010
340.0	-0.008
340.5	-0.009
341.0	-0.010
341.5	-0.005
342.0	-0.001
342.5	-0.002
343.0	-0.010
343.5	-0.011
344.0	-0.011
344.5	-0.015
345.0	-0.015
345.5	-0.017
346.0	-0.018
346.5	-0.016
347.0	-0.012
347.5	-0.011
348.0	-0.011
348.5	-0.006
349.0	-0.004
349.5	-0.005
350.0	-0.006
350.5	-0.010
351.0	-0.015
351.5	-0.014
352.0	-0.013
352.5	-0.013
353.0	-0.011
353.5	-0.010
354.0	-0.007
354.5	-0.012
355.0	-0.014
355.5	-0.020
356.0	-0.022
356.5	-0.021
357.0	-0.022
357.5	-0.021
358.0	-0.018
358.5	-0.015
359.0	-0.012
359.5	-0.014
360.0	-0.017
360.5	-0.018
361.0	-0.018
361.5	-0.022
362.0	-0.024
362.5	-0.023
363.0	-0.022
363.5	-0.022
364.0	-0.022
364.5	-0.018
365.0	-0.015
365.5	-0.012
366.0	-0.010
366.5	-0.011
367.0	-0.014
367.5	-0.020
368.0	-0.022
368.5	-0.020
369.0	-0.020
369.5	-0.017
370.0	-0.016
370.5	-0.015
371.0	-0.007
371.5	-0.005
372.0	-0.009
372.5	-0.015
373.0	-0.014
373.5	-0.014
374.0	-0.019
374.5	-0.023
375.0	-0.026
375.5	-0.026
376.0	-0.026
376.5	-0.023
377.0	-0.023
377.5	-0.024
378.0	-0.021
378.5	-0.017
379.0	-0.020
379.5	-0.015
380.0	-0.017
380.5	-0.021
381.0	-0.024
381.5	-0.018
382.0	-0.015
382.5	-0.015
383.0	-0.014
383.5	-0.011
384.0	-0.009
384.5	-0.007
385.0	-0.011
385.5	-0.017
386.0	-0.020
386.5	-0.018
387.0	-0.018
387.5	-0.022
388.0	-0.020
388.5	-0.017
389.0	-0.011
389.5	-0.011
390.0	-0.011
390.5	-0.014
391.0	-0.016
391.5	-0.014
392.0	-0.014
392.5	-0.013
393.0	-0.009
393.5	-0.007
394.0	-0.007
394.5	-0.008
395.0	-0.010
395.5	-0.013
396.0	-0.016
396.5	-0.017
397.0	-0.017
397.5	-0.012
398.0	-0.011
398.5	-0.012
399.0	-0.013
399.5	-0.012
400.0	-0.011
400.5	-0.004
401.0	-0.004
401.5	-0.004
402.0	-0.002
402.5	-0.003
403.0	-0.009
403.5	-0.014
404.0	-0.018
404.5	-0.016
405.0	-0.013
405.5	-0.009
406.0	-0.011
406.5	-0.011
407.0	-0.010
407.5	-0.012
408.0	-0.015
408.5	-0.016
409.0	-0.015
409.5	-0.011
410.0	-0.009
410.5	-0.007
411.0	-0.006
411.5	-0.004
412.0	-0.006
412.5	-0.006
413.0	-0.005
413.5	-0.007
414.0	-0.007
414.5	-0.012
415.0	-0.011
415.5	-0.011
416.0	-0.015
416.5	-0.019
417.0	-0.022
417.5	-0.020
418.0	-0.017
418.5	-0.016
419.0	-0.013
419.5	-0.012
420.0	-0.010
420.5	-0.011
421.0	-0.013
421.5	-0.013
422.0	-0.014
422.5	-0.015
423.0	-0.013
423.5	-0.010
424.0	-0.007
424.5	-0.005
425.0	-0.005
425.5	-0.004
426.0	-0.001
426.5	-0.001
427.0	-0.003
427.5	-0.004
428.0	-0.008
428.5	-0.007
429.0	-0.009
429.5	-0.012
430.0	-0.015
430.5	-0.016
431.0	-0.015
431.5	-0.013
432.0	-0.009
432.5	-0.006
433.0	-0.006
433.5	-0.003
434.0	-0.003
434.5	-0.005
435.0	-0.007
435.5	-0.010
436.0	-0.011
436.5	-0.010
437.0	-0.009
437.5	-0.007
438.0	-0.009
438.5	-0.009
439.0	-0.011
439.5	-0.009
440.0	-0.011
440.5	-0.011
441.0	-0.010
441.5	-0.011
442.0	-0.013
442.5	-0.014
443.0	-0.017
443.5	-0.018
444.0	-0.018
444.5	-0.016
445.0	-0.014
445.5	-0.009
446.0	-0.006
446.5	-0.006
447.0	-0.007
447.5	-0.008
448.0	-0.007
448.5	-0.008
449.0	-0.007
449.5	-0.007
450.0	-0.006
450.5	-0.006
451.0	-0.009
451.5	-0.009
452.0	-0.010
452.5	-0.013
453.0	-0.013
453.5	-0.012
454.0	-0.013
454.5	-0.013
455.0	-0.012
455.5	-0.012
456.0	-0.012
456.5	-0.009
457.0	-0.009
457.5	-0.010
458.0	-0.009
458.5	-0.008
459.0	-0.011
459.5	-0.010
460.0	-0.012
460.5	-0.010
461.0	-0.012
461.5	-0.013
462.0	-0.015
462.5	-0.017
463.0	-0.018
463.5	-0.019
464.0	-0.020
464.5	-0.020
465.0	-0.022
465.5	-0.021
466.0	-0.020
466.5	-0.022
467.0	-0.021
467.5	-0.021
468.0	-0.018
468.5	-0.016
469.0	-0.015
469.5	-0.015
470.0	-0.015
470.5	-0.015
471.0	-0.012
471.5	-0.013
472.0	-0.016
472.5	-0.018
473.0	-0.019
473.5	-0.021
474.0	-0.023
474.5	-0.023
475.0	-0.023
475.5	-0.023
476.0	-0.018
476.5	-0.015
477.0	-0.012
477.5	-0.010
478.0	-0.007
478.5	-0.008
479.0	-0.010
479.5	-0.009
480.0	-0.011
480.5	-0.013
481.0	-0.012
481.5	-0.014
482.0	-0.014
482.5	-0.015
483.0	-0.013
483.5	-0.015
484.0	-0.018
484.5	-0.018
485.0	-0.016
485.5	-0.015
486.0	-0.012
486.5	-0.012
487.0	-0.011
487.5	-0.010
488.0	-0.007
488.5	-0.007
489.0	-0.009
489.5	-0.010
490.0	-0.011
490.5	-0.012
491.0	-0.012
491.5	-0.011
492.0	-0.013
492.5	-0.018
493.0	-0.021
493.5	-0.024
494.0	-0.025
494.5	-0.025
495.0	-0.025
495.5	-0.025
496.0	-0.024
496.5	-0.020
497.0	-0.019
497.5	-0.025
498.0	-0.030
498.5	-0.028
499.0	-0.027
499.5	-0.024
500.0	-0.022
500.5	-0.018
501.0	-0.010
501.5	-0.005
502.0	-0.004
502.5	-0.011
503.0	-0.015
503.5	-0.018
504.0	-0.023
504.5	-0.027
505.0	-0.030
505.5	-0.026
506.0	-0.024
506.5	-0.022
507.0	-0.020
507.5	-0.017
508.0	-0.018
508.5	-0.013
509.0	-0.012
509.5	-0.011
510.0	-0.012
510.5	-0.013
511.0	-0.015
511.5	-0.016
512.0	-0.014
512.5	-0.015
513.0	-0.013
513.5	-0.011
514.0	-0.011
514.5	-0.013
515.0	-0.017
515.5	-0.023
516.0	-0.025
516.5	-0.026
517.0	-0.027
517.5	-0.026
518.0	-0.024
518.5	-0.021
519.0	-0.017
[truncated: 41,923 more rows]
