# Supplementary material for: Phase separation of PGL-3 driven by structured domains that oligomerize and interact with RGG motifs
Source: EMBO Rep. 2026 Mar 20;27(8):2061–87. doi: 10.1038/s44319-026-00730-7 (PMC13121748; doi:10.1038/s44319-026-00730-7)
Supplement: Supplementary file 6 — Source data Fig. 2 [file 44319_2026_730_MOESM6_ESM.zip › Figure 2/2A/phase_diagram_turbidity/230421/tur.csv]

Date	Sample Name	Automated Pathlength	Baseline Correction (nm)	330 nm	600 nm
4/21/2023 3:53:16 PM	Sample 1	OFF	None	-0.02	-0.01
4/21/2023 3:53:54 PM	Sample 2	OFF	None	-0.01	-0.02
4/21/2023 3:54:43 PM	Sample 3	OFF	None	-0.01	0.00
4/21/2023 3:55:20 PM	Sample 4	OFF	None	-0.02	-0.01
4/21/2023 4:25:41 PM	f20-300 1	OFF	None	0.05	0.04
4/21/2023 4:27:16 PM	f10-300 1	OFF	None	0.04	0.03
4/21/2023 4:28:09 PM	f10-300 2	OFF	None	0.85	0.52
4/21/2023 4:29:26 PM	f10-300 3	OFF	None	0.03	0.03
4/21/2023 4:30:14 PM	f10-300 4	OFF	None	0.34	0.16
4/21/2023 4:43:39 PM	f20-200 1	OFF	None	1.33	0.83
4/21/2023 4:44:40 PM	f20-200 2	OFF	None	0.51	0.33
4/21/2023 4:45:28 PM	f20-200 3	OFF	None	0.04	0.01
4/21/2023 4:46:04 PM	f20-200 4	OFF	None	0.06	0.03
4/21/2023 4:46:58 PM	f20-200 5	OFF	None	0.07	0.03
4/21/2023 4:55:33 PM	f20-200 6	OFF	None	1.18	0.76
4/21/2023 4:56:33 PM	f20-200 7	OFF	None	13.34	12.20
4/21/2023 4:57:05 PM	f20-200 8	OFF	None	0.35	0.22
4/21/2023 4:57:49 PM	f20-200 9	OFF	None	0.06	0.03
4/21/2023 5:24:06 PM	d20-300 1	OFF	None	0.06	0.05
4/21/2023 5:24:50 PM	d20-300 2	OFF	None	0.04	0.03
4/21/2023 5:25:27 PM	d20-300 3	OFF	None	0.03	0.00
4/21/2023 5:26:07 PM	d20-300 4	OFF	None	0.01	-0.01
4/21/2023 5:26:36 PM	d20-300 5	OFF	None	0.01	-0.02
4/21/2023 5:27:22 PM	d20-300 6	OFF	None	-0.02	-0.02
4/21/2023 5:35:24 PM	d20-300 7	OFF	None	0.05	0.03
4/21/2023 5:35:52 PM	d20-300 8	OFF	None	0.04	0.02
4/21/2023 5:36:22 PM	d20-300 9	OFF	None	0.02	0.01
4/21/2023 5:36:54 PM	d20-300 10	OFF	None	-0.01	-0.02
4/21/2023 5:37:25 PM	d20-300 11	OFF	None	0.00	-0.01
4/21/2023 5:45:15 PM	d20-300 12	OFF	None	0.00	0.01
4/21/2023 5:46:34 PM	d20-300 13	OFF	None	0.36	0.21
4/21/2023 5:47:09 PM	d20-300 14	OFF	None	0.15	0.08
4/21/2023 5:47:40 PM	d20-300 15	OFF	None	0.01	-0.01
