# Supplementary material for: Phase separation of PGL-3 driven by structured domains that oligomerize and interact with RGG motifs
Source: EMBO Rep. 2026 Mar 20;27(8):2061–87. doi: 10.1038/s44319-026-00730-7 (PMC13121748; doi:10.1038/s44319-026-00730-7)
Supplement: Supplementary file 6 — Source data Fig. 2 [file 44319_2026_730_MOESM6_ESM.zip › Figure 2/2A/phase_diagram_turbidity/230427-28/tur1.tsv]

Sample 1
4/27/2023 5:50 PM
Wavelength (nm)	10mm Absorbance
//WLCalib: Shift	0.21333
//WLCalib: 261S	-0.81000
//WLCalib: 362S	-1.16000
//WLCalib: 484S	-0.79000
//WLCalib: 529S	-0.70000
//WLCalib: 823S	-1.10000
//QSpecEnd:
190.0	0.382
190.5	0.509
191.0	0.566
191.5	0.599
192.0	0.900
192.5	0.582
193.0	0.458
193.5	0.722
194.0	0.893
194.5	1.247
195.0	1.155
195.5	0.662
196.0	0.242
196.5	0.175
197.0	0.003
197.5	-0.466
198.0	-0.659
198.5	-0.302
199.0	0.032
199.5	0.135
200.0	-0.273
200.5	-0.609
201.0	-0.480
201.5	-0.302
202.0	-0.320
202.5	-0.294
203.0	-0.280
203.5	-0.122
204.0	0.007
204.5	-0.079
205.0	-0.037
205.5	-0.014
206.0	-0.114
206.5	0.001
207.0	0.015
207.5	-0.183
208.0	0.049
208.5	0.258
209.0	0.424
209.5	0.630
210.0	0.565
210.5	0.412
211.0	0.267
211.5	0.389
212.0	0.192
212.5	0.048
213.0	0.238
213.5	0.244
214.0	0.372
214.5	0.412
215.0	0.217
215.5	0.232
216.0	0.194
216.5	0.228
217.0	0.188
217.5	0.203
218.0	0.159
218.5	0.133
219.0	0.116
219.5	0.101
220.0	0.088
220.5	0.085
221.0	0.052
221.5	0.039
222.0	0.051
222.5	0.046
223.0	0.057
223.5	0.053
224.0	0.043
224.5	0.038
225.0	0.035
225.5	0.025
226.0	0.022
226.5	0.019
227.0	0.022
227.5	0.020
228.0	0.017
228.5	0.009
229.0	0.006
229.5	0.008
230.0	0.006
230.5	0.004
231.0	0.009
231.5	0.012
232.0	0.012
232.5	0.002
233.0	-0.008
233.5	-0.010
234.0	-0.009
234.5	-0.008
235.0	-0.011
235.5	-0.007
236.0	-0.003
236.5	0.002
237.0	-0.002
237.5	-0.007
238.0	-0.007
238.5	-0.002
239.0	0.001
239.5	-0.001
240.0	-0.001
240.5	-0.003
241.0	-0.008
241.5	-0.009
242.0	-0.011
242.5	-0.009
243.0	-0.005
243.5	-0.003
244.0	0.001
244.5	0.002
245.0	0.007
245.5	0.005
246.0	0.004
246.5	-0.001
247.0	-0.003
247.5	-0.005
248.0	-0.007
248.5	-0.006
249.0	-0.004
249.5	-0.003
250.0	-0.001
250.5	-0.002
251.0	-0.002
251.5	-0.003
252.0	-0.003
252.5	-0.003
253.0	0.001
253.5	0.000
254.0	0.003
254.5	0.005
255.0	0.009
255.5	0.010
256.0	0.010
256.5	0.008
257.0	0.001
257.5	0.001
258.0	-0.001
258.5	-0.005
259.0	-0.002
259.5	0.000
260.0	0.001
260.5	0.000
261.0	-0.002
261.5	-0.005
262.0	-0.007
262.5	-0.007
263.0	-0.005
263.5	-0.007
264.0	-0.005
264.5	-0.002
265.0	-0.002
265.5	0.001
266.0	0.002
266.5	-0.002
267.0	-0.004
267.5	-0.006
268.0	-0.003
268.5	-0.002
269.0	0.003
269.5	0.004
270.0	0.007
270.5	0.013
271.0	0.010
271.5	0.004
272.0	-0.001
272.5	-0.004
273.0	-0.002
273.5	0.005
274.0	0.005
274.5	0.007
275.0	0.013
275.5	0.020
276.0	0.015
276.5	0.009
277.0	0.007
277.5	0.001
278.0	-0.003
278.5	-0.007
279.0	-0.008
279.5	-0.008
280.0	-0.005
280.5	0.001
281.0	-0.002
281.5	0.001
282.0	0.007
282.5	0.004
283.0	0.005
283.5	0.002
284.0	0.003
284.5	0.001
285.0	-0.005
285.5	-0.007
286.0	-0.012
286.5	-0.014
287.0	-0.017
287.5	-0.016
288.0	-0.015
288.5	-0.012
289.0	-0.009
289.5	-0.005
290.0	-0.007
290.5	-0.004
291.0	-0.005
291.5	-0.005
292.0	-0.009
292.5	-0.011
293.0	-0.011
293.5	-0.007
294.0	-0.007
294.5	-0.005
295.0	-0.007
295.5	-0.005
296.0	-0.007
296.5	-0.006
297.0	-0.008
297.5	-0.005
298.0	0.000
298.5	0.004
299.0	0.005
299.5	0.008
300.0	0.003
300.5	0.003
301.0	-0.001
301.5	0.000
302.0	0.001
302.5	0.004
303.0	0.005
303.5	0.000
304.0	-0.001
304.5	-0.001
305.0	-0.003
305.5	-0.001
306.0	-0.001
306.5	0.005
307.0	0.011
307.5	0.011
308.0	0.011
308.5	0.005
309.0	0.007
309.5	0.006
310.0	0.003
310.5	0.000
311.0	-0.002
311.5	-0.002
312.0	-0.002
312.5	-0.006
313.0	-0.009
313.5	-0.010
314.0	-0.002
314.5	0.003
315.0	0.008
315.5	0.010
316.0	0.012
316.5	0.011
317.0	0.007
317.5	0.003
318.0	-0.001
318.5	-0.005
319.0	-0.002
319.5	-0.005
320.0	-0.005
320.5	-0.002
321.0	0.000
321.5	-0.001
322.0	-0.007
322.5	-0.003
323.0	-0.001
323.5	-0.001
324.0	0.001
324.5	-0.002
325.0	-0.001
325.5	0.005
326.0	0.003
326.5	0.002
327.0	0.000
327.5	0.002
328.0	0.003
328.5	0.000
329.0	-0.004
329.5	-0.004
330.0	-0.002
330.5	-0.001
331.0	-0.002
331.5	0.000
332.0	-0.003
332.5	-0.005
333.0	-0.006
333.5	-0.007
334.0	-0.006
334.5	0.000
335.0	0.006
335.5	0.005
336.0	0.007
336.5	0.007
337.0	0.002
337.5	0.001
338.0	0.003
338.5	0.008
339.0	0.010
339.5	0.018
340.0	0.020
340.5	0.019
341.0	0.020
341.5	0.016
342.0	0.008
342.5	0.004
343.0	0.000
343.5	-0.002
344.0	-0.003
344.5	0.002
345.0	-0.001
345.5	-0.002
346.0	0.000
346.5	0.001
347.0	-0.002
347.5	-0.003
348.0	-0.007
348.5	-0.001
349.0	0.002
349.5	0.002
350.0	0.000
350.5	0.001
351.0	0.005
351.5	0.008
352.0	0.008
352.5	0.010
353.0	0.009
353.5	0.013
354.0	0.010
354.5	0.006
355.0	0.002
355.5	0.000
356.0	-0.001
356.5	-0.002
357.0	-0.003
357.5	-0.004
358.0	-0.004
358.5	-0.003
359.0	-0.002
359.5	0.001
360.0	0.001
360.5	0.005
361.0	0.007
361.5	0.007
362.0	0.003
362.5	0.003
363.0	-0.003
363.5	-0.004
364.0	-0.006
364.5	-0.006
365.0	-0.004
365.5	-0.003
366.0	-0.003
366.5	-0.003
367.0	-0.006
367.5	-0.003
368.0	-0.003
368.5	-0.001
369.0	0.002
369.5	0.005
370.0	0.005
370.5	0.003
371.0	0.002
371.5	0.000
372.0	-0.002
372.5	-0.001
373.0	0.003
373.5	-0.001
374.0	-0.001
374.5	0.002
375.0	0.001
375.5	0.006
376.0	0.007
376.5	0.008
377.0	0.009
377.5	0.009
378.0	0.010
378.5	0.007
379.0	0.008
379.5	0.007
380.0	0.009
380.5	0.007
381.0	0.000
381.5	-0.003
382.0	-0.004
382.5	-0.001
383.0	0.005
383.5	0.009
384.0	0.011
384.5	0.009
385.0	0.009
385.5	0.007
386.0	0.006
386.5	0.004
387.0	0.002
387.5	0.004
388.0	0.012
388.5	0.013
389.0	0.014
389.5	0.012
390.0	0.011
390.5	0.013
391.0	0.012
391.5	0.007
392.0	0.000
392.5	-0.004
393.0	-0.001
393.5	-0.002
394.0	0.000
394.5	0.000
395.0	0.000
395.5	0.005
396.0	0.008
396.5	0.008
397.0	0.005
397.5	0.005
398.0	0.006
398.5	0.008
399.0	0.009
399.5	0.005
400.0	0.007
400.5	0.012
401.0	0.011
401.5	0.009
402.0	0.004
402.5	0.002
403.0	0.005
403.5	0.006
404.0	0.006
404.5	0.005
405.0	0.008
405.5	0.011
406.0	0.013
406.5	0.015
407.0	0.008
407.5	0.003
408.0	0.004
408.5	0.000
409.0	0.000
409.5	0.000
410.0	-0.001
410.5	-0.002
411.0	0.003
411.5	0.007
412.0	0.006
412.5	0.004
413.0	0.003
413.5	0.002
414.0	0.004
414.5	0.007
415.0	0.005
415.5	0.002
416.0	0.005
416.5	0.005
417.0	0.004
417.5	0.001
418.0	-0.001
418.5	-0.004
419.0	-0.004
419.5	-0.004
420.0	-0.004
420.5	-0.003
421.0	0.001
421.5	0.002
422.0	0.004
422.5	0.007
423.0	0.009
423.5	0.009
424.0	0.009
424.5	0.006
425.0	0.006
425.5	0.004
426.0	0.004
426.5	0.003
427.0	0.003
427.5	0.002
428.0	0.004
428.5	0.004
429.0	0.001
429.5	-0.001
430.0	-0.003
430.5	-0.004
431.0	-0.002
431.5	0.002
432.0	0.003
432.5	0.003
433.0	0.006
433.5	0.006
434.0	0.005
434.5	0.004
435.0	0.002
435.5	0.001
436.0	0.001
436.5	0.000
437.0	-0.002
437.5	-0.004
438.0	-0.004
438.5	-0.003
439.0	-0.003
439.5	-0.004
440.0	-0.004
440.5	-0.002
441.0	-0.002
441.5	-0.003
442.0	-0.002
442.5	0.001
443.0	0.002
443.5	0.001
444.0	-0.001
444.5	-0.006
445.0	-0.008
445.5	-0.007
446.0	-0.005
446.5	-0.004
447.0	0.000
447.5	0.004
448.0	0.007
448.5	0.005
449.0	0.002
449.5	-0.001
450.0	-0.001
450.5	-0.002
451.0	-0.003
451.5	-0.001
452.0	0.000
452.5	0.002
453.0	0.002
453.5	-0.003
454.0	-0.008
454.5	-0.009
455.0	-0.010
455.5	-0.012
456.0	-0.012
456.5	-0.008
457.0	-0.007
457.5	-0.005
458.0	-0.002
458.5	-0.001
459.0	0.002
459.5	0.004
460.0	0.005
460.5	0.006
461.0	0.008
461.5	0.006
462.0	0.006
462.5	0.002
463.0	0.002
463.5	0.002
464.0	0.003
464.5	0.000
465.0	-0.001
465.5	0.000
466.0	-0.001
466.5	-0.001
467.0	0.001
467.5	0.004
468.0	0.005
468.5	0.007
469.0	0.009
469.5	0.005
470.0	0.004
470.5	0.001
471.0	-0.004
471.5	-0.006
472.0	-0.002
472.5	-0.001
473.0	-0.002
473.5	0.000
474.0	-0.001
474.5	-0.002
475.0	-0.001
475.5	-0.002
476.0	-0.003
476.5	-0.001
477.0	0.001
477.5	0.001
478.0	0.002
478.5	-0.001
479.0	-0.002
479.5	-0.004
480.0	-0.005
480.5	-0.005
481.0	-0.004
481.5	-0.001
482.0	-0.001
482.5	0.000
483.0	0.001
483.5	-0.003
484.0	-0.001
484.5	-0.004
485.0	-0.005
485.5	-0.006
486.0	-0.004
486.5	0.000
487.0	0.003
487.5	0.004
488.0	0.006
488.5	0.007
489.0	0.005
489.5	0.003
490.0	0.001
490.5	0.001
491.0	0.001
491.5	0.003
492.0	0.004
492.5	0.004
493.0	0.003
493.5	0.006
494.0	0.003
494.5	0.008
495.0	0.010
495.5	0.012
496.0	0.011
496.5	0.012
497.0	0.011
497.5	0.009
498.0	0.006
498.5	0.003
499.0	0.002
499.5	0.002
500.0	0.003
500.5	0.002
501.0	0.005
501.5	0.007
502.0	0.008
502.5	0.006
503.0	0.003
503.5	0.003
504.0	0.003
504.5	0.003
505.0	0.002
505.5	0.000
506.0	0.000
506.5	-0.001
507.0	-0.001
507.5	-0.002
508.0	-0.002
508.5	0.003
509.0	0.008
509.5	0.012
510.0	0.010
510.5	0.011
511.0	0.013
511.5	0.014
512.0	0.011
512.5	0.006
513.0	0.002
513.5	0.003
514.0	0.005
514.5	0.005
515.0	0.002
515.5	0.000
516.0	0.003
516.5	-0.001
517.0	-0.005
517.5	-0.007
518.0	-0.010
518.5	-0.007
519.0	-0.006
519.5	-0.004
520.0	-0.005
520.5	-0.002
521.0	-0.002
521.5	0.000
522.0	0.001
522.5	0.002
523.0	0.002
523.5	0.006
524.0	0.008
524.5	0.010
525.0	0.008
525.5	0.009
526.0	0.004
526.5	0.004
527.0	0.006
527.5	0.007
528.0	0.008
528.5	0.011
529.0	0.009
529.5	0.006
530.0	0.001
530.5	-0.002
531.0	-0.003
531.5	-0.002
532.0	0.002
532.5	0.004
533.0	0.006
533.5	0.010
534.0	0.013
534.5	0.017
535.0	0.016
535.5	0.014
536.0	0.014
536.5	0.009
537.0	0.006
537.5	0.001
538.0	-0.002
538.5	-0.005
539.0	-0.002
539.5	0.003
540.0	0.001
540.5	-0.002
541.0	-0.001
541.5	0.001
542.0	0.001
542.5	0.002
543.0	0.002
543.5	0.002
544.0	0.005
544.5	0.008
545.0	0.008
545.5	0.006
546.0	0.009
546.5	0.015
547.0	0.018
547.5	0.018
548.0	0.016
548.5	0.014
549.0	0.012
549.5	0.011
550.0	0.009
550.5	0.006
551.0	0.004
551.5	0.006
552.0	0.007
552.5	0.003
553.0	0.001
553.5	0.005
554.0	0.003
554.5	0.005
555.0	0.004
555.5	0.003
556.0	0.003
556.5	0.000
557.0	-0.001
557.5	-0.002
558.0	-0.001
558.5	0.003
559.0	0.001
559.5	0.003
560.0	0.006
560.5	0.005
561.0	0.006
561.5	0.006
562.0	0.008
562.5	0.012
563.0	0.013
563.5	0.012
564.0	0.011
564.5	0.008
565.0	0.007
565.5	0.004
566.0	0.004
566.5	0.005
567.0	0.007
567.5	0.006
568.0	0.009
568.5	0.007
569.0	0.007
569.5	0.006
570.0	0.004
570.5	0.006
571.0	0.004
571.5	0.000
572.0	0.000
572.5	-0.001
573.0	0.004
573.5	0.005
574.0	0.006
574.5	0.011
575.0	0.015
575.5	0.014
576.0	0.014
576.5	0.010
577.0	0.011
577.5	0.014
578.0	0.012
578.5	0.010
579.0	0.007
579.5	0.010
580.0	0.007
580.5	0.001
581.0	0.001
581.5	0.003
582.0	0.006
582.5	0.008
583.0	0.007
583.5	0.003
584.0	0.004
584.5	0.007
585.0	0.003
585.5	0.001
586.0	0.001
586.5	0.001
587.0	0.001
587.5	0.002
588.0	0.000
588.5	-0.001
589.0	0.004
589.5	0.010
590.0	0.013
590.5	0.014
591.0	0.016
591.5	0.015
592.0	0.014
592.5	0.010
593.0	0.001
593.5	-0.003
594.0	-0.003
594.5	-0.004
595.0	-0.002
595.5	0.001
596.0	0.006
596.5	0.011
597.0	0.013
597.5	0.009
598.0	0.005
598.5	-0.002
599.0	-0.004
599.5	-0.006
600.0	-0.008
600.5	-0.008
601.0	-0.008
601.5	-0.004
602.0	-0.001
602.5	0.002
603.0	0.001
603.5	0.000
604.0	-0.002
604.5	-0.007
605.0	-0.009
605.5	-0.012
606.0	-0.011
606.5	-0.008
607.0	-0.002
607.5	0.005
608.0	0.005
608.5	0.009
609.0	0.006
609.5	0.001
610.0	0.001
610.5	0.003
611.0	0.002
611.5	0.007
612.0	0.007
612.5	0.011
613.0	0.009
613.5	0.011
614.0	0.014
614.5	0.014
615.0	0.014
615.5	0.014
616.0	0.016
616.5	0.014
617.0	0.014
617.5	0.016
618.0	0.014
618.5	0.012
619.0	0.013
619.5	0.015
620.0	0.015
620.5	0.017
621.0	0.020
621.5	0.017
622.0	0.022
622.5	0.025
623.0	0.019
623.5	0.014
624.0	0.009
624.5	0.003
625.0	0.003
625.5	0.002
626.0	0.002
626.5	0.002
627.0	0.003
627.5	0.005
628.0	0.004
628.5	0.002
629.0	0.002
629.5	0.002
630.0	0.003
630.5	0.006
631.0	0.015
631.5	0.019
632.0	0.022
632.5	0.027
633.0	0.026
633.5	0.015
634.0	0.010
634.5	0.006
635.0	-0.002
635.5	-0.004
636.0	0.001
636.5	-0.004
637.0	-0.001
637.5	0.002
638.0	-0.001
638.5	-0.008
639.0	-0.007
639.5	-0.005
640.0	0.001
640.5	0.004
641.0	0.008
641.5	0.008
642.0	0.012
642.5	0.016
643.0	0.013
643.5	0.013
644.0	0.011
644.5	0.008
645.0	0.005
645.5	0.005
646.0	0.009
646.5	0.011
647.0	0.011
647.5	0.013
648.0	0.014
648.5	0.013
649.0	0.005
649.5	0.001
650.0	-0.002
650.5	0.003
651.0	0.006
651.5	0.013
652.0	0.021
652.5	0.031
653.0	0.036
653.5	0.037
654.0	0.030
654.5	0.028
655.0	0.024
655.5	0.017
656.0	0.012
656.5	0.013
657.0	0.016
657.5	0.015
658.0	0.015
658.5	0.015
659.0	0.012
659.5	0.016
660.0	0.020
660.5	0.020
661.0	0.021
661.5	0.028
662.0	0.028
662.5	0.032
663.0	0.030
663.5	0.025
664.0	0.022
664.5	0.022
665.0	0.024
665.5	0.023
666.0	0.022
666.5	0.022
667.0	0.017
667.5	0.021
668.0	0.016
668.5	0.010
669.0	0.009
669.5	0.008
670.0	0.008
670.5	0.013
671.0	0.017
671.5	0.017
672.0	0.014
672.5	0.014
673.0	0.011
673.5	0.008
674.0	0.006
674.5	0.003
675.0	-0.003
675.5	0.005
676.0	0.007
676.5	0.004
677.0	0.003
677.5	0.006
678.0	0.011
678.5	0.008
679.0	0.014
679.5	0.017
680.0	0.016
680.5	0.021
681.0	0.022
681.5	0.021
682.0	0.021
682.5	0.021
683.0	0.013
683.5	0.002
684.0	0.003
684.5	-0.001
685.0	-0.001
685.5	0.001
686.0	0.001
686.5	0.000
687.0	-0.005
687.5	-0.012
688.0	-0.019
688.5	-0.026
689.0	-0.026
689.5	-0.020
690.0	-0.006
690.5	0.001
691.0	0.013
691.5	0.023
692.0	0.024
692.5	0.015
693.0	0.013
693.5	0.006
694.0	0.001
694.5	0.008
695.0	0.014
695.5	0.018
696.0	0.024
696.5	0.027
697.0	0.019
697.5	0.006
698.0	-0.004
698.5	-0.013
699.0	-0.015
699.5	-0.008
700.0	0.004
700.5	0.011
701.0	0.011
701.5	0.016
702.0	0.014
702.5	0.007
703.0	0.004
703.5	0.005
704.0	0.004
704.5	0.010
705.0	0.012
705.5	0.010
706.0	0.003
706.5	-0.001
707.0	-0.005
707.5	-0.010
708.0	-0.009
708.5	-0.007
709.0	-0.001
709.5	0.003
710.0	0.005
710.5	0.006
711.0	0.003
711.5	-0.003
712.0	0.000
712.5	0.001
713.0	0.002
713.5	0.008
714.0	0.013
714.5	0.009
715.0	0.005
715.5	0.004
716.0	0.001
716.5	-0.004
717.0	0.001
717.5	0.002
718.0	0.005
718.5	0.012
719.0	0.010
719.5	0.008
720.0	0.015
720.5	0.022
721.0	0.025
721.5	0.027
722.0	0.031
722.5	0.026
723.0	0.027
723.5	0.027
724.0	0.021
724.5	0.018
725.0	0.020
725.5	0.013
726.0	0.009
726.5	0.008
727.0	0.008
727.5	0.006
728.0	0.003
728.5	0.007
729.0	0.013
729.5	0.014
730.0	0.013
730.5	0.013
731.0	0.010
731.5	0.014
732.0	0.016
732.5	0.013
733.0	0.012
733.5	0.016
734.0	0.019
734.5	0.012
735.0	0.009
735.5	0.005
736.0	0.002
736.5	0.003
737.0	-0.001
737.5	-0.002
738.0	-0.001
738.5	-0.004
739.0	-0.001
739.5	-0.006
740.0	-0.005
740.5	-0.001
741.0	0.005
741.5	0.004
742.0	0.002
742.5	0.009
743.0	0.013
743.5	0.017
744.0	0.019
744.5	0.022
745.0	0.027
745.5	0.029
746.0	0.029
746.5	0.023
747.0	0.017
747.5	0.022
748.0	0.026
748.5	0.017
749.0	0.009
749.5	0.016
750.0	0.018
750.5	0.018
751.0	0.021
751.5	0.025
752.0	0.026
752.5	0.030
753.0	0.029
753.5	0.016
754.0	0.013
754.5	0.017
755.0	0.014
755.5	0.013
756.0	0.011
756.5	0.013
757.0	0.011
757.5	0.006
758.0	0.000
758.5	-0.003
759.0	0.001
759.5	0.001
760.0	0.004
760.5	0.006
761.0	0.007
761.5	0.006
762.0	0.002
762.5	0.002
763.0	0.007
763.5	0.010
764.0	0.007
764.5	0.005
765.0	0.010
765.5	0.006
766.0	0.003
766.5	-0.007
767.0	-0.010
767.5	-0.004
768.0	0.002
768.5	0.000
769.0	-0.002
769.5	0.002
770.0	0.001
770.5	0.001
771.0	0.001
771.5	-0.001
772.0	0.003
772.5	0.014
773.0	0.022
773.5	0.020
774.0	0.022
774.5	0.021
775.0	0.014
775.5	0.023
776.0	0.018
776.5	0.013
777.0	0.009
777.5	0.011
778.0	0.009
778.5	0.006
779.0	0.003
779.5	-0.001
780.0	0.003
780.5	0.007
781.0	-0.003
781.5	-0.008
782.0	-0.016
782.5	-0.020
783.0	-0.022
783.5	-0.014
784.0	-0.007
784.5	0.002
785.0	0.019
785.5	0.021
786.0	0.030
786.5	0.031
787.0	0.031
787.5	0.021
788.0	0.011
788.5	0.006
789.0	0.004
789.5	0.005
790.0	0.007
790.5	0.006
791.0	0.017
791.5	0.015
792.0	0.017
792.5	0.010
793.0	0.006
793.5	-0.005
794.0	-0.005
794.5	-0.002
795.0	-0.003
795.5	-0.001
796.0	-0.002
796.5	-0.007
797.0	0.000
797.5	0.006
798.0	0.008
798.5	0.015
799.0	0.024
799.5	0.033
800.0	0.034
800.5	0.032
801.0	0.017
801.5	0.014
802.0	0.015
802.5	0.015
803.0	0.022
803.5	0.024
804.0	0.020
804.5	0.018
805.0	0.015
805.5	0.007
806.0	0.006
806.5	0.013
807.0	0.006
807.5	0.008
808.0	0.014
808.5	0.013
809.0	0.019
809.5	0.016
810.0	0.033
810.5	0.038
811.0	0.048
811.5	0.042
812.0	0.036
812.5	0.034
813.0	0.037
813.5	0.030
814.0	0.023
814.5	0.020
815.0	0.035
815.5	0.033
816.0	0.037
816.5	0.033
817.0	0.039
817.5	0.036
818.0	0.037
818.5	0.026
819.0	0.015
819.5	0.012
820.0	0.017
820.5	0.021
821.0	0.026
821.5	0.027
822.0	0.030
822.5	0.033
823.0	0.034
823.5	0.029
824.0	0.020
824.5	0.011
825.0	0.010
825.5	0.006
826.0	0.005
826.5	0.008
827.0	0.009
827.5	0.014
828.0	0.012
828.5	0.007
829.0	0.003
829.5	-0.003
830.0	0.000
830.5	-0.006
831.0	-0.011
831.5	-0.009
832.0	-0.005
832.5	0.003
833.0	0.007
833.5	0.010
834.0	0.019
834.5	0.026
835.0	0.031
835.5	0.023
836.0	0.015
836.5	0.015
837.0	0.015
837.5	0.018
838.0	0.017
838.5	0.015
839.0	0.017
839.5	0.017
840.0	0.014
840.5	0.016
841.0	0.018
841.5	0.020
842.0	0.020
842.5	0.021
843.0	0.020
843.5	0.025
844.0	0.022
844.5	0.025
845.0	0.028
845.5	0.029
846.0	0.022
846.5	0.014
847.0	0.009
847.5	0.012
848.0	0.011
848.5	0.029
849.0	0.023
849.5	0.032
850.0	0.033
Sample 2
4/27/2023 5:51 PM
Wavelength (nm)	10mm Absorbance
//WLCalib: Shift	0.21333
//WLCalib: 261S	-0.81000
//WLCalib: 362S	-1.16000
//WLCalib: 484S	-0.79000
//WLCalib: 529S	-0.70000
//WLCalib: 823S	-1.10000
//QSpecEnd:
190.0	0.161
190.5	0.065
191.0	-0.056
191.5	-0.587
192.0	-0.412
192.5	-0.135
193.0	-0.201
193.5	0.287
194.0	0.837
194.5	1.163
195.0	0.932
195.5	0.781
196.0	0.301
196.5	0.239
197.0	0.368
197.5	0.161
198.0	-0.048
198.5	0.179
199.0	0.186
199.5	0.210
200.0	-0.106
200.5	-0.439
201.0	-0.570
201.5	-0.575
202.0	-0.519
202.5	-0.520
203.0	-0.352
203.5	-0.104
204.0	0.090
204.5	0.027
205.0	0.167
205.5	0.215
206.0	0.297
206.5	0.315
207.0	0.187
207.5	-0.286
208.0	-0.190
208.5	0.005
209.0	0.221
209.5	0.355
210.0	0.577
210.5	0.661
211.0	0.698
211.5	0.478
212.0	0.143
212.5	-0.228
213.0	-0.129
213.5	-0.013
214.0	0.087
214.5	0.175
215.0	0.108
215.5	0.098
216.0	0.086
216.5	0.066
217.0	0.073
217.5	0.031
218.0	0.014
218.5	-0.006
219.0	-0.032
219.5	-0.038
220.0	-0.045
220.5	-0.042
221.0	-0.024
221.5	-0.008
222.0	0.014
222.5	0.014
223.0	0.026
223.5	0.014
224.0	-0.003
224.5	-0.006
225.0	-0.007
225.5	-0.011
226.0	-0.017
226.5	-0.011
227.0	-0.009
227.5	-0.006
228.0	-0.006
228.5	-0.010
229.0	-0.011
229.5	-0.003
230.0	-0.004
230.5	-0.014
231.0	-0.011
231.5	-0.010
232.0	-0.010
232.5	-0.012
233.0	-0.016
233.5	-0.017
234.0	-0.014
234.5	-0.006
235.0	-0.002
235.5	0.000
236.0	0.012
236.5	0.011
237.0	0.010
237.5	0.005
238.0	-0.001
238.5	-0.009
239.0	-0.014
239.5	-0.015
240.0	-0.014
240.5	-0.015
241.0	-0.013
241.5	-0.011
242.0	-0.007
242.5	-0.004
243.0	-0.004
243.5	-0.006
244.0	-0.005
244.5	-0.007
245.0	-0.007
245.5	-0.009
246.0	-0.008
246.5	-0.007
247.0	-0.004
247.5	-0.004
248.0	-0.004
248.5	-0.003
249.0	-0.008
249.5	-0.010
250.0	-0.010
250.5	-0.014
251.0	-0.017
251.5	-0.017
252.0	-0.018
252.5	-0.015
253.0	-0.013
253.5	-0.010
254.0	-0.003
254.5	0.006
255.0	0.007
255.5	0.000
256.0	-0.004
256.5	-0.009
257.0	-0.016
257.5	-0.016
258.0	-0.016
258.5	-0.012
259.0	-0.003
259.5	-0.002
260.0	-0.002
260.5	-0.001
261.0	-0.003
261.5	-0.007
262.0	-0.016
262.5	-0.016
263.0	-0.014
263.5	-0.019
264.0	-0.015
264.5	-0.010
265.0	-0.008
265.5	-0.004
266.0	-0.005
266.5	-0.006
267.0	-0.008
267.5	-0.002
268.0	-0.003
268.5	-0.005
269.0	-0.002
269.5	0.003
270.0	0.002
270.5	0.003
271.0	0.002
271.5	-0.001
272.0	-0.002
272.5	-0.002
273.0	-0.008
273.5	-0.006
274.0	-0.004
274.5	0.003
275.0	-0.001
275.5	0.003
276.0	0.001
276.5	-0.005
277.0	-0.008
277.5	-0.013
278.0	-0.015
278.5	-0.014
279.0	-0.010
279.5	-0.009
280.0	-0.012
280.5	-0.007
281.0	-0.012
281.5	-0.012
282.0	-0.011
282.5	-0.012
283.0	-0.011
283.5	-0.008
284.0	-0.005
284.5	-0.006
285.0	-0.007
285.5	-0.008
286.0	-0.012
286.5	-0.013
287.0	-0.014
287.5	-0.013
288.0	-0.016
288.5	-0.014
289.0	-0.015
289.5	-0.011
290.0	-0.010
290.5	-0.007
291.0	-0.006
291.5	-0.008
292.0	-0.009
292.5	-0.012
293.0	-0.016
293.5	-0.012
294.0	-0.011
294.5	-0.010
295.0	-0.009
295.5	-0.007
296.0	-0.006
296.5	-0.005
297.0	-0.001
297.5	0.000
298.0	0.006
298.5	0.008
299.0	0.006
299.5	0.005
300.0	0.002
300.5	0.001
301.0	-0.003
301.5	-0.005
302.0	-0.005
302.5	-0.003
303.0	0.001
303.5	-0.006
304.0	-0.008
304.5	-0.011
305.0	-0.015
305.5	-0.014
306.0	-0.016
306.5	-0.013
307.0	-0.007
307.5	0.002
308.0	0.005
308.5	0.005
309.0	0.007
309.5	0.002
310.0	-0.003
310.5	-0.007
311.0	-0.014
311.5	-0.019
312.0	-0.019
312.5	-0.021
313.0	-0.019
313.5	-0.012
314.0	-0.005
314.5	0.000
315.0	0.006
315.5	0.008
316.0	0.005
316.5	0.006
317.0	0.002
317.5	-0.002
318.0	-0.003
318.5	-0.004
319.0	-0.002
319.5	-0.002
320.0	-0.001
320.5	0.002
321.0	0.004
321.5	0.005
322.0	0.001
322.5	0.001
323.0	0.000
323.5	0.000
324.0	-0.005
324.5	-0.010
325.0	-0.009
325.5	-0.002
326.0	-0.001
326.5	0.002
327.0	0.005
327.5	0.007
328.0	0.006
328.5	0.002
329.0	-0.006
329.5	-0.010
330.0	-0.010
330.5	-0.012
331.0	-0.015
331.5	-0.013
332.0	-0.013
332.5	-0.015
333.0	-0.016
333.5	-0.014
334.0	-0.010
334.5	-0.005
335.0	-0.001
335.5	-0.001
336.0	0.004
336.5	0.006
337.0	0.005
337.5	0.002
338.0	0.002
338.5	0.008
339.0	0.011
339.5	0.015
340.0	0.011
340.5	0.010
341.0	0.010
341.5	0.005
342.0	-0.001
342.5	-0.004
343.0	-0.008
343.5	-0.004
344.0	-0.008
344.5	-0.006
345.0	-0.014
345.5	-0.011
346.0	-0.011
346.5	-0.009
347.0	-0.010
347.5	-0.011
348.0	-0.013
348.5	-0.009
349.0	-0.004
349.5	-0.002
350.0	-0.006
350.5	-0.002
351.0	0.001
351.5	0.004
352.0	0.002
352.5	0.008
353.0	0.011
353.5	0.013
354.0	0.016
354.5	0.011
355.0	0.003
355.5	0.000
356.0	-0.004
356.5	-0.006
357.0	-0.008
357.5	-0.003
358.0	-0.003
358.5	-0.005
359.0	-0.002
359.5	-0.001
360.0	0.000
360.5	0.004
361.0	0.008
361.5	0.012
362.0	0.010
362.5	0.011
363.0	0.006
363.5	0.001
364.0	-0.003
364.5	-0.009
365.0	-0.013
365.5	-0.014
366.0	-0.010
366.5	-0.009
367.0	-0.012
367.5	-0.009
368.0	-0.008
368.5	-0.008
369.0	-0.008
369.5	-0.006
370.0	-0.006
370.5	-0.004
371.0	0.002
371.5	0.004
372.0	0.003
372.5	0.003
373.0	0.002
373.5	-0.002
374.0	-0.004
374.5	-0.003
375.0	-0.005
375.5	-0.001
376.0	0.002
376.5	0.003
377.0	0.005
377.5	0.002
378.0	0.000
378.5	-0.003
379.0	0.000
379.5	0.004
380.0	0.008
380.5	0.010
381.0	0.008
381.5	0.008
382.0	0.007
382.5	0.005
383.0	0.005
383.5	0.006
384.0	0.005
384.5	0.005
385.0	0.004
385.5	-0.001
386.0	-0.005
386.5	-0.004
387.0	-0.004
387.5	-0.003
388.0	0.004
388.5	0.006
389.0	0.006
389.5	0.007
390.0	0.007
390.5	0.004
391.0	0.003
391.5	-0.001
392.0	-0.004
392.5	-0.005
393.0	-0.006
393.5	-0.008
394.0	-0.009
394.5	-0.008
395.0	-0.006
395.5	-0.001
396.0	0.003
396.5	0.003
397.0	0.003
397.5	0.003
398.0	0.004
398.5	0.002
399.0	-0.001
399.5	-0.002
400.0	-0.001
400.5	0.005
401.0	0.007
401.5	0.005
402.0	0.000
402.5	-0.004
403.0	-0.003
403.5	-0.003
404.0	-0.008
404.5	-0.011
405.0	-0.007
405.5	-0.006
406.0	-0.003
406.5	0.001
407.0	-0.001
407.5	-0.002
408.0	-0.001
408.5	0.000
409.0	-0.003
409.5	-0.001
410.0	0.001
410.5	-0.004
411.0	-0.001
411.5	0.002
412.0	0.001
412.5	-0.002
413.0	-0.003
413.5	-0.004
414.0	-0.005
414.5	-0.001
415.0	-0.002
415.5	-0.003
416.0	0.002
416.5	0.005
417.0	0.003
417.5	0.000
418.0	-0.004
418.5	-0.008
419.0	-0.009
419.5	-0.009
420.0	-0.010
420.5	-0.007
421.0	-0.002
421.5	0.000
422.0	0.003
422.5	0.005
423.0	0.005
423.5	0.005
424.0	0.005
424.5	0.004
425.0	0.004
425.5	0.002
426.0	0.002
426.5	0.000
427.0	-0.001
427.5	-0.002
428.0	-0.001
428.5	-0.002
429.0	-0.004
429.5	-0.005
430.0	-0.005
430.5	-0.006
431.0	-0.006
431.5	-0.004
432.0	-0.005
432.5	-0.006
433.0	-0.001
433.5	0.000
434.0	0.000
434.5	0.002
435.0	0.003
435.5	0.004
436.0	0.004
436.5	0.004
437.0	-0.001
437.5	-0.003
438.0	-0.004
438.5	-0.005
439.0	-0.008
439.5	-0.008
440.0	-0.008
440.5	-0.007
441.0	-0.008
441.5	-0.009
442.0	-0.006
442.5	0.001
443.0	0.003
443.5	0.004
444.0	0.006
444.5	0.002
445.0	0.000
445.5	-0.005
446.0	-0.009
446.5	-0.011
447.0	-0.007
447.5	-0.004
448.0	-0.003
448.5	-0.002
449.0	0.000
449.5	-0.001
450.0	0.000
450.5	0.000
451.0	-0.002
451.5	0.002
452.0	0.002
452.5	0.000
453.0	-0.003
453.5	-0.008
454.0	-0.009
454.5	-0.012
455.0	-0.014
455.5	-0.013
456.0	-0.011
456.5	-0.005
457.0	-0.004
457.5	-0.002
458.0	0.005
458.5	0.007
459.0	0.007
459.5	0.004
460.0	0.001
460.5	0.000
461.0	0.000
461.5	-0.003
462.0	-0.005
462.5	-0.004
463.0	-0.001
463.5	-0.001
464.0	0.001
464.5	-0.002
465.0	-0.003
465.5	-0.002
466.0	-0.003
466.5	-0.007
467.0	-0.005
467.5	-0.001
468.0	0.001
468.5	0.002
469.0	0.005
469.5	0.002
470.0	0.002
470.5	0.002
471.0	-0.002
471.5	-0.005
472.0	-0.002
472.5	-0.001
473.0	-0.002
473.5	-0.003
474.0	-0.008
474.5	-0.009
475.0	-0.007
475.5	-0.004
476.0	-0.002
476.5	0.001
477.0	0.003
477.5	0.002
478.0	0.000
478.5	-0.005
479.0	-0.009
479.5	-0.010
480.0	-0.008
480.5	-0.007
481.0	-0.003
481.5	0.000
482.0	-0.001
482.5	-0.001
483.0	-0.002
483.5	-0.005
484.0	-0.005
484.5	-0.003
485.0	-0.003
485.5	-0.003
486.0	-0.003
486.5	-0.001
487.0	0.001
487.5	0.002
488.0	0.004
488.5	0.004
489.0	0.004
489.5	0.003
490.0	0.001
490.5	-0.001
491.0	-0.002
491.5	-0.001
492.0	0.000
492.5	0.001
493.0	-0.001
493.5	-0.003
494.0	-0.006
494.5	-0.003
495.0	-0.002
495.5	0.000
496.0	0.002
496.5	0.005
497.0	0.005
497.5	0.003
498.0	0.001
498.5	-0.002
499.0	-0.002
499.5	-0.001
500.0	-0.001
500.5	-0.002
501.0	0.003
501.5	0.006
502.0	0.004
502.5	0.002
503.0	-0.001
503.5	-0.001
504.0	-0.002
504.5	-0.003
505.0	-0.007
505.5	-0.010
506.0	-0.009
506.5	-0.008
507.0	-0.010
507.5	-0.014
508.0	-0.014
508.5	-0.009
509.0	-0.003
509.5	0.005
510.0	0.007
510.5	0.011
511.0	0.013
511.5	0.014
512.0	0.009
512.5	0.002
513.0	-0.001
513.5	-0.005
514.0	-0.003
514.5	-0.003
515.0	-0.004
515.5	-0.004
516.0	-0.004
516.5	-0.007
517.0	-0.008
517.5	-0.005
518.0	-0.004
518.5	-0.001
519.0	-0.001
[truncated: 32,606 more rows]
