# Supplementary material for: Phase separation of PGL-3 driven by structured domains that oligomerize and interact with RGG motifs
Source: EMBO Rep. 2026 Mar 20;27(8):2061–87. doi: 10.1038/s44319-026-00730-7 (PMC13121748; doi:10.1038/s44319-026-00730-7)
Supplement: Supplementary file 6 — Source data Fig. 2 [file 44319_2026_730_MOESM6_ESM.zip › Figure 2/2A/phase_diagram_turbidity/230427-28/tur2.tsv]

Sample 1
4/27/2023 8:00 PM
Wavelength (nm)	10mm Absorbance
//WLCalib: Shift	0.21333
//WLCalib: 261S	-0.81000
//WLCalib: 362S	-1.16000
//WLCalib: 484S	-0.79000
//WLCalib: 529S	-0.70000
//WLCalib: 823S	-1.10000
//QSpecEnd:
190.0	-0.080
190.5	-0.062
191.0	0.149
191.5	0.368
192.0	0.375
192.5	-0.127
193.0	-0.753
193.5	-0.804
194.0	-1.084
194.5	-0.425
195.0	-0.079
195.5	0.064
196.0	0.333
196.5	0.556
197.0	0.330
197.5	0.000
198.0	-0.183
198.5	0.109
199.0	-0.120
199.5	-0.057
200.0	-0.128
200.5	-0.231
201.0	-0.409
201.5	-0.332
202.0	-0.354
202.5	-0.384
203.0	-0.482
203.5	-0.433
204.0	-0.178
204.5	0.128
205.0	0.420
205.5	0.409
206.0	0.456
206.5	0.284
207.0	-0.085
207.5	-0.549
208.0	-0.556
208.5	-0.710
209.0	-0.613
209.5	-0.489
210.0	-0.387
210.5	-0.235
211.0	-0.223
211.5	-0.302
212.0	-0.376
212.5	-0.265
213.0	-0.103
213.5	-0.221
214.0	-0.025
214.5	0.043
215.0	0.026
215.5	0.029
216.0	0.039
216.5	0.077
217.0	0.105
217.5	0.065
218.0	0.070
218.5	0.081
219.0	0.094
219.5	0.054
220.0	0.040
220.5	0.021
221.0	0.017
221.5	0.003
222.0	-0.007
222.5	0.000
223.0	0.011
223.5	0.006
224.0	0.005
224.5	0.002
225.0	0.001
225.5	-0.006
226.0	-0.006
226.5	-0.011
227.0	-0.010
227.5	-0.009
228.0	-0.005
228.5	-0.011
229.0	-0.011
229.5	-0.012
230.0	-0.012
230.5	-0.014
231.0	-0.013
231.5	-0.013
232.0	-0.018
232.5	-0.021
233.0	-0.033
233.5	-0.043
234.0	-0.050
234.5	-0.049
235.0	-0.041
235.5	-0.034
236.0	-0.032
236.5	-0.031
237.0	-0.029
237.5	-0.023
238.0	-0.022
238.5	-0.020
239.0	-0.024
239.5	-0.023
240.0	-0.017
240.5	-0.016
241.0	-0.020
241.5	-0.022
242.0	-0.022
242.5	-0.018
243.0	-0.020
243.5	-0.021
244.0	-0.027
244.5	-0.032
245.0	-0.033
245.5	-0.034
246.0	-0.036
246.5	-0.033
247.0	-0.025
247.5	-0.020
248.0	-0.016
248.5	-0.013
249.0	-0.013
249.5	-0.020
250.0	-0.027
250.5	-0.032
251.0	-0.034
251.5	-0.036
252.0	-0.035
252.5	-0.041
253.0	-0.036
253.5	-0.037
254.0	-0.034
254.5	-0.033
255.0	-0.031
255.5	-0.030
256.0	-0.031
256.5	-0.035
257.0	-0.037
257.5	-0.040
258.0	-0.035
258.5	-0.036
259.0	-0.029
259.5	-0.022
260.0	-0.019
260.5	-0.023
261.0	-0.026
261.5	-0.030
262.0	-0.031
262.5	-0.030
263.0	-0.030
263.5	-0.030
264.0	-0.026
264.5	-0.020
265.0	-0.016
265.5	-0.019
266.0	-0.016
266.5	-0.015
267.0	-0.014
267.5	-0.013
268.0	-0.016
268.5	-0.019
269.0	-0.018
269.5	-0.016
270.0	-0.019
270.5	-0.022
271.0	-0.018
271.5	-0.019
272.0	-0.022
272.5	-0.021
273.0	-0.023
273.5	-0.020
274.0	-0.021
274.5	-0.024
275.0	-0.028
275.5	-0.029
276.0	-0.030
276.5	-0.037
277.0	-0.042
277.5	-0.038
278.0	-0.037
278.5	-0.027
279.0	-0.029
279.5	-0.024
280.0	-0.017
280.5	-0.015
281.0	-0.010
281.5	-0.009
282.0	-0.010
282.5	-0.007
283.0	-0.011
283.5	-0.014
284.0	-0.021
284.5	-0.024
285.0	-0.024
285.5	-0.026
286.0	-0.023
286.5	-0.021
287.0	-0.020
287.5	-0.014
288.0	-0.016
288.5	-0.016
289.0	-0.013
289.5	-0.014
290.0	-0.013
290.5	-0.017
291.0	-0.018
291.5	-0.020
292.0	-0.018
292.5	-0.015
293.0	-0.014
293.5	-0.016
294.0	-0.014
294.5	-0.017
295.0	-0.015
295.5	-0.020
296.0	-0.020
296.5	-0.020
297.0	-0.019
297.5	-0.016
298.0	-0.017
298.5	-0.022
299.0	-0.022
299.5	-0.022
300.0	-0.020
300.5	-0.021
301.0	-0.021
301.5	-0.022
302.0	-0.026
302.5	-0.026
303.0	-0.027
303.5	-0.028
304.0	-0.024
304.5	-0.023
305.0	-0.026
305.5	-0.027
306.0	-0.027
306.5	-0.030
307.0	-0.033
307.5	-0.030
308.0	-0.027
308.5	-0.024
309.0	-0.020
309.5	-0.020
310.0	-0.020
310.5	-0.019
311.0	-0.018
311.5	-0.017
312.0	-0.014
312.5	-0.009
313.0	-0.009
313.5	-0.010
314.0	-0.011
314.5	-0.016
315.0	-0.021
315.5	-0.028
316.0	-0.033
316.5	-0.029
317.0	-0.025
317.5	-0.018
318.0	-0.016
318.5	-0.011
319.0	-0.006
319.5	-0.005
320.0	-0.008
320.5	-0.010
321.0	-0.012
321.5	-0.012
322.0	-0.013
322.5	-0.014
323.0	-0.017
323.5	-0.016
324.0	-0.018
324.5	-0.021
325.0	-0.024
325.5	-0.027
326.0	-0.024
326.5	-0.022
327.0	-0.019
327.5	-0.014
328.0	-0.010
328.5	-0.009
329.0	-0.008
329.5	-0.012
330.0	-0.019
330.5	-0.024
331.0	-0.024
331.5	-0.026
332.0	-0.024
332.5	-0.024
333.0	-0.023
333.5	-0.020
334.0	-0.015
334.5	-0.016
335.0	-0.012
335.5	-0.008
336.0	-0.008
336.5	-0.004
337.0	-0.008
337.5	-0.014
338.0	-0.016
338.5	-0.019
339.0	-0.021
339.5	-0.025
340.0	-0.019
340.5	-0.018
341.0	-0.016
341.5	-0.018
342.0	-0.023
342.5	-0.023
343.0	-0.023
343.5	-0.024
344.0	-0.018
344.5	-0.014
345.0	-0.010
345.5	-0.009
346.0	-0.004
346.5	-0.010
347.0	-0.016
347.5	-0.021
348.0	-0.023
348.5	-0.026
349.0	-0.025
349.5	-0.024
350.0	-0.024
350.5	-0.018
351.0	-0.013
351.5	-0.014
352.0	-0.014
352.5	-0.014
353.0	-0.015
353.5	-0.016
354.0	-0.015
354.5	-0.013
355.0	-0.009
355.5	-0.005
356.0	-0.006
356.5	-0.008
357.0	-0.010
357.5	-0.014
358.0	-0.017
358.5	-0.014
359.0	-0.012
359.5	-0.014
360.0	-0.008
360.5	-0.004
361.0	-0.004
361.5	-0.004
362.0	-0.005
362.5	-0.006
363.0	-0.006
363.5	-0.009
364.0	-0.016
364.5	-0.021
365.0	-0.021
365.5	-0.019
366.0	-0.020
366.5	-0.016
367.0	-0.012
367.5	-0.007
368.0	-0.007
368.5	-0.008
369.0	-0.007
369.5	-0.007
370.0	-0.011
370.5	-0.011
371.0	-0.016
371.5	-0.017
372.0	-0.014
372.5	-0.015
373.0	-0.016
373.5	-0.015
374.0	-0.013
374.5	-0.012
375.0	-0.013
375.5	-0.008
376.0	-0.012
376.5	-0.008
377.0	-0.003
377.5	-0.002
378.0	0.001
378.5	-0.001
379.0	-0.004
379.5	-0.006
380.0	-0.006
380.5	-0.009
381.0	-0.015
381.5	-0.019
382.0	-0.019
382.5	-0.017
383.0	-0.021
383.5	-0.022
384.0	-0.019
384.5	-0.011
385.0	-0.006
385.5	-0.006
386.0	-0.005
386.5	-0.004
387.0	0.000
387.5	0.001
388.0	-0.008
388.5	-0.009
389.0	-0.012
389.5	-0.012
390.0	-0.017
390.5	-0.023
391.0	-0.023
391.5	-0.018
392.0	-0.011
392.5	-0.011
393.0	-0.012
393.5	-0.009
394.0	-0.008
394.5	-0.006
395.0	-0.008
395.5	-0.010
396.0	-0.006
396.5	-0.001
397.0	0.000
397.5	-0.004
398.0	-0.006
398.5	-0.009
399.0	-0.011
399.5	-0.010
400.0	-0.011
400.5	-0.007
401.0	-0.004
401.5	-0.001
402.0	-0.003
402.5	-0.009
403.0	-0.012
403.5	-0.012
404.0	-0.013
404.5	-0.009
405.0	-0.009
405.5	-0.003
406.0	-0.001
406.5	-0.001
407.0	-0.005
407.5	-0.010
408.0	-0.013
408.5	-0.015
409.0	-0.019
409.5	-0.019
410.0	-0.020
410.5	-0.017
411.0	-0.016
411.5	-0.016
412.0	-0.016
412.5	-0.016
413.0	-0.016
413.5	-0.017
414.0	-0.018
414.5	-0.018
415.0	-0.015
415.5	-0.013
416.0	-0.013
416.5	-0.014
417.0	-0.013
417.5	-0.012
418.0	-0.012
418.5	-0.010
419.0	-0.011
419.5	-0.008
420.0	-0.007
420.5	-0.009
421.0	-0.011
421.5	-0.014
422.0	-0.013
422.5	-0.014
423.0	-0.014
423.5	-0.011
424.0	-0.012
424.5	-0.010
425.0	-0.010
425.5	-0.012
426.0	-0.011
426.5	-0.012
427.0	-0.012
427.5	-0.013
428.0	-0.016
428.5	-0.020
429.0	-0.023
429.5	-0.024
430.0	-0.022
430.5	-0.019
431.0	-0.014
431.5	-0.012
432.0	-0.009
432.5	-0.006
433.0	-0.007
433.5	-0.008
434.0	-0.010
434.5	-0.011
435.0	-0.013
435.5	-0.009
436.0	-0.010
436.5	-0.011
437.0	-0.009
437.5	-0.005
438.0	-0.006
438.5	-0.009
439.0	-0.010
439.5	-0.013
440.0	-0.013
440.5	-0.013
441.0	-0.016
441.5	-0.016
442.0	-0.014
442.5	-0.010
443.0	-0.012
443.5	-0.016
444.0	-0.015
444.5	-0.013
445.0	-0.010
445.5	-0.009
446.0	-0.010
446.5	-0.008
447.0	-0.007
447.5	-0.007
448.0	-0.009
448.5	-0.010
449.0	-0.011
449.5	-0.010
450.0	-0.011
450.5	-0.010
451.0	-0.011
451.5	-0.013
452.0	-0.013
452.5	-0.010
453.0	-0.009
453.5	-0.006
454.0	-0.005
454.5	-0.005
455.0	-0.005
455.5	-0.006
456.0	-0.008
456.5	-0.012
457.0	-0.014
457.5	-0.011
458.0	-0.013
458.5	-0.011
459.0	-0.011
459.5	-0.010
460.0	-0.008
460.5	-0.007
461.0	-0.006
461.5	-0.005
462.0	-0.008
462.5	-0.007
463.0	-0.009
463.5	-0.011
464.0	-0.009
464.5	-0.009
465.0	-0.007
465.5	-0.004
466.0	-0.005
466.5	-0.003
467.0	-0.006
467.5	-0.005
468.0	-0.006
468.5	-0.008
469.0	-0.009
469.5	-0.011
470.0	-0.012
470.5	-0.013
471.0	-0.015
471.5	-0.011
472.0	-0.010
472.5	-0.004
473.0	0.000
473.5	-0.002
474.0	-0.006
474.5	-0.006
475.0	-0.003
475.5	0.000
476.0	0.000
476.5	0.002
477.0	0.001
477.5	0.001
478.0	-0.001
478.5	-0.008
479.0	-0.015
479.5	-0.018
480.0	-0.017
480.5	-0.015
481.0	-0.017
481.5	-0.015
482.0	-0.012
482.5	-0.009
483.0	-0.005
483.5	-0.001
484.0	-0.002
484.5	-0.001
485.0	0.001
485.5	0.004
486.0	0.003
486.5	0.003
487.0	0.000
487.5	-0.005
488.0	-0.007
488.5	-0.011
489.0	-0.014
489.5	-0.015
490.0	-0.012
490.5	-0.008
491.0	-0.009
491.5	-0.009
492.0	-0.014
492.5	-0.016
493.0	-0.018
493.5	-0.020
494.0	-0.020
494.5	-0.019
495.0	-0.016
495.5	-0.012
496.0	-0.011
496.5	-0.009
497.0	-0.009
497.5	-0.009
498.0	-0.007
498.5	-0.003
499.0	-0.002
499.5	0.000
500.0	0.001
500.5	0.000
501.0	-0.003
501.5	-0.003
502.0	-0.005
502.5	-0.009
503.0	-0.009
503.5	-0.010
504.0	-0.015
504.5	-0.012
505.0	-0.008
505.5	-0.006
506.0	-0.004
506.5	-0.001
507.0	-0.001
507.5	-0.003
508.0	-0.006
508.5	-0.012
509.0	-0.021
509.5	-0.020
510.0	-0.017
510.5	-0.015
511.0	-0.016
511.5	-0.013
512.0	-0.006
512.5	-0.004
513.0	0.001
513.5	0.004
514.0	0.002
514.5	0.002
515.0	0.001
515.5	-0.001
516.0	-0.003
516.5	-0.004
517.0	-0.008
517.5	-0.012
518.0	-0.014
518.5	-0.014
519.0	-0.016
519.5	-0.015
520.0	-0.011
520.5	-0.005
521.0	0.002
521.5	0.004
522.0	0.001
522.5	-0.001
523.0	-0.006
523.5	-0.011
524.0	-0.016
524.5	-0.018
525.0	-0.017
525.5	-0.014
526.0	-0.010
526.5	-0.008
527.0	-0.005
527.5	-0.003
528.0	-0.002
528.5	-0.002
529.0	0.001
529.5	0.005
530.0	0.008
530.5	0.010
531.0	0.008
531.5	0.004
532.0	0.002
532.5	0.000
533.0	-0.005
533.5	-0.004
534.0	-0.005
534.5	-0.002
535.0	-0.001
535.5	-0.002
536.0	-0.005
536.5	-0.007
537.0	-0.005
537.5	-0.006
538.0	-0.006
538.5	-0.004
539.0	-0.002
539.5	0.004
540.0	0.007
540.5	0.010
541.0	0.007
541.5	0.002
542.0	0.000
542.5	-0.004
543.0	-0.006
543.5	-0.008
544.0	-0.005
544.5	-0.003
545.0	0.001
545.5	0.003
546.0	0.001
546.5	-0.001
547.0	0.000
547.5	0.003
548.0	0.004
548.5	0.003
549.0	0.000
549.5	-0.004
550.0	-0.007
550.5	-0.008
551.0	-0.014
551.5	-0.018
552.0	-0.013
552.5	-0.009
553.0	-0.007
553.5	-0.008
554.0	-0.008
554.5	-0.006
555.0	-0.004
555.5	0.003
556.0	0.004
556.5	0.003
557.0	0.005
557.5	0.002
558.0	-0.002
558.5	-0.008
559.0	-0.013
559.5	-0.015
560.0	-0.017
560.5	-0.014
561.0	-0.013
561.5	-0.013
562.0	-0.011
562.5	-0.009
563.0	-0.006
563.5	0.001
564.0	0.003
564.5	0.004
565.0	0.005
565.5	0.003
566.0	0.000
566.5	-0.001
567.0	-0.006
567.5	-0.008
568.0	-0.006
568.5	-0.007
569.0	-0.006
569.5	-0.009
570.0	-0.008
570.5	-0.013
571.0	-0.011
571.5	-0.009
572.0	-0.007
572.5	-0.009
573.0	-0.003
573.5	0.000
574.0	0.006
574.5	0.006
575.0	0.011
575.5	0.010
576.0	0.011
576.5	0.010
577.0	0.010
577.5	0.003
578.0	0.005
578.5	0.004
579.0	0.003
579.5	0.000
580.0	0.005
580.5	0.006
581.0	0.005
581.5	0.005
582.0	0.005
582.5	0.004
583.0	0.001
583.5	0.003
584.0	0.003
584.5	0.005
585.0	0.006
585.5	0.009
586.0	0.003
586.5	-0.001
587.0	-0.009
587.5	-0.009
588.0	-0.012
588.5	-0.003
589.0	0.003
589.5	0.004
590.0	0.002
590.5	0.004
591.0	0.001
591.5	0.002
592.0	0.004
592.5	0.010
593.0	0.013
593.5	0.017
594.0	0.010
594.5	0.003
595.0	-0.004
595.5	-0.009
596.0	-0.013
596.5	-0.015
597.0	-0.014
597.5	-0.010
598.0	-0.007
598.5	0.000
599.0	-0.001
599.5	0.000
600.0	-0.003
600.5	-0.001
601.0	0.000
601.5	-0.001
602.0	0.000
602.5	0.002
603.0	0.002
603.5	0.006
604.0	0.005
604.5	0.001
605.0	0.000
605.5	-0.002
606.0	-0.002
606.5	-0.005
607.0	-0.009
607.5	-0.013
608.0	-0.014
608.5	-0.006
609.0	0.002
609.5	0.006
610.0	0.008
610.5	0.007
611.0	0.004
611.5	-0.002
612.0	-0.004
612.5	0.001
613.0	0.012
613.5	0.020
614.0	0.023
614.5	0.018
615.0	0.008
615.5	-0.002
616.0	-0.012
616.5	-0.020
617.0	-0.023
617.5	-0.015
618.0	-0.008
618.5	-0.006
619.0	-0.007
619.5	-0.010
620.0	-0.010
620.5	-0.012
621.0	-0.014
621.5	-0.011
622.0	-0.004
622.5	0.010
623.0	0.009
623.5	0.012
624.0	0.017
624.5	0.026
625.0	0.030
625.5	0.028
626.0	0.021
626.5	0.018
627.0	0.011
627.5	0.003
628.0	-0.008
628.5	-0.010
629.0	-0.002
629.5	0.004
630.0	0.009
630.5	0.014
631.0	0.021
631.5	0.022
632.0	0.020
632.5	0.017
633.0	0.013
633.5	0.008
634.0	0.002
634.5	-0.007
635.0	-0.012
635.5	-0.011
636.0	-0.003
636.5	0.005
637.0	0.014
637.5	0.021
638.0	0.028
638.5	0.030
639.0	0.023
639.5	0.014
640.0	0.006
640.5	-0.005
641.0	-0.009
641.5	-0.011
642.0	-0.005
642.5	0.002
643.0	0.006
643.5	0.013
644.0	0.015
644.5	0.021
645.0	0.023
645.5	0.019
646.0	0.010
646.5	0.006
647.0	0.007
647.5	0.000
648.0	-0.010
648.5	-0.012
649.0	-0.011
649.5	-0.006
650.0	-0.003
650.5	-0.001
651.0	-0.007
651.5	-0.008
652.0	-0.011
652.5	-0.016
653.0	-0.017
653.5	-0.012
654.0	-0.006
654.5	-0.001
655.0	0.011
655.5	0.010
656.0	0.010
656.5	0.006
657.0	0.006
657.5	0.010
658.0	0.013
658.5	0.022
659.0	0.015
659.5	0.005
660.0	-0.008
660.5	-0.024
661.0	-0.032
661.5	-0.035
662.0	-0.027
662.5	-0.012
663.0	0.008
663.5	0.028
664.0	0.035
664.5	0.029
665.0	0.020
665.5	0.007
666.0	0.008
666.5	0.006
667.0	0.005
667.5	0.001
668.0	0.003
668.5	0.001
669.0	0.003
669.5	-0.004
670.0	-0.006
670.5	-0.006
671.0	0.005
671.5	0.018
672.0	0.023
672.5	0.022
673.0	0.023
673.5	0.023
674.0	0.031
674.5	0.028
675.0	0.032
675.5	0.036
676.0	0.026
676.5	0.023
677.0	0.021
677.5	0.018
678.0	0.014
678.5	0.014
679.0	0.018
679.5	0.024
680.0	0.030
680.5	0.028
681.0	0.015
681.5	0.009
682.0	0.006
682.5	0.005
683.0	-0.001
683.5	0.006
684.0	0.009
684.5	0.012
685.0	0.007
685.5	0.004
686.0	-0.003
686.5	-0.002
687.0	-0.007
687.5	-0.008
688.0	0.001
688.5	0.017
689.0	0.020
689.5	0.022
690.0	0.019
690.5	0.025
691.0	0.031
691.5	0.032
692.0	0.032
692.5	0.026
693.0	0.019
693.5	0.005
694.0	-0.004
694.5	-0.013
695.0	-0.023
695.5	-0.023
696.0	-0.018
696.5	-0.006
697.0	0.006
697.5	0.009
698.0	0.007
698.5	0.008
699.0	0.011
699.5	0.015
700.0	0.017
700.5	0.018
701.0	0.016
701.5	0.017
702.0	0.007
702.5	0.001
703.0	-0.007
703.5	-0.011
704.0	-0.008
704.5	0.009
705.0	0.017
705.5	0.022
706.0	0.028
706.5	0.021
707.0	0.019
707.5	0.019
708.0	0.021
708.5	0.016
709.0	0.019
709.5	0.024
710.0	0.020
710.5	0.029
711.0	0.040
711.5	0.039
712.0	0.041
712.5	0.036
713.0	0.035
713.5	0.016
714.0	0.005
714.5	-0.007
715.0	-0.012
715.5	-0.009
716.0	-0.002
716.5	0.000
717.0	0.004
717.5	0.014
718.0	0.029
718.5	0.038
719.0	0.044
719.5	0.046
720.0	0.038
720.5	0.025
721.0	0.014
721.5	-0.005
722.0	-0.019
722.5	-0.021
723.0	-0.023
723.5	-0.019
724.0	-0.011
724.5	-0.002
725.0	-0.002
725.5	0.003
726.0	0.007
726.5	0.016
727.0	0.021
727.5	0.028
728.0	0.035
728.5	0.042
729.0	0.043
729.5	0.038
730.0	0.028
730.5	0.015
731.0	0.005
731.5	0.004
732.0	-0.005
732.5	-0.004
733.0	-0.001
733.5	0.002
734.0	0.005
734.5	0.016
735.0	0.024
735.5	0.027
736.0	0.029
736.5	0.025
737.0	0.021
737.5	0.016
738.0	0.010
738.5	0.009
739.0	0.010
739.5	0.013
740.0	0.019
740.5	0.016
741.0	0.013
741.5	0.008
742.0	0.012
742.5	0.008
743.0	0.016
743.5	0.024
744.0	0.027
744.5	0.019
745.0	0.013
745.5	0.005
746.0	0.000
746.5	-0.006
747.0	-0.007
747.5	-0.012
748.0	0.000
748.5	0.006
749.0	0.010
749.5	0.008
750.0	0.007
750.5	0.011
751.0	0.012
751.5	0.008
752.0	0.009
752.5	0.002
753.0	0.004
753.5	-0.003
754.0	-0.003
754.5	-0.002
755.0	-0.003
755.5	-0.001
756.0	0.007
756.5	0.013
757.0	0.024
757.5	0.025
758.0	0.025
758.5	0.019
759.0	0.017
759.5	0.005
760.0	-0.006
760.5	-0.010
761.0	-0.012
761.5	-0.010
762.0	-0.010
762.5	-0.006
763.0	-0.005
763.5	0.000
764.0	0.004
764.5	0.011
765.0	0.014
765.5	0.013
766.0	0.011
766.5	0.022
767.0	0.022
767.5	0.028
768.0	0.037
768.5	0.044
769.0	0.037
769.5	0.035
770.0	0.020
770.5	0.005
771.0	0.001
771.5	0.005
772.0	0.016
772.5	0.019
773.0	0.030
773.5	0.032
774.0	0.021
774.5	0.017
775.0	0.014
775.5	0.013
776.0	0.015
776.5	0.013
777.0	0.014
777.5	0.008
778.0	0.009
778.5	0.007
779.0	0.007
779.5	0.011
780.0	0.011
780.5	0.009
781.0	0.002
781.5	-0.008
782.0	-0.014
782.5	-0.014
783.0	-0.012
783.5	-0.011
784.0	-0.014
784.5	-0.012
785.0	-0.005
785.5	-0.005
786.0	-0.004
786.5	0.001
787.0	0.004
787.5	0.004
788.0	0.000
788.5	-0.009
789.0	-0.020
789.5	-0.011
790.0	0.000
790.5	0.003
791.0	0.006
791.5	0.014
792.0	0.015
792.5	0.017
793.0	0.014
793.5	0.018
794.0	0.029
794.5	0.050
795.0	0.061
795.5	0.063
796.0	0.058
796.5	0.050
797.0	0.028
797.5	0.004
798.0	-0.014
798.5	-0.018
799.0	-0.022
799.5	-0.013
800.0	-0.008
800.5	0.006
801.0	0.029
801.5	0.035
802.0	0.027
802.5	0.017
803.0	0.021
803.5	0.021
804.0	0.014
804.5	0.007
805.0	0.000
805.5	-0.002
806.0	-0.006
806.5	-0.014
807.0	-0.014
807.5	-0.005
808.0	0.009
808.5	0.022
809.0	0.023
809.5	0.017
810.0	-0.002
810.5	-0.023
811.0	-0.039
811.5	-0.044
812.0	-0.041
812.5	-0.032
813.0	-0.022
813.5	-0.016
814.0	-0.011
814.5	-0.013
815.0	-0.010
815.5	0.004
816.0	0.024
816.5	0.028
817.0	0.035
817.5	0.038
818.0	0.042
818.5	0.034
819.0	0.028
819.5	0.016
820.0	0.019
820.5	0.023
821.0	0.020
821.5	0.011
822.0	0.008
822.5	0.004
823.0	0.011
823.5	0.014
824.0	0.008
824.5	0.002
825.0	-0.001
825.5	-0.004
826.0	-0.002
826.5	0.009
827.0	0.028
827.5	0.043
828.0	0.056
828.5	0.059
829.0	0.050
829.5	0.043
830.0	0.034
830.5	0.021
831.0	0.017
831.5	0.011
832.0	0.008
832.5	0.012
833.0	0.016
833.5	0.017
834.0	0.015
834.5	0.015
835.0	0.013
835.5	0.012
836.0	0.001
836.5	-0.005
837.0	-0.011
837.5	-0.003
838.0	0.010
838.5	0.018
839.0	0.032
839.5	0.047
840.0	0.062
840.5	0.063
841.0	0.047
841.5	0.024
842.0	-0.014
842.5	-0.036
843.0	-0.050
843.5	-0.056
844.0	-0.049
844.5	-0.034
845.0	-0.023
845.5	0.002
846.0	0.008
846.5	0.016
847.0	0.017
847.5	0.023
848.0	0.023
848.5	0.037
849.0	0.023
849.5	0.020
850.0	0.019
Sample 2
4/27/2023 8:01 PM
Wavelength (nm)	10mm Absorbance
//WLCalib: Shift	0.21333
//WLCalib: 261S	-0.81000
//WLCalib: 362S	-1.16000
//WLCalib: 484S	-0.79000
//WLCalib: 529S	-0.70000
//WLCalib: 823S	-1.10000
//QSpecEnd:
190.0	0.555
190.5	0.670
191.0	0.615
191.5	0.477
192.0	0.536
192.5	0.618
193.0	0.498
193.5	0.440
194.0	0.265
194.5	0.703
195.0	0.986
195.5	0.806
196.0	0.567
196.5	0.501
197.0	0.180
197.5	-0.181
198.0	-0.423
198.5	-0.567
199.0	-0.568
199.5	-0.390
200.0	-0.252
200.5	-0.176
201.0	0.015
201.5	0.178
202.0	0.150
202.5	0.089
203.0	-0.034
203.5	-0.276
204.0	-0.108
204.5	0.108
205.0	0.250
205.5	0.316
206.0	0.574
206.5	0.448
207.0	0.073
207.5	-0.386
208.0	-0.515
208.5	-0.710
209.0	-0.515
209.5	-0.428
210.0	-0.290
210.5	-0.234
211.0	-0.106
211.5	-0.216
212.0	-0.398
212.5	-0.441
213.0	-0.299
213.5	-0.217
214.0	-0.011
214.5	0.094
215.0	0.114
215.5	0.059
216.0	0.068
216.5	0.012
217.0	0.013
217.5	-0.003
218.0	0.000
218.5	0.009
219.0	0.025
219.5	0.011
220.0	-0.018
220.5	-0.017
221.0	-0.008
221.5	-0.024
222.0	-0.020
222.5	-0.024
223.0	-0.030
223.5	-0.032
224.0	-0.022
224.5	-0.026
225.0	-0.019
225.5	-0.017
226.0	-0.013
226.5	-0.017
227.0	-0.014
227.5	-0.016
228.0	-0.016
228.5	-0.016
229.0	-0.015
229.5	-0.017
230.0	-0.012
230.5	-0.011
231.0	-0.005
231.5	-0.001
232.0	-0.002
232.5	-0.003
233.0	-0.008
233.5	-0.023
234.0	-0.036
234.5	-0.041
235.0	-0.035
235.5	-0.028
236.0	-0.021
236.5	-0.017
237.0	-0.016
237.5	-0.012
238.0	-0.013
238.5	-0.021
239.0	-0.024
239.5	-0.015
240.0	-0.009
240.5	-0.001
241.0	-0.001
241.5	-0.002
242.0	-0.005
242.5	-0.003
243.0	-0.007
243.5	-0.008
244.0	-0.007
244.5	-0.005
245.0	-0.009
245.5	-0.007
246.0	-0.007
246.5	-0.006
247.0	-0.004
247.5	-0.003
248.0	-0.004
248.5	-0.004
249.0	-0.001
249.5	-0.009
250.0	-0.017
250.5	-0.020
251.0	-0.020
251.5	-0.021
252.0	-0.023
252.5	-0.023
253.0	-0.017
253.5	-0.014
254.0	-0.008
254.5	-0.013
255.0	-0.013
255.5	-0.011
256.0	-0.011
256.5	-0.015
257.0	-0.019
257.5	-0.019
258.0	-0.015
258.5	-0.015
259.0	-0.013
259.5	-0.011
260.0	-0.007
260.5	-0.010
261.0	-0.011
261.5	-0.011
262.0	-0.013
262.5	-0.013
263.0	-0.015
263.5	-0.019
264.0	-0.017
264.5	-0.013
265.0	-0.011
265.5	-0.014
266.0	-0.012
266.5	-0.009
267.0	-0.006
267.5	-0.005
268.0	-0.005
268.5	-0.005
269.0	0.003
269.5	0.007
270.0	0.007
270.5	0.006
271.0	0.009
271.5	0.005
272.0	0.002
272.5	0.000
273.0	-0.005
273.5	-0.007
274.0	-0.007
274.5	-0.008
275.0	-0.009
275.5	-0.006
276.0	-0.001
276.5	-0.007
277.0	-0.008
277.5	-0.006
278.0	-0.007
278.5	0.000
279.0	-0.005
279.5	-0.007
280.0	-0.007
280.5	-0.008
281.0	-0.006
281.5	-0.008
282.0	-0.007
282.5	-0.004
283.0	0.001
283.5	0.008
284.0	0.004
284.5	-0.003
285.0	-0.002
285.5	-0.004
286.0	-0.003
286.5	-0.005
287.0	-0.006
287.5	-0.004
288.0	0.001
288.5	0.002
289.0	0.003
289.5	0.002
290.0	0.004
290.5	0.000
291.0	-0.003
291.5	-0.005
292.0	-0.005
292.5	-0.003
293.0	0.000
293.5	-0.004
294.0	-0.008
294.5	-0.009
295.0	-0.009
295.5	-0.013
296.0	-0.010
296.5	-0.007
297.0	-0.003
297.5	0.006
298.0	0.009
298.5	0.005
299.0	-0.002
299.5	-0.003
300.0	-0.002
300.5	-0.003
301.0	-0.005
301.5	-0.005
302.0	-0.004
302.5	0.000
303.0	-0.001
303.5	-0.004
304.0	-0.003
304.5	-0.003
305.0	-0.008
305.5	-0.011
306.0	-0.016
306.5	-0.016
307.0	-0.017
307.5	-0.015
308.0	-0.012
308.5	-0.006
309.0	-0.001
309.5	0.000
310.0	-0.005
310.5	-0.007
311.0	-0.010
311.5	-0.012
312.0	-0.012
312.5	-0.012
313.0	-0.012
313.5	-0.008
314.0	-0.003
314.5	-0.003
315.0	-0.003
315.5	-0.006
316.0	-0.008
316.5	-0.006
317.0	-0.008
317.5	-0.007
318.0	-0.006
318.5	-0.002
319.0	0.003
319.5	-0.003
320.0	-0.004
320.5	-0.006
321.0	-0.008
321.5	-0.009
322.0	-0.012
322.5	-0.010
323.0	-0.008
323.5	-0.006
324.0	-0.006
324.5	-0.005
325.0	0.000
325.5	0.003
326.0	0.007
326.5	0.009
327.0	0.008
327.5	0.003
328.0	0.001
328.5	-0.002
329.0	-0.005
329.5	-0.006
330.0	-0.009
330.5	-0.012
331.0	-0.010
331.5	-0.009
332.0	-0.008
332.5	-0.007
333.0	-0.005
333.5	-0.001
334.0	0.000
334.5	-0.003
335.0	-0.002
335.5	0.000
336.0	0.002
336.5	0.004
337.0	-0.001
337.5	-0.001
338.0	-0.004
338.5	-0.009
339.0	-0.016
339.5	-0.022
340.0	-0.021
340.5	-0.018
341.0	-0.016
341.5	-0.010
342.0	-0.010
342.5	-0.005
343.0	-0.001
343.5	-0.001
344.0	-0.002
344.5	-0.005
345.0	-0.007
345.5	-0.009
346.0	-0.008
346.5	-0.009
347.0	-0.011
347.5	-0.013
348.0	-0.014
348.5	-0.015
349.0	-0.018
349.5	-0.020
350.0	-0.018
350.5	-0.015
351.0	-0.010
351.5	-0.010
352.0	-0.002
352.5	0.001
353.0	0.002
353.5	0.001
354.0	-0.003
354.5	-0.003
355.0	-0.001
355.5	0.000
356.0	0.000
356.5	0.001
357.0	0.002
357.5	0.001
358.0	0.000
358.5	0.000
359.0	0.000
359.5	0.000
360.0	0.001
360.5	0.002
361.0	0.003
361.5	0.008
362.0	0.007
362.5	0.005
363.0	0.002
363.5	0.000
364.0	-0.002
364.5	-0.006
365.0	-0.010
365.5	-0.010
366.0	-0.006
366.5	0.000
367.0	0.001
367.5	0.001
368.0	0.000
368.5	-0.002
369.0	-0.002
369.5	-0.004
370.0	-0.005
370.5	-0.005
371.0	-0.003
371.5	0.001
372.0	0.002
372.5	0.003
373.0	0.003
373.5	-0.001
374.0	-0.003
374.5	-0.002
375.0	-0.004
375.5	-0.003
376.0	-0.004
376.5	0.000
377.0	0.000
377.5	0.000
378.0	0.003
378.5	-0.001
379.0	-0.004
379.5	-0.002
380.0	-0.002
380.5	-0.002
381.0	0.000
381.5	-0.003
382.0	-0.005
382.5	-0.007
383.0	-0.008
383.5	-0.011
384.0	-0.014
384.5	-0.008
385.0	-0.003
385.5	0.000
386.0	0.003
386.5	0.004
387.0	0.006
387.5	0.006
388.0	0.001
388.5	0.000
389.0	-0.005
389.5	-0.003
390.0	-0.005
390.5	-0.009
391.0	-0.009
391.5	-0.007
392.0	-0.008
392.5	-0.009
393.0	-0.010
393.5	-0.006
394.0	-0.003
394.5	0.000
395.0	0.002
395.5	0.002
396.0	0.008
396.5	0.011
397.0	0.010
397.5	0.006
398.0	0.005
398.5	0.001
399.0	0.000
399.5	0.000
400.0	-0.002
400.5	0.000
401.0	0.001
401.5	0.003
402.0	0.003
402.5	0.001
403.0	-0.001
403.5	-0.003
404.0	-0.003
404.5	-0.002
405.0	-0.003
405.5	-0.001
406.0	-0.003
406.5	-0.003
407.0	-0.006
407.5	-0.007
408.0	-0.005
408.5	-0.005
409.0	-0.004
409.5	-0.003
410.0	-0.001
410.5	0.000
411.0	-0.002
411.5	-0.003
412.0	-0.006
412.5	-0.006
413.0	-0.004
413.5	-0.003
414.0	-0.004
414.5	-0.007
415.0	-0.005
415.5	-0.006
416.0	-0.009
416.5	-0.008
417.0	-0.007
417.5	-0.005
418.0	-0.002
418.5	0.000
419.0	-0.001
419.5	0.001
420.0	0.002
420.5	-0.001
421.0	-0.004
421.5	-0.004
422.0	-0.002
422.5	-0.004
423.0	-0.003
423.5	-0.003
424.0	-0.002
424.5	0.000
425.0	-0.001
425.5	-0.003
426.0	-0.003
426.5	-0.006
427.0	-0.005
427.5	-0.005
428.0	-0.004
428.5	-0.003
429.0	-0.002
429.5	0.000
430.0	0.003
430.5	0.003
431.0	0.001
431.5	-0.001
432.0	-0.002
432.5	-0.002
433.0	-0.002
433.5	-0.002
434.0	-0.002
434.5	-0.001
435.0	-0.003
435.5	-0.002
436.0	-0.004
436.5	-0.003
437.0	-0.005
437.5	-0.003
438.0	-0.002
438.5	-0.001
439.0	-0.003
439.5	-0.004
440.0	-0.005
440.5	-0.004
441.0	-0.006
441.5	-0.006
442.0	-0.005
442.5	-0.002
443.0	-0.001
443.5	-0.002
444.0	-0.003
444.5	-0.003
445.0	0.000
445.5	0.000
446.0	0.000
446.5	0.002
447.0	0.005
447.5	0.006
448.0	0.003
448.5	0.002
449.0	-0.001
449.5	0.000
450.0	-0.003
450.5	-0.003
451.0	-0.003
451.5	-0.001
452.0	0.000
452.5	0.001
453.0	-0.002
453.5	-0.001
454.0	-0.002
454.5	-0.001
455.0	-0.002
455.5	-0.001
456.0	0.001
456.5	0.001
457.0	-0.002
457.5	-0.001
458.0	-0.005
458.5	-0.004
459.0	-0.005
459.5	-0.004
460.0	-0.002
460.5	-0.001
461.0	0.003
461.5	0.004
462.0	0.005
462.5	0.004
463.0	0.000
463.5	-0.003
464.0	-0.004
464.5	-0.004
465.0	-0.002
465.5	-0.001
466.0	-0.001
466.5	0.000
467.0	0.002
467.5	0.000
468.0	-0.002
468.5	-0.001
469.0	0.001
469.5	0.002
470.0	0.003
470.5	0.002
471.0	0.000
471.5	-0.001
472.0	-0.002
472.5	-0.002
473.0	-0.002
473.5	0.001
474.0	-0.001
474.5	-0.003
475.0	0.000
475.5	0.002
476.0	0.001
476.5	0.002
477.0	0.004
477.5	0.002
478.0	0.003
478.5	0.002
479.0	-0.002
479.5	-0.002
480.0	0.002
480.5	0.005
481.0	0.003
481.5	0.004
482.0	0.005
482.5	0.003
483.0	0.004
483.5	0.004
484.0	0.001
484.5	0.003
485.0	0.007
485.5	0.009
486.0	0.008
486.5	0.008
487.0	0.010
487.5	0.007
488.0	0.005
488.5	0.003
489.0	0.001
489.5	0.001
490.0	0.002
490.5	0.004
491.0	0.003
491.5	0.004
492.0	0.002
492.5	-0.003
493.0	-0.007
493.5	-0.012
494.0	-0.012
494.5	-0.009
495.0	-0.005
495.5	0.000
496.0	0.001
496.5	0.001
497.0	-0.002
497.5	-0.006
498.0	-0.006
498.5	-0.007
499.0	-0.006
499.5	-0.003
500.0	0.001
500.5	0.002
501.0	0.001
501.5	-0.003
502.0	-0.004
502.5	-0.005
503.0	-0.003
503.5	0.000
504.0	-0.001
504.5	0.001
505.0	0.002
505.5	0.001
506.0	0.000
506.5	0.000
507.0	-0.002
507.5	-0.004
508.0	-0.006
508.5	-0.006
509.0	-0.011
509.5	-0.011
510.0	-0.010
510.5	-0.007
511.0	-0.006
511.5	-0.007
512.0	-0.003
512.5	-0.002
513.0	0.002
513.5	0.004
514.0	0.001
514.5	0.000
515.0	0.000
515.5	0.000
516.0	-0.002
516.5	-0.003
517.0	-0.004
517.5	-0.004
518.0	-0.001
518.5	0.001
519.0	-0.001
[truncated: 20,627 more rows]
