# Supplementary material for: Phase separation of PGL-3 driven by structured domains that oligomerize and interact with RGG motifs
Source: EMBO Rep. 2026 Mar 20;27(8):2061–87. doi: 10.1038/s44319-026-00730-7 (PMC13121748; doi:10.1038/s44319-026-00730-7)
Supplement: Supplementary file 6 — Source data Fig. 2 [file 44319_2026_730_MOESM6_ESM.zip › Figure 2/2A/phase_diagram_turbidity/230427-28/tur1.txt]

125 mM NaCl, 25 mM HEPES used as blank
125 mM NaCl, 25 mM HEPES fresh
125 mM NaCl, 25 mM HEPES fresh
25 mM HEPES
25 mM HEPES
500 mM NaCl, 25 mM HEPES fresh
native buffer from 22.10.6

1715
f20, 300
f10, 300
f2, 300
f2, 80
2f10, 300
1717

1729
f20, 200
f10, 200
f2, 200
1731

1733
2f2, 200

1735
2f2, 80

1746
f10, 150
2f10, 150
f0.8, 80
1748
1755
f20, 125
f10, 125
1756

1758
f10, 125

1801
f2, 125
2f2, 125
f0.8, 125
