# Supplementary material for: Phase separation of PGL-3 driven by structured domains that oligomerize and interact with RGG motifs
Source: EMBO Rep. 2026 Mar 20;27(8):2061–87. doi: 10.1038/s44319-026-00730-7 (PMC13121748; doi:10.1038/s44319-026-00730-7)
Supplement: Supplementary file 6 — Source data Fig. 2 [file 44319_2026_730_MOESM6_ESM.zip › Figure 2/2A/phase_diagram_turbidity/230427-28/tur2.txt]

blank
125 mM NaCl, 25 mM HEPES fresh
25 mM HEPES 

1913
d20, 300
d10, 300
d2, 300
d2, 80
1915

1923
d20, 200
d10, 200
d2, 200
1924

1931
d10, 150
d0.8, 80
1932

1940
d20, 125
d10, 125
2d20, 125
1941

1944
d2, 125
d0.8, 125
