# Supplementary material for: Phase separation of PGL-3 driven by structured domains that oligomerize and interact with RGG motifs
Source: EMBO Rep. 2026 Mar 20;27(8):2061–87. doi: 10.1038/s44319-026-00730-7 (PMC13121748; doi:10.1038/s44319-026-00730-7)
Supplement: Supplementary file 6 — Source data Fig. 2 [file 44319_2026_730_MOESM6_ESM.zip › Figure 2/2A/phase_diagram_turbidity/230427-28/tur2.csv]

Date	Sample Name	Automated Pathlength	Baseline Correction (nm)	330 nm	340 nm	660 nm	280 nm	205 nm
4/27/2023 8:00:55 PM	Sample 1	ON	None	-0.02	-0.02	-0.01	-0.02	0.42
4/27/2023 8:01:31 PM	Sample 2	ON	None	-0.01	-0.02	0.01	-0.01	0.25
4/27/2023 8:02:01 PM	Sample 3	ON	None	0.03	0.03	0.01	0.08	0.85
4/27/2023 8:05:15 PM	Sample 4	ON	None	0.04	0.04	0.01	0.44	-0.69
4/27/2023 8:05:43 PM	Sample 5	ON	None	0.00	0.00	0.00	0.21	1.37
4/27/2023 8:06:11 PM	Sample 6	ON	None	0.00	0.00	0.00	0.05	1.36
4/27/2023 8:06:37 PM	Sample 7	ON	None	0.03	0.02	0.01	0.10	1.46
4/27/2023 8:14:49 PM	Sample 8	ON	None	0.08	0.07	0.05	0.48	-0.78
4/27/2023 8:15:22 PM	Sample 9	ON	None	0.05	0.04	0.02	0.22	0.99
4/27/2023 8:15:53 PM	Sample 10	ON	None	0.01	0.00	0.02	0.04	2.00
4/27/2023 8:23:16 PM	Sample 11	ON	None	0.08	0.08	0.06	0.32	1.23
4/27/2023 8:23:46 PM	Sample 12	ON	None	0.01	0.01	0.00	0.06	1.98
4/27/2023 8:31:46 PM	Sample 13	ON	None	0.26	0.26	0.14	0.77	-0.55
4/27/2023 8:32:15 PM	Sample 14	ON	None	0.09	0.09	0.04	0.29	1.17
4/27/2023 8:32:47 PM	Sample 15	ON	None	0.29	0.27	0.15	0.82	-0.42
4/27/2023 8:35:46 PM	Sample 16	ON	None	0.04	0.03	0.01	0.09	1.42
4/27/2023 8:36:16 PM	Sample 17	ON	None	0.03	0.03	0.01	0.07	0.88
