# Supplementary material for: Phase separation of PGL-3 driven by structured domains that oligomerize and interact with RGG motifs
Source: EMBO Rep. 2026 Mar 20;27(8):2061–87. doi: 10.1038/s44319-026-00730-7 (PMC13121748; doi:10.1038/s44319-026-00730-7)
Supplement: Supplementary file 6 — Source data Fig. 2 [file 44319_2026_730_MOESM6_ESM.zip › Figure 2/2A/phase_diagram_turbidity/230427-28/tur1.csv]

Date	Sample Name	Automated Pathlength	Baseline Correction (nm)	330 nm	340 nm	660 nm	280 nm	205 nm
4/27/2023 5:50:59 PM	Sample 1	ON	None	0.00	0.02	0.02	-0.01	-0.04
4/27/2023 5:51:26 PM	Sample 2	ON	None	-0.01	0.01	0.01	-0.01	0.17
4/27/2023 5:51:58 PM	Sample 3	ON	None	-0.02	0.02	0.01	-0.01	-0.10
4/27/2023 5:52:23 PM	Sample 4	ON	None	0.06	0.08	0.02	0.10	1.13
4/27/2023 5:52:55 PM	Sample 5	ON	None	0.05	0.06	0.01	0.09	1.51
4/27/2023 5:53:44 PM	Sample 6	ON	None	0.00	0.02	0.01	0.00	1.12
4/27/2023 5:54:25 PM	Sample 7	ON	None	0.00	0.02	0.01	0.05	0.91
4/27/2023 6:06:58 PM	Sample 8	ON	None	-0.08	-0.07	-0.02	0.67	17.38
4/27/2023 6:08:07 PM	Sample 9	ON	None	0.06	0.09	0.04	0.30	0.08
4/27/2023 6:08:44 PM	Sample 10	ON	None	0.05	0.08	0.03	0.09	1.12
4/27/2023 6:09:21 PM	Sample 11	ON	None	0.21	0.23	0.10	0.32	1.63
4/27/2023 6:10:05 PM	Sample 12	ON	None	0.04	0.05	0.03	0.32	0.44
4/27/2023 6:21:19 PM	Sample 13	ON	None	1.02	1.00	0.59	1.84	-0.81
4/27/2023 6:22:05 PM	Sample 14	ON	None	0.16	0.17	0.08	0.33	0.97
4/27/2023 6:22:39 PM	Sample 15	ON	None	0.06	0.08	0.03	0.10	2.32
4/27/2023 6:24:16 PM	Sample 16	ON	None	0.21	0.23	0.12	0.46	0.81
4/27/2023 6:25:47 PM	Sample 17	ON	None	0.24	0.24	0.09	0.35	1.96
4/27/2023 6:38:01 PM	Sample 18	ON	None	0.91	0.89	0.51	1.55	0.04
4/27/2023 6:38:20 PM	Sample 19	ON	None	0.59	0.58	0.34	1.12	-0.60
4/27/2023 6:39:19 PM	Sample 20	ON	None	0.05	0.05	0.03	0.08	0.81
4/27/2023 6:47:16 PM	Sample 21	ON	None	1.61	1.57	0.91	2.48	1.09
4/27/2023 6:47:46 PM	Sample 22	ON	None	0.68	0.67	0.35	1.03	1.17
4/27/2023 6:49:36 PM	Sample 23	ON	None	0.95	0.94	0.53	1.46	1.12
4/27/2023 6:53:26 PM	Sample 24	ON	None	0.24	0.25	0.11	0.36	2.44
4/27/2023 6:53:36 PM	Sample 25	ON	None	0.21	0.22	0.09	0.35	2.11
4/27/2023 6:54:10 PM	Sample 26	ON	None	0.10	0.11	0.04	0.17	1.52
