# Supplementary material for: Phase separation of PGL-3 driven by structured domains that oligomerize and interact with RGG motifs
Source: EMBO Rep. 2026 Mar 20;27(8):2061–87. doi: 10.1038/s44319-026-00730-7 (PMC13121748; doi:10.1038/s44319-026-00730-7)
Supplement: Supplementary file 7 — Source data Fig. 3 [file 44319_2026_730_MOESM7_ESM.zip]

Archive with 44 entries (38 files):
- Figure 3/
- __MACOSX/._Figure 3
- Figure 3/3B/
- __MACOSX/Figure 3/._3B
- Figure 3/.DS_Store
- __MACOSX/Figure 3/._.DS_Store
- Figure 3/3A/
- __MACOSX/Figure 3/._3A
- Figure 3/3B/README.md
- __MACOSX/Figure 3/3B/._README.md
- Figure 3/3B/25 02 17/
- __MACOSX/Figure 3/3B/._25 02 17
- Figure 3/3B/25 02 19/
- __MACOSX/Figure 3/3B/._25 02 19
- Figure 3/3B/25 02 20/
- __MACOSX/Figure 3/3B/._25 02 20
- Figure 3/3A/D1D2-IDR 5-0 - 2.tif
- __MACOSX/Figure 3/3A/._D1D2-IDR 5-0 - 2.tif
- Figure 3/3A/FL 5-0.tif
- __MACOSX/Figure 3/3A/._FL 5-0.tif
- Figure 3/3A/D1D2-RGG 1-0 - 3.tif
- __MACOSX/Figure 3/3A/._D1D2-RGG 1-0 - 3.tif
- Figure 3/3A/D1D2 5-0 - 1.tif
- __MACOSX/Figure 3/3A/._D1D2 5-0 - 1.tif
- Figure 3/3A/README.md
- __MACOSX/Figure 3/3A/._README.md
- Figure 3/3A/D1D2-3GS-RGG 1-0 - 1.tif
- __MACOSX/Figure 3/3A/._D1D2-3GS-RGG 1-0 - 1.tif
- Figure 3/3A/D1D2-3GS-RGG 5 0.tif
- __MACOSX/Figure 3/3A/._D1D2-3GS-RGG 5 0.tif
- Figure 3/3A/D1D2 1-0.tif
- __MACOSX/Figure 3/3A/._D1D2 1-0.tif
- Figure 3/3A/D1D2-IDR 1-0 - 2.tif
- __MACOSX/Figure 3/3A/._D1D2-IDR 1-0 - 2.tif
- Figure 3/3A/D1D2-RGG 5-0 - 1.tif
- __MACOSX/Figure 3/3A/._D1D2-RGG 5-0 - 1.tif
- Figure 3/3A/FL 1-0 2.tif
- __MACOSX/Figure 3/3A/._FL 1-0 2.tif
- Figure 3/3B/25 02 17/25 02 18 BCA Csat 1day.xlsx
- __MACOSX/Figure 3/3B/25 02 17/._25 02 18 BCA Csat 1day.xlsx
- Figure 3/3B/25 02 19/25 02 20 BCA Csat 1day.xlsx
- __MACOSX/Figure 3/3B/25 02 19/._25 02 20 BCA Csat 1day.xlsx
- Figure 3/3B/25 02 20/25 02 24 BCA Csat 3days.xlsx
- __MACOSX/Figure 3/3B/25 02 20/._25 02 24 BCA Csat 3days.xlsx
