# Supplementary material for: Phase separation of PGL-3 driven by structured domains that oligomerize and interact with RGG motifs
Source: EMBO Rep. 2026 Mar 20;27(8):2061–87. doi: 10.1038/s44319-026-00730-7 (PMC13121748; doi:10.1038/s44319-026-00730-7)
Supplement: Supplementary file 7 — Source data Fig. 3 [file 44319_2026_730_MOESM7_ESM.zip › Figure 3/3B/README.md]

# 3B. BCA csat D1-D2-RGG
Each directory contains result excel files from BCA assay. Cells directly under each absorbance measurement describes the nature of sample with commas as a delimiter. 

- First field: s= experiment sample, ps= protein standard of known concentrations, sab= sample blank, std = standard blank, and na= not used for analysis.

- If the first field is s (experiment sample), 
  - Second field = identifier of the sample
      - 1 = FL, 2 = D1-D2, 3 = D1-D2-IDR, 4 = D1-D2-RGG, 5 =  D1-D2-3x(GGGGS)-RGG
  - Third field = Input NaCl concentration in mM
  - Fourth field = Input protein concentration in µM

- If the first field is ps (protein standard),
  - Second field = Input protein concentration in µg/ml
