# Supplementary material for: Phase separation of PGL-3 driven by structured domains that oligomerize and interact with RGG motifs
Source: EMBO Rep. 2026 Mar 20;27(8):2061–87. doi: 10.1038/s44319-026-00730-7 (PMC13121748; doi:10.1038/s44319-026-00730-7)
Supplement: Supplementary file 7 — Source data Fig. 3 [file 44319_2026_730_MOESM7_ESM.zip › Figure 3/3A/README.md]

# 3A. Condensation assay
In the file name, D1D2 = D1-D2, D1D2-RGG = D1-D2-RGG and D1D2-3GS-RGG = D1-D2-3x(GGGGS)-RGG.
Files are named [protein name] [protein concentration in µM] followed by irrelevant postfixes.
For example, FL X-YZ.tif shows a micrograph for FL at X µM. The images in manuscript figures are cropped to the same size.
