# Supplementary material for: Phase separation of PGL-3 driven by structured domains that oligomerize and interact with RGG motifs
Source: EMBO Rep. 2026 Mar 20;27(8):2061–87. doi: 10.1038/s44319-026-00730-7 (PMC13121748; doi:10.1038/s44319-026-00730-7)
Supplement: Supplementary file 7 — Source data Fig. 3 [file 44319_2026_730_MOESM7_ESM.zip › Figure 3/3B/25 02 19/25 02 20 BCA Csat 1day.xlsx]

## Sheet: Plate 1 - Sheet1
Software Version	3.08.01
Experiment File Path:	C:\Users\Public\Documents\Experiments\Rimpei\25 02 20 BCA Csat from yesterday.xpt
Protocol File Path:	C:\Users\Public\Documents\Protocols\Rimpei\BCA.prt
Plate Number	Plate 1
Date	2025-02-20
Time	13:27:30
Reader Type:	Synergy H1
Reader Serial Number:	1704031
Reading Type	Reader
Procedure Details
Plate Type	96 WELL PLATE
Well Selection	Runtime
Eject plate on completion
Shake	Double Orbital: 0:06 (MM:SS)
	Frequency: 282 cpm (3 mm)
Read	Absorbance Endpoint
	Full Plate
	Wavelengths: 562
	Read Speed: Normal, Delay: 100 msec, Measurements/Data Point: 8
Layout
		1	2	3	4	5	6	7	8	9	10	11	12
	A													Well ID
	B													Well ID
	C		SPL1	SPL5	SPL9	SPL13	SPL17	SPL21	SPL25	SPL29	SPL33	SPL37		Well ID
	D		SPL2	SPL6	SPL10	SPL14	SPL18	SPL22	SPL26	SPL30	SPL34	SPL38		Well ID
	E		SPL3	SPL7	SPL11	SPL15	SPL19	SPL23	SPL27	SPL31	SPL35	SPL39		Well ID
	F		SPL4	SPL8	SPL12	SPL16	SPL20	SPL24	SPL28	SPL32	SPL36	SPL40		Well ID
	G		SPL41	SPL42	SPL43	SPL44								Well ID
	H													Well ID
Results
Actual Temperature:	27.4
		1	2	3	4	5	6	7	8	9	10	11	12
	A													562
														[Concentration]
	B													562
														[Concentration]
	C		0.275	0.255	0.346	0.358	0.627	0.586	0.3	0.291	0.279	0.272		562
			s,1,125,3	s,1,125,3	s,2,125,3	s,2,125,3	s,3,125,3	s,3,125,3	s,4,125,3	s,4,125,3	s,5,125,3	s,5,125,3		[Concentration]
	D		0.256	0.256	0.355	0.352	0.808	0.812	0.285	0.286	0.284	0.275		562
			s,1,125,5	s,1,125,5	s,2,125,5	s,2,125,5	s,3,125,5	s,3,125,5	s,4,125,5	s,4,125,5	s,5,125,5	s,5,125,5		[Concentration]
	E		1.644	1.677	0.98	0.977	0.585	0.58	0.374	0.367	0.194	0.194		562
			ps,500	ps,500	ps,250	ps,250	ps,125	ps,125	ps,62.5	ps,62.5	sab	sab		[Concentration]
	F		0.263	0.263	0.204	0.203	0.181	0.179	0.173	0.172	0.169	0.169		562
			ps,31.25	ps,31.25	ps,15.625	ps,15.625	ps,7.81	ps,7.81	ps,3.906	ps,3.906	stb	stb		[Concentration]
	G		0.182	0.181	0.181	0.18								562
			na	na	na	na								[Concentration]
	H													562
														[Concentration]
StdCurve
StdCurve Fitting Results
	Curve Name	Curve Formula	A	B	C	D	R2	Fit F Prob
	StdCurve	Y = (A-D)/(1+(X/C)^B) + D	#N/A	#N/A	#N/A	#N/A	#N/A	#N/A
