# Supplementary material for: Phase separation of PGL-3 driven by structured domains that oligomerize and interact with RGG motifs
Source: EMBO Rep. 2026 Mar 20;27(8):2061–87. doi: 10.1038/s44319-026-00730-7 (PMC13121748; doi:10.1038/s44319-026-00730-7)
Supplement: Supplementary file 7 — Source data Fig. 3 [file 44319_2026_730_MOESM7_ESM.zip › Figure 3/3B/25 02 20/25 02 24 BCA Csat 3days.xlsx]

## Sheet: Plate 1 - Sheet1
Software Version	3.08.01
Experiment File Path:	C:\Users\Public\Documents\Experiments\Rimpei\25 02 24 BCA Csat 3days.xpt
Protocol File Path:	C:\Users\Public\Documents\Protocols\Rimpei\BCA.prt
Plate Number	Plate 1
Date	2025-02-24
Time	17:20:35
Reader Type:	Synergy H1
Reader Serial Number:	1704031
Reading Type	Reader
Procedure Details
Plate Type	96 WELL PLATE
Well Selection	Runtime
Eject plate on completion
Shake	Double Orbital: 0:06 (MM:SS)
	Frequency: 282 cpm (3 mm)
Read	Absorbance Endpoint
	Full Plate
	Wavelengths: 562
	Read Speed: Normal, Delay: 100 msec, Measurements/Data Point: 8
Layout
		1	2	3	4	5	6	7	8	9	10	11	12
	A													Well ID
	B													Well ID
	C		SPL1	SPL6	SPL11	SPL16	SPL21	SPL26	SPL31	SPL36	SPL41	SPL46		Well ID
	D		SPL2	SPL7	SPL12	SPL17	SPL22	SPL27	SPL32	SPL37	SPL42	SPL47		Well ID
	E		SPL3	SPL8	SPL13	SPL18	SPL23	SPL28	SPL33	SPL38	SPL43	SPL48		Well ID
	F		SPL4	SPL9	SPL14	SPL19	SPL24	SPL29	SPL34	SPL39	SPL44	SPL49		Well ID
	G		SPL5	SPL10	SPL15	SPL20	SPL25	SPL30	SPL35	SPL40	SPL45	SPL50		Well ID
	H													Well ID
Results
Actual Temperature:	27.7
		1	2	3	4	5	6	7	8	9	10	11	12
	A													562
														[Concentration]
	B													562
														[Concentration]
	C		0.379	0.249	0.337	0.341	0.57	0.587	0.281	0.279	0.286	0.306		562
			s,1,125,3	s,1,125,3	s,2,125,3	s,2,125,3	s,3,125,3	s,3,125,3	s,4,125,3	s,4,125,3	s,5,125,3	s,5,125,3		[Concentration]
	D		0.246	0.254	0.328	0.329	0.75	0.733	0.267	0.266	0.267	0.286		562
			s,1,125,5	s,1,125,5	s,2,125,5	s,2,125,5	s,3,125,5	s,3,125,5	s,4,125,5	s,4,125,5	s,5,125,5	s,5,125,5		[Concentration]
	E		1.589	1.592	0.926	0.936	0.571	0.576	0.364	0.365	0.197	0.223		562
			ps,500	ps,500	ps,250	ps,250	ps,125	ps,125	ps,62.5	ps,62.5	sab	sab		[Concentration]
	F		0.27	0.251	0.196	0.2	0.182	0.183	0.177	0.174	0.179	0.214		562
			ps,31.25	ps,31.25	ps,15.625	ps,15.625	ps,7.81	ps,7.81	ps,3.906	ps,3.906	stb	stb		[Concentration]
	G		0.736	0.736	0.302	0.301	0.197	0.2	0.201	0.206	0.213	0.259		562
			na	na	na	na	na	na	na	na	na	na		[Concentration]
	H													562
														[Concentration]
StdCurve
StdCurve Fitting Results
	Curve Name	Curve Formula	A	B	C	D	R2	Fit F Prob
	StdCurve	Y = (A-D)/(1+(X/C)^B) + D	#N/A	#N/A	#N/A	#N/A	#N/A	#N/A
