# Supplementary material for: Phase separation of PGL-3 driven by structured domains that oligomerize and interact with RGG motifs
Source: EMBO Rep. 2026 Mar 20;27(8):2061–87. doi: 10.1038/s44319-026-00730-7 (PMC13121748; doi:10.1038/s44319-026-00730-7)
Supplement: Supplementary file 8 — Source data Fig. 5 [file 44319_2026_730_MOESM8_ESM.zip]

Archive with 222 entries (215 files):
- Figure 5/
- __MACOSX/._Figure 5
- Figure 5/5B-C/
- __MACOSX/Figure 5/._5B-C
- Figure 5/5A/
- __MACOSX/Figure 5/._5A
- Figure 5/.DS_Store
- __MACOSX/Figure 5/._.DS_Store
- Figure 5/5D/
- __MACOSX/Figure 5/._5D
- Figure 5/5E/
- __MACOSX/Figure 5/._5E
- Figure 5/5B-C/Partition_coefficient.csv
- __MACOSX/Figure 5/5B-C/._Partition_coefficient.csv
- Figure 5/5B-C/README.md
- __MACOSX/Figure 5/5B-C/._README.md
- Figure 5/5B-C/5B/
- __MACOSX/Figure 5/5B-C/._5B
- Figure 5/5A/DL488, FA crosslinkin PMT600 20250129-163821-[Cy2].gel
- __MACOSX/Figure 5/5A/._DL488, FA crosslinkin PMT600 20250129-163821-[Cy2].gel
- Figure 5/5A/README.md
- __MACOSX/Figure 5/5A/._README.md
- Figure 5/5A/AF647, FA crosslinking PMT600 20250129-163821-[Cy5].gel
- __MACOSX/Figure 5/5A/._AF647, FA crosslinking PMT600 20250129-163821-[Cy5].gel
- Figure 5/5D/In-trans pelleting assay quantification PMT450.csv
- __MACOSX/Figure 5/5D/._In-trans pelleting assay quantification PMT450.csv
- Figure 5/5D/RoiSet.zip
- __MACOSX/Figure 5/5D/._RoiSet.zip
- Figure 5/5D/README.md
- __MACOSX/Figure 5/5D/._README.md
- Figure 5/5D/Annotation.key
- __MACOSX/Figure 5/5D/._Annotation.key
- Figure 5/5D/In-trans pelleting assay PMT450 20241017-191736-[Cy5].gel
- __MACOSX/Figure 5/5D/._In-trans pelleting assay PMT450 20241017-191736-[Cy5].gel
- Figure 5/5E/README.md
- __MACOSX/Figure 5/5E/._README.md
- Figure 5/5E/Viscosity.csv
- __MACOSX/Figure 5/5E/._Viscosity.csv
- Figure 5/5E/MSD/
- __MACOSX/Figure 5/5E/._MSD
- Figure 5/5B-C/5B/RGG.tif
- __MACOSX/Figure 5/5B-C/5B/._RGG.tif
- Figure 5/5B-C/5B/FreeDye.tif
- __MACOSX/Figure 5/5B-C/5B/._FreeDye.tif
- Figure 5/5B-C/5B/KGG.tif
- __MACOSX/Figure 5/5B-C/5B/._KGG.tif
- Figure 5/5B-C/5B/IDR.tif
- __MACOSX/Figure 5/5B-C/5B/._IDR.tif
- Figure 5/5E/MSD/RGG_24 10 31_86.csv
- __MACOSX/Figure 5/5E/MSD/._RGG_24 10 31_86.csv
- Figure 5/5E/MSD/Buffer_24 11 02_19.csv
- __MACOSX/Figure 5/5E/MSD/._Buffer_24 11 02_19.csv
- Figure 5/5E/MSD/RGG_24 10 26_75.csv
- __MACOSX/Figure 5/5E/MSD/._RGG_24 10 26_75.csv
- Figure 5/5E/MSD/RGG_24 10 26_74.csv
- __MACOSX/Figure 5/5E/MSD/._RGG_24 10 26_74.csv
- Figure 5/5E/MSD/RGG_24 10 31_87.csv
- __MACOSX/Figure 5/5E/MSD/._RGG_24 10 31_87.csv
- Figure 5/5E/MSD/RGG_24 10 31_85.csv
- __MACOSX/Figure 5/5E/MSD/._RGG_24 10 31_85.csv
- Figure 5/5E/MSD/RGG_24 10 26_76.csv
- __MACOSX/Figure 5/5E/MSD/._RGG_24 10 26_76.csv
- Figure 5/5E/MSD/RGG_24 10 26_77.csv
- __MACOSX/Figure 5/5E/MSD/._RGG_24 10 26_77.csv
- Figure 5/5E/MSD/RGG_24 10 31_84.csv
- __MACOSX/Figure 5/5E/MSD/._RGG_24 10 31_84.csv
- Figure 5/5E/MSD/RGG_24 10 31_80.csv
- __MACOSX/Figure 5/5E/MSD/._RGG_24 10 31_80.csv
- Figure 5/5E/MSD/KGG_24 11 02_70.csv
- __MACOSX/Figure 5/5E/MSD/._KGG_24 11 02_70.csv
- Figure 5/5E/MSD/Buffer_24 11 02_23.csv
- __MACOSX/Figure 5/5E/MSD/._Buffer_24 11 02_23.csv
- Figure 5/5E/MSD/RGG_24 10 26_73.csv
- __MACOSX/Figure 5/5E/MSD/._RGG_24 10 26_73.csv
- Figure 5/5E/MSD/Buffer_24 11 02_22.csv
- __MACOSX/Figure 5/5E/MSD/._Buffer_24 11 02_22.csv
- Figure 5/5E/MSD/KGG_24 11 02_71.csv
- __MACOSX/Figure 5/5E/MSD/._KGG_24 11 02_71.csv
- Figure 5/5E/MSD/RGG_24 10 31_81.csv
- __MACOSX/Figure 5/5E/MSD/._RGG_24 10 31_81.csv
- Figure 5/5E/MSD/RGG_24 10 31_83.csv
- __MACOSX/Figure 5/5E/MSD/._RGG_24 10 31_83.csv
- Figure 5/5E/MSD/KGG_24 11 02_67.csv
- __MACOSX/Figure 5/5E/MSD/._KGG_24 11 02_67.csv
- Figure 5/5E/MSD/Buffer_24 11 02_20.csv
- __MACOSX/Figure 5/5E/MSD/._Buffer_24 11 02_20.csv
- Figure 5/5E/MSD/Buffer_24 11 02_21.csv
- __MACOSX/Figure 5/5E/MSD/._Buffer_24 11 02_21.csv
- Figure 5/5E/MSD/KGG_24 11 02_72.csv
- __MACOSX/Figure 5/5E/MSD/._KGG_24 11 02_72.csv
- Figure 5/5E/MSD/KGG_24 11 02_66.csv
- __MACOSX/Figure 5/5E/MSD/._KGG_24 11 02_66.csv
- Figure 5/5E/MSD/RGG_24 10 31_82.csv
- __MACOSX/Figure 5/5E/MSD/._RGG_24 10 31_82.csv
- Figure 5/5E/MSD/Buffer_24 10 31_14.csv
- __MACOSX/Figure 5/5E/MSD/._Buffer_24 10 31_14.csv
- Figure 5/5E/MSD/IDR_24 10 26_34.csv
- __MACOSX/Figure 5/5E/MSD/._IDR_24 10 26_34.csv
- Figure 5/5E/MSD/IDR_24 10 31_38.csv
- __MACOSX/Figure 5/5E/MSD/._IDR_24 10 31_38.csv
- Figure 5/5E/MSD/IDR_24 11 02_43.csv
- __MACOSX/Figure 5/5E/MSD/._IDR_24 11 02_43.csv
- Figure 5/5E/MSD/RGG_24 11 02_89.csv
- __MACOSX/Figure 5/5E/MSD/._RGG_24 11 02_89.csv
- Figure 5/5E/MSD/IDR_24 10 26_31.csv
- __MACOSX/Figure 5/5E/MSD/._IDR_24 10 26_31.csv
- Figure 5/5E/MSD/IDR_24 10 26_25.csv
- __MACOSX/Figure 5/5E/MSD/._IDR_24 10 26_25.csv
- Figure 5/5E/MSD/Buffer_24 10 31_12.csv
- __MACOSX/Figure 5/5E/MSD/._Buffer_24 10 31_12.csv
- Figure 5/5E/MSD/Buffer_24 10 31_13.csv
- __MACOSX/Figure 5/5E/MSD/._Buffer_24 10 31_13.csv
- Figure 5/5E/MSD/IDR_24 11 02_46.csv
- __MACOSX/Figure 5/5E/MSD/._IDR_24 11 02_46.csv
- Figure 5/5E/MSD/IDR_24 10 26_30.csv
- __MACOSX/Figure 5/5E/MSD/._IDR_24 10 26_30.csv
- Figure 5/5E/MSD/IDR_24 10 26_26.csv
- __MACOSX/Figure 5/5E/MSD/._IDR_24 10 26_26.csv
- Figure 5/5E/MSD/IDR_24 10 26_32.csv
- __MACOSX/Figure 5/5E/MSD/._IDR_24 10 26_32.csv
- Figure 5/5E/MSD/IDR_24 11 02_50.csv
- __MACOSX/Figure 5/5E/MSD/._IDR_24 11 02_50.csv
- Figure 5/5E/MSD/Buffer_24 10 31_7.csv
- __MACOSX/Figure 5/5E/MSD/._Buffer_24 10 31_7.csv
- Figure 5/5E/MSD/Buffer_24 10 31_10.csv
- __MACOSX/Figure 5/5E/MSD/._Buffer_24 10 31_10.csv
- Figure 5/5E/MSD/IDR_24 11 02_45.csv
- __MACOSX/Figure 5/5E/MSD/._IDR_24 11 02_45.csv
- Figure 5/5E/MSD/IDR_24 10 26_33.csv
- __MACOSX/Figure 5/5E/MSD/._IDR_24 10 26_33.csv
- Figure 5/5E/MSD/IDR_24 10 26_27.csv
- __MACOSX/Figure 5/5E/MSD/._IDR_24 10 26_27.csv
- Figure 5/5E/MSD/Buffer_24 10 26_5.csv
- __MACOSX/Figure 5/5E/MSD/._Buffer_24 10 26_5.csv
- Figure 5/5E/MSD/IDR_24 11 02_48.csv
- __MACOSX/Figure 5/5E/MSD/._IDR_24 11 02_48.csv
- Figure 5/5E/MSD/KGG_24 10 26_56.csv
- __MACOSX/Figure 5/5E/MSD/._KGG_24 10 26_56.csv
- Figure 5/5E/MSD/KGG_24 10 26_57.csv
- __MACOSX/Figure 5/5E/MSD/._KGG_24 10 26_57.csv
- Figure 5/5E/MSD/IDR_24 11 02_49.csv
- __MACOSX/Figure 5/5E/MSD/._IDR_24 11 02_49.csv
- Figure 5/5E/MSD/Buffer_24 10 26_4.csv
- __MACOSX/Figure 5/5E/MSD/._Buffer_24 10 26_4.csv
- Figure 5/5E/MSD/RGG_24 11 02_97.csv
- __MACOSX/Figure 5/5E/MSD/._RGG_24 11 02_97.csv
- Figure 5/5E/MSD/KGG_24 10 31_65.csv
- __MACOSX/Figure 5/5E/MSD/._KGG_24 10 31_65.csv
- Figure 5/5E/MSD/KGG_24 10 31_59.csv
- __MACOSX/Figure 5/5E/MSD/._KGG_24 10 31_59.csv
- Figure 5/5E/MSD/IDR_24 10 26_29.csv
- __MACOSX/Figure 5/5E/MSD/._IDR_24 10 26_29.csv
- Figure 5/5E/MSD/RGG_24 11 02_95.csv
- __MACOSX/Figure 5/5E/MSD/._RGG_24 11 02_95.csv
- Figure 5/5E/MSD/KGG_24 10 26_55.csv
- __MACOSX/Figure 5/5E/MSD/._KGG_24 10 26_55.csv
- Figure 5/5E/MSD/Buffer_24 10 26_6.csv
- __MACOSX/Figure 5/5E/MSD/._Buffer_24 10 26_6.csv
- Figure 5/5E/MSD/Buffer_24 10 31_8.csv
- __MACOSX/Figure 5/5E/MSD/._Buffer_24 10 31_8.csv
- Figure 5/5E/MSD/Buffer_24 10 31_9.csv
- __MACOSX/Figure 5/5E/MSD/._Buffer_24 10 31_9.csv
- Figure 5/5E/MSD/KGG_24 10 26_54.csv
- __MACOSX/Figure 5/5E/MSD/._KGG_24 10 26_54.csv
- Figure 5/5E/MSD/RGG_24 11 02_94.csv
- __MACOSX/Figure 5/5E/MSD/._RGG_24 11 02_94.csv
- Figure 5/5E/MSD/IDR_24 10 26_28.csv
- __MACOSX/Figure 5/5E/MSD/._IDR_24 10 26_28.csv
- Figure 5/5E/MSD/KGG_24 10 31_58.csv
- __MACOSX/Figure 5/5E/MSD/._KGG_24 10 31_58.csv
- Figure 5/5E/MSD/KGG_24 10 31_64.csv
- __MACOSX/Figure 5/5E/MSD/._KGG_24 10 31_64.csv
- Figure 5/5E/MSD/KGG_24 10 31_60.csv
- __MACOSX/Figure 5/5E/MSD/._KGG_24 10 31_60.csv
- Figure 5/5E/MSD/RGG_24 11 02_90.csv
- __MACOSX/Figure 5/5E/MSD/._RGG_24 11 02_90.csv
- Figure 5/5E/MSD/IDR_24 10 31_35.csv
- __MACOSX/Figure 5/5E/MSD/._IDR_24 10 31_35.csv
- Figure 5/5E/MSD/Buffer_24 10 26_2.csv
- __MACOSX/Figure 5/5E/MSD/._Buffer_24 10 26_2.csv
- Figure 5/5E/MSD/KGG_24 10 26_51.csv
- __MACOSX/Figure 5/5E/MSD/._KGG_24 10 26_51.csv
- Figure 5/5E/MSD/RGG_24 11 02_91.csv
- __MACOSX/Figure 5/5E/MSD/._RGG_24 11 02_91.csv
- Figure 5/5E/MSD/KGG_24 10 31_61.csv
- __MACOSX/Figure 5/5E/MSD/._KGG_24 10 31_61.csv
- Figure 5/5E/MSD/KGG_24 10 31_63.csv
- __MACOSX/Figure 5/5E/MSD/._KGG_24 10 31_63.csv
- Figure 5/5E/MSD/RGG_24 11 02_93.csv
- __MACOSX/Figure 5/5E/MSD/._RGG_24 11 02_93.csv
- Figure 5/5E/MSD/Buffer_24 10 26_0.csv
- __MACOSX/Figure 5/5E/MSD/._Buffer_24 10 26_0.csv
- Figure 5/5E/MSD/KGG_24 10 26_53.csv
- __MACOSX/Figure 5/5E/MSD/._KGG_24 10 26_53.csv
- Figure 5/5E/MSD/IDR_24 10 31_37.csv
- __MACOSX/Figure 5/5E/MSD/._IDR_24 10 31_37.csv
- Figure 5/5E/MSD/IDR_24 10 31_36.csv
- __MACOSX/Figure 5/5E/MSD/._IDR_24 10 31_36.csv
- Figure 5/5E/MSD/KGG_24 10 26_52.csv
- __MACOSX/Figure 5/5E/MSD/._KGG_24 10 26_52.csv
- Figure 5/5E/MSD/RGG_24 11 02_92.csv
- __MACOSX/Figure 5/5E/MSD/._RGG_24 11 02_92.csv
- Figure 5/5E/MSD/KGG_24 10 31_62.csv
- __MACOSX/Figure 5/5E/MSD/._KGG_24 10 31_62.csv
- Figure 5/5E/MSD/KGG_24 11 02_68.csv
- __MACOSX/Figure 5/5E/MSD/._KGG_24 11 02_68.csv
- Figure 5/5E/MSD/KGG_24 11 02_69.csv
- __MACOSX/Figure 5/5E/MSD/._KGG_24 11 02_69.csv
- Figure 5/5E/MSD/Buffer_24 11 02_16.csv
- __MACOSX/Figure 5/5E/MSD/._Buffer_24 11 02_16.csv
- Figure 5/5E/MSD/IDR_24 10 31_42.csv
- __MACOSX/Figure 5/5E/MSD/._IDR_24 10 31_42.csv
- Figure 5/5E/MSD/Buffer_24 11 02_17.csv
- __MACOSX/Figure 5/5E/MSD/._Buffer_24 11 02_17.csv
- Figure 5/5E/MSD/Buffer_24 11 02_15.csv
- __MACOSX/Figure 5/5E/MSD/._Buffer_24 11 02_15.csv
- Figure 5/5E/MSD/IDR_24 10 31_40.csv
- __MACOSX/Figure 5/5E/MSD/._IDR_24 10 31_40.csv
- Figure 5/5E/MSD/IDR_24 10 31_41.csv
- __MACOSX/Figure 5/5E/MSD/._IDR_24 10 31_41.csv
- Figure 5/5E/MSD/RGG_24 10 26_78.csv
- __MACOSX/Figure 5/5E/MSD/._RGG_24 10 26_78.csv
