# Supplementary material for: Phase separation of PGL-3 driven by structured domains that oligomerize and interact with RGG motifs
Source: EMBO Rep. 2026 Mar 20;27(8):2061–87. doi: 10.1038/s44319-026-00730-7 (PMC13121748; doi:10.1038/s44319-026-00730-7)
Supplement: Supplementary file 8 — Source data Fig. 5 [file 44319_2026_730_MOESM8_ESM.zip › Figure 5/5B-C/Partition_coefficient.csv]

	protein	sub_partition_median
0	RGG	1.1962171229094867
4	RGG	1.2023574742177177
5	RGG	1.1922219897117967
7	RGG	1.174330387284633
9	RGG	1.2050015232393338
10	RGG	1.2119285186605195
16	RGG	1.2121006389139894
17	RGG	1.1784082756627703
18	RGG	1.220659985860616
19	RGG	1.176343737374517
20	RGG	1.048325474068217
22	RGG	1.1834980754982922
24	scrRGG	1.6842490655359432
26	scrRGG	1.7360529024359064
27	scrRGG	1.8079050481226455
29	scrRGG	1.6977684658106154
30	scrRGG	1.717486126185161
31	scrRGG	1.575153259246016
32	scrRGG	1.6274913356438274
34	scrRGG	1.5886643269663114
35	scrRGG	1.8518651907958779
36	scrRGG	1.4563420473507287
37	scrRGG	1.5574374181090955
40	scrRGG	1.7059891107078036
42	scrRGG	1.5754528606949418
44	scrRGG	1.575804172761721
45	scrRGG	1.7682795149457664
46	scrRGG	1.5664306284939855
47	scrRGG	1.6780004154938466
48	scrRGG	1.7263548930135844
49	scrRGG	1.7856778300529859
50	scrRGG	1.471954729027109
52	scrRGG	1.6678083199206581
54	scrRGG	1.7071803379727541
55	scrRGG	1.7550113484964867
56	scrRGG	1.5204376290779384
57	scrRGG	2.1523691611477846
58	scrRGG	1.6176730913399913
59	scrRGG	1.7220562603217877
98	IDR	0.9719580590099972
100	IDR	0.92195928126868
103	IDR	0.9692266572439441
104	IDR	0.9435058578330752
105	IDR	0.9327704228425286
106	IDR	0.9476889716454142
107	IDR	0.9044900067052319
110	IDR	0.9054706171887287
111	IDR	0.9694909465437834
115	IDR	0.9294263807750914
119	IDR	0.9207600522696597
120	IDR	0.9393844753584905
121	IDR	0.9577641685139361
123	IDR	0.9212341871224325
124	IDR	0.9690035865274796
125	IDR	0.9168336815771891
126	IDR	0.9381717043031073
127	IDR	0.9362352604265428
129	IDR	0.9590000613710286
130	IDR	0.9577764636309871
131	IDR	0.9251865745524189
132	IDR	0.9203876988304198
133	IDR	0.9258965216931062
134	IDR	0.9284936227091442
135	IDR	0.9255620062169484
136	IDR	0.9388397303578386
137	IDR	0.9616979639262929
138	IDR	0.9382909318342688
139	IDR	0.9340379110870912
141	IDR	0.9848960198069067
142	IDR	0.9042503503035962
143	IDR	0.9574013134396592
145	IDR	0.9046411906746522
146	IDR	0.9557005876365374
147	IDR	0.9771742123022349
148	IDR	0.9431193127261394
150	IDR	0.964760565864489
151	IDR	0.9474352269188049
153	IDR	0.9350381830116281
154	IDR	0.9331355004113105
155	IDR	0.9390298175344902
156	IDR	0.9381717043031073
157	IDR	0.9305695183911205
158	IDR	0.9338995107488635
159	IDR	0.9507632893915793
160	IDR	0.9730965731146844
162	IDR	0.919889731085818
163	IDR	0.9448938547486031
165	IDR	0.9676497621236002
166	IDR	0.9666235929385288
167	IDR	0.9360030911366268
168	scrRGG	2.3090591781691243
169	scrRGG	2.2753695007511925
170	scrRGG	2.265573802182506
171	scrRGG	2.235518440199275
172	scrRGG	2.499608076330512
173	scrRGG	1.78897909927665
174	scrRGG	2.24366078826592
176	scrRGG	1.8763462249862142
177	scrRGG	1.9696483672156764
178	scrRGG	2.049041607945369
180	scrRGG	2.0154449772684804
181	scrRGG	2.079227762767882
182	scrRGG	1.9970049657667581
183	scrRGG	2.137680933658177
184	scrRGG	1.5285292607137109
186	scrRGG	2.3149572489010306
187	scrRGG	2.105619656105184
189	RGG	1.3786340695822377
190	RGG	1.2364958747017911
191	RGG	1.309605912230726
192	RGG	1.214735490790318
193	RGG	1.3133312495800846
195	RGG	1.3409044630130427
196	RGG	1.2918303714633987
197	RGG	1.367138069722934
198	RGG	1.3261632805338748
199	RGG	1.3298852952669928
200	RGG	1.3296689849788355
202	RGG	1.2740254065862933
203	RGG	1.2549920651906168
204	RGG	1.2425695558809629
205	RGG	1.3239120824508734
206	RGG	1.3161296478717102
207	RGG	1.3974286892312302
208	RGG	1.181638325743258
209	RGG	1.315906229776328
210	RGG	1.266783809843311
211	RGG	1.33656530448995
212	RGG	1.3240244772836296
213	RGG	1.3426090692428942
214	RGG	1.3003324859059637
215	RGG	1.3097432080387046
216	RGG	1.3086318382428408
217	RGG	1.3276260190697597
218	RGG	1.2777244071528189
219	RGG	1.3399808954953387
220	RGG	1.294876694652316
221	RGG	1.3044856782561698
222	RGG	1.2917661254360882
223	RGG	1.3245114943689098
225	RGG	1.2511101720160442
226	RGG	1.3268080251135754
228	RGG	1.2899750018740443
229	RGG	1.2757615731509033
230	RGG	1.2813157099457617
231	RGG	1.302613338118845
232	RGG	1.3102529681297315
233	RGG	1.2961050987745568
234	RGG	1.256706414460188
236	RGG	1.2632707882791592
239	RGG	1.326930290755198
240	RGG	1.2806855126538677
241	RGG	1.2621260067091304
242	RGG	1.305419078373312
243	RGG	1.2780123361113622
244	RGG	1.2516217138955272
245	RGG	1.3389584433715622
246	RGG	1.283908340643911
247	RGG	1.3038810301051864
248	RGG	1.337903844047749
249	RGG	1.2878977505851263
250	RGG	1.280010617454465
251	RGG	1.294906258695187
252	RGG	1.2274294652273345
253	RGG	1.2990310909579368
254	RGG	1.2920498957383844
255	RGG	1.1908659571652709
256	RGG	1.2618454006160933
257	RGG	1.3136970035146691
258	RGG	1.259730549615921
259	RGG	1.245871634080038
260	RGG	1.2347217464564448
261	RGG	1.26886726644371
262	RGG	1.2549920651906168
263	RGG	1.2407485149693076
264	RGG	1.2792967379573723
265	RGG	1.300495725548606
266	RGG	1.2440840209031696
267	RGG	1.2814801935481133
268	RGG	1.2604597354257832
269	RGG	1.2773870776205192
270	RGG	1.2826430031304166
271	RGG	1.222185872863261
272	RGG	1.2427401194477985
273	RGG	1.257999384701896
276	RGG	1.2898195367243297
278	RGG	1.2634106911562768
279	RGG	1.2759150445200556
280	RGG	1.2672214468505376
281	RGG	1.266617864666232
282	RGG	1.216228293514294
283	RGG	1.176941172613339
284	RGG	1.1459320800064707
321	scrRGG	2.216455608608399
322	scrRGG	2.252905929733799
323	scrRGG	2.18231493126328
324	scrRGG	2.2947919558922685
325	scrRGG	2.18536528361174
327	scrRGG	2.549315739967938
328	scrRGG	2.046186008624274
329	scrRGG	2.097453376285929
330	scrRGG	2.0719793795727552
331	scrRGG	2.2222318757160924
332	scrRGG	2.1321084453625883
333	scrRGG	2.204411316279857
334	scrRGG	2.0818491301102604
335	scrRGG	2.2599767593639064
336	scrRGG	2.280923019956126
337	scrRGG	2.1753376701692213
338	scrRGG	2.4996607049537065
353	RGG	1.3026706346288546
355	RGG	1.3287366234498539
356	RGG	1.3580375655319337
357	RGG	1.3007832409951412
358	RGG	1.2481514192698282
359	RGG	1.300409550248665
360	RGG	1.2934179416137863
361	RGG	1.310575274504797
362	RGG	1.2001555978103702
363	RGG	1.2825194177853325
364	RGG	1.2268575820086558
365	RGG	1.3619547218730563
366	RGG	1.3305572179417515
367	RGG	1.3241592854484554
368	KGG	1.0421379593271989
371	KGG	1.077920556184822
372	KGG	1.0434326138996457
373	KGG	1.05261557261701
374	KGG	1.0636998687434598
375	KGG	1.0170956686226849
376	KGG	1.066500671517575
377	KGG	1.0706749153548163
378	KGG	1.024390753068089
379	KGG	1.0684560383181851
380	KGG	1.048397357020472
381	KGG	1.052615107105159
382	KGG	1.0601764129369486
384	scrRGG	2.220737631585547
386	scrRGG	2.3611940572772614
387	scrRGG	1.8339834981193432
388	scrRGG	1.8803562696904608
389	scrRGG	2.110124223986927
390	scrRGG	1.9046281702249601
392	scrRGG	2.004113022428825
393	scrRGG	2.0869598570102554
394	scrRGG	1.7751196446482298
395	scrRGG	2.217527476851244
396	scrRGG	1.9552078163252782
397	scrRGG	2.1723683865383094
398	scrRGG	2.1549556642290817
399	scrRGG	1.7406402548153985
400	scrRGG	2.067553776361445
401	scrRGG	1.832505384687905
402	scrRGG	2.123444105395418
403	IDR	0.8882157893404652
404	IDR	0.9406842038951476
405	IDR	0.9231517619774869
406	IDR	0.9112090831259648
407	IDR	0.9153823754031436
408	IDR	0.9022689714870286
409	IDR	0.8973312480138576
410	IDR	0.9551754191089766
411	IDR	0.9346275481565651
412	IDR	0.9277051885721205
413	IDR	0.9392258573432716
414	IDR	0.9038964522835489
415	IDR	0.9227417374196187
416	IDR	0.9461664669228692
417	IDR	0.8971394604847486
418	IDR	0.9425023977224889
419	IDR	0.9546191154504925
420	IDR	0.9260773009713091
421	IDR	0.9342073246430787
422	IDR	0.9200926857470624
423	IDR	0.9352453287586201
424	IDR	0.9458888896529432
426	IDR	0.9478900574567153
427	IDR	0.8877534163861212
428	IDR	0.9163711792527107
429	IDR	0.9331179570016536
443	scrRGG	1.6588631946372607
444	scrRGG	2.180325569855121
445	scrRGG	1.9378289271599116
447	scrRGG	1.6257667288042505
448	scrRGG	2.243788307673424
449	scrRGG	2.1202409159145574
450	scrRGG	2.3074065970424837
451	scrRGG	1.607663460802571
452	scrRGG	2.2089292186774676
453	scrRGG	2.0591698914065244
454	scrRGG	1.9446999603603403
455	scrRGG	1.9337518708230628
456	scrRGG	1.9626861584269826
458	scrRGG	1.9603262023897134
459	scrRGG	2.0554048572112817
460	scrRGG	1.9094093460423105
462	IDR	0.9138874805578706
463	IDR	0.9312693562694857
464	IDR	0.936904416071777
465	IDR	0.9701205247416265
466	IDR	0.92230222139894
467	IDR	0.9262351917767344
468	IDR	0.9425023977224889
469	IDR	0.9227197471049803
470	IDR	0.9343208262413749
471	IDR	0.9497529544338176
472	IDR	0.9212193355902387
473	IDR	0.9372017560603166
474	IDR	0.8948950854785606
475	IDR	0.9281290978920791
507	RGG	1.200232388363764
510	RGG	1.1842141706326017
511	RGG	1.2194210048033232
512	RGG	1.1736130291375158
513	RGG	1.2086783918321016
514	RGG	1.1617659086762393
515	RGG	1.1314858946092266
516	RGG	1.1880562088291386
517	RGG	1.1874340343684888
519	RGG	1.1965404252393974
522	RGG	1.2039154270884986
524	IDR	0.9199920232700464
525	IDR	0.9433812087043034
526	IDR	0.9260773009713091
527	IDR	0.9454765215425961
528	IDR	0.9414283720907851
529	IDR	0.9101283432938178
530	IDR	0.9313381125260305
531	IDR	0.9279254377670122
532	IDR	0.9419603548351767
533	IDR	0.9915623400353234
535	IDR	0.9459686419636396
536	IDR	0.9379604546422174
537	IDR	0.9375357775140929
538	IDR	0.9254117128060467
539	IDR	0.9548936813368473
540	IDR	0.9347860879498145
541	IDR	0.9477394864160773
542	IDR	0.9521540167822868
543	IDR	0.9516156458877439
544	IDR	0.9545977129063271
545	IDR	0.9425897882890101
546	IDR	0.9504670115768366
547	IDR	0.9235924082607163
548	IDR	0.9471528647557181
549	IDR	0.9049028936663847
550	IDR	0.9334375390371007
551	IDR	0.956281188447872
552	IDR	0.957997153101629
555	IDR	0.9396146317466104
556	IDR	0.9483233204835995
557	IDR	0.8971129904214987
558	IDR	0.866420920248059
560	IDR	0.9000234712923736
561	IDR	0.9562044266216222
562	IDR	0.9064228038672385
563	IDR	0.9406842038951476
564	IDR	0.9522645647777058
565	IDR	0.9218505005810086
566	IDR	0.9496995828794865
567	IDR	0.9198731394626883
568	IDR	0.9439475553616473
569	IDR	0.9073838779624906
570	scrRGG	1.6876448469547904
572	scrRGG	1.7700792655068127
573	scrRGG	1.8125064487758376
578	scrRGG	1.7135974733070918
579	scrRGG	1.7233208525948078
581	scrRGG	1.416839730379358
583	scrRGG	1.940901678824068
584	scrRGG	1.7102792684262398
585	scrRGG	1.7294765182837306
586	scrRGG	2.3690841424971785
587	scrRGG	2.275772965090247
588	scrRGG	2.7142654730469484
589	scrRGG	2.302493318200123
590	scrRGG	2.1992866665270703
591	scrRGG	2.1546834437895117
592	scrRGG	2.0741098990333224
593	scrRGG	2.2110606690902945
594	scrRGG	2.2707993655039758
595	scrRGG	2.2623183837225955
598	scrRGG	2.5059567548033472
599	scrRGG	2.328725643083165
600	scrRGG	2.365437806116437
601	scrRGG	2.220217388166346
602	scrRGG	1.9377431906614782
603	scrRGG	2.2685506946202403
604	scrRGG	1.9577889569211904
605	scrRGG	2.3360245146845635
606	scrRGG	2.2823091166301617
607	scrRGG	2.414383179272613
609	scrRGG	2.152250012975853
610	scrRGG	2.286198173172995
644	RGG	1.2629753217369926
645	RGG	1.2957982518371771
646	RGG	1.2076966366258013
647	RGG	1.2535948243127382
648	RGG	1.2169548454600938
649	RGG	1.2248432584507423
650	RGG	1.2678197203384742
651	IDR	0.8991257509840477
652	IDR	0.9410815733553055
653	IDR	0.933096999403136
654	IDR	0.9245294162314484
655	IDR	0.926237356591981
656	IDR	0.9553185356010372
661	IDR	0.8978956109017474
662	IDR	0.9356034887972003
663	IDR	0.9604418833997425
665	IDR	0.9072156663139422
666	IDR	0.9288640595903164
667	IDR	0.9249852156272688
668	IDR	0.9712743635609635
669	IDR	0.9393867524987292
671	IDR	0.947765508300875
672	KGG	1.0268053882378707
673	KGG	1.0405761158597637
674	KGG	1.0637042844409599
675	KGG	1.0923606175687044
676	KGG	1.0601096916348172
677	KGG	1.0255074005140474
679	KGG	1.0987927891631084
680	KGG	1.0797419885385344
681	KGG	1.0633591572975725
683	KGG	1.0552451064348602
684	KGG	1.0733840978574885
685	KGG	1.0885955405733045
686	KGG	1.06851327172383
687	KGG	1.0480966777702105
688	KGG	1.0568733739821026
689	KGG	1.087140915508755
690	KGG	1.0576483641878853
691	KGG	1.0561215913748918
692	KGG	1.0624677457881526
693	KGG	1.0100010724083175
694	IDR	0.9913628870660462
695	IDR	0.9586203418889613
696	IDR	0.9188904725359058
697	IDR	0.9124036641792652
698	IDR	0.9226322212943874
699	IDR	0.9586934411650541
700	IDR	1.0304038778057114
701	IDR	0.9611313354836477
702	IDR	0.9168445648937403
703	IDR	0.9335749240697144
704	IDR	0.9341014741526014
705	KGG	1.0552021756178542
706	KGG	1.0384166006302635
707	KGG	1.0438016633117468
708	KGG	1.075050621453317
709	KGG	1.036888459609812
710	KGG	1.0529688475768766
711	KGG	1.0624595265672236
712	KGG	1.02008395941852
713	KGG	1.0438213868777086
714	KGG	1.067516498392464
715	KGG	1.0750013411752082
716	KGG	1.0669342523756875
717	KGG	0.9932785499598981
718	KGG	1.066319522892482
720	KGG	1.0478161545560445
721	KGG	1.0441294127165341
722	KGG	1.065163596370635
723	KGG	1.0512386960072126
724	KGG	1.0774109864883243
725	KGG	1.0632707982998753
726	KGG	1.0303044897706435
727	KGG	1.0588286952439174
728	KGG	1.0503050729427637
729	KGG	1.0519968415559433
730	KGG	1.0655217735615932
731	KGG	1.0633125828523566
732	KGG	1.013385072313364
733	KGG	1.083612728410835
734	KGG	1.0616235538243661
735	KGG	1.0510955568263889
736	KGG	1.0803392392024753
737	KGG	1.0526073587549938
738	KGG	1.0582459502791957
739	KGG	1.0555970948138143
741	KGG	1.0400027830443024
742	KGG	1.0785824800977435
743	KGG	1.041162749935957
744	KGG	1.0721516752454807
745	KGG	1.0411706693287408
746	KGG	1.026971357003677
747	KGG	1.0592290452029167
749	KGG	1.038322122327899
750	KGG	1.0646626181028098
751	KGG	1.03243635576754
752	KGG	1.0538529328950108
754	scrRGG	2.335112362616372
755	scrRGG	2.5408075246074024
756	scrRGG	2.240806831700423
758	scrRGG	1.816410606871385
759	scrRGG	2.2161456305445566
760	scrRGG	2.115509215677363
761	scrRGG	2.1667276298092877
762	scrRGG	2.1448817938712437
763	scrRGG	2.1192863119820764
764	scrRGG	1.922516833415756
765	scrRGG	2.1961635345964217
766	scrRGG	2.1376426714883032
767	scrRGG	2.2150401047004533
768	scrRGG	1.9660305610489694
769	scrRGG	2.100690015849551
770	scrRGG	2.1477354196438445
771	scrRGG	2.1204121663563
772	scrRGG	2.12184900231438
773	scrRGG	2.140657868160343
775	scrRGG	2.2588376273217485
776	scrRGG	1.828118632088855
777	scrRGG	2.14164974633486
778	scrRGG	2.1940165947879233
779	scrRGG	2.3934447817012217
780	scrRGG	2.110630608926096
823	KGG	1.0545670512107785
824	KGG	1.0575176057001396
825	KGG	0.9974031832521641
826	KGG	1.0254966621089034
827	KGG	1.0396982005395323
829	KGG	1.0392001852606025
830	KGG	1.0420162167854259
831	KGG	1.0553021056747756
832	KGG	1.035802236075435
833	KGG	1.0657725671693312
834	KGG	1.0568733739821026
835	KGG	0.9678542817199136
836	KGG	1.0543592359240477
837	KGG	1.0248440127483105
838	KGG	1.058909260048839
839	scrRGG	2.3851767366782965
840	scrRGG	2.3306555843562324
841	scrRGG	2.090388145542363
844	scrRGG	2.206814729903997
846	scrRGG	2.2844380880210466
847	scrRGG	2.317265356861618
848	scrRGG	2.264507247550408
849	scrRGG	2.2661021772450183
850	scrRGG	2.1755544488099403
851	scrRGG	2.3181129733085033
852	scrRGG	2.5332519144852848
853	scrRGG	2.0617822954436895
854	scrRGG	2.389259862565938
855	scrRGG	2.1376540014494245
856	scrRGG	2.0250645448782136
857	scrRGG	2.0643211296656214
858	scrRGG	2.1700636903251356
859	scrRGG	2.0624646125184922
861	scrRGG	2.0777215068281145
862	scrRGG	2.1300563084699164
863	scrRGG	2.0480698611010215
864	scrRGG	1.9075804289194584
866	scrRGG	2.0223247983677273
867	scrRGG	2.1790238420588897
868	scrRGG	1.9929294062226603
869	scrRGG	2.034550698433131
870	scrRGG	2.0263531628644853
871	scrRGG	2.0273820196308296
872	scrRGG	1.9186717692311448
873	scrRGG	2.035448371910319
874	scrRGG	2.134219431646756
875	scrRGG	2.035662951433663
876	scrRGG	2.0083372445709493
877	scrRGG	2.158750104250646
879	IDR	0.9297830761954898
880	IDR	0.9366137798595509
881	IDR	0.9016136577976129
882	IDR	0.9399735238973779
883	IDR	0.9206375828875721
884	IDR	0.9169072826435672
885	IDR	1.001137991360324
886	IDR	0.9397265184341752
887	IDR	0.9069940439043628
888	IDR	0.9231099506238172
889	IDR	0.9358506563309056
890	IDR	0.9307150975792603
891	IDR	0.9329004204176492
892	IDR	0.9345570039169969
893	IDR	0.9589495594472351
894	IDR	0.9402579361103872
895	scrRGG	1.8063194716130064
896	scrRGG	1.518113302429935
897	scrRGG	1.7223448153538763
899	scrRGG	1.7163994067234993
900	scrRGG	1.7112133191731642
902	scrRGG	1.7706869267472123
904	scrRGG	1.6255899630398938
919	KGG	0.9902596426805244
920	KGG	1.0496055175930956
922	KGG	1.0585777031561272
924	KGG	1.0120127774217906
928	KGG	1.0647913940593954
929	KGG	1.0046706244740722
931	KGG	1.0429597127026262
932	KGG	1.041934543170551
941	scrRGG	1.6232430593086327
943	IDR	0.9206375828875721
944	IDR	0.9565061498370498
945	IDR	0.9173870668227612
946	IDR	0.9143699090934362
947	IDR	0.9617732958925845
948	IDR	0.9310738051589992
949	IDR	0.9454765215425961
950	IDR	0.8982483354544112
951	IDR	0.9378912727365492
952	IDR	0.9423301333917873
962	scrRGG	2.0815370522825027
963	scrRGG	2.1062149113647237
964	scrRGG	2.315021800681709
965	scrRGG	2.3747854087209883
966	scrRGG	1.8661891031716724
967	scrRGG	2.139167112439205
968	scrRGG	2.0711621354971794
969	scrRGG	2.28657263668352
970	scrRGG	2.218762365528993
973	scrRGG	2.303705959590412
974	scrRGG	2.442762191706157
975	scrRGG	2.434711080589535
976	scrRGG	2.118735351796048
978	KGG	1.058099510716645
981	KGG	1.018605981867727
982	KGG	1.0310075204930946
984	KGG	1.0019670630072373
986	KGG	1.0703270385805053
988	KGG	1.0589135134108865
989	KGG	1.0276701394235743
991	KGG	1.0189726638574308
994	KGG	1.0314033488581167
997	KGG	1.0566526598167993
998	KGG	1.067516498392464
1000	KGG	1.0459055331643863
1001	RGG	1.29619814606638
1002	RGG	1.3160108171470286
1003	RGG	1.2986788386630435
1004	RGG	1.2561048315468004
1005	RGG	1.2833718096051687
1006	RGG	1.3615456449596122
1007	RGG	1.1944918765687427
1008	RGG	1.2705446165927505
1009	RGG	1.29503856200836
1010	RGG	1.195711159557908
1011	RGG	1.2006892504401463
1012	RGG	1.2057021963041892
1013	RGG	1.230601001967088
1014	RGG	1.2216195153476412
1015	RGG	1.2671904580059636
1016	RGG	1.2933394944199423
1017	RGG	1.2754453803258448
1018	RGG	1.2952510627997396
1019	RGG	1.286838990110296
1020	RGG	1.1492727483328644
1021	RGG	1.111119919338656
1022	RGG	1.2280160207277766
1023	RGG	1.222543061170237
1024	RGG	1.1989901722117031
1025	RGG	1.206081610329503
1026	RGG	1.1961400320221558
1027	RGG	1.1856749248108442
1028	RGG	1.2290210257958725
1032	RGG	1.1890982796836573
1033	RGG	1.116550481888576
1035	RGG	1.1793811437539168
1036	RGG	1.1843739728343785
1037	RGG	1.2277395458655143
1038	RGG	1.2197643366113577
1039	RGG	1.1934232658653685
1040	RGG	1.1336698055305816
1041	RGG	1.0833551620682298
1055	KGG	1.0511724832293334
1056	KGG	1.0820647708322189
1057	KGG	1.058282431018587
1058	KGG	1.030364439353723
1059	KGG	1.064942323260965
1060	KGG	1.0433155834990695
1061	KGG	1.0639442957084566
1062	KGG	1.0570477920414234
1063	KGG	1.0423433585662962
1064	KGG	1.0384242835360729
1065	KGG	1.0652256808043996
1066	KGG	1.0537668251353498
1067	KGG	1.043364629348181
1068	KGG	1.0355795620215675
1069	KGG	1.0581512954254475
1070	KGG	1.0674914691337747
1072	KGG	1.0498007290464564
1074	KGG	1.0536203819721304
1075	KGG	1.07754376773866
1076	KGG	1.0486074158374727
1077	KGG	1.067081450092896
1080	KGG	1.0476640504895216
1082	KGG	1.0409845415760877
1083	KGG	1.0537668251353498
1085	KGG	1.0391489930957258
1087	KGG	1.0524595134725379
1088	KGG	1.0297009453564394
1089	KGG	1.0661467620260603
1090	KGG	1.020724733762447
1091	KGG	1.0789247509688595
1093	KGG	1.0450810102364398
1094	KGG	1.0148810175221001
1095	KGG	1.0639738891178665
1096	KGG	1.0638208969819816
1097	KGG	1.0174521128092928
1099	KGG	1.01349728319117
1102	scrRGG	1.8950135562817634
1103	scrRGG	2.2499728547879205
1105	scrRGG	2.114707911312835
1106	scrRGG	2.125110563261004
1107	scrRGG	2.3790462778916663
1108	scrRGG	2.2055471059692047
1109	scrRGG	2.2344621357185943
1110	scrRGG	2.341421733018494
1111	scrRGG	2.225006835428671
1112	scrRGG	2.2257206984925415
1113	scrRGG	2.197297504406242
1114	scrRGG	2.1386647287115115
1115	scrRGG	2.3332454124119213
1117	scrRGG	1.9226151269360325
1118	scrRGG	2.0847075829669324
1119	scrRGG	1.8963647435215873
1120	scrRGG	2.1281128772618105
1121	scrRGG	2.1446359805933666
1122	scrRGG	2.4468041439496004
1123	scrRGG	2.1208850973073834
1124	scrRGG	1.9396678086647288
1125	scrRGG	2.218534894755299
1126	scrRGG	2.051558257397032
1128	scrRGG	2.4447662969597626
1129	scrRGG	1.873009648267867
1130	scrRGG	2.0506019414681176
1131	scrRGG	2.0596007967114454
1132	scrRGG	2.0154449772684804
1133	scrRGG	2.2232232176907214
1134	scrRGG	2.1139891561727784
1135	scrRGG	2.018592102755091
1136	scrRGG	2.0877423925478795
1137	scrRGG	2.1854743711363835
1138	scrRGG	2.010398242621464
1139	scrRGG	2.0132633861502627
1141	scrRGG	1.8871980101452719
1142	scrRGG	2.05936645847913
1143	scrRGG	2.137572377799343
1144	scrRGG	1.9810140519822157
1145	scrRGG	2.17301324986715
1146	scrRGG	2.1667216383942836
1147	scrRGG	2.162688380587271
1150	KGG	1.0363114253559225
1151	KGG	1.0670721820692093
1152	KGG	1.053271987231269
1153	KGG	1.0282712450159164
1154	KGG	1.0409845415760877
1155	KGG	1.0237869955221433
1156	KGG	1.0563966173389776
1157	KGG	1.0099824935170765
1158	KGG	1.0552451064348602
1159	KGG	1.1127630637470434
1160	KGG	1.0708627131092099
1161	KGG	1.0595901321161336
1162	KGG	1.0138192021966035
1163	KGG	1.0099872358744935
1164	KGG	1.0803967459665327
1165	KGG	1.0580472258835327
1166	KGG	1.0589113352512576
1167	KGG	1.0673504894173889
1169	KGG	1.032944093451653
1171	KGG	1.0853302226594066
1172	scrRGG	2.0733057429086688
1173	scrRGG	2.110783484324563
1176	scrRGG	2.2827957382931188
1177	scrRGG	2.2524462738540403
1178	scrRGG	2.1518237826680693
1179	scrRGG	1.7378166667646069
1180	scrRGG	2.231036668523462
1181	scrRGG	2.184421116159769
1182	scrRGG	2.1625890488308586
1183	scrRGG	2.2172761992140644
1184	scrRGG	2.2485902670062816
1185	scrRGG	2.072084904520567
1186	scrRGG	2.191317676821175
1187	scrRGG	2.1061771607682473
1188	scrRGG	2.1903881961958183
1189	scrRGG	2.1984806636445877
1190	scrRGG	1.8952983834619337
1191	scrRGG	2.4251358015759608
1192	scrRGG	1.9917320252865718
1193	scrRGG	2.0076707698165417
1194	scrRGG	2.0222759197410203
1195	scrRGG	2.2039764224414373
1197	scrRGG	2.1325148200759947
1198	scrRGG	1.9860081566326713
1200	scrRGG	2.2473457507594023
1201	scrRGG	2.2122529670667275
1205	scrRGG	2.4634350795229722
1206	scrRGG	2.3223036558393675
1208	scrRGG	2.35131953367283
1209	scrRGG	1.9618258662217338
1210	scrRGG	2.1635291246823267
1212	scrRGG	2.225702257151514
1214	scrRGG	2.320856151708476
1215	scrRGG	2.1497762086124927
1216	scrRGG	2.116176885110898
1218	scrRGG	2.2027275967132303
1219	scrRGG	2.2027275967132303
1220	scrRGG	1.8350792256664017
1221	scrRGG	2.104282848157584
1222	scrRGG	1.9455932125985045
1223	scrRGG	2.4303059676597023
1224	scrRGG	2.00550256605302
1225	scrRGG	2.3070497560515704
1226	scrRGG	2.2030154632071213
1227	scrRGG	2.0492506451116763
1229	scrRGG	2.2049413663096034
1230	scrRGG	2.1251319364908254
1231	scrRGG	2.2530491645575403
1232	scrRGG	2.0431935369240914
1233	scrRGG	2.177374686209409
1234	scrRGG	2.220011355013981
1235	scrRGG	2.190947817425704
1236	scrRGG	2.1688518288536023
1237	scrRGG	2.2872522463230958
1238	scrRGG	1.832419846534217
1239	scrRGG	2.6182342726412395
1240	scrRGG	2.299930210074079
1241	KGG	1.13569136061215
1242	KGG	1.0843586602969961
1243	KGG	1.0119230677616655
1244	KGG	1.0673504894173889
1245	KGG	1.0442171826690354
1246	KGG	1.0428799671384934
1247	KGG	1.058909260048839
1248	scrRGG	2.3776524018597813
1249	scrRGG	2.3812664043947405
1250	scrRGG	2.054543864487961
1251	scrRGG	2.5035041348082103
1252	scrRGG	2.2095850483621042
1253	scrRGG	2.1705084441724387
1254	scrRGG	2.2880243975922125
1255	scrRGG	2.256886193752276
1256	scrRGG	2.299166637364182
1258	scrRGG	1.8857820730205594
1259	scrRGG	1.987239632201163
1260	scrRGG	2.0883642937902476
1261	scrRGG	1.8799652389819983
1262	scrRGG	2.348468503808309
1263	scrRGG	2.3993376800129704
1264	scrRGG	2.0699704824995973
1265	scrRGG	2.2812086166962993
1267	scrRGG	2.367527296362851
1268	scrRGG	2.5301908318511317
1288	RGG	1.2681839544209028
1289	RGG	1.278075846492713
1290	RGG	1.2844076411434961
1291	RGG	1.3397635006266686
1292	RGG	1.3001003438750771
1293	RGG	1.2068972481469928
1294	RGG	1.2346875030662605
1295	RGG	1.2768726899211098
1297	RGG	1.2468853952956895
1299	RGG	1.2440699665053963
1300	RGG	1.2283615952859706
1302	RGG	1.257054521723482
1303	RGG	1.2483620631768777
1304	KGG	1.053179928059389
1305	KGG	1.064946070398225
1306	KGG	1.0598006790055852
1307	KGG	1.100347580685153
1308	KGG	1.1031960481684744
1309	KGG	1.0614121332001691
1310	KGG	1.072520602771642
1311	KGG	1.043771197569916
1312	KGG	1.0648506213493907
1313	KGG	1.0461084296247756
1314	KGG	1.0652307616103158
1315	KGG	1.051743868828607
1316	KGG	1.0726251570785805
1317	KGG	1.093355130495874
1318	KGG	1.057011514441183
1319	KGG	1.0214624349003945
1320	KGG	1.0628179691661583
1321	KGG	1.0692279049392177
1322	KGG	1.0559589211274603
1324	KGG	1.0897258092954831
1325	KGG	1.0689283832981722
1326	KGG	1.0538289584644007
1327	KGG	1.057826758428695
1328	KGG	1.039777776040567
1330	KGG	1.0508509137870972
1331	KGG	1.0563454978519355
1332	KGG	1.067617044232138
1333	KGG	1.085947335417195
1335	KGG	1.088225447943276
1365	KGG	1.0776990487445852
1368	KGG	1.0442171826690354
1369	KGG	1.0111751937984494
1370	KGG	1.046648380873943
1371	KGG	1.0318927077941904
1373	KGG	1.061429419177607
1374	KGG	1.0420936195024908
1377	IDR	0.9335282102274426
1378	IDR	0.9054706171887287
1381	IDR	0.9167945606072149
1382	IDR	0.9281836221181186
1383	IDR	0.9541563925321718
1384	IDR	0.9399839005183157
1385	IDR	0.9429063228445059
1386	IDR	0.9161136804129645
1387	IDR	0.9469765438413641
1388	IDR	0.9322113780303628
1389	IDR	0.9409102482723499
1390	IDR	0.9425897882890101
1391	IDR	0.9241057942380543
1392	IDR	0.9452855419546087
1394	IDR	0.9288104247527039
1395	IDR	0.9329093264941843
1397	IDR	0.9480320583812916
1399	IDR	0.9223596309255647
1400	IDR	0.9426191079389761
1402	IDR	0.9395505896958408
1403	IDR	0.914558414798629
1404	IDR	0.9513407286410726
1405	IDR	0.9462661264483891
1407	IDR	0.9409102482723499
1408	IDR	0.9274074760026506
1409	IDR	0.9472234411584769
1410	IDR	0.9157504498947593
1411	IDR	0.9579313299189104
1412	RGG	1.3917201112566946
1413	RGG	1.3332241864940808
1414	RGG	1.387565238004562
1415	RGG	1.3472574635496921
1416	RGG	1.2904211135222154
1418	RGG	1.2987158302866286
1419	RGG	1.299053114718401
1420	RGG	1.2940994346068457
1421	RGG	1.304937848902121
1422	RGG	1.3167312603762955
1423	RGG	1.343895755307931
1438	RGG	1.1767827073650374
1439	RGG	1.0803982949064312
1441	RGG	1.2026779587767216
1442	RGG	1.1900505977000095
1444	RGG	1.178209857940079
1447	RGG	1.1860105348477439
1448	RGG	1.2134346561591143
1450	IDR	0.9278064292228595
1451	IDR	0.9175942909336637
1452	IDR	0.9138874805578706
1453	IDR	0.9456468686739369
1454	IDR	0.9141154513604658
1455	IDR	0.9346446896876138
1456	IDR	0.910627136249949
1457	IDR	0.9536310828060257
1458	IDR	0.9349029858446297
1459	IDR	0.9298893324896318
1460	IDR	0.9274000047139791
1461	IDR	0.9270298826394513
1462	IDR	0.9556834112407847
1463	IDR	0.9234666515515518
1464	IDR	0.9345815782639887
1465	IDR	0.9440360434912533
1466	IDR	0.8939717849945149
1467	IDR	0.9626772596658367
1468	IDR	0.9761899991317528
1469	IDR	0.9236376410661745
1470	IDR	0.9402579361103872
1471	IDR	0.9179948379270003
1472	IDR	0.9442385504432426
1473	IDR	0.9312693562694857
1474	IDR	0.96395578973061
1475	IDR	0.9302313387837953
1476	IDR	0.9460712498568127
1477	IDR	0.8935341342809332
1479	IDR	0.91383863972768
1480	IDR	0.9695475671722076
1481	IDR	0.9086092110221652
1482	IDR	0.9114142530545501
1497	KGG	1.0337459136723712
1498	KGG	1.0526023608734927
1499	KGG	1.0103077428540135
1501	KGG	1.0773346017711494
1502	KGG	1.063879228456363
1504	KGG	1.0236800656339127
1505	KGG	1.0685962390388588
1506	KGG	1.0561910075202394
1507	KGG	1.0615401203763348
1508	KGG	1.037246087936186
1509	KGG	1.0614803509832702
1510	KGG	1.0773191018436492
1533	KGG	1.0552766196516747
1534	KGG	1.079130575090811
1535	KGG	1.0733180717732504
1536	KGG	1.0592705549881782
1537	KGG	1.0576276051890594
1538	KGG	1.044242805926249
1539	KGG	1.05986453293636
1540	KGG	1.054228797597303
1541	KGG	1.0398933686078593
1542	KGG	1.0874928165873616
1543	KGG	1.048461105069378
1544	KGG	1.0361650911245257
1545	KGG	1.049259532871379
1547	KGG	1.0594242954105324
1548	IDR	0.9064228038672385
1549	IDR	0.9313147193354911
1550	IDR	0.9313147193354911
1551	IDR	0.9249910091183471
1552	IDR	0.9641775960886249
1553	IDR	0.9362510886248921
1554	IDR	0.9445729704854936
1555	IDR	0.9231027391112618
1556	IDR	0.9288104247527039
1557	IDR	0.9457930159769243
1558	IDR	0.9083377475166496
1559	IDR	0.9836103257246624
1560	IDR	0.9313381125260305
1561	IDR	0.9279071837401267
1562	IDR	0.9567653991330001
1563	IDR	0.9111817253848059
1564	RGG	1.2050899808053939
1565	RGG	1.1074413464094348
1566	RGG	1.1826032683036376
1567	RGG	1.129090841886081
1568	RGG	1.1499140979394618
1569	RGG	1.1806624667276444
1570	RGG	1.0669901914934221
1571	RGG	1.1983587740199089
1573	RGG	1.2338505713067696
1574	RGG	1.22367315422524
1575	RGG	1.1919221831885691
1576	RGG	1.1994668637153105
1577	RGG	1.1974254405145768
1578	RGG	1.1961523402658238
1580	RGG	1.2307620342743348
1581	RGG	1.3257285172274487
1583	RGG	1.3077712727089845
1584	RGG	1.3282999104127902
1585	RGG	1.3241592854484554
1587	RGG	1.2393395738789672
1588	RGG	1.2908295651959636
1589	RGG	1.2774768525816858
1590	RGG	1.2848931920787243
1591	RGG	1.310575274504797
1592	RGG	1.240027051809992
1594	RGG	1.3080675099885035
1595	RGG	1.2775980289662632
1596	RGG	1.2785911309144915
1597	RGG	1.3216223295805911
1598	RGG	1.1907353914074421
1600	RGG	1.293025277722118
1601	RGG	1.2571836004329113
1602	RGG	1.2778532849808864
1603	RGG	1.2839546805705129
1604	RGG	1.2869561609162012
1638	IDR	0.921518693547035
1640	IDR	0.9296162179956465
1641	IDR	0.9247273989139942
1646	IDR	0.9346881135844142
1650	IDR	0.9649561758742897
1653	IDR	0.9530435068295123
1654	KGG	1.0558299814620349
1655	KGG	1.0295678045853724
1656	KGG	1.0717452560641587
1657	KGG	1.0634269773379417
1658	KGG	1.0412065082052069
1659	KGG	1.0759663901709537
1661	KGG	1.085659755209154
1662	KGG	1.0455734950339992
1663	KGG	1.0652770509681102
1664	KGG	1.0778991672729201
1665	KGG	1.061935487295727
1666	KGG	1.051162737683757
1668	scrRGG	2.301567210549328
1670	scrRGG	2.1842884072551096
1671	scrRGG	1.7745886139056402
1672	scrRGG	2.2990984136645483
1673	scrRGG	2.1631203288238887
1674	scrRGG	1.8895332351060572
1676	scrRGG	1.7778643009889596
1677	scrRGG	2.102252296427053
1678	scrRGG	2.1285279818535123
1679	scrRGG	2.2552455242591747
1680	scrRGG	1.9915410254896377
1681	scrRGG	2.0846114759960095
1682	scrRGG	2.0733183488368137
1685	RGG	1.2606431799694633
1687	RGG	1.3576841570533353
1688	RGG	1.246165547374383
1689	RGG	1.3411757740370558
1690	RGG	1.3134242072887536
1691	RGG	1.3180587498908263
1692	RGG	1.2343173863828567
1694	RGG	1.2730498047782142
1695	RGG	1.3051118613958321
1696	RGG	1.2878160496985742
1697	RGG	1.325865480868453
1698	RGG	1.237823828027323
1700	RGG	1.2706746174903973
1701	RGG	1.210061988376891
1703	RGG	1.1912548626176531
1704	RGG	1.3055597782941581
1705	RGG	1.3035663777660753
1707	RGG	1.2840779307005172
1709	RGG	1.229312178293451
1710	RGG	1.274876387672128
1711	RGG	1.3533331230306023
1712	IDR	0.9637361568987913
1714	IDR	0.9356322004504664
1715	IDR	0.952624818727988
1716	IDR	0.9370374222869439
1717	IDR	0.922213956418095
1718	IDR	0.9237569901472207
1719	IDR	0.9514829348654689
1720	IDR	0.9478193404640488
1721	IDR	0.9422084325745821
1723	IDR	0.9181775294847918
1724	IDR	0.9270298826394513
1725	IDR	0.9657027635217005
1726	IDR	0.9297579833362475
1727	IDR	0.9310738051589992
1728	IDR	0.9393881463598475
1729	IDR	0.924876420363356
1730	IDR	0.9430344098134396
1731	IDR	0.9586528944717919
1732	IDR	0.957618485826238
1734	IDR	0.9414177539554881
1735	IDR	0.9873006964463377
1736	IDR	0.9089581822130021
1737	IDR	0.929038911586212
1738	IDR	0.9393867524987292
1739	IDR	0.9447413951420365
1740	IDR	0.951782939022571
1741	IDR	0.965179766172118
1742	IDR	0.9406062515807235
1743	IDR	0.93375254805624
1744	IDR	0.9240091126168787
1745	IDR	0.9469913669011503
1746	IDR	0.9312693562694857
1747	IDR	0.9328814498291178
1748	IDR	0.9395271083192966
1749	IDR	0.9163604441118043
1750	IDR	0.9338538884367867
1751	RGG	1.3504610782087294
1752	RGG	1.3358719470821387
1753	RGG	1.3342319619598924
1754	RGG	1.3290722919313642
1755	RGG	1.36043658179584
1756	RGG	1.326576402763367
1757	RGG	1.2356179295554763
1758	RGG	1.2821358792306405
1759	RGG	1.2549757205332555
1760	RGG	1.2175177923210032
1761	RGG	1.3193632861821996
1762	RGG	1.3300845408858477
1763	RGG	1.2269614713368433
1765	RGG	1.2936773909004946
1766	IDR	0.8891965687677418
1767	IDR	0.9489200124494236
1769	IDR	0.9306583272097565
1770	IDR	0.9421099582140005
1771	IDR	0.9244218867884707
1772	IDR	0.9296162179956465
1774	IDR	0.9246840015135819
1775	IDR	0.9569135648532324
1776	IDR	0.9461721186044573
1777	IDR	0.9288640595903164
1778	IDR	0.9184704965179212
1779	IDR	0.9307891500689172
1780	IDR	0.9629180096137121
1781	IDR	0.9411373842092288
1782	IDR	0.9359686313523259
1783	IDR	0.9439961240896908
1785	IDR	0.9401500814139206
1786	IDR	0.9494826259747707
1787	IDR	0.9251211839808632
1788	IDR	0.9439961240896908
1790	IDR	0.9234242811675415
1792	IDR	0.9276339146725799
1795	IDR	0.9531452558799924
1796	IDR	0.9552924237190222
1797	IDR	0.9812593128010885
1798	IDR	0.9324152763038257
1799	IDR	0.9581545346462925
1800	IDR	0.9274560968102421
1801	IDR	0.9240091126168787
1802	IDR	0.9202996258898837
1803	IDR	0.9682885757334041
1804	IDR	0.9757355332801085
1805	IDR	0.9464856982322124
1806	IDR	0.912440512426293
1807	IDR	1.032969135531807
1808	IDR	0.9515320064811006
1809	RGG	1.2886777513855896
1811	RGG	1.2685112482500307
1812	RGG	1.1819093469114375
1813	RGG	1.176017915800562
1814	RGG	1.2588072858284367
1815	RGG	1.2794038930474012
1816	RGG	1.3246001940256753
1817	RGG	1.184394740790158
1818	RGG	1.2084416730200054
1819	RGG	1.344192967821381
1821	RGG	1.280124105780949
1822	RGG	1.291495157311574
1823	RGG	1.2151777968092257
1824	RGG	1.3065250492440141
1825	RGG	1.24386919526404
1826	RGG	1.340573684127045
1827	RGG	1.1649725227626233
1828	RGG	1.2654019470911535
1829	RGG	1.2356069706515223
1830	RGG	1.2608567711183256
1831	RGG	1.2481738840716383
1833	RGG	1.3210886389753984
1835	RGG	1.1679189206767542
1836	RGG	1.1785076657125853
1837	RGG	1.1633486056248699
1838	RGG	1.1864341968835712
1840	RGG	1.187960260000486
1841	RGG	1.1824439299461669
1842	RGG	1.201950364741062
1843	RGG	1.1975095486866632
1844	RGG	1.1611868386545907
1845	RGG	1.2023574742177177
1847	RGG	1.1731030237137785
1848	RGG	1.1993396261812488
1849	RGG	1.1766298134266095
1850	RGG	1.1553941605974238
1851	RGG	1.114948586782411
1852	RGG	1.196816122262561
1853	RGG	1.1826844440247604
1854	RGG	1.2015596890776068
1855	RGG	1.1658004911780782
1856	RGG	1.1851068207481905
1857	RGG	1.1698453454157056
1858	RGG	1.1660852976157214
1859	RGG	1.167876214942975
1860	RGG	1.180819387652249
1861	RGG	1.1860812642688026
1863	RGG	1.1800689028660383
1864	RGG	1.2392867292086054
1867	RGG	1.2076615187490083
1868	RGG	1.184462848580741
1869	RGG	1.1739331416652572
1871	IDR	0.9247237767254982
1873	IDR	0.9192184657097663
1874	IDR	0.9258752848560179
1876	IDR	0.9174450266999816
1877	IDR	0.9386226961086365
1878	IDR	0.9528065464099734
1879	IDR	0.9226658028990199
1880	IDR	0.9197687578380689
1881	IDR	0.9378748112197766
1882	IDR	0.9451867365436573
1883	IDR	0.926655967387836
1884	IDR	0.9484137740125372
1885	IDR	0.9858217839830018
1886	IDR	0.928481919530302
1887	IDR	0.9215317430458654
1888	IDR	0.9258984425945662
1889	IDR	0.905305615504276
1890	IDR	0.9446142452094995
1891	IDR	0.9569602224884639
1892	IDR	0.960287059607261
1893	IDR	0.9512784484560891
1894	IDR	0.9222047893356538
1895	IDR	0.9284746403217532
1896	IDR	0.9284558401619524
1897	IDR	0.9121436576195431
1918	KGG	1.0519696422117815
1922	KGG	1.0234682374090784
1923	KGG	1.03411878908069
1924	KGG	1.028363527210717
1925	KGG	1.0624641006200128
1928	KGG	1.054694247859586
1929	KGG	1.0389104430474583
1930	KGG	1.0515422594527544
1932	IDR	0.9000266798795589
1933	IDR	0.9587178343781967
1934	IDR	0.9017537912722046
1936	IDR	0.9446142452094995
1939	IDR	0.9224150497061774
1940	IDR	0.9231042297007795
1941	IDR	0.9363288100250464
1943	IDR	0.9125829824050646
1944	IDR	0.9281836221181186
1946	IDR	0.9347876558609165
0	RGG1x_postmix	1.2392336522480387
1	RGG1x_postmix	1.3110164492231675
2	RGG1x_postmix	1.2727548688659596
3	RGG1x_postmix	1.237464312600315
4	RGG1x_postmix	1.2971981909793429
5	RGG1x_postmix	1.2942304169453542
6	RGG1x_postmix	1.309605912230726
7	RGG1x_postmix	1.3501140717820614
8	RGG1x_postmix	1.2135720056124832
9	RGG1x_postmix	1.283273396684456
10	RGG1x_postmix	1.1898729576805747
12	RGG1x_postmix	1.283177491179958
13	RGG1x_postmix	1.291046862355624
14	RGG1x_postmix	1.2754901251368427
15	RGG1x_postmix	1.2995667281758672
16	RGG1x_postmix	1.320846273771492
17	RGG1x_postmix	1.2838368549844306
18	RGG1x_postmix	1.2760754716981129
19	RGG1x_postmix	1.2850852456259445
20	RGG1x_postmix	1.2607958332368328
21	RGG1x_postmix	1.3138815107310766
22	RGG1x_postmix	1.265719017764048
23	RGG1x_postmix	1.3038556262299823
24	RGG1x_postmix	1.2941048062015503
25	RGG1x_postmix	1.2487188172905683
26	RGG1x_postmix	1.1893696475462834
27	RGG1x_postmix	1.2917960691399695
28	RGG1x_postmix	1.2680563353266612
29	RGG1x_postmix	1.295087710469318
30	RGG1x_postmix	1.3021598126427585
31	RGG1x_postmix	1.3048356027166552
32	RGG1x_postmix	1.2849544479375283
33	RGG1x_postmix	1.2817490861191083
34	RGG1x_postmix	1.3199933656450986
35	RGG1x_postmix	1.2944274532584954
36	RGG1x_postmix	1.2477845490592647
37	RGG1x_postmix	1.319218270418792
38	RGG1x_postmix	1.3219046332054483
41	RGG1x_postmix	1.2794827115861493
42	RGG1x_postmix	1.2769193504167031
43	RGG0.5x_postmix	1.2383083396805972
44	RGG0.5x_postmix	1.1568732573899316
45	RGG0.5x_postmix	1.2190152439227604
46	RGG0.5x_postmix	1.2684884948250823
47	RGG0.5x_postmix	1.248889278163904
48	RGG0.5x_postmix	1.2515688790222326
49	RGG0.5x_postmix	1.2515299515542728
50	RGG0.5x_postmix	1.2283845836676341
53	RGG0.5x_postmix	1.2624012175441452
56	RGG0.5x_postmix	1.2598445954263167
57	RGG0.5x_postmix	1.2548513248858602
58	RGG0.5x_postmix	1.245962525285627
59	RGG0.5x_postmix	1.2229428590845344
60	RGG0.5x_postmix	1.1283546154794255
62	RGG0.5x_postmix	1.2063109766931333
64	RGG0.5x_postmix	1.2621447913608037
65	RGG0.5x_postmix	1.212613527564972
66	FreeDye1x	0.9917148781850371
67	FreeDye1x	1.048298656326826
68	FreeDye1x	1.0101521990837847
69	FreeDye1x	1.0365723651289782
70	FreeDye1x	0.9685891201986734
71	FreeDye1x	1.1273455717795824
72	FreeDye1x	0.9764234045168366
73	FreeDye1x	0.9437578255305188
74	FreeDye1x	1.017915839971571
75	FreeDye1x	0.9518415810647187
76	FreeDye1x	1.026932336850074
77	FreeDye1x	0.9879615970593212
78	FreeDye1x	1.0265783420562615
79	FreeDye1x	1.0410726256983238
80	FreeDye1x	0.9552576003143262
81	FreeDye1x	0.9763208245108291
144	RGG1x_postmix	1.2561823930770508
145	RGG1x_postmix	1.2924183893579189
146	RGG1x_postmix	1.2469342497160023
148	RGG1x_postmix	1.2704559145719678
149	RGG1x_postmix	1.2544506085948495
150	RGG1x_postmix	1.2916065709315474
151	RGG1x_postmix	1.2945089822008562
152	RGG1x_postmix	1.2631922433412657
153	RGG1x_postmix	1.2483021951394424
154	RGG1x_postmix	1.260397783647198
155	RGG1x_postmix	1.2623976029145096
156	RGG1x_postmix	1.3154234073765987
157	RGG1x_postmix	1.2540399980873052
158	RGG1x_postmix	1.2424799610358717
159	RGG1x_postmix	1.2428723637679067
160	RGG1x_postmix	1.3119990195361375
161	RGG1x_postmix	1.318187290316572
162	RGG1x_postmix	1.2497890671823446
163	RGG1x_postmix	1.2005211923218548
164	RGG1x_postmix	1.2685722709172618
165	RGG1x_postmix	1.2677767121546513
167	RGG1x_postmix	1.2465281066668814
168	RGG1x_postmix	1.3109084510582674
169	RGG1x_postmix	1.2398847989491035
171	RGG2x_postmix	1.295362483247416
172	RGG2x_postmix	1.3086318382428408
173	RGG2x_postmix	1.2510549957943338
174	RGG2x_postmix	1.2608495396011523
175	RGG2x_postmix	1.2460987257754619
176	RGG2x_postmix	1.302940249887138
177	RGG2x_postmix	1.1914115088542923
178	RGG2x_postmix	1.2616896166728693
179	RGG2x_postmix	1.2672144008201849
180	RGG2x_postmix	1.287558843711701
181	RGG2x_postmix	1.2481047896734112
182	RGG2x_postmix	1.1981648094044102
183	RGG2x_postmix	1.297570940399439
184	RGG2x_postmix	1.3248120511276928
185	RGG2x_postmix	1.2644446697558689
186	RGG2x_postmix	1.2448852501697585
187	RGG2x_postmix	1.1732593666692104
188	RGG2x_postmix	1.2930659038313892
189	RGG2x_postmix	1.2632039969760454
190	RGG2x_postmix	1.312777693945643
191	RGG2x_postmix	1.2869074457163783
192	RGG2x_postmix	1.2647526798946527
193	RGG2x_postmix	1.250535432071128
194	RGG2x_postmix	1.2434981924644315
195	RGG2x_postmix	1.2537044195335652
196	RGG2x_postmix	1.250585993922484
197	RGG2x_postmix	1.2957065095060407
198	RGG2x_postmix	1.269629812517779
199	RGG1x_premix	1.2477668012168213
200	RGG1x_premix	1.1304876718487102
201	RGG1x_premix	1.2721932629815944
202	RGG1x_premix	1.2743329530214773
203	RGG1x_premix	1.223712503254298
204	RGG1x_premix	1.2070044859867006
205	RGG1x_premix	1.2067003456527516
206	RGG1x_premix	1.2328381739733543
207	RGG1x_premix	1.1647198617003476
208	RGG1x_premix	1.2369714019542566
209	RGG1x_premix	1.2135221647470416
210	RGG1x_premix	1.241091172335752
211	RGG1x_premix	1.2224698012529855
213	RGG1x_premix	1.1606660603481602
214	RGG1x_premix	1.2475694269341733
215	RGG1x_premix	1.264704957336088
216	RGG1x_premix	1.2457548390276356
217	RGG1x_premix	1.1960789965565943
218	RGG1x_premix	1.2565543028098245
219	RGG1x_premix	1.238616562604271
220	RGG1x_premix	1.2509383272526955
221	RGG1x_premix	1.1578410380614739
222	RGG1x_premix	1.2755169171605483
224	RGG1x_premix	1.2444584978687
226	RGG1x_premix	1.2537092024691052
227	RGG1x_premix	1.2772521852777805
228	RGG1x_premix	1.221725953692842
229	RGG1x_premix	1.2964475307674552
232	RGG2x_postmix	1.2331336882861739
233	RGG2x_postmix	1.2143362723237114
234	RGG2x_postmix	1.2883392788769554
235	RGG2x_postmix	1.2523844485802582
236	RGG2x_postmix	1.232342452767949
237	RGG2x_postmix	1.2017480489254408
238	RGG2x_postmix	1.2382385200811903
239	RGG2x_postmix	1.2321138681885495
240	RGG2x_postmix	1.238500553492941
241	RGG2x_postmix	1.2471455155839417
242	RGG2x_postmix	1.2434167037946224
243	RGG2x_postmix	1.233187621871783
244	RGG2x_postmix	1.226387959116344
245	RGG2x_postmix	1.2917598156509944
246	RGG2x_postmix	1.2084225064190919
247	RGG2x_postmix	1.2143195762440158
248	RGG2x_postmix	1.2007962265783891
249	RGG2x_postmix	1.2648162994303391
250	RGG2x_postmix	1.2433237005660898
251	RGG2x_postmix	1.221208458393883
252	RGG2x_postmix	1.2254489717297397
254	RGG2x_postmix	1.2737744598714809
255	RGG2x_postmix	1.2163168750991675
256	RGG2x_postmix	1.2539059167727726
257	RGG2x_postmix	1.2112455446846335
258	RGG2x_postmix	1.2700177674561757
259	RGG2x_postmix	1.2425634739357807
260	RGG2x_postmix	1.227874636092969
261	RGG2x_postmix	1.211026089325855
262	RGG2x_postmix	1.229262669016288
264	RGG2x_postmix	1.2002423556329744
265	RGG1x_postmix	1.3242875088447714
266	RGG1x_postmix	1.2976881313882256
267	RGG1x_postmix	1.3106432019346121
268	RGG1x_postmix	1.3169188597559587
269	RGG1x_postmix	1.3298185657085067
270	RGG1x_postmix	1.2955989366699292
271	RGG1x_postmix	1.2880078358868015
272	RGG1x_postmix	1.2922618313852496
273	RGG1x_postmix	1.278105417726706
275	RGG1x_postmix	1.2823801434776694
276	RGG1x_postmix	1.2760906343998122
277	RGG1x_postmix	1.255858503848802
278	RGG1x_postmix	1.2934565224093808
279	RGG1x_postmix	1.248389209760131
280	RGG1x_postmix	1.3216978050216708
281	RGG1x_postmix	1.288834593772625
282	RGG1x_postmix	1.3009308351643611
283	RGG1x_postmix	1.2587194862148874
284	RGG1x_postmix	1.2903951744743218
285	RGG1x_postmix	1.302817111411354
286	RGG1x_postmix	1.312981838419359
287	RGG1x_postmix	1.3055197684794664
288	RGG1x_postmix	1.2952765595928424
290	RGG1x_postmix	1.2535990960928733
291	RGG1x_postmix	1.2994354637493886
292	RGG1x_postmix	1.3242997214925663
293	RGG1x_postmix	1.3252698532933795
294	RGG1x_postmix	1.294970810126495
295	RGG1x_postmix	1.276356519990597
341	RGG1x_premix	1.2916533109859
344	RGG1x_premix	1.2693935816567956
345	RGG1x_premix	1.3214075836590105
346	RGG1x_premix	1.2609943874437466
347	RGG1x_premix	1.2324897718518022
348	RGG1x_premix	1.251803882181384
349	RGG1x_premix	1.2429389346804927
351	RGG1x_premix	1.203726827923644
352	RGG1x_premix	1.2043983060123091
353	RGG1x_premix	1.3051871080738735
354	RGG1x_premix	1.2470333709769905
355	RGG1x_premix	1.2550734268057677
356	RGG1x_premix	1.2423449323919
357	RGG1x_premix	1.2535582498682127
358	RGG1x_premix	1.253522691977808
359	RGG1x_premix	1.196281105516328
360	RGG1x_premix	1.2316890510622547
361	RGG1x_premix	1.2454379132552351
364	RGG1x_premix	1.1881777428094529
365	RGG1x_premix	1.1852574165900167
366	RGG1x_premix	1.2619197387418803
367	RGG1x_premix	1.226504462559832
368	RGG1x_premix	1.273750915582642
369	RGG1x_premix	1.281129093782355
370	RGG1x_premix	1.2433840545964716
371	RGG1x_premix	1.23516101980339
372	RGG1x_premix	1.2553702942426543
374	RGG1x_premix	1.245831983416813
375	RGG1x_premix	1.2895202640203722
376	RGG1x_premix	1.2352169837237423
378	RGG1x_premix	1.2399226644292851
379	RGG1x_premix	1.2969679547069766
381	RGG2x_postmix	1.2905217714923705
382	RGG2x_postmix	1.3058906057896085
383	RGG2x_postmix	1.3328109000759618
385	RGG2x_postmix	1.309645066721693
386	RGG2x_postmix	1.2505382586876894
387	RGG2x_postmix	1.346127525888275
388	RGG2x_postmix	1.3295095251912779
389	RGG2x_postmix	1.2245559309497065
390	RGG2x_postmix	1.335071158615053
391	RGG0.5x_postmix	1.251318559922954
392	RGG0.5x_postmix	1.2863519151240725
393	RGG0.5x_postmix	1.200153484579596
394	RGG0.5x_postmix	1.2580681557230708
395	RGG0.5x_postmix	1.1170670667210518
396	RGG0.5x_postmix	1.2356345766735262
397	RGG0.5x_postmix	1.2635452475094464
398	RGG0.5x_postmix	1.2554612334146111
399	RGG0.5x_postmix	1.1889211204699195
400	RGG0.5x_postmix	1.2578555704735777
401	RGG0.5x_postmix	1.2108010029162388
403	RGG0.5x_postmix	1.2618013649097857
406	RGG0.5x_postmix	1.2301695761982736
407	RGG0.5x_postmix	1.251679769651438
408	RGG0.5x_postmix	1.2498831779465742
409	RGG0.5x_postmix	1.24522481033738
410	RGG0.5x_postmix	1.2700674871522988
411	RGG0.5x_postmix	1.3078264502056167
412	RGG0.5x_postmix	1.2509511827104622
413	RGG0.5x_postmix	1.2554770878197063
415	RGG0.5x_postmix	1.2465281066668814
417	RGG2x_postmix	1.2224048327632921
418	RGG2x_postmix	1.2630039722899193
419	RGG2x_postmix	1.218438815003088
420	RGG2x_postmix	1.2495470844734309
421	RGG2x_postmix	1.2798538347401864
422	RGG2x_postmix	1.2181770951357145
423	RGG2x_postmix	1.2207934480972225
424	RGG2x_postmix	1.255150471866536
425	RGG2x_postmix	1.234922017524357
426	RGG2x_postmix	1.227178097903518
427	RGG2x_postmix	1.2275985510817322
428	RGG2x_postmix	1.255236471795585
429	RGG2x_postmix	1.2326062646054619
430	RGG2x_postmix	1.234285345315907
431	RGG2x_postmix	1.2422700730596117
432	RGG2x_postmix	1.276739416821719
433	RGG2x_postmix	1.1832599440389089
434	RGG2x_postmix	1.2596390899265317
435	RGG2x_postmix	1.258071931395006
436	RGG2x_postmix	1.2754706571960552
439	RGG2x_postmix	1.2407472623764983
440	RGG2x_postmix	1.2665980231939364
441	RGG2x_postmix	1.2421786774470023
442	RGG2x_postmix	1.2961050987745568
443	RGG2x_postmix	1.2175480807996102
444	RGG2x_postmix	1.2262626325387478
446	RGG2x_postmix	1.2322273763428808
447	RGG2x_postmix	1.3048537089513599
448	RGG2x_postmix	1.3069184542162655
449	RGG2x_postmix	1.2694800731016211
450	FreeDye1x	1.0525712260364646
451	FreeDye1x	0.9673617215795207
452	FreeDye1x	0.9739429156159775
453	FreeDye1x	0.976057943799879
454	FreeDye1x	0.9812973795346639
455	FreeDye1x	0.9734541216457793
456	FreeDye1x	0.9746875656759674
457	FreeDye1x	0.9985442953223066
458	FreeDye1x	0.9984429793151879
459	FreeDye1x	0.9638007285093634
460	FreeDye1x	0.9678852261526665
461	FreeDye1x	0.9548094412702487
462	FreeDye1x	1.0037094110619755
463	FreeDye1x	0.9979549854057561
464	FreeDye1x	0.9708308885430749
465	RGG1x_premix	1.3192976778056476
466	RGG1x_premix	1.2727585055112849
467	RGG1x_premix	1.2998218354618016
468	RGG1x_premix	1.2980693529185814
469	RGG1x_premix	1.2587540939439097
470	RGG1x_premix	1.295407347934503
471	RGG1x_postmix	1.2600813176211147
472	RGG1x_postmix	1.2998218354618016
473	RGG1x_postmix	1.3243776212122613
474	RGG1x_postmix	1.3113901087245408
475	RGG1x_postmix	1.3192544872015706
476	RGG1x_postmix	1.2670151277530892
477	RGG1x_postmix	1.3600506610888294
478	RGG1x_postmix	1.3355885307729045
479	RGG1x_postmix	1.3413473138282876
481	RGG1x_postmix	1.3116657168356647
482	RGG1x_postmix	1.3567887826750822
483	RGG1x_postmix	1.319745687422408
485	RGG0.5x_postmix	1.4500990363100204
486	RGG0.5x_postmix	1.2923652619647008
487	RGG0.5x_postmix	1.3038924408480557
488	RGG0.5x_postmix	1.300900076594889
489	RGG0.5x_postmix	1.3332152731346787
490	RGG0.5x_postmix	1.2761813872850756
491	RGG0.5x_postmix	1.2980629746565404
492	RGG1x_premix	1.3236257315138613
494	RGG1x_premix	1.3384868437300874
495	RGG1x_premix	1.3613804877889233
496	RGG1x_premix	1.312337247270792
498	RGG1x_premix	1.3094349754196253
499	RGG1x_premix	1.2019588323540094
500	RGG1x_premix	1.2247998579512556
501	RGG1x_premix	1.3287111921124906
502	RGG1x_premix	1.2866757401326057
503	RGG1x_premix	1.2905693738417856
504	RGG1x_premix	1.2354034010492274
505	RGG1x_premix	1.3022827471343192
506	RGG1x_premix	1.341004789476673
507	RGG1x_premix	1.2977564992263315
509	RGG1x_premix	1.3030518788446992
510	RGG1x_premix	1.3054409326614822
511	RGG1x_premix	1.2802579435535415
512	RGG1x_premix	1.2549757205332555
513	RGG1x_premix	1.2806324792715789
514	RGG1x_premix	1.284172097829277
515	RGG1x_premix	1.2798365040723707
516	RGG1x_premix	1.3321955545217983
517	RGG1x_premix	1.3457642317677918
518	RGG1x_premix	1.3014744782372074
519	RGG1x_premix	1.309578699549925
520	RGG1x_premix	1.3057441805567902
521	RGG1x_premix	1.2836272264348134
523	RGG1x_premix	1.361497195474732
524	RGG1x_premix	1.2960876673811188
525	RGG1x_premix	1.2968272765021607
526	RGG0.5x_postmix	1.2895610633876733
527	RGG0.5x_postmix	1.2794675911065456
528	RGG0.5x_postmix	1.3143286893413801
529	RGG0.5x_postmix	1.2657327396070817
530	RGG0.5x_postmix	1.3356887055658568
531	RGG0.5x_postmix	1.2606129066281968
532	RGG0.5x_postmix	1.3727995755287923
533	RGG0.5x_postmix	1.2810618511324767
534	RGG0.5x_postmix	1.3188898795495456
535	RGG0.5x_postmix	1.2957510062032098
536	RGG0.5x_postmix	1.2571616842444697
537	RGG0.5x_postmix	1.2401738612377202
538	RGG0.5x_postmix	1.222543061170237
539	RGG0.5x_postmix	1.2800159136348155
540	RGG0.5x_postmix	1.2485381361671495
541	RGG0.5x_postmix	1.268096762188314
542	RGG0.5x_postmix	1.2903125510720646
543	RGG0.5x_postmix	1.2040557585317917
544	RGG0.5x_postmix	1.2140670605823305
545	RGG1x_postmix	1.2535792391179656
547	RGG1x_postmix	1.3235908023710599
548	RGG1x_postmix	1.274759563487052
549	RGG1x_postmix	1.3230557760898671
550	RGG1x_postmix	1.3437736061784764
551	RGG1x_postmix	1.334037675842564
552	RGG1x_postmix	1.2691253621486176
553	RGG1x_postmix	1.3793333481577013
554	FreeDye1x	1.006069765340736
555	FreeDye1x	0.9978422747674199
556	FreeDye1x	1.0187689491076468
557	FreeDye1x	1.0104424764287872
558	FreeDye1x	1.0079837948346033
559	FreeDye1x	1.0833827077543288
560	FreeDye1x	1.0211700918420166
561	FreeDye1x	1.005158057108556
562	FreeDye1x	1.047711252428665
563	FreeDye1x	0.9605798413444517
564	FreeDye1x	1.0321013561367152
565	FreeDye1x	1.0586540463582492
566	FreeDye1x	0.99337276219332
567	FreeDye1x	0.9918563444127675
569	FreeDye1x	1.0422759623552444
570	FreeDye1x	0.9984953409146717
571	FreeDye1x	0.9590000613710286
573	FreeDye1x	1.0420157351797301
574	FreeDye1x	1.0199309944155273
575	FreeDye1x	1.007361082383287
576	FreeDye1x	1.009279818268582
577	FreeDye1x	1.0185125555913328
578	FreeDye1x	1.022323764933625
579	FreeDye1x	1.0046047343398528
580	FreeDye1x	0.9689110162124108
581	FreeDye1x	1.0155461937885764
582	FreeDye1x	1.0321246947149405
583	FreeDye1x	1.0177570163986382
584	FreeDye1x	1.0070239122610805
585	FreeDye1x	1.016019027390235
586	FreeDye1x	0.9947503928846088
587	FreeDye1x	0.9731526382977039
588	FreeDye1x	1.0305122409428047
589	FreeDye1x	1.0335764652078752
590	FreeDye1x	1.0036502659902888
592	FreeDye1x	1.0586101091986193
593	FreeDye1x	1.045176231545255
594	FreeDye1x	1.0069088376023476
595	FreeDye1x	0.9899927227111719
596	FreeDye1x	1.0177570163986382
597	FreeDye1x	1.0200660107167194
598	FreeDye1x	1.0136120929532975
599	FreeDye1x	1.021288990767594
600	FreeDye1x	1.0431475656134088
601	FreeDye1x	1.0201298009346882
646	RGG1x_postmix	1.3402954686530102
647	RGG1x_postmix	1.381261902224845
648	RGG1x_postmix	1.2780239943542695
649	RGG1x_postmix	1.3051871080738735
650	RGG1x_postmix	1.2926429636134635
651	RGG1x_postmix	1.2477253363869174
652	RGG1x_postmix	1.374469361672399
653	RGG1x_postmix	1.344447538737454
654	RGG1x_postmix	1.3531665142108902
666	RGG1x_postmix	1.3599655039450713
667	RGG1x_postmix	1.300513742007613
668	RGG1x_postmix	1.27399785976672
669	RGG1x_postmix	1.3407998914366406
670	RGG1x_postmix	1.3392518669554165
671	RGG1x_postmix	1.3405928583676048
672	RGG1x_postmix	1.3471018741720413
673	RGG1x_postmix	1.3160661500359507
674	RGG1x_postmix	1.3405309578229165
675	RGG1x_postmix	1.3487926565406894
676	RGG1x_postmix	1.3416739144978922
677	FreeDye1x	0.9953359629091405
678	FreeDye1x	1.018505490471966
680	FreeDye1x	0.9967426710097715
681	FreeDye1x	1.0433605680312357
682	FreeDye1x	1.008319597636374
684	FreeDye1x	1.0139230893148916
686	FreeDye1x	0.9680862036954261
688	FreeDye1x	1.028378811837729
689	FreeDye1x	1.008259659554492
690	FreeDye1x	0.9939607274735132
691	FreeDye1x	1.0102758921342714
692	FreeDye1x	0.9890541457913721
693	FreeDye1x	1.0055319754167693
694	FreeDye1x	1.0091598661599719
695	FreeDye1x	1.0229574765440415
696	FreeDye1x	1.0552021756178542
697	FreeDye1x	1.0280392538433736
698	FreeDye1x	1.0283197426308281
699	FreeDye1x	1.0080649819815415
700	FreeDye1x	1.0187003559054373
701	FreeDye1x	1.01644781849768
702	FreeDye1x	1.0302079152764714
703	FreeDye1x	1.0083442521205432
704	FreeDye1x	1.0629145024587856
705	FreeDye1x	1.0702599976782081
706	FreeDye1x	1.025450801677542
707	FreeDye1x	0.9809278414064329
708	FreeDye1x	1.0211927264780905
709	FreeDye1x	1.0496328052190118
710	FreeDye1x	1.010790954492715
711	FreeDye1x	0.9858217839830018
713	FreeDye1x	1.0516605777893226
714	FreeDye1x	1.0029457370521102
715	FreeDye1x	1.0050149821117904
716	FreeDye1x	0.9904866013584015
717	FreeDye1x	0.9902664315071973
718	FreeDye1x	1.0241835722444204
719	FreeDye1x	0.9959673145079891
720	FreeDye1x	1.0012118142849389
721	FreeDye1x	1.0075930303093688
722	FreeDye1x	1.0421379593271989
723	FreeDye1x	1.033226722560396
724	FreeDye1x	1.0285575934621167
725	FreeDye1x	1.0222798761492642
726	FreeDye1x	1.0241638343471953
727	FreeDye1x	1.0053178092640696
728	FreeDye1x	1.0432154303507235
729	FreeDye1x	1.0206329398768486
730	FreeDye1x	1.0040844299760678
731	FreeDye1x	1.047429606588488
732	FreeDye1x	0.9833634331527342
733	FreeDye1x	1.024391890181652
734	FreeDye1x	1.0085558724397197
736	FreeDye1x	1.0731322160148973
737	FreeDye1x	1.0160740596591695
738	RGG2x_postmix	1.2907356675798354
739	RGG2x_postmix	1.2791589181215557
740	RGG2x_postmix	1.234952407529493
741	RGG2x_postmix	1.2944130810549375
742	RGG2x_postmix	1.3033393024485742
743	RGG2x_postmix	1.2980617543486574
744	RGG2x_postmix	1.3554266577037486
745	RGG2x_postmix	1.2898127050819057
747	RGG1x_premix	1.3065976458501065
748	RGG1x_premix	1.2360214249210117
749	RGG1x_premix	1.3186161027585341
750	RGG1x_premix	1.313255987893757
751	RGG1x_premix	1.3388399768558334
752	RGG1x_premix	1.2818403080981942
753	RGG1x_premix	1.3722295683496053
754	RGG1x_premix	1.180201711048765
755	RGG1x_premix	1.3376950575108442
756	RGG1x_premix	1.292973684814982
757	FreeDye1x	1.0722079433587117
760	FreeDye1x	1.0412037409555401
761	FreeDye1x	1.0011311007692607
762	FreeDye1x	1.0378737706034176
763	FreeDye1x	0.9876399751707012
764	FreeDye1x	1.0009954782505335
765	FreeDye1x	1.0136281141725785
766	FreeDye1x	1.0423909052491562
767	FreeDye1x	1.0203312352755016
769	FreeDye1x	1.0353515749753102
770	FreeDye1x	1.0157644300393074
771	FreeDye1x	0.9859081567370784
772	FreeDye1x	1.0400034238514047
773	FreeDye1x	1.007458730413127
774	FreeDye1x	1.058349528850008
775	FreeDye1x	1.0184317656444979
776	FreeDye1x	1.0197629078083665
778	FreeDye1x	1.0207241749164744
779	FreeDye1x	1.04018849509199
780	FreeDye1x	1.0503566423327126
781	FreeDye1x	1.0365723651289782
782	FreeDye1x	1.0150815635580175
783	FreeDye1x	1.024139928293451
784	FreeDye1x	1.0223020214661929
785	FreeDye1x	0.9985167188235862
786	FreeDye1x	1.01248795911932
787	FreeDye1x	1.022597421831832
788	FreeDye1x	1.0316132262614137
790	FreeDye1x	1.0523716114630315
791	FreeDye1x	1.0119333121442398
792	FreeDye1x	1.0089751267312304
793	FreeDye1x	1.0215411682296274
795	FreeDye1x	0.9944626236896246
796	FreeDye1x	0.9804080495434453
797	FreeDye1x	1.0230704832312398
798	FreeDye1x	0.9983265052762257
799	FreeDye1x	0.9600582930743277
802	FreeDye1x	0.9524000742886111
803	FreeDye1x	0.9810950299603649
804	FreeDye1x	1.0099106650212069
805	FreeDye1x	1.0301822193479664
806	FreeDye1x	0.9667991182924979
807	FreeDye1x	1.0185125555913328
808	FreeDye1x	0.9948418055449114
809	FreeDye1x	0.9833764117360259
810	FreeDye1x	1.0245187889867218
811	RGG0.5x_postmix	1.327719014574771
812	RGG0.5x_postmix	1.261068322267803
813	RGG0.5x_postmix	1.2465977864713944
814	RGG0.5x_postmix	1.3143456705925554
815	RGG0.5x_postmix	1.2323051524304458
816	RGG0.5x_postmix	1.2647046229351602
817	RGG0.5x_postmix	1.2486907819263786
818	RGG0.5x_postmix	1.316848539484624
819	RGG0.5x_postmix	1.3046622996750308
821	RGG0.5x_postmix	1.296477538545597
822	FreeDye1x	1.0267585679947786
823	FreeDye1x	1.0404545050300018
824	FreeDye1x	0.9826508095715716
825	FreeDye1x	0.9732536760405894
826	FreeDye1x	0.9619404609320208
827	FreeDye1x	0.9784503373374254
828	FreeDye1x	1.0031774149858756
829	FreeDye1x	1.0121220621531184
830	FreeDye1x	1.0247780392773438
831	FreeDye1x	0.9296997288592453
832	FreeDye1x	0.9936911475146334
833	FreeDye1x	0.9985837896444343
834	FreeDye1x	0.9918002820285159
835	FreeDye1x	1.0083857345487641
836	FreeDye1x	0.9875735775016348
837	FreeDye1x	1.0194912714283606
838	RGG2x_postmix	1.3088372417713374
839	RGG2x_postmix	1.2213805720380624
840	RGG2x_postmix	1.2643127048044698
841	RGG2x_postmix	1.332378701267624
842	RGG2x_postmix	1.2989859765891396
843	RGG0.5x_postmix	1.3161296478717102
844	RGG0.5x_postmix	1.2374176118985432
845	RGG0.5x_postmix	1.2751580068373165
846	RGG0.5x_postmix	1.2683602038863901
848	RGG0.5x_postmix	1.217497312115218
849	RGG0.5x_postmix	1.260326343222265
850	RGG0.5x_postmix	1.2439968384006441
851	RGG0.5x_postmix	1.2579770096237257
852	RGG0.5x_postmix	1.2201604689214673
853	RGG0.5x_postmix	1.2161827462859163
855	RGG0.5x_postmix	1.2011933178256071
856	RGG0.5x_postmix	1.2331960391039363
857	RGG0.5x_postmix	1.2479533958494937
858	RGG0.5x_postmix	1.2502896640981005
859	RGG0.5x_postmix	1.3087780886672111
860	RGG0.5x_postmix	1.2463045185269683
861	RGG0.5x_postmix	1.2781360315654653
862	RGG0.5x_postmix	1.206273327194782
863	RGG0.5x_postmix	1.2689800200509773
864	RGG0.5x_postmix	1.256419832466404
866	RGG0.5x_postmix	1.29309695003849
867	RGG0.5x_postmix	1.2039231809350504
868	RGG0.5x_postmix	1.2693480479613581
869	RGG0.5x_postmix	1.294924852571677
870	RGG0.5x_postmix	1.2658240952204205
871	RGG0.5x_postmix	1.2182347369803728
872	RGG0.5x_postmix	1.2509163734577824
874	RGG1x_premix	1.236248753236671
875	RGG1x_premix	1.2325117203875129
876	RGG1x_premix	1.1923228006799047
877	RGG1x_premix	1.2507516028722718
878	RGG1x_premix	1.2471262383927644
879	RGG1x_premix	1.256000095666697
880	RGG1x_premix	1.2468780932960377
881	RGG1x_premix	1.237763536990153
882	RGG1x_premix	1.2313081099289191
883	RGG1x_premix	1.2746824004976873
884	RGG1x_premix	1.212339712660094
885	RGG1x_premix	1.2727553356599581
886	RGG1x_premix	1.2555678640804118
887	RGG1x_premix	1.2385633348071523
888	RGG1x_premix	1.300757456781473
889	RGG1x_premix	1.2445899145740245
890	RGG1x_premix	1.2585582739536896
891	RGG1x_premix	1.2045364886498702
892	RGG1x_premix	1.2638298695876957
893	RGG1x_premix	1.2922068546552647
894	RGG1x_premix	1.2456717528842574
895	RGG1x_premix	1.2806673876680608
896	RGG1x_premix	1.267955304602356
897	RGG1x_premix	1.2600665200969612
898	RGG1x_premix	1.1984647688395078
899	RGG1x_premix	1.1274762279906168
900	RGG1x_premix	1.263802660622174
901	RGG1x_premix	1.2663437002558637
902	RGG1x_premix	1.2785428960285363
903	RGG1x_premix	1.2976154657334567
904	RGG1x_premix	1.310065669070944
905	RGG1x_premix	1.2710878797778502
906	RGG1x_premix	1.265595662687231
907	RGG1x_premix	1.2838854644438502
908	RGG1x_premix	1.26427629316065
909	RGG1x_premix	1.2628188277024774
910	RGG1x_premix	1.2523499103113356
911	RGG1x_premix	1.2594381155539416
912	RGG1x_premix	1.2777178479055988
913	RGG1x_premix	1.2976523607248547
914	RGG1x_postmix	1.2506050389074939
915	RGG1x_postmix	1.223974319923147
916	RGG1x_postmix	1.2547243619569524
917	RGG1x_postmix	1.2764970254729764
918	RGG1x_postmix	1.2260884451615957
919	RGG1x_postmix	1.172483025996171
920	RGG1x_postmix	1.1290825709430359
921	RGG1x_postmix	1.2286985171954825
922	RGG1x_postmix	1.1965117766147149
923	RGG1x_postmix	1.2272045935977804
924	RGG1x_postmix	1.2634211748764124
925	RGG1x_postmix	1.2525077540058134
926	RGG1x_postmix	1.251340347482565
927	RGG1x_postmix	1.2837270031721744
929	RGG1x_postmix	1.237305901093155
930	RGG1x_postmix	1.2848211936566178
931	RGG1x_postmix	1.3005508525806497
932	RGG1x_postmix	1.302480393760742
933	RGG1x_postmix	1.3314765346061859
934	RGG1x_postmix	1.2208401393622945
935	RGG1x_postmix	1.2583072684197731
936	RGG1x_postmix	1.2045385643005653
937	RGG1x_postmix	1.185408476195264
938	RGG1x_postmix	1.29503856200836
939	RGG1x_postmix	1.2936074925802838
940	RGG1x_postmix	1.2472135527525794
941	RGG1x_postmix	1.214975027968244
[truncated: 125 more rows]
