# Supplementary material for: Phase separation of PGL-3 driven by structured domains that oligomerize and interact with RGG motifs
Source: EMBO Rep. 2026 Mar 20;27(8):2061–87. doi: 10.1038/s44319-026-00730-7 (PMC13121748; doi:10.1038/s44319-026-00730-7)
Supplement: Supplementary file 8 — Source data Fig. 5 [file 44319_2026_730_MOESM8_ESM.zip › Figure 5/5B-C/README.md]

# 5B-C. Recruitment to D1-D2 condensates
- /5B/ contains uncropped raw images used for 5B.
  - The first channel is DL488 (D1-D2) and the second channel is AF648 (in-trans component as indicated in the file name)
- Partition_coefficient.csv contains all data underlying 5C
