# Supplementary material for: Phase separation of PGL-3 driven by structured domains that oligomerize and interact with RGG motifs
Source: EMBO Rep. 2026 Mar 20;27(8):2061–87. doi: 10.1038/s44319-026-00730-7 (PMC13121748; doi:10.1038/s44319-026-00730-7)
Supplement: Supplementary file 8 — Source data Fig. 5 [file 44319_2026_730_MOESM8_ESM.zip › Figure 5/5D/In-trans pelleting assay quantification PMT450.csv]

	signal	total	area	mean	median_background	ROI_x	ROI_y	ROI_w	ROI_h
1	154127224.000	193293104.000	14170	13641.009	2764	494	307	130	109
2	164254633.000	191418523.000	14170	13508.717	1917	621	302	130	109
3	173780312.000	201751892.000	14170	14237.960	1974	749	310	130	109
4	167984159.000	195247239.000	14170	13778.916	1924	875	310	130	109
5	173019611.000	205568101.000	14170	14507.276	2297	1006	316	130	109
6	181075377.000	213878927.000	14170	15093.785	2315	1134	305	130	109
7	188392711.000	218999911.000	14170	15455.181	2160	1266	309	130	109
8	145514788.000	183264976.000	13516	13559.113	2793	1394	295	124	109
9	168685259.000	201440849.000	13734	14667.311	2385	1520	299	126	109
10	161042014.000	191723770.000	13734	13959.791	2234	1644	280	126	109
11	172975988.000	206289658.000	14170	14558.197	2351	2207	337	130	109
12	175127169.000	204429857.000	13516	15125.026	2168	2337	328	124	109
13	176517319.000	205456819.000	13625	15079.400	2124	2463	340	125	109
14	180296562.000	208868187.000	13625	15329.775	2097	2591	333	125	109
15	193567936.000	224196391.000	14279	15701.127	2145	2715	341	131	109
16	187090201.000	217704377.000	14279	15246.472	2144	2844	326	131	109
17	195583573.000	223984504.000	14279	15686.288	1989	2972	331	131	109
18	154114951.000	180605875.000	14061	12844.455	1884	3102	316	129	109
19	184329822.000	209667744.000	14061	14911.297	1802	3228	322	129	109
20	172632396.000	198420270.000	14061	14111.391	1834	3353	303	129	109
21	177142948.000	209820712.000	14061	14922.176	2324	3898	330	129	109
22	187406397.000	218326536.000	14061	15527.099	2199	4025	324	129	109
23	186793164.000	215716641.000	14061	15341.486	2057	4156	336	129	109
24	177005445.000	206660094.000	14061	14697.397	2109	4284	328	129	109
25	190385814.000	221205564.000	14170	15610.837	2175	4413	333	130	109
26	183334814.000	212354974.000	13952	15220.397	2080	4541	325	128	109
27	202982452.000	230342324.000	13952	16509.628	1961	4671	333	128	109
28	160664350.000	188008744.000	13734	13689.293	1991	4798	317	126	109
29	182775202.000	215228644.000	13734	15671.228	2363	4924	328	126	109
30	168865436.000	200330030.000	13734	14586.430	2291	5048	311	126	109
