# Supplementary material for: Phase separation of PGL-3 driven by structured domains that oligomerize and interact with RGG motifs
Source: EMBO Rep. 2026 Mar 20;27(8):2061–87. doi: 10.1038/s44319-026-00730-7 (PMC13121748; doi:10.1038/s44319-026-00730-7)
Supplement: Supplementary file 8 — Source data Fig. 5 [file 44319_2026_730_MOESM8_ESM.zip › Figure 5/5D/README.md]

# 5D. Pelleting assay. D1-D2 + in-trans
- In-trans pelleting assay PMT450 20241017-191736-[Cy5] = Raw image data
- In-trans pelleting assay quantification PMT450.csv = Quantified data for all bands.
- Annotation.key = Annotations of lanes
- RoiSet.zip = ImageJ ROI data used for quantification.
