# Supplementary material for: Phase separation of PGL-3 driven by structured domains that oligomerize and interact with RGG motifs
Source: EMBO Rep. 2026 Mar 20;27(8):2061–87. doi: 10.1038/s44319-026-00730-7 (PMC13121748; doi:10.1038/s44319-026-00730-7)
Supplement: Supplementary file 8 — Source data Fig. 5 [file 44319_2026_730_MOESM8_ESM.zip › Figure 5/5E/README.md]

# 5E. Microrheology. Viscosity in trans.
- Viscosity.csv contains values underlying Fig. 5E.
- /MSD/ contains files of ensemble time-average MSDs used to estimate the viscosity.
    - Each column describes shows for each time-lag(=image acquisition interval); first row = number of trajectory, second row = mean squared displacement MSD, and third row = standard deviation of squared displacement.
    - The first field of each file name describes the condition (added in-trans component).
