# Supplementary material for: Phase separation of PGL-3 driven by structured domains that oligomerize and interact with RGG motifs
Source: EMBO Rep. 2026 Mar 20;27(8):2061–87. doi: 10.1038/s44319-026-00730-7 (PMC13121748; doi:10.1038/s44319-026-00730-7)
Supplement: Supplementary file 8 — Source data Fig. 5 [file 44319_2026_730_MOESM8_ESM.zip › Figure 5/5E/Viscosity.csv]

	protein	D	Viscosity
0	Buffer	0.00726924	0.2933661319560255
2	Buffer	0.004681437	0.45553293351693597
4	Buffer	0.006538933	0.32613099347256475
5	Buffer	0.006378254	0.33434678044653204
6	Buffer	0.005167256	0.412704287
7	Buffer	0.005520344	0.38630724144433093
8	Buffer	0.004996927	0.4267720380154966
9	Buffer	0.00441229	0.4833201490412297
10	Buffer	0.002510979	0.8492896704441136
12	Buffer	0.00647684	0.3292575882009738
13	Buffer	0.007593333	0.28084486758256577
14	Buffer	0.007703369	0.27683323631056833
15	Buffer	0.007285783	0.2927000196707927
16	Buffer	0.008114846	0.26279596136994626
17	Buffer	0.004908503	0.4344601057211448
19	Buffer	0.007907469	0.2696879043867074
20	Buffer	0.007380197	0.2889555191083617
21	Buffer	0.003990592	0.5343940378073037
22	Buffer	0.004975623	0.42859932811732715
23	Buffer	0.00952845	0.2238085573890161
25	IDR	0.010867052	0.19623985922077736
26	IDR	0.004924956	0.4330086837234103
27	IDR	0.001703438	1.251908651884705
28	IDR	0.0036305	0.5873980972288451
29	IDR	0.005164108	0.41295583006862835
30	IDR	0.00396285	0.5381351155087767
31	IDR	0.004977584	0.4284304431097464
32	IDR	0.002860509	0.7455136539849617
33	IDR	0.005159387	0.4133336954225023
34	IDR	0.002145733	0.9938554678711983
35	IDR	0.004015572	0.5310697097440139
36	IDR	0.003848183	0.5541703522715954
37	IDR	0.004457428	0.47842585814262595
38	IDR	0.005100368	0.4181166294527607
40	IDR	0.006000325	0.35540554055215495
41	IDR	0.006605647	0.3228372324388185
42	IDR	0.008067087	0.2643517807297571
43	IDR	0.002836369	0.7518587311884937
45	IDR	0.004132162	0.5160854464119191
46	IDR	0.005293435	0.40286671194320994
48	IDR	0.003631505	0.587235437
49	IDR	0.004961824	0.429791305
50	IDR	0.005483897	0.38887466683622196
51	KGG	0.006795096	0.3138364524601846
52	KGG	0.005866644	0.36350402954621286
53	KGG	0.007327409	0.2910372003091965
54	KGG	0.008728105	0.24433122588276726
55	KGG	0.006796925	0.31375199388693287
56	KGG	0.003275108	0.6511384275085554
57	KGG	0.006523902	0.3268823670933321
58	KGG	0.00149963	1.4220499495387326
59	KGG	0.005294159	0.402811623
60	KGG	0.004298261	0.49614221620107896
61	KGG	0.005978564	0.3566991620735553
62	KGG	0.005080461	0.4197549855436571
63	KGG	0.00462267	0.46132404247424813
64	KGG	0.007088273	0.30085586890975635
65	KGG	0.004671473	0.4565045567856189
66	KGG	0.012952302	0.16464630840457717
67	KGG	0.001194843	1.784794757679564
68	KGG	0.007262255	0.29364826894876245
69	KGG	0.006523434	0.32690583444263216
70	KGG	0.004109978	0.5188710835493968
71	KGG	0.006669337	0.3197542033855383
72	KGG	0.007898248	0.27000276627656045
73	RGG	0.00534464	0.399006968
74	RGG	0.004579553	0.4656674609799777
75	RGG	0.004660144	0.4576143480180338
76	RGG	0.004834592	0.44110209149199947
77	RGG	0.001516819	1.405935277
78	RGG	0.004715655	0.45222747599446933
80	RGG	0.002222422	0.95956062
81	RGG	0.004809861	0.4433701106017785
82	RGG	0.004513771	0.4724538994599419
83	RGG	0.004772995	0.44679462959249727
84	RGG	0.004341341	0.4912189175006183
85	RGG	0.002225515	0.9582271198606442
86	RGG	0.003566588	0.5979240128441795
87	RGG	0.005595865	0.3810936361753929
89	RGG	0.004442048	0.48008229937482516
90	RGG	0.006923731	0.30800572792411035
91	RGG	0.007877203	0.2707240967171656
92	RGG	0.007517181	0.28368995887427406
93	RGG	0.00398012	0.535800126
94	RGG	0.004406515	0.48395356270714013
95	RGG	0.004168122	0.5116329543503807
97	RGG	0.008030899	0.2655429682369989
