# Supplementary material for: Phase separation of PGL-3 driven by structured domains that oligomerize and interact with RGG motifs
Source: EMBO Rep. 2026 Mar 20;27(8):2061–87. doi: 10.1038/s44319-026-00730-7 (PMC13121748; doi:10.1038/s44319-026-00730-7)
Supplement: Supplementary file 8 — Source data Fig. 5 [file 44319_2026_730_MOESM8_ESM.zip › Figure 5/5E/MSD/RGG_24 10 31_86.csv]

	0	1	2	3	4	5	6	7	8	9	10	11	12	13	14	15	16	17	18	19	20	21	22	23	24	25	26	27	28	29	30	31	32	33	34	35	36	37	38	39	40	41	42	43	44	45	46	47	48
0	125.0	125.0	125.0	125.0	125.0	119.0	111.0	104.0	100.0	96.0	90.0	89.0	86.0	84.0	82.0	80.0	78.0	76.0	73.0	71.0	69.0	68.0	65.0	65.0	65.0	62.0	59.0	59.0	59.0	57.0	56.0	56.0	55.0	54.0	54.0	54.0	54.0	51.0	50.0	50.0	49.0	49.0	47.0	46.0	46.0	46.0	45.0	45.0	45.0
1	0.0028220701544665796	0.005709064276165913	0.008600202827276832	0.011463599431732597	0.014411473569253819	0.017386018378026998	0.019226922058213348	0.022758237122886518	0.02576984862223565	0.028172988362436802	0.03000527445576759	0.03342613646451674	0.03558140817467026	0.03896438785281701	0.040505511469452866	0.042544985055418386	0.04566388317468883	0.048489542694281365	0.049834434498544564	0.05158608992661812	0.05404092933450538	0.05632112030967156	0.06045077221980641	0.06281890805023528	0.06585837607962948	0.06805824426308762	0.07338741710706251	0.0762161906004432	0.07886107692893238	0.08282744728484127	0.08763938869808541	0.09129887294671864	0.0922369536278594	0.0929189096203811	0.09522570885996993	0.09765555951801703	0.09999669940046774	0.1049221797135986	0.10631313815832151	0.10866183495108443	0.11102431003291584	0.113407788606732	0.11653487436958214	0.11778864358157648	0.11970763313919193	0.12151777773022605	0.12620476970540367	0.12994777061218762	0.13366815892083458
2	0.0007318327237802839	0.0021010100228537466	0.004242189324889482	0.0068570578646741515	0.009538418109058564	0.011461331646612831	0.009753907760525479	0.011621993785236566	0.01376741982282076	0.015536733979503142	0.014032419476510422	0.016881604885640264	0.017420931411425793	0.019798982294904358	0.019998732568507902	0.020948201687728877	0.023770919519298373	0.02853504392272145	0.022131474798034935	0.02396822624628692	0.025354812274096406	0.027322248561546025	0.027949636786272554	0.03028895293566532	0.03482018812613909	0.03549317612356193	0.03721855067505027	0.040429885151623116	0.04382451047437	0.04680374698861366	0.05007248334830657	0.05406562176624446	0.05524186502320633	0.056556090521334514	0.05873503068696457	0.061047879571894295	0.06310495513623139	0.06603605040238249	0.06885947448560711	0.07089180226001073	0.07353490024467378	0.07554983509510994	0.0762678499995787	0.07849335615721083	0.08067694549281135	0.08300125934748066	0.08635064422620359	0.08987481559441386	0.09325440213306342
[truncated: 386 more columns]
