# Supplementary material for: Phase separation of PGL-3 driven by structured domains that oligomerize and interact with RGG motifs
Source: EMBO Rep. 2026 Mar 20;27(8):2061–87. doi: 10.1038/s44319-026-00730-7 (PMC13121748; doi:10.1038/s44319-026-00730-7)
Supplement: Supplementary file 8 — Source data Fig. 5 [file 44319_2026_730_MOESM8_ESM.zip › Figure 5/5E/MSD/Buffer_24 11 02_19.csv]

	0	1	2	3	4	5	6	7	8	9	10	11	12	13	14	15	16	17	18	19	20	21	22	23	24	25	26	27	28	29	30	31	32	33	34	35	36	37	38	39	40	41	42	43	44	45	46	47	48
0	92.0	86.0	80.0	77.0	75.0	72.0	68.0	66.0	63.0	62.0	58.0	55.0	53.0	49.0	47.0	46.0	45.0	43.0	42.0	42.0	41.0	40.0	40.0	40.0	40.0	38.0	35.0	34.0	32.0	31.0	31.0	28.0	28.0	28.0	26.0	26.0	26.0	24.0	23.0	23.0	23.0	23.0	21.0	18.0	18.0	17.0	16.0	16.0	16.0
1	0.005432822520015583	0.010996344358228013	0.016624219296812355	0.021717770328905296	0.02623225083210687	0.03184231953481686	0.03523598475685599	0.040775160092332174	0.04656734519865442	0.050351678044851696	0.054102177386022986	0.058551087107168553	0.06500969271885941	0.06655036977768362	0.07166942594653393	0.07686114651804819	0.08076912147815091	0.08620821821516285	0.09165400588872544	0.09583562872637408	0.09919829028908482	0.10313315497866	0.10738827433294922	0.11204655917042708	0.11672867846955451	0.12117496616461812	0.11976878915302552	0.126862944950362	0.13847702397579104	0.14694472261026795	0.15277858178653084	0.15831895531220283	0.16228877457321825	0.166798288414086	0.15065380058164762	0.1558114601745337	0.1603631879492921	0.16877531781218724	0.17299955799429462	0.17793495652170083	0.1829401134660711	0.1883792456380808	0.19329351303856826	0.1901116007513371	0.19706186409549908	0.21435762903918637	0.23180127296327133	0.24088548647886399	0.24948982570666206
2	0.0013844467747369151	0.002929658716274721	0.005447916536167684	0.00803986972566257	0.010442204788960506	0.014535988284325414	0.015018271096514827	0.01793218915119811	0.021416310581585548	0.022071672406130418	0.025223443015126665	0.027558134521829394	0.030095384064888982	0.02675823437809045	0.029689769084459926	0.03318097840661736	0.03663604260795092	0.04087420536146773	0.04336033251122033	0.04601822486880626	0.04960027417211944	0.053780258608182904	0.05763835354185498	0.06098013158826534	0.06647388407075178	0.07298644892131506	0.06981326509222263	0.07505901445496287	0.08049403372979344	0.08747331089025126	0.09600335374667035	0.10575278617097673	0.11043675932950302	0.11630457630325954	0.07742000643526528	0.07940773470546514	0.08146076188122808	0.08604057115402322	0.09056382679521764	0.09381991151347148	0.09732316658267444	0.10034926800618316	0.10607418414849226	0.1163925433752949	0.1226618478212963	0.1270628635205902	0.13570458849377098	0.1450220415518207	0.15484147794531633
[truncated: 184 more columns]
