# Supplementary material for: Phase separation of PGL-3 driven by structured domains that oligomerize and interact with RGG motifs
Source: EMBO Rep. 2026 Mar 20;27(8):2061–87. doi: 10.1038/s44319-026-00730-7 (PMC13121748; doi:10.1038/s44319-026-00730-7)
Supplement: Supplementary file 8 — Source data Fig. 5 [file 44319_2026_730_MOESM8_ESM.zip › Figure 5/5E/MSD/RGG_24 10 26_75.csv]

	0	1	2	3	4	5	6	7	8	9	10	11	12	13	14	15	16	17	18	19	20	21	22	23	24	25	26	27	28	29	30	31	32	33	34	35	36	37	38	39	40	41	42	43	44	45	46	47	48
0	177.0	177.0	177.0	177.0	177.0	168.0	156.0	148.0	142.0	135.0	131.0	128.0	123.0	119.0	115.0	108.0	105.0	105.0	103.0	99.0	98.0	97.0	93.0	92.0	89.0	88.0	86.0	85.0	83.0	80.0	79.0	77.0	76.0	75.0	74.0	73.0	73.0	72.0	72.0	70.0	70.0	67.0	67.0	66.0	65.0	64.0	63.0	63.0	62.0
1	0.0029018664049968662	0.005860839151886171	0.00863120140767243	0.011475639472465694	0.014007562543577524	0.016084554818245764	0.018767198571956002	0.02142881095754804	0.023924223888821646	0.02595956907550353	0.029383690190302642	0.03226755429644471	0.034364887502433564	0.03572365030190216	0.03820244910659403	0.04171146049620114	0.04462604644141579	0.04737512172073172	0.05032136231646454	0.05148746346418052	0.053539708638683535	0.056289249108003044	0.058535333402285256	0.06134701165990812	0.06400741642627616	0.06669755170084311	0.07030887604038881	0.07018122066083367	0.07102555616457604	0.07295185202342916	0.07207049882525973	0.07514712846703436	0.07785107697135983	0.0800753430778929	0.08240190470293333	0.08385561611668062	0.08583843105676221	0.08839466203545815	0.09049389307159345	0.09124028003853331	0.0938354818204485	0.0929262156002851	0.09526547300293084	0.09790848160663192	0.10158576279108766	0.10383642885362561	0.10603911996239762	0.1075550425869062	0.11001175030214962
2	0.0009168384877611035	0.0018682486139535662	0.003167867806356681	0.00484673570411837	0.006193273543958485	0.0071792881368227665	0.008909002897947682	0.010624608017838022	0.012521187854029944	0.014213655795979498	0.015996732960815795	0.017692837242355795	0.018612390307362447	0.019428676104785946	0.02111097078644204	0.022789072868776815	0.024501266206166675	0.02759803883598809	0.030170253036720388	0.02795052874551494	0.029111384661888607	0.03137419604506961	0.031633808503930265	0.03465139828567425	0.0355243232688844	0.038764806619235675	0.04490684266034254	0.039538220390104586	0.04109189000777971	0.039661977894604884	0.034351868709134134	0.036141334400574425	0.037830469308234596	0.040150247264004006	0.04256270169751076	0.0452916045624577	0.04767570155554586	0.051994433564667104	0.05318953947063746	0.05205653705950622	0.055250976270519794	0.05408422662709989	0.056111811322772785	0.057778540190775336	0.05854314577175446	0.060728799787904096	0.06350244876190027	0.06582005370615883	0.06756787299878111
[truncated: 453 more columns]
