# Supplementary material for: Phase separation of PGL-3 driven by structured domains that oligomerize and interact with RGG motifs
Source: EMBO Rep. 2026 Mar 20;27(8):2061–87. doi: 10.1038/s44319-026-00730-7 (PMC13121748; doi:10.1038/s44319-026-00730-7)
Supplement: Supplementary file 8 — Source data Fig. 5 [file 44319_2026_730_MOESM8_ESM.zip › Figure 5/5E/MSD/RGG_24 10 26_74.csv]

	0	1	2	3	4	5	6	7	8	9	10	11	12	13	14	15	16	17	18	19	20	21	22	23	24	25	26	27	28	29	30	31	32	33	34	35	36	37	38	39	40	41	42	43	44	45	46	47	48
0	202.0	202.0	202.0	202.0	202.0	185.0	167.0	159.0	152.0	145.0	136.0	133.0	129.0	125.0	120.0	119.0	116.0	113.0	108.0	104.0	103.0	101.0	98.0	95.0	91.0	87.0	86.0	82.0	81.0	79.0	79.0	76.0	74.0	73.0	72.0	71.0	68.0	68.0	67.0	66.0	64.0	64.0	62.0	61.0	61.0	61.0	61.0	60.0	59.0
1	0.002822224626241788	0.005427233283778299	0.008138920135747687	0.010836147120868075	0.013466709540799376	0.01562644340646049	0.018469643668109006	0.02183704365280235	0.024540667654911568	0.02680655405223211	0.030356097273523428	0.03324446150794866	0.03619788052264212	0.039531694528724556	0.041244776725563696	0.04399263262198632	0.04763823466960601	0.04735882289699573	0.05132806135219416	0.05426984933633617	0.05662901227034141	0.05981715149149795	0.060995280380887584	0.06349418104878833	0.0667350875706324	0.06970444747521971	0.07358626019037201	0.07880163316173983	0.08189789297397322	0.084544082911359	0.08769702157093794	0.09313668571847089	0.09841052128503115	0.10239398920455803	0.10569530561128876	0.10821136597738497	0.11154959065935126	0.11417510557410196	0.11627460989979921	0.11703828129125612	0.11759197865126347	0.12016026484510858	0.12514754645178677	0.12977907195148608	0.13225994039474392	0.13490066188791977	0.13818105231552388	0.14102649227511252	0.1349538564636881
2	0.00082422471349128	0.0019889950148936747	0.003680391137056045	0.005268200200208352	0.007523392225980603	0.009319945131676673	0.01036857542751679	0.013011521765663918	0.015530064840038061	0.015681277915878807	0.018470385968848414	0.021269522583133905	0.023770178674565927	0.026543452437406054	0.02933989050487788	0.0326026813626708	0.03636431822703093	0.0305675044826994	0.033235890493924294	0.03469604849086187	0.03670600092197761	0.03972645728955564	0.04028468575544256	0.04235172163330257	0.04375108617179761	0.045393976750684656	0.04825397134519471	0.05035177628872032	0.05372784158269371	0.05764040233480999	0.06125574643115263	0.06457558820741303	0.06808931060319452	0.07214557471447534	0.07636018527932814	0.08030011873744461	0.0851457109271257	0.08858264331025416	0.09306980559899229	0.096768055360974	0.10083982872454789	0.10478387893964888	0.10928121792001806	0.11374480630773162	0.11698853609800733	0.12090590739959668	0.12482183000147382	0.12794132944659728	0.10844309747047985
[truncated: 287 more columns]
