# Supplementary material for: Phase separation of PGL-3 driven by structured domains that oligomerize and interact with RGG motifs
Source: EMBO Rep. 2026 Mar 20;27(8):2061–87. doi: 10.1038/s44319-026-00730-7 (PMC13121748; doi:10.1038/s44319-026-00730-7)
Supplement: Supplementary file 8 — Source data Fig. 5 [file 44319_2026_730_MOESM8_ESM.zip › Figure 5/5E/MSD/RGG_24 10 31_87.csv]

	0	1	2	3	4	5	6	7	8	9	10	11	12	13	14	15	16	17	18	19	20	21	22	23	24	25	26	27	28	29	30	31	32	33	34	35	36	37	38	39	40	41	42	43	44	45	46	47	48
0	274.0	274.0	274.0	274.0	274.0	248.0	238.0	225.0	217.0	208.0	196.0	184.0	178.0	171.0	166.0	160.0	158.0	156.0	151.0	147.0	142.0	136.0	132.0	128.0	122.0	119.0	116.0	112.0	112.0	108.0	108.0	102.0	98.0	98.0	96.0	96.0	95.0	93.0	93.0	93.0	91.0	91.0	90.0	87.0	86.0	86.0	84.0	83.0	81.0
1	0.0030875166476307375	0.0059801817541306635	0.008856617507023747	0.01178845551730676	0.014764446457074398	0.017082100398689584	0.020014394051671082	0.022549825951438732	0.025575007914467308	0.028300929305482465	0.03169375971154153	0.034422242513823365	0.037621174906093416	0.040771827564652766	0.04365723452021526	0.04646298642066496	0.04974782705974998	0.05240835699880554	0.055724073614695176	0.05837807563354379	0.061554771975673626	0.061621117628698874	0.06496587528475974	0.06700179778944061	0.07087404293183701	0.07429235081847192	0.07820855478785352	0.07838059609725238	0.08084830075461048	0.08301605142978118	0.0861393507362874	0.08665895475206575	0.08732196731312748	0.08938312446818439	0.09332476909867936	0.09582049700775415	0.09839178488420919	0.10067569686611175	0.10296428681365721	0.10549700359556481	0.10941233975531263	0.11222758880176911	0.11504812127008399	0.11128604707947252	0.1138521767281524	0.11681249377302638	0.11888239664275665	0.11957111295446468	0.12239297068703002
2	0.0010176121466755317	0.002205538192216638	0.0035243976972754985	0.005441320301685709	0.008275210234292696	0.00869080122212476	0.010420599273958787	0.012166932373802054	0.014599347771753616	0.016129937095922083	0.01881604641577962	0.019812292918744635	0.022971018787714556	0.025804214105496104	0.028448928728537416	0.02993889903105785	0.03443968557823917	0.037636112327860245	0.04082682804942904	0.04423175637622032	0.046861099868154954	0.039276957717978615	0.04153583583335228	0.04204165700725087	0.04305273909471313	0.04617373123356387	0.048901680018789764	0.04817243777121852	0.050874995250050875	0.05290654218974216	0.05751001838979466	0.05999708839486143	0.0598195125025468	0.06143727560843809	0.06323021783527323	0.0657871308835674	0.06732428364738903	0.06934727446789829	0.07264038441554768	0.07570474160537384	0.08178167870432262	0.08603443875001561	0.08946627469242227	0.06845878631473755	0.07181861713871016	0.07487912258601116	0.07541461017868083	0.07666831478885054	0.07949484399751176
[truncated: 440 more columns]
