# Supplementary material for: Phase separation of PGL-3 driven by structured domains that oligomerize and interact with RGG motifs
Source: EMBO Rep. 2026 Mar 20;27(8):2061–87. doi: 10.1038/s44319-026-00730-7 (PMC13121748; doi:10.1038/s44319-026-00730-7)
Supplement: Supplementary file 8 — Source data Fig. 5 [file 44319_2026_730_MOESM8_ESM.zip › Figure 5/5E/MSD/RGG_24 10 31_85.csv]

	0	1	2	3	4	5	6	7	8	9	10	11	12	13	14	15	16	17	18	19	20	21	22	23	24	25	26	27	28	29	30	31	32	33	34	35	36	37	38	39	40	41	42	43	44	45	46	47	48
0	144.0	144.0	144.0	144.0	144.0	138.0	131.0	127.0	115.0	112.0	104.0	103.0	99.0	97.0	93.0	90.0	87.0	85.0	83.0	80.0	80.0	76.0	75.0	72.0	70.0	69.0	67.0	67.0	63.0	63.0	63.0	62.0	61.0	61.0	60.0	59.0	59.0	58.0	57.0	56.0	53.0	51.0	49.0	48.0	48.0	48.0	46.0	45.0	45.0
1	0.002638459446006809	0.00510605882854605	0.007378703878603888	0.009552008336748016	0.011709964488990367	0.014190806459929506	0.016749210891101193	0.019021052190543886	0.022188510892599822	0.023371987064942038	0.026046892503485946	0.02804840527659325	0.028767803678454044	0.030820279160870837	0.03396778351540184	0.03589063671618082	0.036588013347492114	0.03905871407090938	0.04056120386983529	0.04267486959318819	0.044583569892504595	0.04669702601261114	0.04849292935559468	0.051168198438781065	0.05342944435169692	0.054756523388816855	0.057684538708686395	0.06025895037471076	0.06182385141030128	0.06393183703795464	0.06640243544546715	0.06942559964961396	0.07217594030858787	0.07389353585446574	0.07625694544099697	0.07849271301924912	0.07973509339766333	0.08213912354481118	0.08404855298084926	0.08677079609592153	0.09105449759689117	0.09493831563930946	0.09809112080754677	0.10128297228934297	0.10332328080660681	0.10508911163710433	0.10356165633051835	0.10655392289184959	0.10795656167370114
2	0.0009134072009641973	0.0019918414250052587	0.0028350933482581284	0.0038749045469737013	0.005111038990119905	0.006610197255967042	0.008449901189823361	0.010347576312852012	0.012972429171170441	0.013653797100258868	0.015364991386014253	0.017682237007597485	0.01498633075569575	0.016823800451345936	0.018755282792016645	0.020309145929880194	0.019434409659558713	0.02113043549070617	0.02289391636133853	0.024441099414821317	0.025973929138184904	0.028011058602175162	0.029162596746818557	0.030561465533894792	0.032247984023431986	0.033550809836661435	0.03612270310210513	0.03910438349688549	0.03617749578201069	0.03789858184502647	0.039101170083240946	0.03997231753376637	0.04126599659137061	0.04289554130292332	0.04465399984275187	0.04659029273275908	0.049016387390465335	0.05181640235224248	0.054927780388324646	0.05772855589744606	0.06037850550542659	0.0626400078743567	0.06592092490782266	0.06817424526877111	0.07052230368488496	0.07241041557481812	0.07399635078411144	0.0768855145028979	0.07956059267753599
[truncated: 532 more columns]
