# Supplementary material for: Phase separation of PGL-3 driven by structured domains that oligomerize and interact with RGG motifs
Source: EMBO Rep. 2026 Mar 20;27(8):2061–87. doi: 10.1038/s44319-026-00730-7 (PMC13121748; doi:10.1038/s44319-026-00730-7)
Supplement: Supplementary file 8 — Source data Fig. 5 [file 44319_2026_730_MOESM8_ESM.zip › Figure 5/5E/MSD/RGG_24 10 26_76.csv]

	0	1	2	3	4	5	6	7	8	9	10	11	12	13	14	15	16	17	18	19	20	21	22	23	24	25	26	27	28	29	30	31	32	33	34	35	36	37	38	39	40	41	42	43	44	45	46	47	48
0	109.0	109.0	109.0	109.0	109.0	100.0	94.0	89.0	88.0	86.0	81.0	79.0	76.0	75.0	73.0	72.0	71.0	71.0	70.0	66.0	63.0	62.0	60.0	60.0	58.0	56.0	56.0	56.0	54.0	53.0	52.0	51.0	51.0	49.0	49.0	48.0	48.0	47.0	47.0	47.0	44.0	44.0	43.0	43.0	43.0	43.0	42.0	40.0	39.0
1	0.0026820595192457684	0.005227442019257954	0.007713503635096332	0.010520975797372652	0.013032095706176599	0.01576713513346845	0.018017109131340043	0.020243556085513224	0.022278813428468127	0.02525359828058841	0.02871372786477806	0.03152766115089553	0.033549582573066575	0.036695619959251385	0.039992372888150635	0.04389986300416732	0.046696654970358215	0.04959366267967218	0.051122386898189154	0.05395305168270703	0.055423892884460216	0.059098128903796045	0.06278961816293809	0.06577204176273957	0.06827257944452644	0.06916113224158822	0.07185928095993895	0.07431695845387455	0.07405920262314991	0.07799066845812382	0.08025598319172128	0.08510785757172841	0.08805095723638655	0.09406238384265624	0.09768910372632991	0.09789001315403784	0.10191966661994552	0.10440697815777082	0.10764426818682706	0.1100084663405957	0.11337481997778931	0.11562497061345164	0.1185398868240423	0.12066713778562252	0.1226036435271136	0.12433806169687478	0.12876656599119332	0.12095750019018295	0.12471946873014282
2	0.0007491170891056438	0.0018068943056364982	0.0031779308226246943	0.005137390475738587	0.006940359638997676	0.008970848223725673	0.008670309706602866	0.01018306863180466	0.011827876547380272	0.01393667312271886	0.016442983191622386	0.01945116538486075	0.021074886094689247	0.02354197204549167	0.02672972274629865	0.03057254167581495	0.03472467507805837	0.038893659214913556	0.04128946309710571	0.03961176327034258	0.035552633707573035	0.03848671565093985	0.041924813350557595	0.044708411720057274	0.04804401769405474	0.05047891666282242	0.05305730349453658	0.05525132255620981	0.057155243107692086	0.06045368977163951	0.06428209407454744	0.06816924192481909	0.07214980530431246	0.07760299484925295	0.08075914125365379	0.08119998857814713	0.08570094668702916	0.09077973162664847	0.09512171328943492	0.0994872090204487	0.10644702582256946	0.11030425434151261	0.11506449922222313	0.11741242154146828	0.11993499136263304	0.12327466142202805	0.1280367697672787	0.11157189280947584	0.11531582400541367
[truncated: 291 more columns]
