# Supplementary material for: Phase separation of PGL-3 driven by structured domains that oligomerize and interact with RGG motifs
Source: EMBO Rep. 2026 Mar 20;27(8):2061–87. doi: 10.1038/s44319-026-00730-7 (PMC13121748; doi:10.1038/s44319-026-00730-7)
Supplement: Supplementary file 8 — Source data Fig. 5 [file 44319_2026_730_MOESM8_ESM.zip › Figure 5/5E/MSD/RGG_24 10 26_77.csv]

	0	1	2	3	4	5	6	7	8	9	10	11	12	13	14	15	16	17	18	19	20	21	22	23	24	25	26	27	28	29	30	31	32	33	34	35	36	37	38	39	40	41	42	43	44	45	46	47	48
0	37.0	37.0	37.0	37.0	37.0	33.0	32.0	29.0	28.0	27.0	27.0	26.0	24.0	23.0	22.0	22.0	22.0	22.0	21.0	21.0	20.0	20.0	20.0	19.0	19.0	19.0	19.0	19.0	19.0	18.0	18.0	18.0	18.0	17.0	17.0	17.0	17.0	16.0	16.0	16.0	16.0	16.0	15.0	15.0	13.0	13.0	12.0	12.0	12.0
1	0.0029015393485846055	0.005825297370057704	0.008617533573922745	0.01111296932050203	0.01409300593888249	0.015513812875793303	0.0179354895586947	0.020889403301722422	0.023289025295194474	0.02558305772055865	0.027099418418056402	0.02829877656229922	0.032586452684922586	0.03608460879195028	0.03827804174506088	0.039492034155043036	0.04006522842281545	0.041146964701518046	0.041234284084004744	0.042179595355096404	0.04154332718051031	0.04405813036683023	0.04551340680819937	0.045928886886872466	0.048145744695338825	0.050529952199476924	0.05283159992241356	0.05519646318476661	0.05739258332852868	0.06171419895666349	0.06370838212015371	0.06593040743648364	0.06862039559588652	0.07494150957527031	0.07719379317472702	0.0796775453025312	0.0823919348656124	0.08900804962006195	0.09209380249461367	0.09405432563721987	0.0963711359243683	0.09618670530486755	0.09646476072745545	0.09747611792438415	0.11131361113293181	0.11493116027335765	0.1193642482314376	0.12212869595421603	0.12278699882224314
2	0.0010137470957788791	0.002379717655005425	0.004295038886357337	0.006277890699360907	0.009904155951174326	0.007088079378244321	0.009410297780256302	0.011642735547590294	0.0141351569139476	0.01720353150674911	0.020344528869279857	0.022815918076177263	0.024349669586748668	0.026692225002154173	0.029489094108629637	0.029912590838095998	0.028464981575129458	0.02732674191870078	0.02394529415532455	0.021339359451002855	0.01964335045901463	0.022159836345093005	0.024755933582279194	0.026695110997900805	0.02887231725344695	0.030818095468433795	0.03265017706590841	0.034667569453172266	0.03671347647625496	0.038764473167157795	0.040944399041085454	0.043233165550606675	0.04505711786738017	0.045465470290563297	0.04761068714490515	0.04964772639648376	0.05176486103844483	0.0517678790778935	0.05463576606130382	0.05791053291916908	0.06075799391343502	0.06259712710501882	0.06627001956569001	0.0686840745314917	0.06790688489526193	0.0678644572575692	0.07016666006399584	0.07103890424021889	0.07346451647628299
[truncated: 346 more columns]
