# Supplementary material for: Phase separation of PGL-3 driven by structured domains that oligomerize and interact with RGG motifs
Source: EMBO Rep. 2026 Mar 20;27(8):2061–87. doi: 10.1038/s44319-026-00730-7 (PMC13121748; doi:10.1038/s44319-026-00730-7)
Supplement: Supplementary file 8 — Source data Fig. 5 [file 44319_2026_730_MOESM8_ESM.zip › Figure 5/5E/MSD/RGG_24 10 31_84.csv]

	0	1	2	3	4	5	6	7	8	9	10	11	12	13	14	15	16	17	18	19	20	21	22	23	24	25	26	27	28	29	30	31	32	33	34	35	36	37	38	39	40	41	42	43	44	45	46	47	48
0	71.0	71.0	71.0	71.0	71.0	65.0	61.0	60.0	56.0	53.0	49.0	49.0	46.0	46.0	46.0	45.0	44.0	41.0	41.0	40.0	39.0	38.0	35.0	35.0	34.0	34.0	34.0	34.0	33.0	33.0	33.0	33.0	33.0	32.0	32.0	31.0	31.0	29.0	29.0	29.0	29.0	29.0	27.0	26.0	26.0	26.0	26.0	26.0	25.0
1	0.0025176833986978453	0.0048951509729150185	0.007400376388535329	0.009681830946213063	0.011739852256384692	0.013476159903576389	0.015544287269364267	0.016846919325585373	0.019776129251259884	0.02059285129187647	0.02340174453829099	0.02586027280624514	0.028435143539663317	0.031129605131799572	0.0333591277698749	0.03611207321957758	0.03937991633859747	0.04238138733366703	0.04536672613837057	0.0474515684307236	0.04984151142025731	0.05154958275489456	0.0581203972297217	0.06132173927282368	0.06517249590600821	0.0679913084112396	0.07101541968877144	0.0731621300689034	0.07498447098303833	0.07718754946470543	0.07929623511517002	0.08173604002701158	0.08427979020354734	0.08902905352589864	0.09192459991436329	0.09384080135825539	0.09669833860958472	0.09190985945066972	0.0941129860302227	0.09678796572361699	0.09954701671649023	0.1015955750278348	0.10765653848561296	0.10856668207969408	0.11140258788524217	0.11381805022675559	0.1165823347444315	0.11942082584157664	0.12080869625628834
2	0.0007210204160690219	0.001746766846025501	0.003408627646720275	0.005491845757444817	0.006528223259508707	0.008132424080403532	0.008475074672318558	0.009147216593134033	0.01138072696700463	0.011103757640085712	0.012296964321584813	0.014916222511459366	0.015223336382836957	0.017293925754818112	0.01920090248141272	0.02147803267016237	0.023761396378513443	0.02656271486945956	0.030221948553709837	0.03335790379267432	0.03650119777327473	0.0389110123295696	0.04102579300820207	0.043331916751044225	0.04529618274102909	0.04671634140037544	0.048602972420021276	0.050449177865288686	0.05281095863986665	0.05430306972270214	0.05534259824356366	0.055889940337973905	0.05685448535214023	0.05783430559119977	0.05896162107792737	0.0618969443336419	0.06397124651927219	0.05962393379819797	0.0609748447967763	0.062493698981745574	0.0636375725700159	0.06551860415605038	0.06700978595648538	0.07054008910506489	0.07404412813477143	0.07808719716212421	0.08267213955416211	0.08692399500994362	0.09287917196891016
[truncated: 249 more columns]
