# Supplementary material for: Phase separation of PGL-3 driven by structured domains that oligomerize and interact with RGG motifs
Source: EMBO Rep. 2026 Mar 20;27(8):2061–87. doi: 10.1038/s44319-026-00730-7 (PMC13121748; doi:10.1038/s44319-026-00730-7)
Supplement: Supplementary file 8 — Source data Fig. 5 [file 44319_2026_730_MOESM8_ESM.zip › Figure 5/5E/MSD/RGG_24 10 31_80.csv]

	0	1	2	3	4	5	6	7	8	9	10	11	12	13	14	15	16	17	18	19	20	21	22	23	24	25	26	27	28	29	30	31	32	33	34	35	36	37	38	39	40	41	42	43	44	45	46	47	48
0	111.0	111.0	111.0	111.0	111.0	102.0	94.0	90.0	84.0	76.0	73.0	71.0	68.0	66.0	62.0	61.0	57.0	57.0	56.0	56.0	56.0	54.0	52.0	49.0	47.0	47.0	47.0	46.0	45.0	44.0	44.0	43.0	42.0	40.0	40.0	39.0	39.0	39.0	38.0	38.0	36.0	36.0	36.0	36.0	36.0	36.0	36.0	36.0	36.0
1	0.0026756500028106743	0.005271127268305899	0.007796980284939131	0.010377074803478215	0.012972580109450408	0.015840551663209933	0.017592056774893866	0.02000523974945339	0.021156498349502888	0.022488663625375237	0.025190933417439696	0.027487011534657654	0.03032679513877102	0.0326428275675693	0.03666017317339955	0.03952822092245621	0.04269805192722301	0.04428743234050288	0.045179519529061955	0.04742256905765494	0.04954810084472032	0.05180522170709111	0.0546634450321335	0.0567033701084408	0.05977406424073886	0.06162168320641663	0.06333525166934804	0.06349468067602974	0.06631038925891738	0.06813426149377894	0.07055430552118105	0.07244391868406706	0.07541545127985282	0.08107285885993973	0.08331841315046122	0.08771306921456049	0.09120882880638012	0.09496081194307822	0.09654619287515703	0.09882575741890424	0.101029523426791	0.10324599161547307	0.104835104487424	0.10631161506596826	0.10815548604538966	0.11034754198119434	0.11257395303091051	0.11539257080021963	0.11837483527052238
2	0.0011661439829866354	0.0023098179336737104	0.003709341398034546	0.005556667125745748	0.007699986734775064	0.01078209418737771	0.009478936483132333	0.011092968843255394	0.012244859777473147	0.0132521983186128	0.014628844775441689	0.016213828451757333	0.01781175037375995	0.019579514152012423	0.021534123731725932	0.023885375013394907	0.02660849680193136	0.02594741722987991	0.02563062697040445	0.027626888286150127	0.02963766951533768	0.03159783784493537	0.03262192714202729	0.03300902318445561	0.03480907164440767	0.03652412150407822	0.038053907834148096	0.03846010142917598	0.04052861053060638	0.04350221841519134	0.04631637030711881	0.048924641986382626	0.05177137846864497	0.053525901531111045	0.0561552903967931	0.05835843754432951	0.06077028234034214	0.06322292347280624	0.0659940303712485	0.0685605901314351	0.06940859707155797	0.07142884246170716	0.0735925688328307	0.07576893326742551	0.07809258241055228	0.08036154765476397	0.08310441339391231	0.0857031720045659	0.08863993861942202
[truncated: 342 more columns]
