# Supplementary material for: Phase separation of PGL-3 driven by structured domains that oligomerize and interact with RGG motifs
Source: EMBO Rep. 2026 Mar 20;27(8):2061–87. doi: 10.1038/s44319-026-00730-7 (PMC13121748; doi:10.1038/s44319-026-00730-7)
Supplement: Supplementary file 8 — Source data Fig. 5 [file 44319_2026_730_MOESM8_ESM.zip › Figure 5/5E/MSD/KGG_24 11 02_70.csv]

	0	1	2	3	4	5	6	7	8	9	10	11	12	13	14	15	16	17	18	19	20	21	22	23	24	25	26	27	28	29	30	31	32	33	34	35	36	37	38	39	40	41	42	43	44	45	46	47	48
0	156.0	156.0	156.0	156.0	156.0	144.0	132.0	124.0	114.0	105.0	101.0	100.0	100.0	98.0	98.0	96.0	94.0	94.0	92.0	91.0	87.0	85.0	84.0	84.0	82.0	81.0	81.0	80.0	78.0	74.0	72.0	71.0	69.0	67.0	62.0	59.0	56.0	52.0	52.0	50.0	49.0	49.0	48.0	47.0	47.0	47.0	47.0	46.0	45.0
1	0.0033890458881790505	0.006611278554081414	0.009810529840648789	0.013019120270631842	0.016489223838125577	0.018765120322209842	0.0214485809145596	0.02440183658644609	0.0281093455141138	0.0317491286890014	0.03467298742307486	0.037420994195885	0.04042098991585386	0.044219371799163076	0.04712797705046689	0.0510482184579814	0.05439196118018495	0.05766238667959971	0.06182216023748049	0.06598989403918469	0.06642977722010361	0.07141433602047255	0.07572096345969459	0.07955942293709753	0.0807902021080718	0.08413737602737525	0.08680816496037963	0.08891521418018444	0.09156195833482167	0.0949581803289354	0.09633921836794096	0.09953288364201218	0.10276414580950301	0.10294281876470684	0.11098085377923662	0.11544105917382884	0.11731584279548014	0.12384271986323128	0.12755188214054447	0.13606976531758408	0.13407922951036194	0.13704114642925927	0.14284620731529177	0.14005970916374483	0.1427582642949578	0.14538763852764552	0.14878739309779854	0.15336352372690687	0.1603032132852789
2	0.0008990447636172753	0.002381578739184402	0.004591230562996227	0.007246333514462106	0.010387875949185565	0.010911187183040209	0.010736077991772163	0.011011193230410495	0.01175729885496605	0.012920381291402876	0.014690521044640963	0.017173531284612534	0.019597214328326264	0.02115466906251324	0.022782356503247427	0.025656269729528263	0.029571398588871575	0.033611559062986955	0.03854211778116626	0.04386582672337669	0.03948516116880862	0.043404634052313186	0.04594035057967201	0.05010938929907065	0.045552117168627365	0.04876382527299526	0.050345889320313725	0.052364520090966905	0.055958156546391406	0.05597004149967159	0.05770397986324781	0.06094074343764266	0.06621420379858373	0.0669698239348227	0.07131676092148209	0.07677846526403413	0.08007357932704948	0.08588601733648407	0.09072498382902831	0.09410807737775029	0.09285872120285417	0.09613228009381065	0.10180475673314021	0.09920427639196921	0.10406785819452316	0.10864926170382835	0.11289129238606266	0.11796405834258278	0.12126096411832168
[truncated: 335 more columns]
