# Supplementary material for: Phase separation of PGL-3 driven by structured domains that oligomerize and interact with RGG motifs
Source: EMBO Rep. 2026 Mar 20;27(8):2061–87. doi: 10.1038/s44319-026-00730-7 (PMC13121748; doi:10.1038/s44319-026-00730-7)
Supplement: Supplementary file 8 — Source data Fig. 5 [file 44319_2026_730_MOESM8_ESM.zip › Figure 5/5E/MSD/Buffer_24 11 02_23.csv]

	0	1	2	3	4	5	6	7	8	9	10	11	12	13	14	15	16	17	18	19	20	21	22	23	24	25	26	27	28	29	30	31	32	33	34	35	36	37	38	39	40	41	42	43	44	45	46	47	48
0	69.0	69.0	69.0	69.0	69.0	61.0	59.0	53.0	50.0	46.0	44.0	43.0	41.0	41.0	40.0	39.0	38.0	38.0	37.0	36.0	34.0	33.0	31.0	30.0	30.0	30.0	29.0	28.0	27.0	27.0	27.0	27.0	25.0	23.0	23.0	23.0	23.0	23.0	23.0	23.0	23.0	23.0	23.0	23.0	23.0	23.0	22.0	21.0	21.0
1	0.005115223317948502	0.009886104366907093	0.014092999089798452	0.017995960563277656	0.020833934788357038	0.02416117930283848	0.026785588757937094	0.030255475668833676	0.0356916482149792	0.038577139218751305	0.044684643463301164	0.04978914231709984	0.0549479930339614	0.05947645202929277	0.06355325968442108	0.06805216838044847	0.07309305426826251	0.07732309849869179	0.08298360449785917	0.09090341545180396	0.09826172833885463	0.10590574973226992	0.11209143072254822	0.1139857927728469	0.12062957430412365	0.12677129609538842	0.13139962553706966	0.14004225934510742	0.1415664261995346	0.14730706963449872	0.15413094886089992	0.1608765589061319	0.16365984963254324	0.15551684234643623	0.16059308739361408	0.16553296937917764	0.1699177656764016	0.1738046030731335	0.177693127175741	0.1822509147603282	0.18656428814627288	0.18976465576756582	0.1928561981902671	0.1960968047204497	0.1975253394588092	0.19911969089016318	0.20784454421507306	0.2082599661262593	0.2114339207409396
2	0.0026376560066835816	0.00492359559715861	0.007159292879047018	0.008805723799131238	0.009098748315315201	0.010825751174480102	0.013406809240632171	0.016473037866330403	0.01986867141406168	0.020620911811959575	0.02330278731547917	0.02563375794491986	0.028470365982673097	0.031455808572553375	0.034829355491284936	0.03778671178009203	0.03973099240079897	0.04210595437350422	0.04500392325143954	0.046773322579367324	0.048793842115041966	0.049487900250605385	0.0545697888102863	0.056291996551571084	0.06099882887604658	0.06677645609046363	0.06875834668677966	0.07092023211670842	0.07159848877191219	0.07450338435878819	0.08047778907904084	0.08561686920137714	0.09203921548864508	0.0847868579841615	0.08864940490459756	0.09226046557633742	0.09577311751505874	0.09800414334309125	0.10013497663964166	0.10350435820089739	0.10497162077743111	0.10640075860244404	0.10759473517445244	0.10783047407713868	0.10658472612593292	0.10628437166150065	0.10387028640254586	0.1094583809885957	0.11184796335948918
[truncated: 147 more columns]
