# Supplementary material for: Phase separation of PGL-3 driven by structured domains that oligomerize and interact with RGG motifs
Source: EMBO Rep. 2026 Mar 20;27(8):2061–87. doi: 10.1038/s44319-026-00730-7 (PMC13121748; doi:10.1038/s44319-026-00730-7)
Supplement: Supplementary file 8 — Source data Fig. 5 [file 44319_2026_730_MOESM8_ESM.zip › Figure 5/5E/MSD/RGG_24 10 26_73.csv]

	0	1	2	3	4	5	6	7	8	9	10	11	12	13	14	15	16	17	18	19	20	21	22	23	24	25	26	27	28	29	30	31	32	33	34	35	36	37	38	39	40	41	42	43	44	45	46	47	48
0	92.0	92.0	92.0	92.0	92.0	84.0	75.0	72.0	67.0	63.0	61.0	59.0	57.0	56.0	55.0	53.0	49.0	49.0	48.0	45.0	45.0	45.0	45.0	45.0	44.0	43.0	43.0	42.0	41.0	38.0	38.0	38.0	38.0	37.0	37.0	37.0	36.0	36.0	35.0	34.0	33.0	32.0	31.0	31.0	31.0	31.0	31.0	31.0	31.0
1	0.0026888217401971415	0.005299623780025184	0.007788897336062638	0.010274247346733257	0.01291087791722188	0.0163048403287938	0.018558034861951764	0.0218267947215829	0.02503128475041847	0.029493551541553087	0.03348582172357841	0.03652016666628583	0.03981750461936579	0.04364832126059809	0.04249499693868536	0.04470511387046946	0.04565732983313879	0.047977517724282485	0.050245401675802694	0.05139639923669486	0.05405064954009782	0.056640046813616084	0.05878738390196954	0.06116786265667739	0.06389636936187133	0.06673082517255628	0.06925209999363174	0.07318467068786746	0.0746784730457955	0.07686078852274328	0.07960972446004493	0.08219978656983878	0.08484318491608546	0.08801327588309621	0.09017588777995199	0.09235374498003673	0.09394683037765077	0.09561140643556386	0.09770110349634364	0.10027836209767858	0.09486659145847189	0.09894464103024397	0.09788782141336723	0.0995628461155545	0.1016634472460771	0.10418762893445228	0.10672115433522311	0.1089272375464092	0.11114335627177033
2	0.0007936531414089254	0.002050265870806094	0.003453869288333878	0.005496649600938143	0.007509972821408141	0.009937954997007555	0.00994823447213574	0.012316352585910142	0.015323719496212583	0.020179430141100546	0.025262768303150954	0.02741661574367581	0.03020152977821911	0.032109446050176266	0.024430772922036468	0.024539912810228486	0.022747189181461496	0.024211354322080294	0.02604952597396849	0.02804177193730495	0.030116052351258256	0.03161731123492373	0.032747991307329166	0.033639717988665364	0.03557588780987627	0.03732127251631808	0.0397558261303422	0.04162940152374707	0.04471922191729662	0.044281332680003685	0.04582269730055387	0.047601564453360175	0.048736849600507365	0.05075616735442721	0.05388033063533175	0.05700701773882835	0.05802979973510245	0.05698375801208343	0.05942820208150282	0.05856541390450901	0.046111751316050394	0.04902902368748842	0.048870571477926075	0.050105657541296665	0.0517452700766891	0.0530200414538123	0.053759072640111566	0.05425482691989168	0.05531981212074255
[truncated: 429 more columns]
