# Supplementary material for: Phase separation of PGL-3 driven by structured domains that oligomerize and interact with RGG motifs
Source: EMBO Rep. 2026 Mar 20;27(8):2061–87. doi: 10.1038/s44319-026-00730-7 (PMC13121748; doi:10.1038/s44319-026-00730-7)
Supplement: Supplementary file 8 — Source data Fig. 5 [file 44319_2026_730_MOESM8_ESM.zip › Figure 5/5E/MSD/Buffer_24 11 02_22.csv]

	0	1	2	3	4	5	6	7	8	9	10	11	12	13	14	15	16	17	18	19	20	21	22	23	24	25	26	27	28	29	30	31	32	33	34	35	36	37	38	39	40	41	42	43	44	45	46	47	48
0	88.0	88.0	88.0	88.0	88.0	75.0	72.0	70.0	65.0	62.0	60.0	59.0	57.0	56.0	53.0	50.0	50.0	50.0	48.0	47.0	43.0	42.0	42.0	42.0	42.0	41.0	39.0	38.0	36.0	34.0	34.0	32.0	32.0	30.0	28.0	28.0	27.0	27.0	26.0	26.0	26.0	26.0	24.0	24.0	23.0	23.0	22.0	22.0	22.0
1	0.004782470299101106	0.009386438112451809	0.014012582417836488	0.018370519506759272	0.02231662728161958	0.027062830306746666	0.029817772500024105	0.03206283731074834	0.036354887988878044	0.04034102391061981	0.0447374615420748	0.04767001254285478	0.051795292907282874	0.05679119724423032	0.06419543110743706	0.06876974582100932	0.07347921093226577	0.07892607251950677	0.0816069723622471	0.08611905871155426	0.08933232167024938	0.09425016654486339	0.09667939836190201	0.0999063094098712	0.10404354464409642	0.10942996274250402	0.11620147725869334	0.11686920317784781	0.11415092386005818	0.11065037050481415	0.11403215408858149	0.12375647427776879	0.12744388052013006	0.1277299769062256	0.13074802428523008	0.13411006993925473	0.1398830986119038	0.142402491440682	0.14994656597746076	0.1525676457784266	0.1563907487773495	0.15888207840967647	0.15639066911714664	0.15873570629982384	0.16325830239778114	0.16887195738240796	0.16851402252586814	0.17316982284284985	0.17731161662576822
2	0.0013330929488925057	0.003075648110607895	0.005009272300406115	0.008201304157852042	0.011078740123797552	0.013242021500485928	0.01374179941258393	0.015369871333084073	0.019774647536344548	0.02140812962828018	0.025792065409343118	0.030391549538058407	0.034944246658155625	0.03988937904985346	0.04529506995059276	0.04922526963755008	0.0551763795458077	0.062018012012400356	0.06845078027505283	0.07206382096956863	0.0755158311231884	0.07686046716420852	0.07661994197255563	0.07763308656115453	0.0787627559894393	0.08169439360232471	0.07979651063098184	0.08068247810350647	0.0719383892395103	0.058231138481108724	0.059477218331676365	0.05804286478376066	0.0595718107008851	0.05872804499835654	0.06196397623054814	0.06344475463646036	0.06366484487425403	0.06569424633456557	0.06151598115817961	0.06472630677731411	0.06865490546014041	0.07149398938449483	0.07382007428026229	0.07662573422880464	0.07983311671867159	0.08425877024759548	0.08689500658395007	0.08975614218279242	0.09217511526941317
[truncated: 154 more columns]
