# Supplementary material for: Phase separation of PGL-3 driven by structured domains that oligomerize and interact with RGG motifs
Source: EMBO Rep. 2026 Mar 20;27(8):2061–87. doi: 10.1038/s44319-026-00730-7 (PMC13121748; doi:10.1038/s44319-026-00730-7)
Supplement: Supplementary file 8 — Source data Fig. 5 [file 44319_2026_730_MOESM8_ESM.zip › Figure 5/5E/MSD/KGG_24 11 02_71.csv]

	0	1	2	3	4	5	6	7	8	9	10	11	12	13	14	15	16	17	18	19	20	21	22	23	24	25	26	27	28	29	30	31	32	33	34	35	36	37	38	39	40	41	42	43	44	45	46	47	48
0	169.0	169.0	169.0	169.0	169.0	152.0	141.0	129.0	123.0	122.0	121.0	110.0	102.0	94.0	92.0	91.0	89.0	87.0	83.0	81.0	78.0	77.0	75.0	72.0	70.0	68.0	65.0	65.0	64.0	61.0	59.0	58.0	58.0	57.0	56.0	56.0	56.0	56.0	54.0	53.0	50.0	50.0	49.0	48.0	48.0	47.0	45.0	45.0	43.0
1	0.0038139978797482586	0.007670592858691709	0.01138873906638067	0.015059848373977678	0.018263271177544078	0.02205469316318671	0.02608854950198824	0.028934397773279857	0.03274637262764217	0.03626305704234799	0.04043755801267284	0.04623770093209476	0.04948253404172411	0.05154919236770993	0.05540481254963635	0.06042327899029935	0.06480182133479596	0.07016848643941549	0.07627280540414262	0.07453887634870701	0.07889183367863398	0.08467608003546773	0.08787321218927117	0.08239514044713027	0.08590250375530807	0.09049403763215817	0.0955211118581108	0.09892313832513625	0.10269683702427371	0.10740317847256962	0.11115218112649441	0.11572646543363128	0.11949124472275743	0.12498190388162461	0.12838848531264316	0.13183527943242926	0.13511888591349136	0.13680204838573515	0.13593880442217224	0.13826497376837524	0.14199400127152045	0.14415874771692494	0.1480520607115973	0.15024098886853537	0.15310044410028378	0.15620265770226618	0.15721721979396608	0.16075939794218863	0.16350166561525015
2	0.0010744441215057832	0.0026883515300789797	0.004811834967166137	0.007236676805469127	0.009359329438719338	0.012297331100246075	0.015220951012776224	0.018406787562935886	0.021793936659528036	0.02547460703071391	0.0292080094503665	0.031324601120968854	0.03197619677300244	0.030348492389660482	0.034892513293104555	0.04171637904865479	0.04896223010036911	0.056720346250030584	0.06171412909492745	0.05401249939278462	0.058011514023709645	0.06421307367675921	0.06651956579962773	0.04538830281191097	0.04732863642019135	0.048696187351596316	0.04953707070049641	0.05050586375188437	0.05140814154761337	0.052302465796194526	0.0559138248455796	0.058990037767248184	0.0611656329118915	0.06221685581015295	0.06534704972260566	0.0680046065829947	0.07023534397739205	0.07104445254952772	0.07276609956580203	0.07522833115104745	0.07834685881017474	0.07956620559282505	0.08110888815736854	0.08328869130724513	0.0850718248209965	0.08876519420914128	0.09129429432015816	0.09412883519537746	0.09461929159347451
[truncated: 311 more columns]
