# Supplementary material for: Phase separation of PGL-3 driven by structured domains that oligomerize and interact with RGG motifs
Source: EMBO Rep. 2026 Mar 20;27(8):2061–87. doi: 10.1038/s44319-026-00730-7 (PMC13121748; doi:10.1038/s44319-026-00730-7)
Supplement: Supplementary file 8 — Source data Fig. 5 [file 44319_2026_730_MOESM8_ESM.zip › Figure 5/5E/MSD/RGG_24 10 31_81.csv]

	0	1	2	3	4	5	6	7	8	9	10	11	12	13	14	15	16	17	18	19	20	21	22	23	24	25	26	27	28	29	30	31	32	33	34	35	36	37	38	39	40	41	42	43	44	45	46	47	48
0	125.0	125.0	125.0	125.0	125.0	115.0	110.0	103.0	99.0	95.0	93.0	87.0	83.0	78.0	76.0	72.0	72.0	69.0	68.0	66.0	64.0	60.0	57.0	57.0	56.0	56.0	55.0	55.0	55.0	54.0	52.0	52.0	52.0	52.0	51.0	50.0	49.0	48.0	48.0	47.0	47.0	45.0	43.0	42.0	40.0	40.0	39.0	39.0	37.0
1	0.0023574940915279748	0.004697923104234476	0.006998178120988459	0.0093182189762243	0.01158929443880343	0.014765430189540834	0.016611622651212344	0.018495980089135635	0.020853312392432696	0.02300616444479131	0.025976398720789974	0.02919500949660857	0.032617564560957615	0.034155645937849616	0.036158579199037665	0.03851622842714088	0.0418680991454708	0.04510974322022653	0.047828646711450463	0.04923292151201499	0.05071853590122678	0.053441992109303796	0.05470241631981796	0.05733684215702548	0.06069801982571545	0.06376190521787288	0.0667285270527796	0.06942494562152283	0.07199226115791095	0.07616251130534828	0.08015503432414238	0.08325851120295466	0.08619771240472264	0.08870759534796414	0.09173796746505507	0.0948508688973099	0.0871595394143806	0.08943242585582072	0.09140202006119813	0.09464643414797096	0.0966321942617807	0.09818197935655401	0.10264189892006494	0.10054070978033168	0.1056788852279956	0.10711699182490293	0.10594787612961845	0.10894169672780163	0.10857737783983933
2	0.0006188474739929088	0.0014555663345256732	0.002587606190530348	0.0041371108790917155	0.005527088806591652	0.00712153285405436	0.007908042657820427	0.009237508155788058	0.011434879641128647	0.01283043277028795	0.015213948674705418	0.018167182951872963	0.020909007028375212	0.021584732131345662	0.024349958521340986	0.02610890836135136	0.030201498794438224	0.032854818985759794	0.03505377740518105	0.035867028252079096	0.037734402848906994	0.03957839705146284	0.03739549487649874	0.04038280524784393	0.04417464792638315	0.046888389904320114	0.049829523213426055	0.051948936741147804	0.05393456324807624	0.05630033380596917	0.058995976288555824	0.06268926278276468	0.06722655787390346	0.07163029794862323	0.07127173215019805	0.07531650049285951	0.04390244103255991	0.04624611608048474	0.049861677318332964	0.052711081739408985	0.05699422793830631	0.06092956997365198	0.06479365318674964	0.061332087238861584	0.06132442603336066	0.06160670150791058	0.0602434953698279	0.06237044730615692	0.06464533446712736
[truncated: 427 more columns]
