# Supplementary material for: Phase separation of PGL-3 driven by structured domains that oligomerize and interact with RGG motifs
Source: EMBO Rep. 2026 Mar 20;27(8):2061–87. doi: 10.1038/s44319-026-00730-7 (PMC13121748; doi:10.1038/s44319-026-00730-7)
Supplement: Supplementary file 8 — Source data Fig. 5 [file 44319_2026_730_MOESM8_ESM.zip › Figure 5/5E/MSD/RGG_24 10 31_83.csv]

	0	1	2	3	4	5	6	7	8	9	10	11	12	13	14	15	16	17	18	19	20	21	22	23	24	25	26	27	28	29	30	31	32	33	34	35	36	37	38	39	40	41	42	43	44	45	46	47	48
0	43.0	43.0	43.0	43.0	43.0	38.0	34.0	32.0	30.0	29.0	25.0	23.0	23.0	22.0	21.0	20.0	20.0	19.0	18.0	18.0	18.0	18.0	18.0	18.0	17.0	17.0	17.0	16.0	16.0	15.0	15.0	15.0	15.0	14.0	14.0	14.0	13.0	13.0	13.0	13.0	12.0	12.0	12.0	12.0	11.0	11.0	11.0	11.0	11.0
1	0.002706788689143156	0.005317580685378246	0.007807395962157146	0.010293145156758571	0.012916855578584505	0.01583600843428715	0.018987319978000728	0.022427549980656897	0.022437702097265474	0.023647557000850857	0.027508118718543702	0.03134297883705061	0.03417544374230998	0.03754333537424941	0.04136283893774656	0.04381821961724207	0.047430505729831415	0.052295632080252744	0.05256184589465225	0.055718138456278155	0.05793107547799611	0.06046086467472413	0.06350933537161683	0.06618348489523375	0.07170385783034995	0.07350522937951795	0.0757643478650654	0.07739798552690015	0.07957883881398395	0.08722446466814307	0.09051438318309693	0.0943074465816782	0.09955017260625112	0.10587020119706358	0.10979834559528713	0.11325117998754124	0.12437426418226155	0.12970231076589253	0.13443345727646444	0.14114814493624325	0.1416432626188452	0.14846269071038962	0.1562245373327594	0.15932751809285398	0.17207186771802527	0.17938275881047797	0.18634873640937719	0.19079629446001026	0.19718398792706335
2	0.0007183716553272624	0.0017592348241863179	0.0033387185325372557	0.005982475038117813	0.008470118016145577	0.010432046581238332	0.015214519676551977	0.019262135996456993	0.010891746478585746	0.011473402982122231	0.013068853080736631	0.014577103749492918	0.01649991225381492	0.018407902662538837	0.01886426995443349	0.021264194029124186	0.024372636357259014	0.02478988452823188	0.023854836536594357	0.026671550565778766	0.029849046904276533	0.0325002582679345	0.034485128472697586	0.03605224540976449	0.036373354630282725	0.038023617085151534	0.04006767799200363	0.04470973066157055	0.046684317787007615	0.04493641327004321	0.045132250767987436	0.045335550320063804	0.04551742710219568	0.048935076684058214	0.05197158216034342	0.05810731216586616	0.06260223439838986	0.07055826367723768	0.07633738016656975	0.08139638257798272	0.08635435473703292	0.09123090866605031	0.09822013498181259	0.10524047029931817	0.11020867185359472	0.12000787515244321	0.12737708484025514	0.1309457016282953	0.13725046974078897
[truncated: 153 more columns]
