# Supplementary material for: Phase separation of PGL-3 driven by structured domains that oligomerize and interact with RGG motifs
Source: EMBO Rep. 2026 Mar 20;27(8):2061–87. doi: 10.1038/s44319-026-00730-7 (PMC13121748; doi:10.1038/s44319-026-00730-7)
Supplement: Supplementary file 8 — Source data Fig. 5 [file 44319_2026_730_MOESM8_ESM.zip › Figure 5/5E/MSD/KGG_24 11 02_67.csv]

	0	1	2	3	4	5	6	7	8	9	10	11	12	13	14	15	16	17	18	19	20	21	22	23	24	25	26	27	28	29	30	31	32	33	34	35	36	37	38	39	40	41	42	43	44	45	46	47	48
0	83.0	83.0	83.0	83.0	83.0	78.0	77.0	71.0	69.0	66.0	61.0	56.0	55.0	51.0	50.0	45.0	42.0	41.0	38.0	37.0	37.0	35.0	34.0	31.0	31.0	30.0	29.0	27.0	27.0	27.0	27.0	27.0	26.0	26.0	25.0	24.0	23.0	21.0	21.0	21.0	21.0	21.0	20.0	20.0	20.0	18.0	17.0	16.0	16.0
1	0.004174102537458802	0.00820580896887365	0.012370367616154	0.01654717655930843	0.020357545165070882	0.023852352180661753	0.027358913144963002	0.032536335036570954	0.03567285889959468	0.04017884026220553	0.047364582178928624	0.050547913425135406	0.05117554985729599	0.05170973514663261	0.056630079103839936	0.060823234131841465	0.06502174000705663	0.06919703326858843	0.07317675702429745	0.07844815067083159	0.08282527581672927	0.08938531596045332	0.08719322389885718	0.09696865088348507	0.10164112989269707	0.10493355258919261	0.1067549951910602	0.1169472196211907	0.11983377611648563	0.12333819509356161	0.12670299843461963	0.13068306240450914	0.13833342014049513	0.14344677796545224	0.15163627435703297	0.15743005345127747	0.16712631722753518	0.16668368963267316	0.17047210352346184	0.17435962343880243	0.17921250759897425	0.18476055462204155	0.19941790676977644	0.20751687850266753	0.21943948117975537	0.2250203587979302	0.2152038732558617	0.23437158218927012	0.24001918471267222
2	0.0013343341613513264	0.003803457418244788	0.007869310920592908	0.01184330874446579	0.014581923990791562	0.013573762451789331	0.016134834318679382	0.020592409111355448	0.024928964389735703	0.03061380459511339	0.036326666144079846	0.034892691965777135	0.02952829482785733	0.028167739645964016	0.03168018129061921	0.036476318625561145	0.04249620071421345	0.04597147377046328	0.04830680284770012	0.05419204070990642	0.06084093973294659	0.067852844263291	0.05811769359982605	0.06127809855819873	0.06520754251524537	0.07050204931722119	0.07523170168631287	0.07771316564055518	0.08335095255443913	0.08933955001885038	0.095952625730665	0.10256531390981925	0.10829597621144382	0.11641272689847551	0.12495605749396305	0.13374987210328013	0.13994564539462087	0.14395842731061056	0.14787583718836964	0.1511163499650436	0.15498021422487326	0.15816628307134484	0.16183478397998405	0.16847448568919787	0.1776955689541853	0.18756481617568133	0.18856021538313628	0.19311377019261905	0.20080294697708637
[truncated: 162 more columns]
