# Supplementary material for: Phase separation of PGL-3 driven by structured domains that oligomerize and interact with RGG motifs
Source: EMBO Rep. 2026 Mar 20;27(8):2061–87. doi: 10.1038/s44319-026-00730-7 (PMC13121748; doi:10.1038/s44319-026-00730-7)
Supplement: Supplementary file 8 — Source data Fig. 5 [file 44319_2026_730_MOESM8_ESM.zip › Figure 5/5E/MSD/Buffer_24 11 02_20.csv]

	0	1	2	3	4	5	6	7	8	9	10	11	12	13	14	15	16	17	18	19	20	21	22	23	24	25	26	27	28	29	30	31	32	33	34	35	36	37	38	39	40	41	42	43	44	45	46	47	48
0	82.0	82.0	82.0	82.0	82.0	69.0	69.0	64.0	59.0	55.0	54.0	52.0	52.0	50.0	50.0	50.0	48.0	47.0	45.0	43.0	41.0	40.0	39.0	38.0	36.0	34.0	34.0	33.0	33.0	31.0	31.0	30.0	29.0	29.0	28.0	28.0	27.0	25.0	25.0	25.0	25.0	24.0	24.0	23.0	22.0	22.0	21.0	21.0	21.0
1	0.004116348972580294	0.008162761294807735	0.012215596528735374	0.01672161170844922	0.02103513269547633	0.02439721651341203	0.02810549992928708	0.03222722251986941	0.03603689201600891	0.03907017780978788	0.04138151092092067	0.044769017231906974	0.04823514664883789	0.05262002743435863	0.057002719942888434	0.06044294328087505	0.06473494128579628	0.06901619235223634	0.07246507040219266	0.07785874278314477	0.08309698240790633	0.08755930120975174	0.09434522824809227	0.10077788587392798	0.1073784567813651	0.11505535405403557	0.12242128618086168	0.12964289713086977	0.13442695814796068	0.13505901952859292	0.14005075077815152	0.14968536806852534	0.1485044295698331	0.1536778631664512	0.15563440068322693	0.16023972736253353	0.1679528918901392	0.1751442386337524	0.18164358028034983	0.18844632360937508	0.19507817758244975	0.20812831888115488	0.2167191894439311	0.22253410349589411	0.19608227042162704	0.2030838262086699	0.2149800384314171	0.22245515699947135	0.23037735454735542
2	0.0009847708127307458	0.0023056133427964503	0.004428184473421286	0.008166257435252965	0.012318020809884814	0.01271529329434776	0.01542342062787379	0.018556528032804966	0.018742134031879052	0.019819250864208753	0.019796287036079958	0.022864248597896483	0.026378208996098978	0.030847845799002016	0.03538205650201495	0.039976348573428605	0.04464301914248951	0.04933603127077346	0.05484263346730487	0.060404896940574423	0.06582922338668704	0.0710943578442122	0.07550406879953948	0.0812928303115109	0.08393979473313921	0.08772398129486911	0.09379240410388245	0.09969939137118165	0.10164789980850779	0.10018749679264956	0.10536294056220954	0.10901484580618287	0.11193810363495915	0.11820194006448528	0.12486721594505377	0.1305378690291705	0.1377836812119946	0.14335581149883914	0.15360073197287705	0.16610163340918135	0.18384432060814931	0.20242042604805496	0.21206392063037532	0.2277196517949641	0.1773113414465619	0.18497631749950294	0.19915081427702483	0.211143407141268	0.22523382346289356
[truncated: 138 more columns]
