# Supplementary material for: Phase separation of PGL-3 driven by structured domains that oligomerize and interact with RGG motifs
Source: EMBO Rep. 2026 Mar 20;27(8):2061–87. doi: 10.1038/s44319-026-00730-7 (PMC13121748; doi:10.1038/s44319-026-00730-7)
Supplement: Supplementary file 8 — Source data Fig. 5 [file 44319_2026_730_MOESM8_ESM.zip › Figure 5/5E/MSD/Buffer_24 11 02_21.csv]

	0	1	2	3	4	5	6	7	8	9	10	11	12	13	14	15	16	17	18	19	20	21	22	23	24	25	26	27	28	29	30	31	32	33	34	35	36	37	38	39	40	41	42	43	44	45	46	47	48
0	58.0	58.0	58.0	58.0	58.0	55.0	52.0	48.0	48.0	48.0	46.0	44.0	43.0	41.0	40.0	39.0	38.0	34.0	33.0	31.0	31.0	31.0	30.0	29.0	29.0	29.0	29.0	29.0	29.0	28.0	26.0	25.0	25.0	24.0	22.0	21.0	19.0	19.0	19.0	19.0	18.0	18.0	18.0	18.0	18.0	18.0	18.0	18.0	17.0
1	0.004234489470430833	0.008146655453553255	0.011723544706798265	0.015641029094522932	0.0191737338718781	0.023163606598785785	0.02776450897841652	0.03155015549692598	0.03519186163984112	0.03888402819639857	0.042413152174281404	0.046745714583759444	0.051516466281012294	0.05166125147085893	0.05644567065306645	0.059360454581693145	0.06304124769063787	0.06601798868555202	0.06728395607450173	0.07245181017252621	0.0763727409431443	0.07947050422784455	0.08237785685866096	0.08875567006325574	0.09288603500908153	0.09713865648832323	0.10118304879034437	0.10478007827680873	0.10809835238802543	0.11281769986267413	0.12455849810927191	0.1345232789564908	0.13672524779386463	0.14525717693368584	0.14869144822356156	0.1601074966084299	0.16910374766309572	0.1734172355847034	0.17841425274488376	0.1844870308130259	0.18566414219372426	0.18959183805014634	0.19376663487224713	0.19742714579595136	0.20215105250430687	0.20619686257685255	0.2110382898278862	0.21497153920634557	0.22757907190830493
2	0.0010528290737357685	0.002158266660635452	0.0040278327948907915	0.0061981516460073265	0.008872731807696908	0.011438466615887918	0.015246726072986928	0.01921361188000384	0.023554674508733678	0.027270512728051515	0.02991216570211629	0.031305255657975255	0.0343997029470151	0.03110184880736829	0.03394859569134303	0.03635275673366244	0.039904718767695226	0.0408468112183764	0.04368570274481012	0.049083875754524796	0.05410969111364159	0.05924621550506493	0.0650926783586913	0.0692054215901009	0.0734762686836344	0.07792241479342296	0.0826663261894013	0.08743541536483773	0.09217960877301766	0.09841712626813927	0.10165885965003386	0.10456362734958297	0.1073962486271164	0.11212517322933875	0.11774221540985644	0.12145782920179309	0.13150989233570007	0.1356845556306381	0.13930851058522248	0.14238234683179404	0.14842042486238302	0.151947585171619	0.1557997360385305	0.16006175018303762	0.16389678216170786	0.1681861707018161	0.17212334751121128	0.17558227316098549	0.18030060121220717
[truncated: 163 more columns]
