# Supplementary material for: Phase separation of PGL-3 driven by structured domains that oligomerize and interact with RGG motifs
Source: EMBO Rep. 2026 Mar 20;27(8):2061–87. doi: 10.1038/s44319-026-00730-7 (PMC13121748; doi:10.1038/s44319-026-00730-7)
Supplement: Supplementary file 8 — Source data Fig. 5 [file 44319_2026_730_MOESM8_ESM.zip › Figure 5/5E/MSD/KGG_24 11 02_72.csv]

	0	1	2	3	4	5	6	7	8	9	10	11	12	13	14	15	16	17	18	19	20	21	22	23	24	25	26	27	28	29	30	31	32	33	34	35	36	37	38	39	40	41	42	43	44	45	46	47	48
0	324.0	324.0	324.0	324.0	324.0	304.0	280.0	259.0	251.0	242.0	229.0	217.0	210.0	203.0	191.0	187.0	179.0	175.0	168.0	165.0	161.0	157.0	154.0	147.0	140.0	139.0	135.0	134.0	130.0	126.0	122.0	120.0	114.0	113.0	112.0	109.0	105.0	102.0	99.0	97.0	94.0	93.0	89.0	89.0	86.0	85.0	83.0	81.0	79.0
1	0.004016987764954557	0.007924081193008437	0.011676403352915227	0.015582592992586995	0.019352933892816386	0.023148232784580322	0.027640362173183344	0.032070365963365696	0.036775669491284385	0.04146410546890347	0.0457387902240892	0.049621750732446	0.05288164437813337	0.05649667775197502	0.061364186245751094	0.06582106126945254	0.07047638984697122	0.07435753024712315	0.07923162698500856	0.08121100973041812	0.08421486748428937	0.08601962761883887	0.090737233542351	0.09217158415437934	0.09747304996680163	0.10013754979785888	0.1050335532326174	0.10864124382393979	0.11209051189234183	0.11428406969069896	0.11736659353826594	0.12114705048615752	0.12260526495470159	0.1259159641499584	0.1301663332374474	0.1340358816622523	0.1360126991482963	0.14238384521097786	0.1458072882068549	0.14784208576123015	0.15173892150729965	0.157469707473445	0.16266777536852364	0.16708860477525295	0.16892158961923975	0.1748068764822316	0.16448012582396263	0.1642272025345137	0.16665491436838809
2	0.0011904789358082371	0.0028131914340861377	0.004959678924882128	0.007793859390379001	0.010543959456598856	0.012678618836395927	0.015889234446008527	0.01793423562923958	0.02253604474959737	0.024554160461567314	0.026343111240306936	0.029144098654701002	0.03241815928151936	0.03323350831016702	0.03807052390796188	0.041933285144020865	0.04528727564128484	0.047072099678193494	0.04896491712798508	0.04975930456749271	0.051988457246614155	0.05180001031101437	0.05512773557600405	0.05533477773060606	0.057656931431742824	0.060381228788576	0.0656655221471899	0.07062641068051423	0.07293692263768091	0.07053970864034714	0.07432288754431915	0.07776403557395203	0.08260112446582223	0.08693150298499397	0.09114374587516863	0.09619640586561518	0.09393512933516496	0.09644205334239579	0.09874065350066595	0.0986754333699698	0.10205903053472579	0.10612239224793305	0.11344901663869152	0.11856085801137871	0.12166707145542778	0.13001339873244877	0.10168302020047489	0.10442233329543665	0.10707658728675554
[truncated: 246 more columns]
