# Supplementary material for: Phase separation of PGL-3 driven by structured domains that oligomerize and interact with RGG motifs
Source: EMBO Rep. 2026 Mar 20;27(8):2061–87. doi: 10.1038/s44319-026-00730-7 (PMC13121748; doi:10.1038/s44319-026-00730-7)
Supplement: Supplementary file 8 — Source data Fig. 5 [file 44319_2026_730_MOESM8_ESM.zip › Figure 5/5E/MSD/KGG_24 11 02_66.csv]

	0	1	2	3	4	5	6	7	8	9	10	11	12	13	14	15	16	17	18	19	20	21	22	23	24	25	26	27	28	29	30	31	32	33	34	35	36	37	38	39	40	41	42	43	44	45	46	47	48
0	39.0	39.0	39.0	39.0	39.0	36.0	32.0	31.0	30.0	26.0	24.0	23.0	22.0	22.0	21.0	21.0	20.0	20.0	18.0	17.0	16.0	16.0	16.0	16.0	16.0	16.0	16.0	15.0	15.0	14.0	14.0	13.0	13.0	13.0	12.0	12.0	12.0	12.0	10.0	9.0	9.0	9.0	9.0	8.0	8.0	8.0	8.0	8.0	8.0
1	0.004308504422318708	0.008454778834787366	0.012661895618662067	0.016796972795248128	0.02151240772408291	0.026793572493877718	0.027228422311095214	0.03195899175910724	0.03452627123026343	0.040088695931753314	0.04494467725479393	0.050532308155394785	0.054461796795106016	0.05773013365566618	0.06276080403848401	0.06818659289523257	0.07182996980504505	0.07447163519784743	0.08304565488881527	0.091577120355216	0.0977493315786751	0.10486017215045372	0.11081925959261744	0.11656572143364358	0.12303373407333477	0.12888275232943971	0.13520686939820564	0.1411605670100524	0.14693481273918957	0.161998325435025	0.16935100647897663	0.1773067203181662	0.1791830927237649	0.1816318948287815	0.18367172816713892	0.18695932428662612	0.19139928616368618	0.20204746392273018	0.2006520610333633	0.19781872153547414	0.20254392059634402	0.21249772461583735	0.2306359262760141	0.19209247431798981	0.19732809952764305	0.20250111520770328	0.20640033896208818	0.21083236282188617	0.21712216741081405
2	0.0013793985106302202	0.003518676928290253	0.007555566619877512	0.012178607245472798	0.019603570833997823	0.02227221796804797	0.013692293225450415	0.01469623386189501	0.01592807839511798	0.017243954954693348	0.018643785486871	0.02001934131151015	0.022067297076511	0.023848236994137215	0.02616516338954901	0.029317704107376927	0.03410166925209319	0.038264303697161384	0.04131499394090432	0.045671506876870556	0.05185264922328437	0.05652769625881483	0.061827434163616926	0.06668239808356016	0.07160463507840696	0.07599662448084377	0.08069262088669847	0.08849169258786874	0.09310128964548094	0.09687001012420969	0.10161041216816256	0.10692155830863971	0.11034496812169216	0.11074052024962693	0.11683044007981282	0.12282418283776263	0.12681534889292723	0.13252891234371814	0.13530192517648254	0.1463924053393587	0.15000047444136821	0.16154456028172698	0.18864342754152516	0.15930073320154697	0.16433950990354793	0.16731949447012426	0.16652066948188615	0.16721062904805878	0.17134756495719822
[truncated: 179 more columns]
