# Supplementary material for: Phase separation of PGL-3 driven by structured domains that oligomerize and interact with RGG motifs
Source: EMBO Rep. 2026 Mar 20;27(8):2061–87. doi: 10.1038/s44319-026-00730-7 (PMC13121748; doi:10.1038/s44319-026-00730-7)
Supplement: Supplementary file 8 — Source data Fig. 5 [file 44319_2026_730_MOESM8_ESM.zip › Figure 5/5E/MSD/RGG_24 10 31_82.csv]

	0	1	2	3	4	5	6	7	8	9	10	11	12	13	14	15	16	17	18	19	20	21	22	23	24	25	26	27	28	29	30	31	32	33	34	35	36	37	38	39	40	41	42	43	44	45	46	47	48
0	103.0	103.0	103.0	103.0	103.0	90.0	85.0	79.0	73.0	69.0	65.0	65.0	63.0	61.0	60.0	59.0	55.0	53.0	53.0	52.0	50.0	50.0	49.0	48.0	48.0	47.0	47.0	46.0	46.0	46.0	46.0	45.0	43.0	43.0	42.0	40.0	39.0	38.0	38.0	37.0	36.0	36.0	35.0	35.0	35.0	35.0	34.0	33.0	33.0
1	0.002563967084215099	0.004914468828417577	0.007362971060163644	0.009820035724529134	0.012440310340987868	0.014807388358991213	0.017481635571622856	0.02044732725166724	0.024206940942809573	0.026724826330799437	0.029521285408128966	0.032488528473069246	0.035142809316848767	0.037164798225314634	0.04006237624146484	0.0407484053958029	0.04402641099856173	0.04688891935484057	0.04958351488416491	0.052448418274622995	0.054353360064906125	0.05712973726472921	0.0596795419057312	0.062192676294827574	0.0642797654020259	0.06687902052231406	0.06912461509173455	0.07137867949883586	0.07331760120716589	0.07571773613606662	0.07864255154734495	0.08031618132176988	0.08726319174362146	0.09160779958476563	0.08475962546507188	0.08810589660660353	0.09041632708800443	0.09489310688701769	0.09738281803806367	0.10184991013969769	0.1070555046903659	0.11046352171523383	0.11660165003080264	0.12056284493852538	0.12466492168635775	0.12828046900897863	0.13515156369497172	0.13521475821651852	0.1367834709649816
2	0.000697495106706404	0.0017395690767752817	0.0031468593174618256	0.0044147036649185645	0.006042349552331079	0.0066331860567388845	0.008239759145634745	0.010463795360918633	0.011754911807659462	0.01228359216978702	0.014194078292204943	0.016698298106220553	0.018641616704815425	0.019686391803745963	0.022982637386643773	0.02235872982552689	0.024394359241002927	0.026879804330608374	0.02948164292183879	0.03317418430007477	0.03705766824867215	0.04052768035113279	0.04420268605512215	0.047880049424137316	0.050365916823594176	0.053478332706097816	0.05600953880490673	0.05900896798554454	0.061899202699337914	0.06446259379128207	0.06805459171957813	0.07290602481323533	0.07967040507290349	0.08648923648313495	0.06401570127877051	0.0682603755803407	0.07379270455718392	0.07872521513507794	0.08413490527220246	0.0907010889618751	0.09681245144888431	0.10266805992145459	0.10818927111594276	0.11360633648215256	0.1182353183010813	0.12319645183468247	0.12706543652351182	0.1304002424868975	0.13090101300274828
[truncated: 261 more columns]
