# Supplementary material for: Phase separation of PGL-3 driven by structured domains that oligomerize and interact with RGG motifs
Source: EMBO Rep. 2026 Mar 20;27(8):2061–87. doi: 10.1038/s44319-026-00730-7 (PMC13121748; doi:10.1038/s44319-026-00730-7)
Supplement: Supplementary file 8 — Source data Fig. 5 [file 44319_2026_730_MOESM8_ESM.zip › Figure 5/5E/MSD/Buffer_24 10 31_14.csv]

	0	1	2	3	4	5	6	7	8	9	10	11	12	13	14	15	16	17	18	19	20	21	22	23	24	25	26	27	28	29	30	31	32	33	34	35	36	37	38	39	40	41	42	43	44	45	46	47	48
0	57.0	57.0	57.0	57.0	57.0	53.0	50.0	46.0	44.0	44.0	43.0	43.0	42.0	41.0	40.0	40.0	38.0	37.0	36.0	34.0	34.0	34.0	32.0	32.0	32.0	31.0	31.0	31.0	31.0	31.0	31.0	30.0	30.0	29.0	29.0	29.0	28.0	28.0	27.0	25.0	24.0	23.0	23.0	23.0	22.0	22.0	21.0	21.0	21.0
1	0.004141694480563678	0.00822829196754783	0.012234020918389439	0.016132807700714923	0.020287093925438482	0.025136437779077158	0.028752504239614566	0.03402156653820297	0.0380789348579998	0.042477318727696105	0.04615862542907193	0.0506765237711584	0.05535656181484602	0.06045784031501754	0.06323857683085424	0.067761291478287	0.07440067581353482	0.0772196729681392	0.08103898698003904	0.08087655760069493	0.08376275842868429	0.08724895576496473	0.08916576452413885	0.0925892406304263	0.0968300031225963	0.09971706767608891	0.10411757752020073	0.10872181010801842	0.1132968552779346	0.11757398837348508	0.12209302931575507	0.13076805043362805	0.13658976095138037	0.139206362694319	0.1438709930307998	0.14666331217606163	0.15133645713939467	0.15831199740604093	0.15112107499293673	0.16194359083806603	0.14909162714298663	0.15132117355492938	0.1551171966677593	0.1583512248631877	0.15617305101802362	0.15903743411963547	0.13182718337330798	0.13333656215637527	0.1351855678919319
2	0.0010118402930061096	0.0024746283332866934	0.003711234598566965	0.006078191027065783	0.008394197859688974	0.010141819196775087	0.012196825099006596	0.015066546013349159	0.018827326000084705	0.0225698633575958	0.02560987587119921	0.029788630362526707	0.033831164659971116	0.03710084540819119	0.03951687724142132	0.040928850645265184	0.04344093645070613	0.045574348413099715	0.04866598750427869	0.04532033315017881	0.04566929070674204	0.0482671241192012	0.05201152411400054	0.05530774770631955	0.05932455976175977	0.06430011350422117	0.06920479901689518	0.07489827459053269	0.08088039545485627	0.08659618158684826	0.09309774158360527	0.10145797346378684	0.10898778142502032	0.11801330028751662	0.1255742715371944	0.133418322489743	0.14558344259505773	0.15532828939650875	0.1521255318981452	0.16448275346642904	0.1477024392754169	0.15692729385367113	0.163964093697076	0.17027441038920038	0.17814621078353793	0.185574572517088	0.13540402716058378	0.13498979846165682	0.13819162606513172
[truncated: 221 more columns]
