# Supplementary material for: Phase separation of PGL-3 driven by structured domains that oligomerize and interact with RGG motifs
Source: EMBO Rep. 2026 Mar 20;27(8):2061–87. doi: 10.1038/s44319-026-00730-7 (PMC13121748; doi:10.1038/s44319-026-00730-7)
Supplement: Supplementary file 8 — Source data Fig. 5 [file 44319_2026_730_MOESM8_ESM.zip › Figure 5/5E/MSD/IDR_24 10 26_34.csv]

	0	1	2	3	4	5	6	7	8	9	10	11	12	13	14	15	16	17	18	19	20	21	22	23	24	25	26	27	28	29	30	31	32	33	34	35	36	37	38	39	40	41	42	43	44	45	46	47	48
0	115.0	115.0	115.0	115.0	115.0	105.0	95.0	90.0	87.0	82.0	81.0	77.0	75.0	71.0	69.0	68.0	63.0	62.0	61.0	61.0	59.0	58.0	58.0	56.0	53.0	53.0	52.0	50.0	50.0	50.0	49.0	48.0	47.0	47.0	47.0	45.0	45.0	45.0	44.0	42.0	40.0	39.0	37.0	37.0	36.0	36.0	34.0	33.0	32.0
1	0.003504664547215633	0.0068838018365345015	0.010321474997990599	0.013499635429472434	0.016381262236056026	0.019896463073784388	0.023584161044486466	0.0266677662695086	0.030809998515158598	0.03287668725709138	0.03565714948016282	0.03673517348958507	0.038689735449373694	0.043368941295831416	0.04755346168208017	0.05108923090056002	0.05555872933381862	0.058922850337139704	0.06361345166651008	0.06672518431136265	0.0692159941397063	0.07295103852731862	0.07683312509770672	0.08141036290152863	0.08157969098969921	0.08397852214858616	0.08540869072674749	0.08953567174277201	0.09212125503212241	0.09606168994778448	0.0968361671956228	0.10308142802998894	0.10637450290658296	0.10979998209484526	0.11361830558441637	0.11619421667784763	0.11875468059975394	0.12082267539712373	0.12364726083965555	0.1282223795492493	0.1266169577730934	0.12772421031004588	0.13274087399915588	0.13514443034249993	0.14065260401000407	0.14292025452805057	0.15413027188244308	0.15807801326654358	0.16940347652009374
2	0.0009167504291644127	0.0021792047006274225	0.0041132852853945825	0.006095466710306531	0.009259268299302143	0.01207167225058427	0.015178603022596035	0.018389755405528643	0.02230865272039147	0.021881741915424798	0.026708612890391552	0.01561979526376153	0.017241314611487913	0.018675956536078737	0.02109532104241391	0.02444577269751087	0.02646530144245767	0.03002440777627703	0.03283072867143838	0.035127349766813	0.03632207973326893	0.039951803410136315	0.043515598301480996	0.046701546677414114	0.048828275779485356	0.05122732226364759	0.05327273205080725	0.055584264687243846	0.05637066935990591	0.059858455641560226	0.0618781054909807	0.06366353734552224	0.06617436390435154	0.06882997747557834	0.07235557659947868	0.07246795546074208	0.07310292257944637	0.0742786098243877	0.07608522681661666	0.07785263603161194	0.07861096571885914	0.08247218629736645	0.08890747221622468	0.09319368624967471	0.09481657902800683	0.09770567067068826	0.09974106479586624	0.10494874365623126	0.11338493881894768
[truncated: 230 more columns]
