# Supplementary material for: Phase separation of PGL-3 driven by structured domains that oligomerize and interact with RGG motifs
Source: EMBO Rep. 2026 Mar 20;27(8):2061–87. doi: 10.1038/s44319-026-00730-7 (PMC13121748; doi:10.1038/s44319-026-00730-7)
Supplement: Supplementary file 8 — Source data Fig. 5 [file 44319_2026_730_MOESM8_ESM.zip › Figure 5/5E/MSD/IDR_24 10 31_38.csv]

	0	1	2	3	4	5	6	7	8	9	10	11	12	13	14	15	16	17	18	19	20	21	22	23	24	25	26	27	28	29	30	31	32	33	34	35	36	37	38	39	40	41	42	43	44	45	46	47	48
0	37.0	37.0	37.0	37.0	37.0	37.0	34.0	33.0	32.0	30.0	30.0	30.0	26.0	26.0	25.0	25.0	25.0	25.0	23.0	22.0	21.0	20.0	19.0	17.0	17.0	17.0	17.0	17.0	16.0	16.0	16.0	16.0	16.0	15.0	15.0	15.0	13.0	12.0	12.0	12.0	12.0	12.0	12.0	11.0	10.0	10.0	10.0	10.0	10.0
1	0.003137202526598414	0.006192190469666072	0.009255482845297992	0.012341340783888839	0.015173460073045958	0.018207994063834654	0.021521836068351983	0.025131365498900663	0.029693907595968305	0.032623570855062387	0.035563735251499064	0.038891912813544254	0.039940473226206794	0.04300151227083523	0.04765328006169612	0.05012290044790681	0.05286827465141924	0.05545789415588529	0.05932598058221627	0.06282009604537596	0.06648159110338905	0.07372311470948154	0.07573168220928793	0.07469342176305215	0.07787521202395867	0.080809512913058	0.08282663613337937	0.08505249888797557	0.08878969675428333	0.09290061098751673	0.09627754354242686	0.09757986797857382	0.100123227516527	0.10807775507160522	0.11172041540038495	0.11645769993409792	0.11544494667619613	0.12531137595512856	0.12773778617916348	0.12999181467869989	0.13243362225684688	0.1357088372794087	0.13848030838845019	0.14981248017035415	0.1399110204546555	0.14259862041762084	0.14479512524874047	0.14824897127077652	0.15149198197098493
2	0.0007088508137348852	0.0017821725842009212	0.003003391556561364	0.004250405125678462	0.0059032033865658706	0.008108447157909383	0.010952736088503919	0.012903074007630046	0.016078318720540274	0.019734719968672317	0.023734783058846194	0.026301145992130348	0.02217149611610707	0.02486833423135388	0.026364616883100885	0.02841878473785634	0.030807026593909787	0.033297247391606916	0.035500324683273306	0.03915887883369041	0.044850004263536004	0.04480546492359063	0.04162030247066232	0.03931961970861047	0.0422793563439183	0.045310786756296156	0.04738786913440405	0.04999744698043247	0.05432051584788264	0.057768044676086934	0.06081888833108717	0.06369962178815516	0.06555172594404808	0.06876318413397266	0.07288402127767175	0.07938254433641832	0.07499684385600977	0.07693131459409445	0.07905988442602228	0.08095422819030587	0.08321178795554868	0.08595477401544373	0.08847868610105718	0.09284278081675718	0.09196778143838408	0.09238726532256884	0.09339818259776195	0.09476084032202944	0.09652859428734024
[truncated: 242 more columns]
