# Supplementary material for: Phase separation of PGL-3 driven by structured domains that oligomerize and interact with RGG motifs
Source: EMBO Rep. 2026 Mar 20;27(8):2061–87. doi: 10.1038/s44319-026-00730-7 (PMC13121748; doi:10.1038/s44319-026-00730-7)
Supplement: Supplementary file 8 — Source data Fig. 5 [file 44319_2026_730_MOESM8_ESM.zip › Figure 5/5E/MSD/IDR_24 11 02_43.csv]

	0	1	2	3	4	5	6	7	8	9	10	11	12	13	14	15	16	17	18	19	20	21	22	23	24	25	26	27	28	29	30	31	32	33	34	35	36	37	38	39	40	41	42	43	44	45	46	47	48
0	74.0	74.0	74.0	74.0	74.0	72.0	62.0	59.0	59.0	57.0	52.0	52.0	52.0	51.0	48.0	48.0	48.0	46.0	45.0	45.0	44.0	43.0	42.0	42.0	42.0	41.0	41.0	40.0	40.0	39.0	39.0	38.0	38.0	38.0	38.0	37.0	35.0	33.0	33.0	32.0	31.0	31.0	30.0	29.0	27.0	27.0	24.0	23.0	22.0
1	0.0029188148423863127	0.005742746588025807	0.008448123928429807	0.011215180678997728	0.014233637018522267	0.016575827108435366	0.020702663690206687	0.022878195234475734	0.025971347256229255	0.02964057637255237	0.033617301887338455	0.03697842111346269	0.04060444042250734	0.04482325171883995	0.047005211988222495	0.05062517360996691	0.053436066764180966	0.0530436690589335	0.055270990790436146	0.057291878326038236	0.0607341692115756	0.06435909251563715	0.06773304723230407	0.06985294925101768	0.07199867351411877	0.07451167594925986	0.07767489766245679	0.08123376535490688	0.0841491298184189	0.0893647617383365	0.09281183716964939	0.09764321394981246	0.10021444661963326	0.10292574393769337	0.1045938154727147	0.10749070515508055	0.11423962047398613	0.11763047935259426	0.1197674614209797	0.12427604018883807	0.12922584280307597	0.1312657373305853	0.12405575319710935	0.1268799268752095	0.13558721899871198	0.13996233306807848	0.1549484493323974	0.1459568776481038	0.15341664055413648
2	0.0007620652133786298	0.001861850054187163	0.0034853748341456543	0.005288496044061727	0.008187740661482389	0.008607285255898984	0.009900731161886764	0.011856673204729056	0.01522185348532765	0.017009477361256065	0.016879432966573158	0.019326753018461585	0.021339050596523048	0.024302927978885693	0.024832840987346956	0.028147203020658252	0.02972048681423251	0.0277280468579741	0.029847894634537103	0.03240456831406058	0.03442271865533572	0.0352036641182309	0.03694902710915816	0.03926185822850462	0.04200044104056127	0.04538842895685473	0.04808080616847395	0.05065761225285829	0.05248009849626201	0.05384044811494826	0.05512001460559768	0.055802330961431224	0.057815670339113154	0.06071187360622222	0.06371030347234811	0.06807710735717912	0.07173599408510944	0.07884825887909999	0.08463978799348787	0.09422299985001252	0.10181963647515205	0.1021890408261858	0.08956397226395155	0.09400605984388868	0.09991893220749216	0.10623707447741552	0.10672666301371399	0.09253149166416647	0.0977963497667493
[truncated: 233 more columns]
