# Supplementary material for: Phase separation of PGL-3 driven by structured domains that oligomerize and interact with RGG motifs
Source: EMBO Rep. 2026 Mar 20;27(8):2061–87. doi: 10.1038/s44319-026-00730-7 (PMC13121748; doi:10.1038/s44319-026-00730-7)
Supplement: Supplementary file 8 — Source data Fig. 5 [file 44319_2026_730_MOESM8_ESM.zip › Figure 5/5E/MSD/RGG_24 11 02_89.csv]

	0	1	2	3	4	5	6	7	8	9	10	11	12	13	14	15	16	17	18	19	20	21	22	23	24	25	26	27	28	29	30	31	32	33	34	35	36	37	38	39	40	41	42	43	44	45	46	47	48
0	80.0	70.0	66.0	62.0	58.0	54.0	53.0	50.0	49.0	47.0	47.0	47.0	47.0	45.0	45.0	43.0	43.0	43.0	42.0	40.0	40.0	39.0	36.0	36.0	36.0	36.0	35.0	35.0	34.0	34.0	34.0	33.0	33.0	32.0	32.0	32.0	32.0	32.0	31.0	30.0	29.0	28.0	27.0	27.0	27.0	26.0	26.0	26.0	25.0
1	0.003617440798256847	0.006902808802554797	0.01012416051070994	0.013158670438493615	0.01634315576514347	0.02057327715965748	0.024201619682627344	0.02803040627601589	0.03117835425499461	0.03597025144064033	0.03969875825329818	0.043268063206175406	0.046869096080281815	0.051316157074991604	0.05510742066632471	0.05412487299541804	0.057198798081839176	0.060417490564969575	0.06371909308414161	0.06801709468780501	0.07062912913488689	0.07369644676453345	0.07795079065971317	0.08104126521382941	0.0839158761334171	0.08693787993156964	0.08758108795079128	0.0901916433465575	0.09122690206459731	0.09430419626938029	0.09776408149693132	0.09456596690829516	0.09822186566671905	0.10499386413653336	0.10887954931730073	0.1127241482137751	0.11657387666638912	0.12090934513740033	0.1284191745885581	0.13484430022885646	0.13972191945855017	0.1489708834956833	0.15745053229252853	0.1624695232321602	0.16770321853311343	0.17546978478663666	0.18003802460556678	0.1845805399108671	0.19055839701122806
2	0.0009592171457400145	0.0021621514197306727	0.0035323194704488677	0.004660633691588229	0.006347866776417773	0.0075606912930153486	0.009844629130354282	0.012769227556706715	0.016315203577799177	0.019588827922349058	0.022903882845038432	0.025540026844089635	0.027429895098409228	0.03035725130583032	0.03305252259859653	0.023913184956751387	0.027133089516381333	0.030662644067705448	0.033681161717577096	0.03682262761990641	0.039740941552887654	0.04301924435261726	0.046815962483414165	0.05037949208080016	0.05376020098970556	0.057570945362514246	0.06079970862751953	0.06438135211443062	0.06896484874171345	0.07374865575904722	0.0781812466266874	0.07330229792941897	0.07719924045930146	0.08117644583245757	0.08590243102262729	0.09055366627700044	0.09542628328394767	0.10044541452597444	0.10490643996354346	0.11033139849010792	0.11615423165328889	0.12043286585960336	0.12547822522113217	0.12949706933095784	0.1339566700359495	0.1388924235541447	0.14286853163588473	0.14657839368805628	0.1528530799436402
[truncated: 209 more columns]
