# Supplementary material for: Phase separation of PGL-3 driven by structured domains that oligomerize and interact with RGG motifs
Source: EMBO Rep. 2026 Mar 20;27(8):2061–87. doi: 10.1038/s44319-026-00730-7 (PMC13121748; doi:10.1038/s44319-026-00730-7)
Supplement: Supplementary file 8 — Source data Fig. 5 [file 44319_2026_730_MOESM8_ESM.zip › Figure 5/5E/MSD/IDR_24 10 26_31.csv]

	0	1	2	3	4	5	6	7	8	9	10	11	12	13	14	15	16	17	18	19	20	21	22	23	24	25	26	27	28	29	30	31	32	33	34	35	36	37	38	39	40	41	42	43	44	45	46	47	48
0	169.0	169.0	169.0	169.0	169.0	159.0	150.0	144.0	138.0	132.0	126.0	119.0	115.0	115.0	111.0	109.0	107.0	106.0	105.0	103.0	102.0	102.0	100.0	99.0	94.0	92.0	90.0	90.0	89.0	83.0	78.0	75.0	69.0	68.0	68.0	66.0	66.0	63.0	62.0	61.0	60.0	59.0	59.0	56.0	56.0	56.0	55.0	55.0	53.0
1	0.0032461419615787686	0.006422743561409037	0.009356135457532323	0.01231525802037475	0.015453037592166189	0.018807963173121653	0.02246940320823113	0.026287404992671487	0.02869469895781135	0.03175382351079182	0.03533160971375661	0.03751821938782819	0.04030166686148542	0.042863724351179085	0.045158182044638735	0.048142609514647265	0.05114913126907381	0.054362743543178854	0.05786000146001988	0.05832053671869069	0.060596951847238886	0.06289025681874962	0.06670818109934776	0.07031860422041004	0.07386792911445603	0.0755351150454739	0.07953987677585728	0.08296750314982056	0.08592962630916429	0.08989030820919347	0.09419981562148648	0.09672929176628747	0.10068946254862886	0.10494700488579374	0.108382151280731	0.11402876382630618	0.11771645212991244	0.11553835932522105	0.1185710657786306	0.12397609541737024	0.12767898911840742	0.131584314105515	0.1344459847819157	0.1401132297473145	0.14345068999172708	0.14526898753820414	0.14070083192084043	0.14372541766405056	0.14460523844797335
2	0.0009374903650641699	0.0022863746379312667	0.0035353655006674697	0.005110254126159869	0.007305623576502733	0.008848978897282506	0.01173290888999894	0.016546739367699854	0.015983366102738046	0.01602275680212845	0.01942318911442374	0.0193132694323555	0.01916118228809657	0.021195903170540983	0.024206877243071138	0.02693467857949413	0.030187554248189825	0.0338082214356665	0.0375144804021528	0.03258703094082841	0.035050918117216244	0.03787408684569798	0.03980074306976126	0.042263126335438356	0.04458125012034599	0.044730037340617756	0.047490356039194055	0.04937707933600417	0.05244317249054393	0.05453081998859474	0.05622029206080941	0.05818143512168126	0.062297071401641584	0.06698988925459987	0.07277383351218984	0.07786592085428522	0.0812683359980195	0.08087960606034887	0.08524714560105551	0.08973312077783052	0.09497099666028187	0.09812918770610515	0.0999212641131519	0.10224825718752306	0.10365794385271332	0.09779393803899837	0.08193252367012006	0.08461659552972699	0.08390992962191335
[truncated: 301 more columns]
