# Supplementary material for: Phase separation of PGL-3 driven by structured domains that oligomerize and interact with RGG motifs
Source: EMBO Rep. 2026 Mar 20;27(8):2061–87. doi: 10.1038/s44319-026-00730-7 (PMC13121748; doi:10.1038/s44319-026-00730-7)
Supplement: Supplementary file 8 — Source data Fig. 5 [file 44319_2026_730_MOESM8_ESM.zip › Figure 5/5E/MSD/IDR_24 10 26_25.csv]

	0	1	2	3	4	5	6	7	8	9	10	11	12	13	14	15	16	17	18	19	20	21	22	23	24	25	26	27	28	29	30	31	32	33	34	35	36	37	38	39	40	41	42	43	44	45	46	47	48
0	30.0	29.0	27.0	26.0	24.0	23.0	20.0	18.0	18.0	18.0	18.0	18.0	18.0	18.0	18.0	17.0	16.0	16.0	15.0	14.0	14.0	14.0	14.0	14.0	14.0	14.0	14.0	14.0	14.0	13.0	12.0	12.0	12.0	12.0	12.0	12.0	12.0	12.0	11.0	11.0	9.0	9.0	8.0	8.0	8.0	6.0	6.0	6.0	6.0
1	0.0033751517618712343	0.006284863787396462	0.009529260034447432	0.012800793387837043	0.01569590837517891	0.018930787369554412	0.023019173492984827	0.02630766956044275	0.029812303326592626	0.03348544655576323	0.03718945455063974	0.0404751280420633	0.044452589856077744	0.04809720288926898	0.052725983642291474	0.059305186627201426	0.06651453043359025	0.07231273434885627	0.07391468250080505	0.0803009397449119	0.08538618823756125	0.09070878380485695	0.09686436640588401	0.10232954617280636	0.10732790509824908	0.11188128396410223	0.11654878035464802	0.12087078790672047	0.12489169252655273	0.13567646305918085	0.1519224401139921	0.15888917006767286	0.1670356651761081	0.1733339910371353	0.17879357735183668	0.18375185610269773	0.1881690756832777	0.18995240992508136	0.1666925924581344	0.168642625320808	0.1822555554675123	0.18689939230472655	0.20926277440019944	0.21276754635616066	0.22074821573296655	0.24755470792426257	0.2536722783344842	0.2592335114461004	0.26587325492132347
2	0.0007129131548932216	0.0017599652020872903	0.0025973154054258	0.0038790870037198172	0.006359080416240772	0.0084091935079258	0.010953474165874139	0.011814475400198483	0.013747399730859427	0.0159777871959787	0.01849999890807193	0.021243281900431663	0.024576660389138826	0.0285930146347716	0.033046475051473324	0.03904518542774403	0.045355913299457325	0.05200669761522886	0.05906317801334171	0.06822085171792634	0.07479337337754406	0.08198470722170174	0.08968001603076167	0.09701896607420211	0.1034322761830129	0.10995057116532604	0.1171043074559819	0.12438176228931422	0.13079423767458614	0.14234009761182373	0.1516755622988548	0.15930660531852167	0.16870174263774024	0.17591277038921588	0.18218950605339515	0.187682744058216	0.19169803381044012	0.19353912804572576	0.18566207029117063	0.18825119204966206	0.20548732408229772	0.20297286172415083	0.20277773240316838	0.2029235923557693	0.2108452157593989	0.24193789455432513	0.24938573591417504	0.256691379348421	0.26639819412686044
[truncated: 294 more columns]
