# Supplementary material for: Phase separation of PGL-3 driven by structured domains that oligomerize and interact with RGG motifs
Source: EMBO Rep. 2026 Mar 20;27(8):2061–87. doi: 10.1038/s44319-026-00730-7 (PMC13121748; doi:10.1038/s44319-026-00730-7)
Supplement: Supplementary file 8 — Source data Fig. 5 [file 44319_2026_730_MOESM8_ESM.zip › Figure 5/5E/MSD/Buffer_24 10 31_12.csv]

	0	1	2	3	4	5	6	7	8	9	10	11	12	13	14	15	16	17	18	19	20	21	22	23	24	25	26	27	28	29	30	31	32	33	34	35	36	37	38	39	40	41	42	43	44	45	46	47	48
0	98.0	98.0	98.0	98.0	98.0	92.0	91.0	86.0	84.0	83.0	78.0	78.0	76.0	75.0	74.0	73.0	72.0	69.0	68.0	67.0	67.0	66.0	65.0	65.0	65.0	63.0	62.0	60.0	59.0	59.0	58.0	56.0	54.0	54.0	51.0	50.0	49.0	48.0	47.0	47.0	46.0	46.0	44.0	42.0	40.0	40.0	38.0	38.0	38.0
1	0.003212316262811123	0.006391530366224869	0.00935607159672606	0.012459285310531781	0.015497960097669928	0.018000199555183193	0.020759799599904108	0.02322963127193411	0.026071305674749207	0.028962527824073794	0.031286843140595856	0.03385585796968842	0.03699845048686373	0.04026329517777271	0.0439713980903412	0.04687657763287513	0.05087267683171146	0.05317828104087976	0.05693265859150359	0.06034246531293967	0.06307513874064666	0.06695086683860323	0.07106344318570111	0.07385136041139516	0.07740833997639969	0.08082583996767667	0.08557965600432874	0.09076243962328205	0.09340289076932644	0.09639135296491859	0.09763927101437705	0.09891989121286046	0.09779150953048778	0.0995758908264751	0.10110264254911887	0.1050987458457687	0.1110877408677812	0.11299204585798127	0.1141281758080092	0.11675201079215222	0.12087299432505745	0.12501604859278687	0.1267424181865453	0.1290650047461469	0.1355927905699656	0.1381361918209624	0.1298508769321442	0.13150051165109505	0.13242520154790383
2	0.0008627190984470423	0.0023216384095854727	0.0038933573862679964	0.006671388845626004	0.009485632466654207	0.007263955532626457	0.0094522565569255	0.009516745188830807	0.010564042192097304	0.01193702114348757	0.013191975347107074	0.01527968635681167	0.017298142528884834	0.01944789481088513	0.021366236442730602	0.023779632317946664	0.02631325939827497	0.027239772753941432	0.02906023256800223	0.031129897732689104	0.034245846035200436	0.03727897649076711	0.04106566422021259	0.04401213879636002	0.047726625268971125	0.051298155148879566	0.053432208795092334	0.05719972191178181	0.06041478653028641	0.062029886180515484	0.0625218216522273	0.06445490923356281	0.06128077844406934	0.06373043649661776	0.06787919110020177	0.07044519417139813	0.07318858237033773	0.07644962751030907	0.08033255711850978	0.08217381052180006	0.0865445876938908	0.09233071874135447	0.0962855741224126	0.10289619748915639	0.10221065318717312	0.10724850044089086	0.07742050462107347	0.07812103101492307	0.07898879944579815
[truncated: 201 more columns]
