# Supplementary material for: Phase separation of PGL-3 driven by structured domains that oligomerize and interact with RGG motifs
Source: EMBO Rep. 2026 Mar 20;27(8):2061–87. doi: 10.1038/s44319-026-00730-7 (PMC13121748; doi:10.1038/s44319-026-00730-7)
Supplement: Supplementary file 8 — Source data Fig. 5 [file 44319_2026_730_MOESM8_ESM.zip › Figure 5/5E/MSD/Buffer_24 10 31_13.csv]

	0	1	2	3	4	5	6	7	8	9	10	11	12	13	14	15	16	17	18	19	20	21	22	23	24	25	26	27	28	29	30	31	32	33	34	35	36	37	38	39	40	41	42	43	44	45	46	47	48
0	95.0	95.0	95.0	95.0	95.0	86.0	78.0	75.0	71.0	62.0	59.0	56.0	54.0	54.0	53.0	49.0	48.0	46.0	46.0	45.0	44.0	43.0	43.0	43.0	42.0	42.0	42.0	39.0	36.0	36.0	34.0	34.0	34.0	34.0	32.0	32.0	30.0	30.0	29.0	29.0	29.0	29.0	28.0	28.0	28.0	27.0	27.0	27.0	27.0
1	0.004264968342266743	0.007951881622931437	0.01223766469199751	0.01621282609296529	0.020593378934144042	0.024007868943873623	0.027238591080146486	0.03093969958286935	0.03349758623882317	0.038979666324071245	0.04462979128029863	0.05167536991112775	0.05596131561578733	0.06052331789079645	0.06496718018462584	0.0700584386809902	0.07332292104352627	0.07422899608790112	0.07802076025096868	0.0813879789661822	0.08559981885236216	0.08502966867199525	0.08798395347838257	0.09125508681752541	0.09715885052221156	0.10082169517400533	0.1053785148164074	0.11345004784171533	0.11625663206102968	0.11908763383328637	0.12300085788428226	0.12656626618944802	0.1292619025243259	0.13030923877103895	0.12919031501179884	0.13260303182076524	0.1410129887778839	0.14339248773460397	0.14666397311756182	0.1494091198954706	0.15240193272312852	0.15674978644662566	0.16141907159817878	0.16530332340816628	0.1683859968442967	0.17802086139194187	0.18293304821568135	0.18759353398389605	0.192970625619262
2	0.0028887852685391254	0.0026970188144695194	0.005319069501935915	0.00857426744650143	0.014005450340890168	0.014122576748192837	0.01604399545747318	0.019146892668889068	0.019468677818338585	0.02336283349556215	0.02844030063445441	0.0344792448642906	0.03942470293306008	0.04405875497485488	0.04782128387266008	0.052724368499621706	0.05491163663561018	0.05272273637751203	0.057047578555219816	0.061216257489600266	0.06430954917930927	0.0630058368369615	0.06595192606092573	0.07045610058089592	0.07430172951359267	0.07897837149675116	0.08363259091028691	0.08754354537103251	0.08033450197766315	0.08239370004287684	0.08356769196538906	0.08591745283725225	0.08813001780896335	0.08824189544159444	0.08413384815263027	0.08725552858585274	0.09165882986211614	0.09521619686337442	0.10041279418044739	0.1030193864622057	0.10590952677177685	0.10814299732695222	0.11281755238056043	0.11638324557757405	0.11917561020915579	0.12104237273916688	0.12472505265887088	0.12728186988234247	0.13105753843495038
[truncated: 178 more columns]
