# Supplementary material for: Phase separation of PGL-3 driven by structured domains that oligomerize and interact with RGG motifs
Source: EMBO Rep. 2026 Mar 20;27(8):2061–87. doi: 10.1038/s44319-026-00730-7 (PMC13121748; doi:10.1038/s44319-026-00730-7)
Supplement: Supplementary file 8 — Source data Fig. 5 [file 44319_2026_730_MOESM8_ESM.zip › Figure 5/5E/MSD/IDR_24 11 02_46.csv]

	0	1	2	3	4	5	6	7	8	9	10	11	12	13	14	15	16	17	18	19	20	21	22	23	24	25	26	27	28	29	30	31	32	33	34	35	36	37	38	39	40	41	42	43	44	45	46	47	48
0	183.0	183.0	183.0	183.0	183.0	175.0	168.0	155.0	148.0	140.0	133.0	127.0	120.0	116.0	109.0	105.0	102.0	99.0	98.0	95.0	91.0	85.0	83.0	82.0	80.0	76.0	73.0	72.0	71.0	70.0	70.0	68.0	65.0	62.0	61.0	60.0	58.0	56.0	52.0	51.0	50.0	49.0	48.0	47.0	47.0	46.0	45.0	44.0	44.0
1	0.004138764915203754	0.008079591479310888	0.011951889434850428	0.01556356571034969	0.01904066248307063	0.02217461766138314	0.025934832935571757	0.029319898825843665	0.032595667862701	0.03687728239438139	0.0387477497791882	0.04250639627709263	0.04606112352490043	0.04910570929232986	0.05223337712187503	0.055179599832724135	0.05894442202513465	0.06055814505470801	0.06437289997212779	0.06797787518886224	0.07400724539048852	0.07642863581633541	0.0806458586869358	0.0852705437518584	0.08604969097420215	0.0889865382256401	0.08982651577052675	0.09357619761752199	0.09684578673211007	0.10010698507519356	0.10390605910014351	0.10547482903372184	0.10890366895632506	0.11643123356780104	0.11546437510718228	0.12092878405717569	0.12655072873458262	0.12560412752881184	0.12147989367491878	0.126835988802297	0.12761785564630523	0.13173795346416128	0.13673026706565544	0.14138413719226683	0.14360420565506335	0.1360616349798515	0.13906925723978983	0.14241664125146755	0.14490279830086672
2	0.0011031436629452334	0.00259200340471329	0.004590920217069366	0.006666340549945079	0.00923953767687427	0.011650964249504804	0.015279571860141162	0.017088869236545384	0.020110143456251083	0.02410218663280005	0.025301115353966414	0.029282611017020243	0.03277623276999077	0.03466016880026115	0.037060002567902324	0.04032569617856073	0.04402904873403275	0.041810279306352775	0.043982458156516795	0.04712681698557903	0.0503519518067083	0.0521361497602949	0.05607064948565796	0.060561458751271204	0.05668905139891085	0.05755806307501238	0.0578758638492524	0.06163033446871159	0.06519345957235934	0.06824107195880673	0.07191761180205056	0.0760659779249157	0.07864572112768689	0.08569232306858017	0.08383534054389058	0.0900992241272446	0.09782193262002584	0.10121966261891444	0.0938682491607292	0.09969321416544788	0.10385261612557635	0.10950669588691353	0.11238907089430092	0.11903533628018179	0.11711689740561788	0.09714365815501609	0.10287195322000547	0.10784283509577251	0.11292957427315298
[truncated: 132 more columns]
