# Supplementary material for: Phase separation of PGL-3 driven by structured domains that oligomerize and interact with RGG motifs
Source: EMBO Rep. 2026 Mar 20;27(8):2061–87. doi: 10.1038/s44319-026-00730-7 (PMC13121748; doi:10.1038/s44319-026-00730-7)
Supplement: Supplementary file 8 — Source data Fig. 5 [file 44319_2026_730_MOESM8_ESM.zip › Figure 5/5E/MSD/IDR_24 10 26_30.csv]

	0	1	2	3	4	5	6	7	8	9	10	11	12	13	14	15	16	17	18	19	20	21	22	23	24	25	26	27	28	29	30	31	32	33	34	35	36	37	38	39	40	41	42	43	44	45	46	47	48
0	105.0	105.0	105.0	105.0	105.0	93.0	87.0	85.0	80.0	76.0	74.0	70.0	66.0	64.0	63.0	61.0	60.0	59.0	58.0	57.0	56.0	56.0	56.0	56.0	55.0	53.0	53.0	53.0	52.0	52.0	52.0	52.0	49.0	48.0	48.0	47.0	45.0	45.0	45.0	44.0	43.0	42.0	42.0	42.0	41.0	41.0	40.0	40.0	40.0
1	0.003187639462058636	0.006270755590722708	0.00947276475556296	0.012826426577227582	0.015788804010649138	0.018390037813851495	0.02092447645718329	0.023597698922870627	0.02589586831139832	0.027746996521096082	0.031495983225140876	0.035569525987982055	0.03721290474060938	0.040489642796227514	0.041456027427245475	0.04574568993734803	0.049304412559107905	0.05216291566777326	0.05528702904223599	0.05680451376585647	0.05879617752543525	0.06084961447139409	0.06328718224619397	0.0646048140328971	0.06508402856106997	0.06884568990127467	0.07121292036166885	0.07323725846953212	0.07118664403391922	0.07360438810473659	0.07645927212294819	0.07984321560515932	0.07678322748547849	0.07973551999865967	0.08244730025515552	0.08660473214980277	0.09065820492516195	0.09339243170898395	0.09640571424930156	0.09803662352548032	0.10243362625241043	0.10677608780770888	0.10979302364367187	0.11112465525980975	0.1064701222970121	0.10857837482970092	0.11246029376649458	0.11464549429278426	0.11764914377773124
2	0.0011490704213092146	0.0022996742427159483	0.004345292874828881	0.007474785496374347	0.010969032314512576	0.012581065134778685	0.013001837033866285	0.014737616793887702	0.016443456189551446	0.01569001782378119	0.017815041513165746	0.021317877248169036	0.02095827605147592	0.023852369323439888	0.02302359378204254	0.02557814322043009	0.02884314651482902	0.032757566073074555	0.03620093299379193	0.0388643743740224	0.042455889601325965	0.04565272779208877	0.048595511413075006	0.04825769079988748	0.04833842996165295	0.05076662889253231	0.0530644351929818	0.0527692595380025	0.044281927441616145	0.04728470048211763	0.052022938780580535	0.058850528134080655	0.0489867533211652	0.05197336178690971	0.0545916496912438	0.05694031718554097	0.06070203218086426	0.06353050886387732	0.06624991715808351	0.0694588886285285	0.07263712895231532	0.07431929383245449	0.07824764258063774	0.07513685595468926	0.06237474747818369	0.06377168442701625	0.06339396601034086	0.0647806637412536	0.06705776554630395
[truncated: 287 more columns]
