# Supplementary material for: Phase separation of PGL-3 driven by structured domains that oligomerize and interact with RGG motifs
Source: EMBO Rep. 2026 Mar 20;27(8):2061–87. doi: 10.1038/s44319-026-00730-7 (PMC13121748; doi:10.1038/s44319-026-00730-7)
Supplement: Supplementary file 8 — Source data Fig. 5 [file 44319_2026_730_MOESM8_ESM.zip › Figure 5/5E/MSD/IDR_24 10 26_26.csv]

	0	1	2	3	4	5	6	7	8	9	10	11	12	13	14	15	16	17	18	19	20	21	22	23	24	25	26	27	28	29	30	31	32	33	34	35	36	37	38	39	40	41	42	43	44	45	46	47	48
0	84.0	84.0	84.0	84.0	84.0	76.0	73.0	68.0	67.0	65.0	64.0	63.0	63.0	59.0	59.0	59.0	59.0	59.0	58.0	57.0	55.0	54.0	53.0	52.0	49.0	47.0	47.0	46.0	45.0	43.0	42.0	41.0	40.0	40.0	39.0	37.0	34.0	30.0	29.0	29.0	29.0	28.0	28.0	27.0	26.0	25.0	24.0	24.0	23.0
1	0.003413947844875709	0.007035657979135054	0.010671769161386515	0.013658858211993186	0.01575037830884208	0.01837964774578228	0.020841377656198156	0.02324832712225506	0.025378879430903906	0.028246214330967502	0.031234471595632734	0.03389589398320564	0.036537175496932965	0.04025021271203712	0.04275170459165233	0.04510896450096121	0.047474114600212954	0.04999922362452541	0.0534423444295919	0.05742329261584734	0.061872281612429095	0.06598709674848635	0.07098022271142929	0.07294974647173552	0.07958808468239231	0.08374637913686538	0.08783536183882773	0.09134462000972166	0.09495165232552005	0.101934363997323	0.10900320003241334	0.11026950189514005	0.11590711164228687	0.12125688902327365	0.12307515344342668	0.1335697943358314	0.13966618417937926	0.14568555836926614	0.15388299019499216	0.15922905292562367	0.16606653671240967	0.1564807482484476	0.16023406515922378	0.16628973399143127	0.17573196423943577	0.17902384987863612	0.1863587238050806	0.1879978509606602	0.17824619451590676
2	0.0009201721724843409	0.002889755506993452	0.005041081147685418	0.006556126554623673	0.007355613744225907	0.008318958883900662	0.00961371893697824	0.010474090044164495	0.012305471902613777	0.014198900136613388	0.01587733312370696	0.018155669158737557	0.02049707630003857	0.023246760118306904	0.025801944449778454	0.028263579257521862	0.030363259114564358	0.032431733666426384	0.03476537638295455	0.03714419868500419	0.04009081017069951	0.04387086779335899	0.04734596882059436	0.05051640238595307	0.05405145304710226	0.057312485834515904	0.06132613260496812	0.06646981591229781	0.07153911928938501	0.07669772930203378	0.08289088034419398	0.08767987856822984	0.09567135588023389	0.10335444936853315	0.10725189618274539	0.11204175442697528	0.12271018945110523	0.12322389937820659	0.1275570477567773	0.13243337501669783	0.13849186081597387	0.11836675668206353	0.12063239547813481	0.12998469842262278	0.13527567059891818	0.14154535380317182	0.14287747705701612	0.1422919023118738	0.13567494735413804
[truncated: 268 more columns]
