# Supplementary material for: Phase separation of PGL-3 driven by structured domains that oligomerize and interact with RGG motifs
Source: EMBO Rep. 2026 Mar 20;27(8):2061–87. doi: 10.1038/s44319-026-00730-7 (PMC13121748; doi:10.1038/s44319-026-00730-7)
Supplement: Supplementary file 8 — Source data Fig. 5 [file 44319_2026_730_MOESM8_ESM.zip › Figure 5/5E/MSD/IDR_24 10 26_32.csv]

	0	1	2	3	4	5	6	7	8	9	10	11	12	13	14	15	16	17	18	19	20	21	22	23	24	25	26	27	28	29	30	31	32	33	34	35	36	37	38	39	40	41	42	43	44	45	46	47	48
0	81.0	81.0	81.0	81.0	81.0	77.0	74.0	71.0	67.0	63.0	61.0	58.0	55.0	55.0	51.0	50.0	48.0	47.0	47.0	45.0	44.0	43.0	40.0	39.0	39.0	38.0	38.0	38.0	37.0	36.0	36.0	36.0	36.0	36.0	36.0	36.0	35.0	35.0	34.0	34.0	33.0	33.0	33.0	32.0	32.0	32.0	31.0	31.0	30.0
1	0.0030739611795991984	0.005998432673654145	0.00867262598213533	0.011461963455098508	0.014703337063552398	0.017351103908140784	0.01993180623819385	0.02266933237186529	0.02579286028613079	0.029102460247984536	0.03151305217505448	0.03563160525359479	0.03924950441805037	0.042496579934302885	0.045616928121645854	0.049413617371095675	0.05370985885943078	0.0565196505519086	0.06026733778643425	0.06431539957388595	0.0684873657749252	0.07330636722257104	0.06980153593471591	0.07468284786442486	0.07775279830254288	0.08177588510464491	0.08507793163950877	0.08851503556745427	0.09415195294703484	0.10011304291679496	0.1032238257011707	0.10591773909717635	0.10905485035284503	0.11251988252283779	0.11609292419435456	0.1189322275593153	0.11982334106677135	0.12264612088308857	0.12588641465410325	0.12949492671867605	0.13534143804487972	0.13790929003953042	0.140531584956896	0.14195019696233438	0.14529335218057363	0.14868542161131373	0.15625827939073159	0.1593911452949745	0.1678878450995899
2	0.0007509829236307492	0.0017346235049624191	0.0030363954679849753	0.004495814881529953	0.006926687687918694	0.008590982038245936	0.010854169427821483	0.012088564146802958	0.013152965058460588	0.014564407343002317	0.016100268578508714	0.01736940756396153	0.019490570594600395	0.0211035746153623	0.022252641034696326	0.02491130375315299	0.02854487414734717	0.03336975486880021	0.03932206933731595	0.04700338296826374	0.05188215167663227	0.05653176367464412	0.04027252578052164	0.042573824152896525	0.045884418939431924	0.05004966328857488	0.05390498080014167	0.05741622424240937	0.06059385353540066	0.06309656241752788	0.06636038010807137	0.06973892994554547	0.07336837435004678	0.07753074638586768	0.0812172747157784	0.08411731387263308	0.08839072362558249	0.09270281779824031	0.098235683069115	0.10271731113084002	0.10744947376956014	0.11181984562665877	0.11648805399181587	0.12212746250768783	0.1273085815788274	0.13246214125933595	0.13812207221334813	0.14541391960886382	0.15149669729450202
[truncated: 251 more columns]
