# Supplementary material for: Phase separation of PGL-3 driven by structured domains that oligomerize and interact with RGG motifs
Source: EMBO Rep. 2026 Mar 20;27(8):2061–87. doi: 10.1038/s44319-026-00730-7 (PMC13121748; doi:10.1038/s44319-026-00730-7)
Supplement: Supplementary file 8 — Source data Fig. 5 [file 44319_2026_730_MOESM8_ESM.zip › Figure 5/5E/MSD/IDR_24 11 02_50.csv]

	0	1	2	3	4	5	6	7	8	9	10	11	12	13	14	15	16	17	18	19	20	21	22	23	24	25	26	27	28	29	30	31	32	33	34	35	36	37	38	39	40	41	42	43	44	45	46	47	48
0	265.0	265.0	265.0	265.0	265.0	248.0	234.0	216.0	205.0	198.0	189.0	182.0	177.0	167.0	161.0	156.0	150.0	147.0	146.0	144.0	140.0	135.0	131.0	127.0	122.0	117.0	114.0	113.0	109.0	103.0	101.0	98.0	94.0	94.0	93.0	91.0	91.0	88.0	88.0	87.0	82.0	82.0	80.0	78.0	77.0	77.0	76.0	73.0	72.0
1	0.003526179704712491	0.00685891012517648	0.010297870728455817	0.013649666161878238	0.017053345531612838	0.020470876963643646	0.023724307363493836	0.02747458168182195	0.030923117607433267	0.03511120109155785	0.03905445683312979	0.04323147027825067	0.04625269846370268	0.050284197412544605	0.05280851120990511	0.05668987688750187	0.06126445992367515	0.06408286743593233	0.06762135383504056	0.07060563550201909	0.07468065739171174	0.07757645722750744	0.07979982368398882	0.0842628642041573	0.08384946941026819	0.08685549846989034	0.09033844460526413	0.09368638622574338	0.09858114401038084	0.10283882561959319	0.10777414353122611	0.10655763817075115	0.11199671819505957	0.11501798010327484	0.11728160167154099	0.11636416333110905	0.11955396910426234	0.12314686213516063	0.12574343492942727	0.1283797348366813	0.12829972664485748	0.1306210469267636	0.1345602692773091	0.1385634463621799	0.13911629922186003	0.1412755671449754	0.14273535864638343	0.1487690018331605	0.15101912821655125
2	0.0011724660025196113	0.0025229856953165857	0.00457788010808072	0.007243374005099109	0.010377882240264619	0.012422763830460455	0.01339181255118871	0.01469663405635731	0.017571437406278905	0.02118626601163534	0.023915322051332323	0.026448582978575403	0.028256805407191183	0.03018534291583224	0.03180435181129099	0.034478885926127224	0.03805632142900773	0.04103977646176425	0.044438421840421766	0.04786612030102261	0.05252077740953962	0.05661291118165854	0.061509086335702456	0.06569338864918498	0.053445655032370046	0.055547461489609484	0.05994548436595203	0.064548462841038	0.06957131642977976	0.07611115883612944	0.08015825973063569	0.07329653423360108	0.07653004608148643	0.07875459864357312	0.08142327549260946	0.0682517581524688	0.07089510930222542	0.07334354468818462	0.07576019364440782	0.07749794478084329	0.07786427140683296	0.08057432686153468	0.08239228985969829	0.08465369889834035	0.08747745674302322	0.09038883696617411	0.0935675435161153	0.09614924149819765	0.09966842956980039
[truncated: 251 more columns]
