# Supplementary material for: Phase separation of PGL-3 driven by structured domains that oligomerize and interact with RGG motifs
Source: EMBO Rep. 2026 Mar 20;27(8):2061–87. doi: 10.1038/s44319-026-00730-7 (PMC13121748; doi:10.1038/s44319-026-00730-7)
Supplement: Supplementary file 8 — Source data Fig. 5 [file 44319_2026_730_MOESM8_ESM.zip › Figure 5/5E/MSD/Buffer_24 10 31_7.csv]

	0	1	2	3	4	5	6	7	8	9	10	11	12	13	14	15	16	17	18	19	20	21	22	23	24	25	26	27	28	29	30	31	32	33	34	35	36	37	38	39	40	41	42	43	44	45	46	47	48
0	191.0	191.0	191.0	191.0	191.0	178.0	166.0	153.0	146.0	142.0	132.0	127.0	121.0	116.0	110.0	107.0	103.0	99.0	95.0	88.0	87.0	86.0	86.0	83.0	81.0	79.0	76.0	76.0	75.0	73.0	71.0	70.0	69.0	66.0	63.0	62.0	59.0	59.0	58.0	58.0	57.0	55.0	53.0	51.0	50.0	50.0	49.0	48.0	47.0
1	0.0034040760115125095	0.006528884457677776	0.009519446806991575	0.012685617934471486	0.015517719156070822	0.018429323886043972	0.02182762647267874	0.02488683150066712	0.02730694887137031	0.029889423258947934	0.033222396390563166	0.03620029812927514	0.040414292862051504	0.04447265786125156	0.0488020864893818	0.05034925430372394	0.05195412017852487	0.05596141244244223	0.06012461150252984	0.06279587270907626	0.0647964479692555	0.06753228000508296	0.071868241256675	0.07400072023930927	0.0789199453242615	0.08335095469481384	0.08716422809846654	0.09094049918218321	0.09457974719302253	0.09788535921894725	0.09710425201929372	0.09745689637220105	0.09975831105501323	0.10121297661399067	0.10060417681816312	0.1048500299174055	0.10911452192500207	0.11181042240832753	0.1171680685867421	0.1206962013965004	0.12392613963835661	0.12279000998348501	0.1292495636444883	0.11630165202365121	0.1208659954417067	0.12380947462430186	0.12950543980118961	0.13331868166626973	0.13673885453630574
2	0.0013377175222537903	0.002612584274202995	0.004311169673652605	0.006473345568677114	0.008594609518648946	0.010216257173759067	0.012346614699538312	0.013075553974651795	0.014420407447631357	0.016623600285577793	0.018590172395487346	0.02186491184054411	0.026138794953452785	0.02971947191419638	0.032765032525529245	0.030868208391094904	0.03277847828386136	0.035904842763866754	0.039658101365431714	0.040933687956458305	0.04374638160157191	0.0471406169600694	0.05227477637424256	0.055160823438299006	0.058407306402466753	0.06316339398192851	0.06804793165442312	0.06972905038321767	0.07254023021172157	0.07849645193462221	0.07235550814255248	0.07428674644230873	0.07748166194375049	0.08094294378897984	0.08018796867821011	0.08350601466995736	0.08763196929212697	0.09160983910043788	0.09571780314743829	0.09987910773279382	0.10385558163653981	0.1048592572327868	0.11512842627385168	0.06814727355723144	0.06982879843505393	0.0719861567001524	0.07265648094114388	0.07597128473986947	0.07927853270743726
[truncated: 546 more columns]
