# Supplementary material for: Phase separation of PGL-3 driven by structured domains that oligomerize and interact with RGG motifs
Source: EMBO Rep. 2026 Mar 20;27(8):2061–87. doi: 10.1038/s44319-026-00730-7 (PMC13121748; doi:10.1038/s44319-026-00730-7)
Supplement: Supplementary file 8 — Source data Fig. 5 [file 44319_2026_730_MOESM8_ESM.zip › Figure 5/5E/MSD/Buffer_24 10 31_10.csv]

	0	1	2	3	4	5	6	7	8	9	10	11	12	13	14	15	16	17	18	19	20	21	22	23	24	25	26	27	28	29	30	31	32	33	34	35	36	37	38	39	40	41	42	43	44	45	46	47	48
0	261.0	261.0	261.0	261.0	261.0	251.0	235.0	214.0	201.0	194.0	187.0	175.0	172.0	167.0	164.0	157.0	151.0	145.0	140.0	136.0	133.0	132.0	131.0	129.0	128.0	123.0	122.0	119.0	117.0	117.0	114.0	111.0	106.0	103.0	103.0	101.0	99.0	97.0	96.0	93.0	91.0	86.0	84.0	82.0	79.0	77.0	75.0	74.0	72.0
1	0.00356140347173403	0.007054776608640051	0.010510429539059094	0.013995016274841652	0.017542078697524225	0.02080977262210279	0.024645924258335644	0.02809343835618507	0.032012161698135644	0.03571771942216566	0.04044037481468601	0.04214144628522562	0.04563378717284449	0.04854882941190335	0.0497454380882165	0.05240748406175785	0.055987817052751986	0.057274242198573994	0.06002469694415975	0.06362737307789106	0.06501249023177309	0.0663534614463596	0.06889176564044645	0.06836738914307863	0.07048526599704401	0.07534820281901983	0.07801024590906307	0.08110141837550988	0.08454346155857821	0.0875859545189308	0.09189775224851093	0.09665650029516208	0.10196031903653566	0.10702211744114953	0.11042109895663292	0.11325389383011977	0.11701425509699169	0.11714343050174612	0.1194017304311044	0.12166663716915664	0.12379277121645503	0.1274802390561903	0.13125037950069776	0.1375458386038217	0.14138954633307838	0.14923998538765804	0.15395184674021636	0.15963588301059903	0.16474753243364793
2	0.0012819993552144304	0.002771382022387958	0.004675025153715101	0.007514512656937233	0.01101011178878965	0.014226281820125898	0.017724734714877673	0.02008374933707044	0.02256854203023826	0.027605638492891313	0.034416287631092064	0.033803391562857416	0.03841447249188548	0.03869613815775842	0.030424937156692377	0.03404475576255645	0.03689465020584136	0.03890750960888146	0.04237673081322327	0.044746233815371406	0.045948874788982144	0.04762160935376921	0.04804741759057606	0.040123109752015176	0.04245103111376148	0.04427603515121617	0.047107603326497285	0.0503596901059064	0.05307038308482168	0.05568414406067439	0.059008888994335526	0.06311149536968884	0.06760500624553296	0.07181231669477882	0.07494423529931862	0.07615846424417291	0.07866007371433881	0.07814259783188661	0.08015663044205754	0.0832596683784646	0.08589862249199316	0.0900899751410636	0.09501840388814503	0.09856547577678705	0.10264823873026589	0.10625049520838269	0.11149453377225275	0.11780070870292768	0.12275847358349293
[truncated: 165 more columns]
