# Supplementary material for: Phase separation of PGL-3 driven by structured domains that oligomerize and interact with RGG motifs
Source: EMBO Rep. 2026 Mar 20;27(8):2061–87. doi: 10.1038/s44319-026-00730-7 (PMC13121748; doi:10.1038/s44319-026-00730-7)
Supplement: Supplementary file 8 — Source data Fig. 5 [file 44319_2026_730_MOESM8_ESM.zip › Figure 5/5E/MSD/IDR_24 11 02_45.csv]

	0	1	2	3	4	5	6	7	8	9	10	11	12	13	14	15	16	17	18	19	20	21	22	23	24	25	26	27	28	29	30	31	32	33	34	35	36	37	38	39	40	41	42	43	44	45	46	47	48
0	124.0	124.0	124.0	124.0	124.0	107.0	102.0	92.0	87.0	83.0	81.0	77.0	71.0	65.0	64.0	64.0	63.0	60.0	59.0	56.0	52.0	52.0	51.0	51.0	51.0	50.0	48.0	46.0	45.0	43.0	43.0	42.0	42.0	41.0	41.0	40.0	40.0	40.0	40.0	39.0	39.0	39.0	38.0	38.0	37.0	37.0	35.0	34.0	34.0
1	0.00330945106721668	0.006663524340876844	0.009893162530199513	0.012938051319210024	0.015731617023600274	0.018772291754407804	0.021643449388274224	0.024981676750798605	0.025551233838110442	0.028876438267693545	0.03233158580508491	0.03507963216003655	0.03967097140978544	0.044535009650531025	0.04822376286063157	0.050604365125245215	0.05301017587120682	0.0553335136635433	0.058869314001357656	0.06394082851578235	0.06417921650214228	0.06722150859321194	0.07067783929444355	0.07427914236878734	0.07792971685651195	0.08296988968810265	0.08944381116085463	0.0954626969239328	0.09601525419393138	0.09932650981030801	0.10269478442904659	0.09876476013527784	0.10261334152103381	0.10761647583014065	0.11155245833570623	0.11113669555577813	0.11454112974255055	0.11730334194901956	0.11941228096275827	0.12067281666971987	0.12335467302648333	0.12667758892668649	0.12951415401139132	0.13227327450357215	0.1384827549911763	0.14107580635088163	0.13741720006323008	0.1436524768873027	0.1453792720844852
2	0.0008148057007200612	0.0022426579923668292	0.004220514986025882	0.006626077295397052	0.00913004635002097	0.011061885704745521	0.013875446698783971	0.01764967475853221	0.014088156257496076	0.016142110695227592	0.018231879164769878	0.02089637934184097	0.02283896325556788	0.02525701989422534	0.02721437544318042	0.030356911270927083	0.03277394264500401	0.03391074888608546	0.03590620115595613	0.03892719985972115	0.03631479582287568	0.03941718506695823	0.04272744781229067	0.04666579342547209	0.05097609623992658	0.05455887329779388	0.05889079936140898	0.06310787557488137	0.06423258098311535	0.07098202212009418	0.07545763530226861	0.0638364060116027	0.0671336949739996	0.07341689130361852	0.07727041454750622	0.0772742123191334	0.0803159418470525	0.08258492574095685	0.0842026788190472	0.08688587946287876	0.08883929103861433	0.09074188202662962	0.09447149494763467	0.09707801025157434	0.09884348310480139	0.1019198486780136	0.10472360734338518	0.10743465127992487	0.11186338149032427
[truncated: 296 more columns]
