# Supplementary material for: Phase separation of PGL-3 driven by structured domains that oligomerize and interact with RGG motifs
Source: EMBO Rep. 2026 Mar 20;27(8):2061–87. doi: 10.1038/s44319-026-00730-7 (PMC13121748; doi:10.1038/s44319-026-00730-7)
Supplement: Supplementary file 8 — Source data Fig. 5 [file 44319_2026_730_MOESM8_ESM.zip › Figure 5/5E/MSD/IDR_24 10 26_33.csv]

	0	1	2	3	4	5	6	7	8	9	10	11	12	13	14	15	16	17	18	19	20	21	22	23	24	25	26	27	28	29	30	31	32	33	34	35	36	37	38	39	40	41	42	43	44	45	46	47	48
0	137.0	137.0	137.0	137.0	137.0	129.0	117.0	109.0	106.0	102.0	97.0	90.0	85.0	80.0	78.0	77.0	73.0	67.0	64.0	63.0	63.0	62.0	60.0	59.0	59.0	58.0	57.0	55.0	54.0	54.0	54.0	54.0	52.0	50.0	46.0	45.0	44.0	43.0	42.0	40.0	39.0	39.0	39.0	39.0	39.0	39.0	38.0	36.0	36.0
1	0.0032437022860707194	0.0064126994907027935	0.009434524240797184	0.012298477328713048	0.015206476205209193	0.01726804413367568	0.01989363267775818	0.02278812563458626	0.026150892055791287	0.02958546481472203	0.03259933441732077	0.03577876136263371	0.03763869530133263	0.039450146146715825	0.04099600407273534	0.04395025065710103	0.0470900213302035	0.05148749848511216	0.05498914631731797	0.05790204589846982	0.061111193205647056	0.06549144268228853	0.06973211341300417	0.07086374854343447	0.07373769993031905	0.07794233897594662	0.08271087755318693	0.08804512377281674	0.08901566027193339	0.09266791717323605	0.0968802103655582	0.1005208092385106	0.10337808984497766	0.10692692718336079	0.11414703345255682	0.11358396275274006	0.11691530402038747	0.12255087718699466	0.12671112298592663	0.1294815871968262	0.13089270375808693	0.1339162348917353	0.13701304165626713	0.14020307014315408	0.14345894723351932	0.14549237556167002	0.14458288185218957	0.1486068464716865	0.15157179918588
2	0.0007402484861295368	0.0018263364220200199	0.0035467095185181797	0.0057487478288525675	0.007677314846208317	0.009214765932860225	0.012244362247421786	0.01230501221554386	0.013848506020555857	0.015646281981803477	0.016736346913031035	0.01680242551979247	0.017125177715936666	0.019592504857563406	0.022442896409928494	0.02542179244423384	0.02902451966474009	0.027919939421863153	0.030860149246840024	0.0344636013176846	0.03837397250852507	0.042621072493379805	0.045888968400501474	0.04666836667373837	0.04987086492122232	0.051555967649452396	0.053759543815691355	0.05510503333831883	0.0559941877967035	0.05918908738242891	0.062379731234585026	0.06568558652294028	0.06920012254364133	0.07168809611745644	0.07570110689919103	0.0758152142919202	0.08039564216895977	0.0826022749822978	0.08371374456999141	0.08607745372231437	0.08888420293405482	0.09243694887848015	0.09626067648495258	0.10011552437118883	0.10255183694902785	0.10369493726113403	0.10474498443283492	0.10982534863494677	0.11421088383471456
[truncated: 235 more columns]
