# Supplementary material for: Phase separation of PGL-3 driven by structured domains that oligomerize and interact with RGG motifs
Source: EMBO Rep. 2026 Mar 20;27(8):2061–87. doi: 10.1038/s44319-026-00730-7 (PMC13121748; doi:10.1038/s44319-026-00730-7)
Supplement: Supplementary file 8 — Source data Fig. 5 [file 44319_2026_730_MOESM8_ESM.zip › Figure 5/5E/MSD/IDR_24 10 26_27.csv]

	0	1	2	3	4	5	6	7	8	9	10	11	12	13	14	15	16	17	18	19	20	21	22	23	24	25	26	27	28	29	30	31	32	33	34	35	36	37	38	39	40	41	42	43	44	45	46	47	48
0	64.0	64.0	64.0	64.0	64.0	54.0	49.0	48.0	46.0	44.0	40.0	39.0	37.0	37.0	34.0	33.0	33.0	32.0	32.0	32.0	32.0	31.0	30.0	30.0	29.0	29.0	29.0	29.0	29.0	29.0	29.0	28.0	27.0	26.0	26.0	24.0	24.0	24.0	24.0	24.0	22.0	22.0	22.0	22.0	21.0	20.0	20.0	19.0	19.0
1	0.003386757355190016	0.006669242601374571	0.010222186540126379	0.013454876895327627	0.016518786161481617	0.019496584767419424	0.024461250083147354	0.027963060853019164	0.03206280341857424	0.03639686054145865	0.0413410932166199	0.04626362427678985	0.0528441844028206	0.05781967805954828	0.05256259386923612	0.049583950281144866	0.05346723917818167	0.05750675337829594	0.061435339930224195	0.06544640199836284	0.069266391535343	0.07458363491914123	0.07899191737641172	0.08339297799130548	0.08593492225644563	0.09017228774600419	0.09385672867791559	0.09777720761841167	0.10186542013499088	0.10586248253785	0.10818847876993733	0.10622709992473822	0.11074497421527961	0.11545147361577987	0.11922002762275002	0.12980097048423683	0.13396464328741095	0.13837203463890574	0.14205950631912254	0.14830369284273415	0.15970990554690256	0.1641968904631472	0.16971604730165715	0.1762506340906847	0.16483534142526543	0.17271061687241712	0.17592940587922748	0.18386321425483465	0.19080450900425006
2	0.0011898504825992823	0.0024624408690961477	0.0048234351503061955	0.007095221970281544	0.009773571673855256	0.011056584964290654	0.014170183655904235	0.018440469083985785	0.022482999499974843	0.02780757156490072	0.0357318579497035	0.04586605868038814	0.05630254551455605	0.06401290212890917	0.04025069812954823	0.02449664599992985	0.026968381612091724	0.030169495690021128	0.033104535441959564	0.03633133980836044	0.038803752799645534	0.041125077100124495	0.04472773448562613	0.04787370942038637	0.05076405828104939	0.05424387888484722	0.057306164403253486	0.0605833247695212	0.06407764214918499	0.06766677965079669	0.07182551243167618	0.07282533321319257	0.0767699406556383	0.08038593551134575	0.08277907244723796	0.08628452639539312	0.09008840856183385	0.09545570175930619	0.09928666343411081	0.10622602323862745	0.11089366813501884	0.1150398630378187	0.11977460133343286	0.12353515464380257	0.10120883283903846	0.10721948622124937	0.11255069404673651	0.11968137286025102	0.12468558030966014
[truncated: 115 more columns]
