# Supplementary material for: Phase separation of PGL-3 driven by structured domains that oligomerize and interact with RGG motifs
Source: EMBO Rep. 2026 Mar 20;27(8):2061–87. doi: 10.1038/s44319-026-00730-7 (PMC13121748; doi:10.1038/s44319-026-00730-7)
Supplement: Supplementary file 8 — Source data Fig. 5 [file 44319_2026_730_MOESM8_ESM.zip › Figure 5/5E/MSD/Buffer_24 10 26_5.csv]

	0	1	2	3	4	5	6	7	8	9	10	11	12	13	14	15	16	17	18	19	20	21	22	23	24	25	26	27	28	29	30	31	32	33	34	35	36	37	38	39	40	41	42	43	44	45	46	47	48
0	168.0	168.0	168.0	168.0	168.0	154.0	144.0	133.0	126.0	122.0	119.0	113.0	110.0	107.0	104.0	99.0	98.0	96.0	95.0	94.0	94.0	90.0	89.0	89.0	88.0	86.0	84.0	84.0	83.0	82.0	78.0	76.0	75.0	75.0	74.0	73.0	71.0	71.0	71.0	69.0	69.0	67.0	66.0	64.0	62.0	62.0	60.0	60.0	58.0
1	0.0031622483484079556	0.006085115536291614	0.008861036520489429	0.01146240724901935	0.014049782650339343	0.01637703242009142	0.01835897809554124	0.021651080713761334	0.024921289678946374	0.029009082407190884	0.03265309187842772	0.03552577453011749	0.03858409542507031	0.042210634126698385	0.044640930017567255	0.0487183795517689	0.051501015133389255	0.05379825817246751	0.05794300541753606	0.06037200860534485	0.0630226213936228	0.06643314642564596	0.06992438848657036	0.07263371254679049	0.07540996571179948	0.07949238456792523	0.0831945140518265	0.08615908537571997	0.08804930161298856	0.09129706543976764	0.09764515108620245	0.09858391758067543	0.1002696069959259	0.1023962408149548	0.10517547428376031	0.09985141986898904	0.10163009549388623	0.10390501788907075	0.10646560340117965	0.11250052540002513	0.11540427756961166	0.1204045781170134	0.12333783525698679	0.12278808266176892	0.12798384147307834	0.130049209344328	0.12996634932464513	0.1319404325085081	0.12151043967959696
2	0.0009283470169168749	0.0021092660614513464	0.00380858949778057	0.006173934242976297	0.008111841188303982	0.009152287914322075	0.00981782086443076	0.011987874195826165	0.01501889507734024	0.01825543654990764	0.021662442780977523	0.02239706765406198	0.02551010185641375	0.029037190262339793	0.02890118673439646	0.03277610942588162	0.03544791074020294	0.037918136434275995	0.041891711363317034	0.04568170822395321	0.04953737875280661	0.054146317684204054	0.05856462546234103	0.06293662830218101	0.06795600597603023	0.07345008949555712	0.07926547288698313	0.08305243146591446	0.08672158696562635	0.09026489579005735	0.09541834176307852	0.09800193419486765	0.10042347499921138	0.10151088936326168	0.10241612287265821	0.08864218051472679	0.09267285282240062	0.09638223852652547	0.09961192346865377	0.10358934760865897	0.10715344069286153	0.11219311864572143	0.11787134358431937	0.11683350957432741	0.12216216635726655	0.126330425407486	0.12914454694772642	0.1342344627873748	0.0932801697642291
[truncated: 196 more columns]
