# Supplementary material for: Phase separation of PGL-3 driven by structured domains that oligomerize and interact with RGG motifs
Source: EMBO Rep. 2026 Mar 20;27(8):2061–87. doi: 10.1038/s44319-026-00730-7 (PMC13121748; doi:10.1038/s44319-026-00730-7)
Supplement: Supplementary file 8 — Source data Fig. 5 [file 44319_2026_730_MOESM8_ESM.zip › Figure 5/5E/MSD/IDR_24 11 02_48.csv]

	0	1	2	3	4	5	6	7	8	9	10	11	12	13	14	15	16	17	18	19	20	21	22	23	24	25	26	27	28	29	30	31	32	33	34	35	36	37	38	39	40	41	42	43	44	45	46	47	48
0	83.0	75.0	71.0	68.0	68.0	67.0	64.0	59.0	55.0	54.0	52.0	50.0	48.0	45.0	44.0	44.0	42.0	40.0	38.0	37.0	35.0	35.0	33.0	31.0	31.0	31.0	31.0	30.0	30.0	30.0	30.0	29.0	29.0	29.0	28.0	28.0	28.0	27.0	27.0	26.0	26.0	25.0	25.0	25.0	25.0	24.0	24.0	24.0	24.0
1	0.0034675532713694525	0.006947479032450205	0.010328576166927086	0.013511134299182371	0.01697625635231992	0.020846216423903063	0.02467418875829545	0.029189911164376275	0.03284776202808285	0.037171403868163144	0.042313648645917516	0.045284470127745634	0.050102130715566934	0.05370427164243697	0.058538670082907786	0.062127425806421194	0.06534923184798862	0.0732161323434435	0.07336987881794536	0.07743405439117047	0.0871829424691566	0.09312277670947904	0.10279645496901738	0.11155125874300423	0.11780504937170701	0.12398868585109128	0.13035747725658	0.13976557042621393	0.14578761275398716	0.15179075449726973	0.15732048094598164	0.14744068137281297	0.15408175919763636	0.1607296788154225	0.1646068672691971	0.17119616717990266	0.17767989397907386	0.18892424768979457	0.19591765836128558	0.2053548106119911	0.2125915495449838	0.21912555832837932	0.22473814458246177	0.23010518787446055	0.23622143456905376	0.24912909500498256	0.2569279884991253	0.26477149482600226	0.27329906013988553
2	0.001024273584559278	0.0021043257178505605	0.003309320336035486	0.004931858479520517	0.007270941715213981	0.010369703517288997	0.013214447222139795	0.017387280066797836	0.020419546859860773	0.024414852767573943	0.028089744343708766	0.031370110864710754	0.03669286587442028	0.039095006962162664	0.043994873633574266	0.04826482533979971	0.052912920301234484	0.05843109670428015	0.05773207732159046	0.06362297806995255	0.06988235561964815	0.07635093809171412	0.08352563941103253	0.09219412078546753	0.09885664137739784	0.1062956190778839	0.1134321949565477	0.11848703837351278	0.12388405254136207	0.12777460514841849	0.1290730791998101	0.10525205998504215	0.11086152388536939	0.11592141133312725	0.12286018663238436	0.12840247615668102	0.1341639491608636	0.14091460813096238	0.14756692573459762	0.15606984254499362	0.1623757274760901	0.17255034413243953	0.1789985601865897	0.18520191597576693	0.19077853475898293	0.19872653709759722	0.20586698639791715	0.21311239877624258	0.22090917748992964
[truncated: 187 more columns]
