# Supplementary material for: Phase separation of PGL-3 driven by structured domains that oligomerize and interact with RGG motifs
Source: EMBO Rep. 2026 Mar 20;27(8):2061–87. doi: 10.1038/s44319-026-00730-7 (PMC13121748; doi:10.1038/s44319-026-00730-7)
Supplement: Supplementary file 8 — Source data Fig. 5 [file 44319_2026_730_MOESM8_ESM.zip › Figure 5/5E/MSD/KGG_24 10 26_56.csv]

	0	1	2	3	4	5	6	7	8	9	10	11	12	13	14	15	16	17	18	19	20	21	22	23	24	25	26	27	28	29	30	31	32	33	34	35	36	37	38	39	40	41	42	43	44	45	46	47	48
0	115.0	115.0	115.0	115.0	115.0	102.0	97.0	88.0	84.0	80.0	76.0	71.0	67.0	66.0	65.0	64.0	62.0	62.0	59.0	57.0	55.0	54.0	54.0	53.0	52.0	50.0	49.0	48.0	47.0	47.0	45.0	45.0	43.0	43.0	43.0	43.0	43.0	42.0	41.0	40.0	40.0	40.0	39.0	38.0	38.0	38.0	38.0	38.0	38.0
1	0.003758722939067006	0.00747290359886483	0.011129197154650555	0.014525092072071697	0.018166129620935747	0.021230278097784206	0.02404466079233365	0.027151475745033057	0.03104205038182399	0.03473009162309877	0.03951387304867457	0.04217296213799894	0.046893731279724044	0.05077270971481496	0.05489149329343033	0.05890583505406239	0.06236364395473031	0.06584323889288657	0.06376694998213982	0.06673800488774197	0.07193386980579611	0.07772882847442737	0.08171171426140862	0.08732133242875953	0.09264579512545744	0.0945394461480481	0.09811900450472436	0.10359935334637167	0.1034038996024247	0.10724848327457469	0.11144301713268301	0.11523509752465343	0.12145542405465079	0.1261928223799462	0.13075073599793	0.1344988197894514	0.13827369418961802	0.14283302405211012	0.14654289255067027	0.15459309593873968	0.15992783328057264	0.16451126404243516	0.16410330576372248	0.16820280070240515	0.1737952331740008	0.1794535821311462	0.18557629054302135	0.19163524554482061	0.19811364224737657
2	0.000988995585283536	0.0028421872477179416	0.005180608313837473	0.007770100113815639	0.010842349198965553	0.010962750082035382	0.012529041589909765	0.014701792315374097	0.017790932576748478	0.021421420033785395	0.02535231949440485	0.030157793777392288	0.03605201153519009	0.04119672331153754	0.04571414936652763	0.0482813345278126	0.046611622729702006	0.04851326035979654	0.031882749105347045	0.035891281354884556	0.03955021483094714	0.04276593219339419	0.046184958353935934	0.04809695632785775	0.047585566455841416	0.04915332439810623	0.051989887082586436	0.05483231262202265	0.05196232069201616	0.05589832626959488	0.06061094688515219	0.06521121224454234	0.0703609081368421	0.0750207599023021	0.07958244269150876	0.08371686959246769	0.08879503551115542	0.09508724191658059	0.10158519314271251	0.10570410739248476	0.11266454963812807	0.11831131969027885	0.12125992443147637	0.12879355743218956	0.1351953415279318	0.14193464252818977	0.1482748345758827	0.15455349744532276	0.1607888774373318
[truncated: 181 more columns]
