# Supplementary material for: Phase separation of PGL-3 driven by structured domains that oligomerize and interact with RGG motifs
Source: EMBO Rep. 2026 Mar 20;27(8):2061–87. doi: 10.1038/s44319-026-00730-7 (PMC13121748; doi:10.1038/s44319-026-00730-7)
Supplement: Supplementary file 8 — Source data Fig. 5 [file 44319_2026_730_MOESM8_ESM.zip › Figure 5/5E/MSD/KGG_24 10 26_57.csv]

	0	1	2	3	4	5	6	7	8	9	10	11	12	13	14	15	16	17	18	19	20	21	22	23	24	25	26	27	28	29	30	31	32	33	34	35	36	37	38	39	40	41	42	43	44	45	46	47	48
0	163.0	163.0	163.0	163.0	163.0	154.0	140.0	132.0	124.0	115.0	111.0	104.0	101.0	101.0	97.0	92.0	91.0	87.0	85.0	83.0	81.0	80.0	78.0	75.0	75.0	74.0	73.0	72.0	71.0	70.0	69.0	68.0	67.0	66.0	65.0	64.0	61.0	60.0	60.0	59.0	58.0	57.0	57.0	56.0	56.0	55.0	52.0	52.0	50.0
1	0.0038979429020076623	0.007802698854617638	0.011825306741044424	0.015882007523463252	0.020429554367775982	0.02454504873834042	0.027072629180176676	0.03129616820377809	0.03246710573167327	0.03495547245452035	0.0383148531042534	0.0409842420983133	0.044831417366491724	0.04838591669992852	0.052585791599118845	0.05664454090037796	0.05818752172562315	0.06254707628496346	0.06714289001469347	0.06930711623275329	0.07327186023303692	0.07803206848403359	0.07980534851741758	0.0839732677198995	0.08706679905033753	0.09058821093023275	0.0942835557271667	0.09752232079500595	0.10092737480945195	0.10601153544445592	0.11105089034979987	0.11468391040632991	0.11991659889242845	0.12414918645291981	0.1274056883754567	0.13363094269210618	0.1284991720995857	0.13454042092435925	0.13866753475654617	0.14314626837944752	0.1489224091608958	0.15379811957618636	0.15746966802412504	0.1646570333810259	0.16954147702687875	0.16677584204598994	0.16984256715777526	0.172864526514124	0.17354301194081487
2	0.002123843580444696	0.0051976948701578035	0.009353128098396168	0.015866366852634248	0.021049086718756937	0.02572828308013961	0.02330898092192922	0.026548063157821256	0.018322654012832135	0.019720945359200076	0.02254816008304436	0.02279398666483854	0.024325503835931322	0.02716276776006858	0.03071286459685373	0.03294727334528739	0.03145333925158025	0.034112219586216665	0.036943052155504356	0.03689159726225242	0.04046355939839342	0.0430586256518838	0.04443121701945776	0.04769590341236056	0.050593602873380376	0.05302491746791014	0.05603911392365566	0.05976046356853068	0.06369163065891982	0.06704525143493645	0.07154119965195997	0.07675485341380797	0.0824016216805702	0.08969130069895599	0.09780766961073448	0.10998036063945574	0.10176973754920582	0.10720520217295436	0.11250406466636936	0.11882953729845627	0.12417241654862253	0.13061333572788947	0.13518042000038236	0.1400641748218053	0.14497970046903363	0.14002967325825677	0.14612922876761286	0.14971854373378593	0.1483026372881992
[truncated: 227 more columns]
