# Supplementary material for: Phase separation of PGL-3 driven by structured domains that oligomerize and interact with RGG motifs
Source: EMBO Rep. 2026 Mar 20;27(8):2061–87. doi: 10.1038/s44319-026-00730-7 (PMC13121748; doi:10.1038/s44319-026-00730-7)
Supplement: Supplementary file 8 — Source data Fig. 5 [file 44319_2026_730_MOESM8_ESM.zip › Figure 5/5E/MSD/IDR_24 11 02_49.csv]

	0	1	2	3	4	5	6	7	8	9	10	11	12	13	14	15	16	17	18	19	20	21	22	23	24	25	26	27	28	29	30	31	32	33	34	35	36	37	38	39	40	41	42	43	44	45	46	47	48
0	211.0	211.0	211.0	211.0	211.0	197.0	184.0	166.0	157.0	147.0	140.0	138.0	131.0	125.0	123.0	118.0	115.0	114.0	111.0	108.0	103.0	97.0	93.0	88.0	87.0	86.0	84.0	83.0	83.0	83.0	83.0	82.0	80.0	78.0	76.0	75.0	75.0	71.0	68.0	68.0	67.0	66.0	66.0	62.0	58.0	57.0	57.0	57.0	55.0
1	0.0032614033613892353	0.006412715098041331	0.009467496015960808	0.012666363304130842	0.015932912716325603	0.019745297282270334	0.022505888494525193	0.02485005710418554	0.026179765336192838	0.029872314694413028	0.03299494949499409	0.0358075225218218	0.03892448372809746	0.043075835150138964	0.04550769997558644	0.048223476837520374	0.04932985013287188	0.05234665800803388	0.05583906948374363	0.05933899996358218	0.06294542921494531	0.06880974596683757	0.07349934016709345	0.07500333104138529	0.07806521254635497	0.07917117732528939	0.08253164271327568	0.08435261903266039	0.08688383172959545	0.08947111340234705	0.09243148094560756	0.09646675311143706	0.10003787195922882	0.10278168333873748	0.10041815171091471	0.10272760461458524	0.10598214414407293	0.10920501765048302	0.11642420420150484	0.11898172738247259	0.12126610200458596	0.1263919946665902	0.12953591279946555	0.13335630540298443	0.13205921806163118	0.13643030824078825	0.13857294628492414	0.14073428172361624	0.14699380974673967
2	0.0010670108521389973	0.002568302339207407	0.004572572137362241	0.007056355296316775	0.010262200891047877	0.01339921049437742	0.015476648366977245	0.016552134820245853	0.014012771906904482	0.01643673153873902	0.01758298804156169	0.01985855081308463	0.02253064788306432	0.025263993145380477	0.027590252129649863	0.02920811140611629	0.029048728200480517	0.031323883244401704	0.03351776565627048	0.0356484637976545	0.03888928881819551	0.040564760778435974	0.04355771022336792	0.04625470978747577	0.0489615732588318	0.04990451627029254	0.05144760048595188	0.052843065363691655	0.054448630241178846	0.055830765223660185	0.05771603883715378	0.05888686507455364	0.05907330000763787	0.061944117260755355	0.054573646833314664	0.057266336238648116	0.060677212484465254	0.06238604074537947	0.06299362201612263	0.06444401162934113	0.06660582826983685	0.06934030359067386	0.07392487110261911	0.0800191033564584	0.06811711321417045	0.06948667161623724	0.07127508402097414	0.07380710487056635	0.07359348717468693
[truncated: 260 more columns]
