# Supplementary material for: Phase separation of PGL-3 driven by structured domains that oligomerize and interact with RGG motifs
Source: EMBO Rep. 2026 Mar 20;27(8):2061–87. doi: 10.1038/s44319-026-00730-7 (PMC13121748; doi:10.1038/s44319-026-00730-7)
Supplement: Supplementary file 8 — Source data Fig. 5 [file 44319_2026_730_MOESM8_ESM.zip › Figure 5/5E/MSD/Buffer_24 10 26_4.csv]

	0	1	2	3	4	5	6	7	8	9	10	11	12	13	14	15	16	17	18	19	20	21	22	23	24	25	26	27	28	29	30	31	32	33	34	35	36	37	38	39	40	41	42	43	44	45	46	47	48
0	57.0	57.0	57.0	57.0	57.0	49.0	46.0	42.0	41.0	38.0	38.0	36.0	36.0	34.0	34.0	32.0	31.0	31.0	31.0	29.0	28.0	27.0	25.0	24.0	24.0	24.0	24.0	24.0	23.0	23.0	23.0	22.0	22.0	22.0	22.0	21.0	20.0	19.0	19.0	19.0	19.0	19.0	19.0	19.0	19.0	19.0	18.0	18.0	17.0
1	0.003048019672429471	0.006107738734572586	0.009220231642051836	0.01240156590573418	0.015774906732110128	0.020389556319312455	0.024256445779701274	0.025692626631609528	0.02772223634951468	0.02813489545498357	0.030850244670815406	0.03238302956668112	0.033817259598576205	0.03633631002877528	0.03846834237277822	0.04232029153083089	0.0446847683224634	0.04788725679371358	0.04937445840341652	0.051793017390096056	0.05428782231181099	0.056695615676745734	0.06196716834060261	0.06392878711117614	0.06559639535283614	0.06757996794796343	0.06991814433969483	0.07236075927019482	0.07606936327498973	0.07860761213219297	0.08156713916672735	0.08616291304400964	0.08744896932661345	0.08729946823150107	0.0889153709806024	0.08823064796633233	0.09105559651000415	0.09387489682448939	0.09507461371994004	0.09652057449811059	0.09812664012607301	0.09955425399962003	0.10131405311617012	0.10220909391328326	0.10405018770354894	0.1087833188545981	0.10359858515743033	0.10405989612028797	0.10480993952421709
2	0.0009054184627392198	0.002376232637506578	0.004671929532763134	0.007237259000528451	0.010376832002127884	0.014071939156782613	0.01661058486742073	0.013249736252556259	0.012837742375092462	0.013107488640818794	0.015742204761288674	0.016601893675512774	0.017536241377195557	0.01935432155687721	0.02129590113591458	0.022959626224232327	0.02543401446582187	0.027724288958092837	0.02832803922696761	0.029466727632711822	0.03090079978060963	0.03230764229369588	0.03253816794985781	0.03535880320896059	0.03711925811258359	0.03888570629185607	0.04027843888653859	0.04188667640680227	0.04443799285798527	0.04636264465205062	0.048235707872113814	0.05005565790202192	0.05200923513088833	0.05380027376423269	0.05584359923707786	0.05867046328265286	0.061983440875995284	0.06568116459852681	0.06780020877630426	0.07084693809010499	0.07293667253176421	0.07473609624699493	0.07637368914060869	0.07784196081648821	0.07972083154064404	0.08277360297377563	0.08052847399232345	0.08117813138713578	0.08340412994875986
[truncated: 155 more columns]
