# Supplementary material for: Phase separation of PGL-3 driven by structured domains that oligomerize and interact with RGG motifs
Source: EMBO Rep. 2026 Mar 20;27(8):2061–87. doi: 10.1038/s44319-026-00730-7 (PMC13121748; doi:10.1038/s44319-026-00730-7)
Supplement: Supplementary file 8 — Source data Fig. 5 [file 44319_2026_730_MOESM8_ESM.zip › Figure 5/5E/MSD/RGG_24 11 02_97.csv]

	0	1	2	3	4	5	6	7	8	9	10	11	12	13	14	15	16	17	18	19	20	21	22	23	24	25	26	27	28	29	30	31	32	33	34	35	36	37	38	39	40	41	42	43	44	45	46	47	48
0	206.0	188.0	168.0	157.0	140.0	130.0	117.0	110.0	105.0	104.0	99.0	95.0	92.0	87.0	83.0	79.0	78.0	75.0	74.0	71.0	67.0	65.0	65.0	61.0	59.0	57.0	57.0	54.0	52.0	50.0	50.0	49.0	47.0	47.0	46.0	43.0	43.0	41.0	41.0	40.0	40.0	39.0	39.0	39.0	39.0	37.0	35.0	35.0	32.0
1	0.0046386998143555305	0.009003604864037278	0.013303881420122716	0.017864131923369633	0.0223492033112497	0.027059151509659127	0.030675631292051454	0.034738470765070306	0.039184863360780496	0.04340912481612315	0.04779016049865663	0.05167064280621448	0.0565225806149964	0.059959930961382725	0.06511210298302302	0.07017282330807219	0.07220182260861795	0.07441458164586746	0.0791703728238959	0.08116573898878676	0.0837939688866191	0.08807168913520566	0.09211110219820251	0.09668944413711213	0.0991080720724714	0.10247299648391096	0.10512257877369101	0.10387339203620344	0.10957594080948782	0.11378253636485304	0.1162762674699961	0.11995303544623559	0.1230622586660187	0.1262424235475653	0.13129564840640043	0.13839036023471535	0.1418730943343616	0.1459507127959878	0.14955760040220994	0.1500795570626399	0.15174916955029513	0.15150409854096225	0.15371581835183137	0.1554994240791333	0.1581874580532435	0.15909768231939383	0.1690214217258356	0.1721406030903423	0.1639792174902164
2	0.0018831023086209224	0.0035783239638060935	0.005573853744415023	0.008222137485971307	0.011505989109219827	0.01580470003123911	0.018221197126819404	0.018683419119001548	0.022783466310690215	0.02729607036597203	0.03128653963486686	0.03518174394731589	0.040135721855520314	0.0404572724604032	0.043888102002557355	0.04685191488421346	0.04682623583875226	0.04162472783750486	0.04468048512190812	0.045011849278159675	0.044515138548328816	0.047036702278448736	0.04927872452577931	0.05093948131415844	0.053841007005248576	0.05562702192658609	0.05746190687143979	0.05762682360715656	0.060361440910965965	0.06495098419736724	0.06796598987665183	0.07172509199817402	0.07360829184084493	0.07698522224876973	0.07994632738248175	0.0850864804011708	0.08833346026394431	0.09066094509233624	0.09439430996481939	0.09868973805923016	0.10166283276072961	0.10446248875469415	0.10657558658533484	0.10736328913994604	0.1087836372691096	0.11407447073802568	0.11763604302167992	0.12169047808273262	0.12366995373583746
[truncated: 169 more columns]
