# Supplementary material for: Phase separation of PGL-3 driven by structured domains that oligomerize and interact with RGG motifs
Source: EMBO Rep. 2026 Mar 20;27(8):2061–87. doi: 10.1038/s44319-026-00730-7 (PMC13121748; doi:10.1038/s44319-026-00730-7)
Supplement: Supplementary file 8 — Source data Fig. 5 [file 44319_2026_730_MOESM8_ESM.zip › Figure 5/5E/MSD/KGG_24 10 31_65.csv]

	0	1	2	3	4	5	6	7	8	9	10	11	12	13	14	15	16	17	18	19	20	21	22	23	24	25	26	27	28	29	30	31	32	33	34	35	36	37	38	39	40	41	42	43	44	45	46	47	48
0	67.0	67.0	67.0	67.0	67.0	60.0	56.0	54.0	54.0	53.0	50.0	48.0	47.0	47.0	43.0	40.0	39.0	39.0	39.0	38.0	37.0	37.0	37.0	37.0	36.0	35.0	34.0	33.0	33.0	33.0	33.0	29.0	28.0	28.0	26.0	26.0	26.0	26.0	25.0	25.0	25.0	25.0	23.0	22.0	22.0	21.0	20.0	20.0	20.0
1	0.00442655456812031	0.008749550836979111	0.012966066857555247	0.017529793760393673	0.02188180104951703	0.02420175881815263	0.02907063622602355	0.03309146532456616	0.037963985876687936	0.041966965992475624	0.0445419409518161	0.04942489757296615	0.05314452996168889	0.05664187940350028	0.05931667541727387	0.06411696462820078	0.06972902157583293	0.0731814772212972	0.07732318669563137	0.08347492385168338	0.08653434466163977	0.09156876130643753	0.09440389870997673	0.09856636403046025	0.10304853970315236	0.10790555575293481	0.1072631411941856	0.11169571462764478	0.11590269033959327	0.11990405320171671	0.12449707160377903	0.13536121573923104	0.13168221168244706	0.13542556579970752	0.14653793970943882	0.14999846349974622	0.15357329142858903	0.15801443575841123	0.1590099948088815	0.16323985629248558	0.16793783103378598	0.1712631255283031	0.1741254960754903	0.1830519878445532	0.1873729740105827	0.19891404125336173	0.21195583990989014	0.21649325614008466	0.22061829943864208
2	0.0012407486947711103	0.0034278986231717373	0.00621488105649355	0.010338327010628277	0.014128332342330381	0.01229427118031968	0.014856184359695719	0.017440234683089965	0.022298174888019794	0.022466487158731563	0.021538560671605065	0.02443019741731231	0.025473533260101055	0.02595440349973177	0.027131629517229288	0.03026198865272962	0.031656575894031425	0.0332447553782467	0.03554460031471994	0.03987920929165648	0.042302064980610586	0.046352960005749906	0.04694197320645012	0.05012932940367205	0.053464954355905314	0.05955958505596022	0.05429691636458103	0.05956590334119131	0.06400149742493823	0.0683335535655488	0.07262063977387528	0.07596807368961343	0.06923222816954783	0.07129053886525245	0.07108808102960563	0.07320578720627333	0.07479267988905706	0.07698494370662323	0.07954934343672881	0.08082743011654234	0.08324365088662047	0.08658667049502207	0.09309898014061825	0.09367779135394855	0.09701693002265416	0.09775995972036597	0.09926012319929702	0.10508202562286564	0.11176263590100442
[truncated: 205 more columns]
