# Supplementary material for: Phase separation of PGL-3 driven by structured domains that oligomerize and interact with RGG motifs
Source: EMBO Rep. 2026 Mar 20;27(8):2061–87. doi: 10.1038/s44319-026-00730-7 (PMC13121748; doi:10.1038/s44319-026-00730-7)
Supplement: Supplementary file 8 — Source data Fig. 5 [file 44319_2026_730_MOESM8_ESM.zip › Figure 5/5E/MSD/KGG_24 10 31_59.csv]

	0	1	2	3	4	5	6	7	8	9	10	11	12	13	14	15	16	17	18	19	20	21	22	23	24	25	26	27	28	29	30	31	32	33	34	35	36	37	38	39	40	41	42	43	44	45	46	47	48
0	122.0	122.0	122.0	122.0	122.0	110.0	104.0	99.0	94.0	90.0	84.0	81.0	78.0	75.0	71.0	68.0	66.0	64.0	62.0	60.0	59.0	58.0	55.0	51.0	51.0	50.0	49.0	48.0	48.0	48.0	47.0	46.0	45.0	45.0	44.0	43.0	43.0	42.0	40.0	40.0	40.0	40.0	40.0	39.0	36.0	36.0	36.0	35.0	33.0
1	0.0028629487254740993	0.005711832535154555	0.00857060367621619	0.011315453953810312	0.014312934468376259	0.016947764910599204	0.02043832326356749	0.02349649210127143	0.025695039892029335	0.02657988001294488	0.029410022139919147	0.03200234557827962	0.03401104285425944	0.03620412926461391	0.039293938975832145	0.042301948531004864	0.04443089583846473	0.04734586902109297	0.05024253353939118	0.05301257632630894	0.055180947457649246	0.058429521691027005	0.05886125311161233	0.06065960847927464	0.06318962580433815	0.06398969731650408	0.06702806909159356	0.06953655997287214	0.07119917006457309	0.07301671697961372	0.07574224652735731	0.07418040684896873	0.07519369314388101	0.07746655156474627	0.08148362539219639	0.08491186714518238	0.0871758070740565	0.09103323131141598	0.09683963941501429	0.09995204318246989	0.10277447845183593	0.10512265622710884	0.10817495810854463	0.10950780433909081	0.10816195358460001	0.10990110629826823	0.11190619899202009	0.11459846628746848	0.11350040445406913
2	0.0010260479982119172	0.0023189273207982726	0.0035889435119923507	0.005407265124527448	0.007750527516232964	0.009649499261468046	0.011938412889298394	0.01451919863964559	0.015989028035593978	0.011949239154008166	0.013124074410919865	0.013916110360106836	0.015170853594575935	0.017148264556921946	0.01921766153907898	0.019894719225027047	0.02113675883897429	0.021850417910328872	0.023155502323221118	0.02538465554082761	0.02802570070354018	0.031040378355339505	0.03157840974839553	0.029892027069858506	0.0322600673594162	0.033073211758664255	0.03480789767068943	0.037138021545844155	0.03988127457556741	0.04244056262976959	0.046532540636835124	0.04305892141512375	0.04498221162876839	0.047554856051073006	0.04912572804021965	0.05190925031067616	0.05475348915652875	0.057458028562423616	0.05951483371269127	0.06252010382782659	0.06580185821462078	0.06893047962365284	0.07082677716444825	0.07225097342732681	0.06451859013200902	0.06592823757151899	0.06721706032855086	0.07028773355311846	0.0727705617659425
[truncated: 328 more columns]
