# Supplementary material for: Phase separation of PGL-3 driven by structured domains that oligomerize and interact with RGG motifs
Source: EMBO Rep. 2026 Mar 20;27(8):2061–87. doi: 10.1038/s44319-026-00730-7 (PMC13121748; doi:10.1038/s44319-026-00730-7)
Supplement: Supplementary file 8 — Source data Fig. 5 [file 44319_2026_730_MOESM8_ESM.zip › Figure 5/5E/MSD/IDR_24 10 26_29.csv]

	0	1	2	3	4	5	6	7	8	9	10	11	12	13	14	15	16	17	18	19	20	21	22	23	24	25	26	27	28	29	30	31	32	33	34	35	36	37	38	39	40	41	42	43	44	45	46	47	48
0	119.0	119.0	119.0	119.0	119.0	114.0	109.0	101.0	99.0	92.0	88.0	86.0	84.0	82.0	80.0	75.0	74.0	73.0	72.0	69.0	67.0	63.0	62.0	61.0	61.0	61.0	61.0	58.0	58.0	58.0	57.0	56.0	56.0	56.0	55.0	52.0	51.0	50.0	50.0	47.0	46.0	46.0	44.0	44.0	42.0	42.0	42.0	42.0	41.0
1	0.002970021480235399	0.005836878193648169	0.008921803907535334	0.011885987514584626	0.015155423527065526	0.017485021909136266	0.020542399312699723	0.023546930744781067	0.02609984964179523	0.029767933484880434	0.0326477162753837	0.035395287470311995	0.038008877084163305	0.041748789109489856	0.04508849839851194	0.04810953409727169	0.051919797290232265	0.05509748603112075	0.05801949703016079	0.060046258129131544	0.061465989157976395	0.0655626378643042	0.06538954792516673	0.06571083535414028	0.06861954662332914	0.07182884829685054	0.07461262541543488	0.08009525143584485	0.08230411469851652	0.0846086030242947	0.08677191349986006	0.08976830094034878	0.09237494464070063	0.09548095536393167	0.09562145206462022	0.09897835969931325	0.09799623456751219	0.10324955870708358	0.1060960736446947	0.10676145519193066	0.10931507106028714	0.11227735091465471	0.11901256103564156	0.12161617318426564	0.12930037022298865	0.1323319080886271	0.13485299006798177	0.13814747746683032	0.13976510829354397
2	0.0007030756994059194	0.001869684379525065	0.003692611429268792	0.005434943595213924	0.008037634566200354	0.007858429372415597	0.009621088721916533	0.010993349799131441	0.013150772156074943	0.01596161980072516	0.020010908414322133	0.023033847414082	0.02482065524744254	0.027173602913108934	0.031239853980583508	0.034064233836057174	0.03712873237795294	0.03947014649309601	0.041609017036343884	0.04263163130625248	0.04418744106819571	0.046150756418593085	0.04154250247385967	0.03976922441240938	0.04215739015119808	0.044276997102055564	0.04632568005203648	0.04728610404041515	0.04872817467230727	0.050418088412774634	0.05200278055718996	0.05504008465258134	0.0574955580998391	0.061536066947809484	0.06123752556512787	0.06616493296274586	0.06357060777325724	0.06697675435755002	0.07008121477947353	0.0710740060628474	0.07537537122027396	0.07895840727219827	0.0827781911343439	0.08525963551674308	0.08652774897875883	0.08951899231773203	0.09226867455707477	0.09593439100029347	0.10092167724766221
[truncated: 382 more columns]
