# Supplementary material for: Phase separation of PGL-3 driven by structured domains that oligomerize and interact with RGG motifs
Source: EMBO Rep. 2026 Mar 20;27(8):2061–87. doi: 10.1038/s44319-026-00730-7 (PMC13121748; doi:10.1038/s44319-026-00730-7)
Supplement: Supplementary file 8 — Source data Fig. 5 [file 44319_2026_730_MOESM8_ESM.zip › Figure 5/5E/MSD/RGG_24 11 02_95.csv]

	0	1	2	3	4	5	6	7	8	9	10	11	12	13	14	15	16	17	18	19	20	21	22	23	24	25	26	27	28	29	30	31	32	33	34	35	36	37	38	39	40	41	42	43	44	45	46	47	48
0	144.0	144.0	144.0	144.0	144.0	133.0	125.0	121.0	114.0	111.0	108.0	104.0	99.0	94.0	92.0	91.0	87.0	85.0	84.0	81.0	79.0	78.0	78.0	77.0	76.0	75.0	74.0	71.0	68.0	66.0	66.0	65.0	63.0	60.0	60.0	60.0	58.0	58.0	56.0	56.0	55.0	51.0	50.0	49.0	47.0	47.0	46.0	44.0	44.0
1	0.0034281477021257246	0.006770667212215847	0.010140059502860878	0.013484140519858483	0.016603247241321378	0.019930099871044372	0.023150747399515267	0.02588203351102056	0.03068125865564607	0.03444154248378458	0.0375607053486289	0.04095995904905418	0.045388969490762134	0.0500714381917301	0.05381667513972557	0.05800272595503966	0.060874348271021034	0.06305875718678047	0.06590231887513284	0.0675330919182138	0.06917019696460944	0.06992802571379866	0.07262097952827937	0.07533837394722602	0.07447379727498964	0.07557898528028055	0.07963529362737215	0.08137782377537048	0.08493108681548954	0.08530565087699525	0.08918427876988487	0.09401405786813995	0.0997349624811127	0.10455822553164246	0.1082039211636226	0.11162905440360751	0.1184657897701617	0.12171011064325685	0.12301044712687596	0.1281014974343572	0.134612829340747	0.1477245763896759	0.15114640133116702	0.15689755197974403	0.15314905537767595	0.15856031804706414	0.15664386389944882	0.16319113146282513	0.16914915224114588
2	0.0008381969538784771	0.002187478843428919	0.00431097794381686	0.006908547281689172	0.009767114925237814	0.010757358993586402	0.012750273048983256	0.014872546901633652	0.01762728628840049	0.02036199479870265	0.023347223257645024	0.026349668990684402	0.03023810702593951	0.034288611585916895	0.03860414691732254	0.043564668217030325	0.043918388771533916	0.04791578886463407	0.05222421910977202	0.053553220509005836	0.05377235524995162	0.05382097318778189	0.05485010640204005	0.05549396191677535	0.04640876952378599	0.04582768061564141	0.0475483852296166	0.04947648849023987	0.05132883327423399	0.04990277444195855	0.053290167472921	0.05698996266349569	0.06098148259573708	0.06530612912723338	0.06913638927718925	0.07295386307317839	0.07498756945593775	0.07743090481272989	0.08080828179001326	0.08675358036407606	0.0899942834017797	0.09368784419260387	0.09900047902058605	0.10312925851748878	0.09977004839444316	0.10625556125124061	0.1021155279500259	0.10787733706554653	0.11272795370882116
[truncated: 168 more columns]
