# Supplementary material for: Phase separation of PGL-3 driven by structured domains that oligomerize and interact with RGG motifs
Source: EMBO Rep. 2026 Mar 20;27(8):2061–87. doi: 10.1038/s44319-026-00730-7 (PMC13121748; doi:10.1038/s44319-026-00730-7)
Supplement: Supplementary file 8 — Source data Fig. 5 [file 44319_2026_730_MOESM8_ESM.zip › Figure 5/5E/MSD/KGG_24 10 26_55.csv]

	0	1	2	3	4	5	6	7	8	9	10	11	12	13	14	15	16	17	18	19	20	21	22	23	24	25	26	27	28	29	30	31	32	33	34	35	36	37	38	39	40	41	42	43	44	45	46	47	48
0	90.0	90.0	90.0	90.0	90.0	85.0	80.0	75.0	68.0	66.0	64.0	62.0	61.0	57.0	57.0	55.0	54.0	51.0	50.0	50.0	48.0	47.0	47.0	46.0	44.0	43.0	42.0	42.0	42.0	42.0	42.0	42.0	42.0	40.0	40.0	40.0	40.0	39.0	39.0	39.0	39.0	39.0	38.0	38.0	38.0	38.0	38.0	38.0	37.0
1	0.0036067488859636166	0.006889969938075636	0.010304951156287932	0.01336180100159282	0.01650221111020736	0.02013666642520591	0.022955264607876443	0.026505446160446207	0.02934253427356736	0.032971630063004076	0.03787830125648441	0.042196997758054765	0.04537065911375582	0.05071236224544376	0.05489087693844355	0.0567857073787258	0.06146393621801426	0.0656362968799985	0.06979766959111527	0.07463828135966308	0.0774487825589721	0.07678537377779188	0.08011334163950186	0.08506857064823138	0.09023066894209371	0.09325182210527493	0.09920402420155486	0.10392395289675684	0.10910209060020341	0.11426336106294267	0.11899424314387125	0.12345735846660874	0.12750013972114807	0.13244918393420846	0.13761492066014902	0.14250279615683442	0.1470276089088189	0.1550941609480488	0.1595583065380031	0.16438966492344734	0.16812523122123846	0.17229872551464565	0.17902929520189095	0.18359668256759773	0.1873613976492004	0.19055083270654705	0.19420070327966008	0.1965832011685144	0.20328457875320546
2	0.0010386757930633734	0.0020862653456988323	0.004148632674761355	0.006121021166550181	0.007799737940765296	0.009711189077068019	0.011080251968938009	0.013159187690061582	0.0151232797155441	0.018005055687849356	0.020673749909920727	0.02474780761817099	0.02700479958357416	0.030427036980918636	0.033793353786013176	0.0314996277493341	0.0301987024051756	0.03086786020122305	0.0357690734890208	0.042693856719240364	0.0442278987716107	0.03608303844724687	0.03880357968180875	0.042171740340238996	0.04506547210186852	0.04830570097718298	0.05195579324989607	0.05613335136226788	0.06022405497599899	0.06385840880067975	0.0668228425224356	0.06899668705833918	0.07106763453955545	0.07503520783224533	0.07773448454464772	0.08127429794522345	0.08467128930552947	0.08520298885520129	0.08774910365029008	0.09087554285044949	0.09414880136874053	0.09704520839289668	0.10115803042214434	0.10656721490980374	0.11143871288870512	0.11683637856080563	0.12304772794881193	0.1286663189773751	0.1348964303563501
[truncated: 276 more columns]
