# Supplementary material for: Phase separation of PGL-3 driven by structured domains that oligomerize and interact with RGG motifs
Source: EMBO Rep. 2026 Mar 20;27(8):2061–87. doi: 10.1038/s44319-026-00730-7 (PMC13121748; doi:10.1038/s44319-026-00730-7)
Supplement: Supplementary file 8 — Source data Fig. 5 [file 44319_2026_730_MOESM8_ESM.zip › Figure 5/5E/MSD/Buffer_24 10 26_6.csv]

	0	1	2	3	4	5	6	7	8	9	10	11	12	13	14	15	16	17	18	19	20	21	22	23	24	25	26	27	28	29	30	31	32	33	34	35	36	37	38	39	40	41	42	43	44	45	46	47	48
0	95.0	95.0	95.0	95.0	95.0	87.0	81.0	80.0	77.0	74.0	71.0	68.0	63.0	60.0	59.0	57.0	57.0	56.0	55.0	53.0	51.0	50.0	50.0	50.0	50.0	48.0	47.0	47.0	46.0	46.0	46.0	46.0	46.0	45.0	44.0	44.0	44.0	41.0	39.0	39.0	39.0	39.0	39.0	37.0	36.0	36.0	36.0	36.0	36.0
1	0.0035922945769777193	0.007233351751420381	0.011051876261409327	0.014478184993590524	0.01782658293489747	0.020108725590114885	0.022529418607343216	0.025459749517097063	0.027947542107129453	0.030603221333266983	0.03380482312533228	0.036830796848759846	0.039817557475972175	0.04389302004139761	0.047538528017740875	0.05046237083942064	0.05264480963453989	0.05622016196525903	0.05775578879194641	0.06271482616862833	0.06467034660803515	0.06762640102362537	0.0705691279019171	0.07361962863079839	0.07581334310114925	0.07994813681666994	0.08485198558563932	0.08898264761913202	0.09272201372977405	0.09642113905868295	0.09999106461583994	0.10373824680979657	0.10685664800175396	0.11205622667324297	0.1163391636723352	0.12069817687545577	0.1251743519542426	0.12815548214762415	0.13687546862219996	0.14177493672780012	0.14611748367364039	0.15010509593653712	0.15336059149906392	0.15912756918411303	0.16541963903568696	0.16835835287771048	0.17131784761561378	0.17513779258175863	0.17866984735569508
2	0.001247842273026359	0.0031524293145229866	0.006565643715733719	0.009214821306177002	0.011178281224717118	0.01031315195293011	0.009035825898899962	0.01185129693787645	0.011307907358095066	0.012543622700593421	0.014339563876180244	0.017400806280701966	0.019184773494059816	0.020639421829667503	0.023754220165302646	0.027310566429539707	0.028169438619803644	0.02966252198073978	0.029072271792096233	0.031813971209563086	0.03058699305355886	0.03288473856685843	0.03509908401929692	0.037528077354557376	0.040134428140190505	0.04286792602700932	0.04499485590722292	0.047823060854378756	0.05141823795099241	0.0542050500971949	0.056536990989501844	0.059084958848513634	0.061537776912549205	0.0634840015859413	0.06704236156278212	0.06871546250360858	0.0722923188499738	0.07424643165609884	0.07619831192382352	0.07915125607429198	0.0818431799082222	0.08423329223162322	0.08687342126415873	0.09101454478907642	0.09273052403100983	0.09569188371917711	0.09929857375228791	0.10372240201887001	0.10736442117627017
[truncated: 217 more columns]
