# Supplementary material for: Phase separation of PGL-3 driven by structured domains that oligomerize and interact with RGG motifs
Source: EMBO Rep. 2026 Mar 20;27(8):2061–87. doi: 10.1038/s44319-026-00730-7 (PMC13121748; doi:10.1038/s44319-026-00730-7)
Supplement: Supplementary file 8 — Source data Fig. 5 [file 44319_2026_730_MOESM8_ESM.zip › Figure 5/5E/MSD/Buffer_24 10 31_8.csv]

	0	1	2	3	4	5	6	7	8	9	10	11	12	13	14	15	16	17	18	19	20	21	22	23	24	25	26	27	28	29	30	31	32	33	34	35	36	37	38	39	40	41	42	43	44	45	46	47	48
0	132.0	132.0	132.0	132.0	132.0	123.0	119.0	107.0	104.0	99.0	95.0	91.0	88.0	86.0	83.0	81.0	76.0	72.0	67.0	65.0	63.0	63.0	61.0	60.0	60.0	58.0	58.0	58.0	57.0	57.0	56.0	56.0	54.0	54.0	53.0	52.0	51.0	49.0	49.0	47.0	46.0	46.0	46.0	46.0	46.0	44.0	44.0	43.0	43.0
1	0.0037788550495621706	0.0075702444658132225	0.011315027963710263	0.015017516971088503	0.018582558687648586	0.021858446884906825	0.025101701106386782	0.029371838207704355	0.033134447985180004	0.03768780896779896	0.041327017692133206	0.044082549628887864	0.04836586973098384	0.05222183414445234	0.05759970910599392	0.06486994749768143	0.06323443719025065	0.06880496186504446	0.07401887621609843	0.07810667837736691	0.08162246634508342	0.08468746123295819	0.08579719409768936	0.09092688508564623	0.09492632824109114	0.1006921247068987	0.10430758187214231	0.10837076693599029	0.11428205363086211	0.118510421419046	0.12252424489991547	0.12596091637268142	0.1298966469294197	0.13293887138742386	0.13851175949018743	0.14246530630754245	0.14812457718925756	0.15825861773185615	0.16460065565665383	0.1659402295667938	0.17215679930026043	0.1778369947731488	0.18421831434961283	0.19124820335761653	0.19872806633454537	0.21245247512065488	0.2197763182278375	0.22916424729221876	0.2349611836288751
2	0.001754229743080801	0.0037313484581623967	0.0061660904241874126	0.008876022339670758	0.011397653715321041	0.014411201108028343	0.017169253721936242	0.019436228045978176	0.0233772172299341	0.027502862611874897	0.03157794227083203	0.03440056935130496	0.035459610325647394	0.0377871685626153	0.04254656199745161	0.05044033101761768	0.03952277150669305	0.044727261947896446	0.04876063141816786	0.05249584440899429	0.054366989195064594	0.05650866217434788	0.058090613383702826	0.060696447989637796	0.0642601206555545	0.06773249768481675	0.0715701122784064	0.07588521653087055	0.07972521523134488	0.08335797779058117	0.08787086794285869	0.09175953990969817	0.09713077175837781	0.10101062502388197	0.10519701403230011	0.11033419684760364	0.11578176972369825	0.11938178879184579	0.12458842407240583	0.13023640278790777	0.13656445021778268	0.14224732166644494	0.1484478313990155	0.15647293198782658	0.16557605191465163	0.17466536030970517	0.1822056097805867	0.19226922376292185	0.19899617783170764
[truncated: 304 more columns]
