# Supplementary material for: Phase separation of PGL-3 driven by structured domains that oligomerize and interact with RGG motifs
Source: EMBO Rep. 2026 Mar 20;27(8):2061–87. doi: 10.1038/s44319-026-00730-7 (PMC13121748; doi:10.1038/s44319-026-00730-7)
Supplement: Supplementary file 8 — Source data Fig. 5 [file 44319_2026_730_MOESM8_ESM.zip › Figure 5/5E/MSD/Buffer_24 10 31_9.csv]

	0	1	2	3	4	5	6	7	8	9	10	11	12	13	14	15	16	17	18	19	20	21	22	23	24	25	26	27	28	29	30	31	32	33	34	35	36	37	38	39	40	41	42	43	44	45	46	47	48
0	211.0	211.0	211.0	211.0	211.0	191.0	179.0	167.0	161.0	153.0	146.0	137.0	130.0	125.0	124.0	118.0	107.0	104.0	100.0	98.0	95.0	95.0	93.0	87.0	87.0	87.0	85.0	82.0	82.0	81.0	78.0	78.0	77.0	76.0	76.0	74.0	74.0	74.0	72.0	72.0	71.0	70.0	69.0	67.0	65.0	64.0	64.0	64.0	63.0
1	0.0032890364527602195	0.006379126582239702	0.009307953826888189	0.012429209036419408	0.015501899359445974	0.018838430033875638	0.022536454625267686	0.02493751157172928	0.028230035752214454	0.03127937158237083	0.034441882983863276	0.036597123133566396	0.03799955866362956	0.040946258880966084	0.043569355439597175	0.046621386785143	0.051501187258230816	0.05503881021064992	0.05807304175714795	0.06089259987725569	0.0651901696687904	0.06807216510240342	0.07027938631887452	0.0727371424333538	0.07552937530774521	0.07856003326122929	0.08290024903600476	0.08825992912844338	0.09159054124991063	0.09615394022041777	0.10043624917792056	0.10390246162793716	0.10762348552715278	0.11154906285275704	0.11491216377621516	0.11565735558632154	0.12046061514361871	0.12528343343970463	0.13229666372925938	0.13733876140283474	0.14387634742586497	0.1514854408453741	0.15512562200995236	0.15317572692037737	0.1534383679957186	0.1594553593477446	0.16275323678320355	0.1665515221658711	0.1653707064499176
2	0.0010797981214666133	0.0022105798356372077	0.0038942105420088995	0.00634422693814117	0.009079703436532268	0.012111580261049963	0.014413197332957128	0.015310803570411417	0.017446300123589234	0.01925198640500087	0.021436247591167322	0.022839904649398342	0.01883808467752659	0.020392674534015196	0.02264468688559204	0.024886232831466532	0.026440120477023685	0.02761543961980437	0.02986235330629879	0.03119142359022125	0.03235702362041512	0.03409646369581893	0.03565569862123559	0.037261163170412386	0.03999113551644875	0.04286289448162193	0.04591102869885124	0.04916190050918263	0.053437419967676064	0.056886028688074394	0.060712536805216544	0.06411312786141495	0.06637875666065546	0.0699076827062109	0.07245210640645561	0.07407764398424785	0.07845766760308436	0.08186316869046024	0.08635554943294876	0.0910857382247581	0.09709329096786518	0.10570412219209585	0.11227611292863528	0.11159333711955988	0.11376699560988436	0.11663535878483823	0.11914466273129813	0.12476616689832337	0.12139110260126157
[truncated: 348 more columns]
