# Supplementary material for: Phase separation of PGL-3 driven by structured domains that oligomerize and interact with RGG motifs
Source: EMBO Rep. 2026 Mar 20;27(8):2061–87. doi: 10.1038/s44319-026-00730-7 (PMC13121748; doi:10.1038/s44319-026-00730-7)
Supplement: Supplementary file 8 — Source data Fig. 5 [file 44319_2026_730_MOESM8_ESM.zip › Figure 5/5E/MSD/KGG_24 10 26_54.csv]

	0	1	2	3	4	5	6	7	8	9	10	11	12	13	14	15	16	17	18	19	20	21	22	23	24	25	26	27	28	29	30	31	32	33	34	35	36	37	38	39	40	41	42	43	44	45	46	47	48
0	245.0	245.0	245.0	245.0	245.0	227.0	204.0	193.0	186.0	174.0	162.0	157.0	150.0	145.0	137.0	134.0	130.0	128.0	126.0	121.0	117.0	113.0	109.0	108.0	104.0	103.0	102.0	99.0	93.0	91.0	87.0	84.0	84.0	83.0	81.0	79.0	79.0	78.0	78.0	77.0	75.0	72.0	71.0	69.0	68.0	66.0	64.0	63.0	62.0
1	0.004533280188180317	0.009143180170301702	0.013822041264891637	0.018698597532311477	0.023027364730965956	0.027542219144058865	0.03153348947800611	0.037519784307133944	0.04281694573751354	0.047488247551062956	0.05449714800148446	0.06004311299815378	0.06492201003986499	0.07044533727578764	0.07691744229145439	0.080230403702451	0.08579702853653351	0.09156857555781958	0.09659097803581612	0.1037686604133926	0.10888581706633957	0.11618178031730919	0.1143739379862494	0.11703355905142522	0.1254798922864639	0.12909453658085399	0.13331725652015228	0.14028526717524042	0.14821901629163137	0.15629303905379785	0.1642328310433446	0.16965627573178668	0.1752068140713976	0.17887399358444175	0.18803866626098747	0.1923993312260037	0.1985883832789114	0.20529474813688284	0.2129582068186334	0.22112282125824645	0.2252872946803784	0.2352731944503642	0.24469719523381242	0.23671315438529386	0.24837702920472887	0.25516464875371	0.2565464017052795	0.2658183206735386	0.2766040471574016
2	0.001414778870288666	0.004084535765213544	0.007926647370070341	0.012228869265609316	0.016382568545227003	0.021922073296843647	0.028037087693834454	0.03473678603020321	0.04244668853446275	0.03823130249191817	0.04514909103167064	0.0509264491256277	0.05537746016317906	0.06211196890192455	0.06836957676493889	0.07155456756555448	0.07734616134028177	0.08213623192573132	0.08398677839109642	0.08684160025900868	0.0896893972236859	0.09495713939785341	0.07983440363743519	0.08055500870445145	0.08590784778286883	0.09055809111215866	0.09709610498970458	0.10407554190154805	0.11233800507163305	0.12104464261757494	0.12799236917678225	0.13755772510868813	0.14508937151057708	0.15224262247896214	0.16031509057132423	0.16908744580495144	0.1804561246669183	0.19239319850990408	0.20482883364996218	0.21760923152360676	0.22621864650407494	0.23539403476728785	0.24187437858841307	0.22044051820762306	0.2322373517370888	0.24306890188463023	0.25488881393000495	0.26970628618443565	0.2834500653559581
[truncated: 227 more columns]
