# Supplementary material for: Phase separation of PGL-3 driven by structured domains that oligomerize and interact with RGG motifs
Source: EMBO Rep. 2026 Mar 20;27(8):2061–87. doi: 10.1038/s44319-026-00730-7 (PMC13121748; doi:10.1038/s44319-026-00730-7)
Supplement: Supplementary file 8 — Source data Fig. 5 [file 44319_2026_730_MOESM8_ESM.zip › Figure 5/5E/MSD/RGG_24 11 02_94.csv]

	0	1	2	3	4	5	6	7	8	9	10	11	12	13	14	15	16	17	18	19	20	21	22	23	24	25	26	27	28	29	30	31	32	33	34	35	36	37	38	39	40	41	42	43	44	45	46	47	48
0	106.0	106.0	106.0	106.0	106.0	102.0	97.0	91.0	81.0	76.0	74.0	70.0	68.0	66.0	60.0	56.0	52.0	51.0	50.0	49.0	48.0	46.0	44.0	41.0	41.0	41.0	40.0	40.0	39.0	38.0	36.0	35.0	33.0	32.0	32.0	31.0	31.0	30.0	30.0	30.0	30.0	29.0	29.0	29.0	29.0	29.0	29.0	29.0	28.0
1	0.003112793030581585	0.006211120815392509	0.009319810194776618	0.01255325657287558	0.01613233864548458	0.018258364134133943	0.02115498197093129	0.0240468382892232	0.026896126821991724	0.02930222835621633	0.032471165997903395	0.03491703019753237	0.039232894505865826	0.0409345533541882	0.040252248557567386	0.04230102265055161	0.044743564055691576	0.047644633027069595	0.050936855890023856	0.05306561474782948	0.05240204802093113	0.055736087582610255	0.05835291532446505	0.062177542741833486	0.06503252025113508	0.06699872237622397	0.07079184877038192	0.07343596355172326	0.07772346177746599	0.08121436901534676	0.08750105128085059	0.09028602458479633	0.09140983195200635	0.09339844545687652	0.09710370517657349	0.10317430420246708	0.10728923251698322	0.10681032366853935	0.11036251056776462	0.11392467049630677	0.11658690193900209	0.11858882093172678	0.12104580692268213	0.12319037256298318	0.1249891298941389	0.12673018511956124	0.12864999329055787	0.13070823473556037	0.13569007598039443
2	0.0009584274211624479	0.0023744259655927515	0.0040509916668794105	0.007014505658968664	0.010213419583229444	0.008373929425372998	0.01086768542069169	0.013189086993808623	0.0146053333817019	0.017421985652787103	0.020440955282549383	0.02187756429749118	0.02758240855075503	0.025591497300080278	0.02113354784225143	0.02310061789836919	0.023902826339463733	0.024723910872234543	0.028019011241084406	0.027994623396869703	0.025511421276489702	0.027543709133139464	0.02957333204865411	0.032313199191032184	0.03388469085397623	0.03596970158357415	0.037316412005484294	0.039666199497115126	0.0413367252820123	0.04498440028228195	0.04651641229466547	0.04873485612454056	0.051576150326848806	0.05490660641612012	0.05809878925962569	0.05965524975664635	0.06336595941283292	0.06384361176034578	0.06619943486041967	0.06861291662839303	0.07096695751169525	0.074451981087182	0.07659270993279138	0.07934973401444075	0.08225289720364859	0.08534200347059827	0.08831170834441981	0.09168336963877023	0.0949273069554129
[truncated: 291 more columns]
