# Supplementary material for: Phase separation of PGL-3 driven by structured domains that oligomerize and interact with RGG motifs
Source: EMBO Rep. 2026 Mar 20;27(8):2061–87. doi: 10.1038/s44319-026-00730-7 (PMC13121748; doi:10.1038/s44319-026-00730-7)
Supplement: Supplementary file 8 — Source data Fig. 5 [file 44319_2026_730_MOESM8_ESM.zip › Figure 5/5E/MSD/IDR_24 10 26_28.csv]

	0	1	2	3	4	5	6	7	8	9	10	11	12	13	14	15	16	17	18	19	20	21	22	23	24	25	26	27	28	29	30	31	32	33	34	35	36	37	38	39	40	41	42	43	44	45	46	47	48
0	144.0	144.0	144.0	144.0	144.0	131.0	121.0	112.0	107.0	103.0	101.0	94.0	89.0	86.0	82.0	78.0	73.0	71.0	71.0	71.0	65.0	65.0	64.0	60.0	60.0	59.0	57.0	56.0	56.0	55.0	53.0	51.0	51.0	51.0	50.0	49.0	49.0	49.0	48.0	46.0	46.0	46.0	43.0	42.0	42.0	42.0	42.0	40.0	39.0
1	0.0032189101755590714	0.006430909304645917	0.009572244645098302	0.012564583461361536	0.015560837871765099	0.01869979093970853	0.02238017130037774	0.025147865999728822	0.028316944450227474	0.03257281843788276	0.035689071991019214	0.03704610591947717	0.04008057352210293	0.042621613035723205	0.046160765857754193	0.05010802494389355	0.05350870020326522	0.056880661695354454	0.05931300014618912	0.06252035185314771	0.06625603718624212	0.06968160087907224	0.07365742737667848	0.07740753710060871	0.08082882565891975	0.0863039791022485	0.08904980680833591	0.0930552522834247	0.09580408836509545	0.09772558666974926	0.10309702286278194	0.10292978010872013	0.10456868638003812	0.10636916759864327	0.10613504064192686	0.10937185528510499	0.1125620336162884	0.11499908280166486	0.1174921204922656	0.12448306499784051	0.12763047636846234	0.13062088814861558	0.13140507370900048	0.13519315047694866	0.13706673554584045	0.13928993345595628	0.14232616009258256	0.14984455258671694	0.1535836158703065
2	0.0009170176377262262	0.002226503977414308	0.004016107971789191	0.006438626807471203	0.008660148614180923	0.009943330278616668	0.011018796152658591	0.012734610438652608	0.015735736150161245	0.020468123406544844	0.02424866553112154	0.020590891450883667	0.022670247261803538	0.023700098648970408	0.025646561895105377	0.02773339911794139	0.029593156807684606	0.03222392467584545	0.03404198815113387	0.037807623593431344	0.04075409946222304	0.04430247667123094	0.045583594673500274	0.0452929760450928	0.049189442165126426	0.05279976120230094	0.05560905809137434	0.057658059018349014	0.059702370395136935	0.061454990768210815	0.06341132153637259	0.061886676221041916	0.061937839488341806	0.06312492780037204	0.06408988804265064	0.06744005731396001	0.07039164858102166	0.07328172533500805	0.07710834450672267	0.07965310565230758	0.0838174516555633	0.08848517376806868	0.083446578262002	0.08809097714501961	0.09207485968021624	0.09594033542206466	0.09987801370874037	0.10478093377296788	0.11000092691342468
[truncated: 229 more columns]
