# Supplementary material for: Phase separation of PGL-3 driven by structured domains that oligomerize and interact with RGG motifs
Source: EMBO Rep. 2026 Mar 20;27(8):2061–87. doi: 10.1038/s44319-026-00730-7 (PMC13121748; doi:10.1038/s44319-026-00730-7)
Supplement: Supplementary file 8 — Source data Fig. 5 [file 44319_2026_730_MOESM8_ESM.zip › Figure 5/5E/MSD/KGG_24 10 31_58.csv]

	0	1	2	3	4	5	6	7	8	9	10	11	12	13	14	15	16	17	18	19	20	21	22	23	24	25	26	27	28	29	30	31	32	33	34	35	36	37	38	39	40	41	42	43	44	45	46	47	48
0	121.0	121.0	121.0	121.0	121.0	113.0	109.0	107.0	103.0	99.0	98.0	95.0	92.0	88.0	85.0	83.0	80.0	78.0	77.0	74.0	74.0	71.0	69.0	64.0	63.0	62.0	60.0	58.0	57.0	55.0	54.0	51.0	50.0	50.0	48.0	48.0	47.0	47.0	46.0	46.0	46.0	46.0	46.0	45.0	45.0	44.0	44.0	44.0	43.0
1	0.0029857943380178905	0.005810193414261927	0.00867187960555914	0.011607929128103291	0.015038644174931969	0.018185933721982815	0.02054624294570157	0.02227389350410799	0.025233060728043405	0.028896286785433548	0.03178294219710859	0.03480932626657164	0.03674900412464284	0.038471096796578216	0.04032506946045405	0.042680883918305115	0.04527225653626607	0.0477619712213528	0.04787086092135419	0.05010793846573321	0.05233314580229506	0.05524873777541472	0.058112128757823844	0.05890553729615357	0.062199074207256705	0.0630219739984484	0.06618521309526751	0.06708616874107673	0.06959198723589977	0.07328225890137481	0.07550540481840867	0.0785515191179212	0.08268479863783183	0.08579331453159274	0.08781421542684618	0.0904091850935224	0.08637539756353549	0.0889355783650309	0.09214945338694698	0.09446469219746867	0.09684390773158243	0.09931802238090522	0.10142671388982248	0.10448452169026635	0.10758223952168017	0.11095005264201001	0.11360755717959986	0.11588302177996757	0.12013086370099492
2	0.002113641514284782	0.0032028642566569662	0.004887951095912433	0.008287149405069279	0.012163896011719494	0.016349010995768975	0.014049531045300014	0.01292031360999737	0.01573018642326518	0.01823191498384764	0.021636266778307985	0.023086887935640624	0.022306802422786202	0.022566222667083517	0.023789803806347973	0.0256709611203256	0.027412817985588103	0.029862968553102266	0.02862742102627782	0.03189225617742042	0.03510363074855886	0.037016260403523626	0.03622397958478872	0.03139287567103636	0.033643269659950285	0.03294830598340891	0.033157648886788474	0.03424743689570638	0.03701317173712939	0.03979277531977274	0.04347516332076664	0.04670461820514722	0.05092041680658732	0.054395300315693076	0.05825747230392568	0.059147512714432096	0.042613247469045615	0.04474920793720323	0.04717226886742668	0.04930015926285727	0.05147801874665488	0.05379034712616488	0.05629289216689321	0.059281849262405865	0.0614845974725021	0.06458658905562195	0.06711671529258216	0.06945997802269341	0.07165636193453227
[truncated: 226 more columns]
