# Supplementary material for: Phase separation of PGL-3 driven by structured domains that oligomerize and interact with RGG motifs
Source: EMBO Rep. 2026 Mar 20;27(8):2061–87. doi: 10.1038/s44319-026-00730-7 (PMC13121748; doi:10.1038/s44319-026-00730-7)
Supplement: Supplementary file 8 — Source data Fig. 5 [file 44319_2026_730_MOESM8_ESM.zip › Figure 5/5E/MSD/KGG_24 10 31_64.csv]

	0	1	2	3	4	5	6	7	8	9	10	11	12	13	14	15	16	17	18	19	20	21	22	23	24	25	26	27	28	29	30	31	32	33	34	35	36	37	38	39	40	41	42	43	44	45	46	47	48
0	147.0	147.0	147.0	147.0	147.0	132.0	128.0	119.0	112.0	104.0	98.0	95.0	90.0	87.0	83.0	80.0	78.0	76.0	76.0	76.0	73.0	73.0	70.0	69.0	68.0	65.0	64.0	62.0	62.0	61.0	61.0	58.0	57.0	57.0	57.0	55.0	55.0	55.0	55.0	55.0	53.0	51.0	48.0	48.0	48.0	47.0	45.0	44.0	43.0
1	0.003987668126828374	0.007645295535933197	0.011384631774854487	0.015260461902161874	0.01939698375932466	0.022999089891707975	0.027470705409703183	0.032745253312055564	0.03593638298866363	0.03807966323475371	0.0413660823416986	0.04440757859473312	0.04819110281583917	0.05309450723824904	0.056096373942513274	0.06108855922338906	0.06502234431933229	0.06628897170934879	0.06964721692269449	0.07296221419591264	0.07854575767677505	0.08142803938165268	0.08624322977771287	0.087922319180777	0.09112588277601087	0.0931686402212183	0.09483657190749763	0.09978892842666257	0.10365664733957583	0.10711304148407841	0.11060631129451651	0.11219741104614904	0.11531926598402557	0.11876581097368595	0.12097621168881749	0.12417573969060132	0.12640332129960993	0.12909782511943102	0.13226642117986587	0.13583879168925023	0.14158688713624545	0.14762469178177162	0.1442858684097393	0.1475582160729808	0.15110267088491172	0.1534428537777397	0.1513518724804667	0.15734287274448075	0.157226603453451
2	0.0012737560612364805	0.002662744077759686	0.00512468172385217	0.00806370629576054	0.011084680927131989	0.012781079540567428	0.01568219102341468	0.01885769668524453	0.019975467350400768	0.018095700564273443	0.018941055623457756	0.021420367076192565	0.02434422267796613	0.026813960114295526	0.029872147681596836	0.033061949261656585	0.03525557699904707	0.033602820483170065	0.036169836520219385	0.0387652565116103	0.042561451906671786	0.04380119802953844	0.04649140003570641	0.045308523359187995	0.048586612945313704	0.0512132382748025	0.051471217184637395	0.05451127668689854	0.058215972936953395	0.06130199824671436	0.06518753085022694	0.05600977824682093	0.05912471563270053	0.06214067861110924	0.06461864854393323	0.06675588184673044	0.07015665025898475	0.07387613950182427	0.07710687783050026	0.08238318336447835	0.08607554919071043	0.09806496093864912	0.08158182654526287	0.08457561016746015	0.08805803741569741	0.09257327239284513	0.09487379518131614	0.09763850919547996	0.09929453750549508
[truncated: 254 more columns]
