# Supplementary material for: Phase separation of PGL-3 driven by structured domains that oligomerize and interact with RGG motifs
Source: EMBO Rep. 2026 Mar 20;27(8):2061–87. doi: 10.1038/s44319-026-00730-7 (PMC13121748; doi:10.1038/s44319-026-00730-7)
Supplement: Supplementary file 8 — Source data Fig. 5 [file 44319_2026_730_MOESM8_ESM.zip › Figure 5/5E/MSD/KGG_24 10 31_60.csv]

	0	1	2	3	4	5	6	7	8	9	10	11	12	13	14	15	16	17	18	19	20	21	22	23	24	25	26	27	28	29	30	31	32	33	34	35	36	37	38	39	40	41	42	43	44	45	46	47	48
0	199.0	199.0	199.0	199.0	199.0	184.0	176.0	168.0	157.0	151.0	145.0	135.0	129.0	122.0	116.0	114.0	111.0	106.0	106.0	104.0	100.0	99.0	93.0	91.0	90.0	86.0	85.0	84.0	83.0	82.0	81.0	81.0	77.0	74.0	71.0	71.0	69.0	67.0	65.0	65.0	64.0	62.0	62.0	61.0	61.0	61.0	60.0	60.0	58.0
1	0.003081663157169265	0.005984137380546698	0.00873029401695052	0.011328680244004682	0.013789146129750253	0.01725320532757927	0.01971582548791197	0.021703026108503328	0.0228048803501306	0.025954095896047396	0.028316450839534376	0.031471841948409664	0.03400680714299514	0.03729765080928467	0.04012049515085863	0.04175053675485548	0.04357189395307155	0.045347688468822915	0.04718899777794539	0.05024622548528308	0.054279990838918685	0.056810085492896706	0.06089035546679615	0.06294628620878538	0.06585598113765458	0.06903799965282081	0.07155926762013756	0.07485381374984053	0.07860303150968219	0.07716194704692882	0.07903569473796175	0.08025327020661922	0.07926082367895829	0.08318444492798335	0.08558033626580949	0.08844060308097028	0.09179044925927689	0.09481649996177442	0.09683290882691765	0.09895225724591444	0.10199681841825589	0.10187050830201731	0.10448577449989381	0.10868634012080947	0.11146691108963543	0.11413990697676306	0.11499157777444054	0.11779011483346703	0.12264777836363318
2	0.0010208202785277766	0.002258766673782615	0.003947906604741346	0.00596419097294759	0.007919303752870933	0.010784209363412239	0.0106851262082775	0.013427309083696307	0.011846599183322112	0.014324670924483678	0.016751597826354016	0.01863178487547991	0.021041698457499383	0.023492537030737205	0.026773783989221863	0.02570626111452113	0.027522950620926915	0.02742354995995965	0.029640493183811508	0.0317636678961206	0.033691245852653894	0.035957234259057946	0.037845302092055146	0.0383902645570435	0.04121092602587705	0.04531167327947862	0.04767337463199739	0.05099489152565502	0.05613972121390402	0.045819475432139774	0.048238266404819895	0.04866851910326929	0.049492938790413075	0.050510861018503266	0.05075736906291874	0.05212501166717233	0.05292934124910412	0.054564099019716726	0.05730001898121212	0.06006483738353444	0.06396932348183985	0.05934823394259883	0.062170880810627355	0.0645023619138182	0.06664972390252906	0.06951456295804623	0.0707345190819646	0.07230262569006503	0.07407083358450267
[truncated: 204 more columns]
