# Supplementary material for: Phase separation of PGL-3 driven by structured domains that oligomerize and interact with RGG motifs
Source: EMBO Rep. 2026 Mar 20;27(8):2061–87. doi: 10.1038/s44319-026-00730-7 (PMC13121748; doi:10.1038/s44319-026-00730-7)
Supplement: Supplementary file 8 — Source data Fig. 5 [file 44319_2026_730_MOESM8_ESM.zip › Figure 5/5E/MSD/RGG_24 11 02_90.csv]

	0	1	2	3	4	5	6	7	8	9	10	11	12	13	14	15	16	17	18	19	20	21	22	23	24	25	26	27	28	29	30	31	32	33	34	35	36	37	38	39	40	41	42	43	44	45	46	47	48
0	138.0	138.0	138.0	138.0	138.0	128.0	122.0	112.0	107.0	103.0	102.0	98.0	93.0	93.0	91.0	88.0	86.0	84.0	80.0	79.0	77.0	75.0	74.0	72.0	68.0	67.0	66.0	65.0	63.0	63.0	62.0	60.0	60.0	59.0	59.0	57.0	56.0	55.0	54.0	54.0	53.0	53.0	52.0	51.0	51.0	51.0	50.0	49.0	49.0
1	0.0035939146819336226	0.007224972213479751	0.010756104689919967	0.01426367721015743	0.017626682648551637	0.021520209788227884	0.024122819908693943	0.027556490368386085	0.03081742086969896	0.034455865005491824	0.037954353297614755	0.03878061565757473	0.0432007628537656	0.04769562869969336	0.05230231776015358	0.056053098887597304	0.060266074328396306	0.06115660697834362	0.06386730054000883	0.06718403895217942	0.07113455950862738	0.07594796294111208	0.07928923014812178	0.08292534515737089	0.08443508700779091	0.08928025471666874	0.09101317566293866	0.09457225470694446	0.09551533798181394	0.09851211629338513	0.09885050863610889	0.10345542517640355	0.10699420412998746	0.11116824566054698	0.11355387071037246	0.11664271463673265	0.11954265008847478	0.12280353970310433	0.12307840359192944	0.12532727406867838	0.12623350525948482	0.12786321359983105	0.1302839436410298	0.1330352945193239	0.13515614891693156	0.13725714825560847	0.1420294969130059	0.1421025531591161	0.14498863884030694
2	0.0011405920579828331	0.00322110429149004	0.006133936884553599	0.009864659216426944	0.012888245129547659	0.017618470375688176	0.015592605192263251	0.01871248275837332	0.021831343663741568	0.02799520763439836	0.032223424487210287	0.022849562843917422	0.02609986601676627	0.02959735587517145	0.033526199688884886	0.03688499633697193	0.04013778934717861	0.03774558345012558	0.041386619479442895	0.044507796933620884	0.0477051645688217	0.048834844295050674	0.0501187678045106	0.05130288860640473	0.05214749116240769	0.05429218697419488	0.05317079531219049	0.05435248116065596	0.053342656963875135	0.05535333883431835	0.05510089924601823	0.05778629442373653	0.05975023039744986	0.06205014891757062	0.06444281989090792	0.06565440204468855	0.06574384295705672	0.06798126637948393	0.06858731671110746	0.06990408755352669	0.07193244777669099	0.07322558681255945	0.07355730351681183	0.07523013854918634	0.07720769810214739	0.07939764141336388	0.08064801258903885	0.08193311266267704	0.084781554209388
[truncated: 233 more columns]
