# Supplementary material for: Phase separation of PGL-3 driven by structured domains that oligomerize and interact with RGG motifs
Source: EMBO Rep. 2026 Mar 20;27(8):2061–87. doi: 10.1038/s44319-026-00730-7 (PMC13121748; doi:10.1038/s44319-026-00730-7)
Supplement: Supplementary file 8 — Source data Fig. 5 [file 44319_2026_730_MOESM8_ESM.zip › Figure 5/5E/MSD/IDR_24 10 31_35.csv]

	0	1	2	3	4	5	6	7	8	9	10	11	12	13	14	15	16	17	18	19	20	21	22	23	24	25	26	27	28	29	30	31	32	33	34	35	36	37	38	39	40	41	42	43	44	45	46	47	48
0	69.0	69.0	69.0	69.0	69.0	65.0	59.0	56.0	49.0	47.0	47.0	44.0	42.0	41.0	39.0	38.0	37.0	37.0	35.0	34.0	34.0	33.0	33.0	32.0	32.0	32.0	32.0	30.0	30.0	29.0	29.0	28.0	26.0	26.0	25.0	25.0	25.0	25.0	25.0	25.0	25.0	25.0	25.0	24.0	24.0	23.0	22.0	22.0	22.0
1	0.002731737057563036	0.005369878605333997	0.007921140951571464	0.010669095458368746	0.013329840815749979	0.01603079699218875	0.019034964353450482	0.022021319926812964	0.025699783261317242	0.0279244282326962	0.030684494192439113	0.03310975422416079	0.037395829895505626	0.03908087618655044	0.04049525370442798	0.04266189772941018	0.04471315854640014	0.0478214027058503	0.05202923897937679	0.05654244008424739	0.059364426458257034	0.06405068080875721	0.06776940931815546	0.07018641188626797	0.07319464254730403	0.07644771854264765	0.07990734260604261	0.0855299457430331	0.08921897319905985	0.09066668911742054	0.0940950970302614	0.09682631691024354	0.10227137899015687	0.1058530456997452	0.10550754970242492	0.10963475980154151	0.11350056556057836	0.11819493825277397	0.12233252004433619	0.12600199642839033	0.1313278984364673	0.1374637351264004	0.14274253753554786	0.13156210907983865	0.13617357988603215	0.13360825712757068	0.13567493411335013	0.1382282535469253	0.14070576765179785
2	0.0007755080863225456	0.001829635796227907	0.003266817511617918	0.005237176735500411	0.006925331549943158	0.0077128077624900974	0.008790938665237166	0.009681110661118026	0.012051927689037395	0.013003102972977592	0.014464065508247755	0.015402873751535	0.018484662179876397	0.017728232954467533	0.018563280020486104	0.020340472494478793	0.022217327787053757	0.02439015265750381	0.0271715807679987	0.0286879319460253	0.03098464874971441	0.03232563084336759	0.03561905775590954	0.03838861172844354	0.040857729128255534	0.042384523041173544	0.044690339834944276	0.046869407002122825	0.049673364377651526	0.05130516155253819	0.0531139619137712	0.05691810164673439	0.06029563963173304	0.0636778042961462	0.06482608325737937	0.06787656590004945	0.07033977091554627	0.0739314369699394	0.07706658007576439	0.07811994305911096	0.08316698197575134	0.0909800127815845	0.09698678396076109	0.07214990590966915	0.07654568895640608	0.07154077091937357	0.07589554980911313	0.07954755955676122	0.08244736966631544
[truncated: 149 more columns]
