# Supplementary material for: Phase separation of PGL-3 driven by structured domains that oligomerize and interact with RGG motifs
Source: EMBO Rep. 2026 Mar 20;27(8):2061–87. doi: 10.1038/s44319-026-00730-7 (PMC13121748; doi:10.1038/s44319-026-00730-7)
Supplement: Supplementary file 8 — Source data Fig. 5 [file 44319_2026_730_MOESM8_ESM.zip › Figure 5/5E/MSD/Buffer_24 10 26_2.csv]

	0	1	2	3	4	5	6	7	8	9	10	11	12	13	14	15	16	17	18	19	20	21	22	23	24	25	26	27	28	29	30	31	32	33	34	35	36	37	38	39	40	41	42	43	44	45	46	47	48
0	204.0	204.0	204.0	204.0	204.0	188.0	176.0	169.0	158.0	151.0	145.0	138.0	131.0	121.0	112.0	105.0	104.0	101.0	96.0	95.0	93.0	89.0	87.0	84.0	83.0	83.0	79.0	75.0	71.0	71.0	70.0	69.0	67.0	67.0	66.0	66.0	65.0	65.0	65.0	64.0	60.0	59.0	58.0	57.0	56.0	56.0	55.0	55.0	53.0
1	0.004142697884449193	0.00801424179250631	0.011769297986961774	0.015330533820461466	0.019109549212240153	0.02247984535160715	0.026584187671021144	0.030528959500996433	0.03392487037297912	0.0382053993666102	0.042947616905750274	0.046506929350134625	0.04928131747065439	0.0522819738306419	0.05479064755547518	0.05648802234736397	0.059941879569010564	0.06376854800723421	0.06672418735875436	0.06840792315253955	0.07198285395565748	0.07364156273418995	0.07581371788895917	0.07801993237956097	0.08116658603299716	0.08341916977323265	0.0860835557937841	0.09190179473352983	0.09484084187203094	0.0977552572792488	0.10276773584838789	0.10753101669769104	0.10768993200226731	0.11111555109109446	0.11672337713936393	0.12100032928730327	0.1234554175251909	0.12714295018848842	0.13091212612805275	0.13604198410640564	0.13870507404260948	0.1422013451214794	0.14429670075777679	0.14459780094263477	0.1491223018694085	0.15312270177163864	0.1593001790104647	0.16268569092536844	0.16223741559585095
2	0.0016268091968879986	0.0029476025836753447	0.004396256433583146	0.006599941871518603	0.01016396529951258	0.010202566829623557	0.012542169145003714	0.015105446835571955	0.01737382863731087	0.01987814279006639	0.023153536981548147	0.027099052763028715	0.02722138678890721	0.02773127869719638	0.02835355328419878	0.02629170728363793	0.028477504531937054	0.030398606704494097	0.03182789519037691	0.033263952026134774	0.03645858367669064	0.03629750097092689	0.039706256319579344	0.03955128633960255	0.04331992986816003	0.04581229559515119	0.04674303231650703	0.049529453813541194	0.0507073578498818	0.05339570411870823	0.055704005130980075	0.05885214941594815	0.0604938167716431	0.0648101223661633	0.06855375441947688	0.07269960758129716	0.07560447679477764	0.07937821562851853	0.08343228605486461	0.08813194528588683	0.08893993289585744	0.09289498083818996	0.0965215197468907	0.09889229565739173	0.10326027560769986	0.10685839368753947	0.10995201408889838	0.11362669819928	0.11441422484099856
[truncated: 148 more columns]
