# Supplementary material for: Phase separation of PGL-3 driven by structured domains that oligomerize and interact with RGG motifs
Source: EMBO Rep. 2026 Mar 20;27(8):2061–87. doi: 10.1038/s44319-026-00730-7 (PMC13121748; doi:10.1038/s44319-026-00730-7)
Supplement: Supplementary file 8 — Source data Fig. 5 [file 44319_2026_730_MOESM8_ESM.zip › Figure 5/5E/MSD/KGG_24 10 26_51.csv]

	0	1	2	3	4	5	6	7	8	9	10	11	12	13	14	15	16	17	18	19	20	21	22	23	24	25	26	27	28	29	30	31	32	33	34	35	36	37	38	39	40	41	42	43	44	45	46	47	48
0	18.0	18.0	18.0	18.0	18.0	15.0	14.0	14.0	14.0	13.0	12.0	12.0	11.0	11.0	11.0	11.0	11.0	11.0	11.0	11.0	11.0	11.0	11.0	11.0	11.0	10.0	10.0	10.0	10.0	9.0	9.0	9.0	8.0	8.0	8.0	8.0	8.0	8.0	7.0	6.0	6.0	6.0	6.0	6.0	6.0	6.0	6.0	6.0	6.0
1	0.0031901733723424647	0.006383183514700005	0.009286007437055085	0.012506106783876815	0.014935934002445266	0.020211788347604974	0.024674516655019952	0.027442313689210497	0.029697851254880416	0.032382716140106474	0.03780506614971502	0.04127238241481354	0.04722960787563939	0.05035296207147935	0.053140729773269266	0.055375736242866846	0.058336549858532004	0.06148922401392383	0.06484790452711182	0.06759901333760092	0.0708573026387773	0.07514961886819517	0.08036347698867462	0.0848036957303153	0.08798539989289078	0.092544087079066	0.09615847317420924	0.10111652836154983	0.10549751858739839	0.11714982720701785	0.12203475756927544	0.1258222875309058	0.1381593085920936	0.14151648756012888	0.1465399042335755	0.15069054913258056	0.15253168718476556	0.15810869660182247	0.16285886419422999	0.18057820467813088	0.18375196606843006	0.18658917171819164	0.188059852552114	0.19081071550694217	0.19324121485958545	0.1963871553163431	0.19998430408060575	0.20537087655273004	0.21076630338095173
2	0.0008084407443611657	0.0022850210748148357	0.004226385075064166	0.006340807732573769	0.008364563377105104	0.00867828936257693	0.01067381436329586	0.010846452590657914	0.013060369116910131	0.015212285445299904	0.015369499063964174	0.015802709177527782	0.013323598514845702	0.014415501858323666	0.016365055213849695	0.018454037913706606	0.021215033710240586	0.02428477847582571	0.027392095200840502	0.031124927857093445	0.03476880903388071	0.037339795453972376	0.039693718675086836	0.04148896079615135	0.04328847210270411	0.04729154412486707	0.05016457657094983	0.05187916185074469	0.054261874446953615	0.05539019169284185	0.05802657104634575	0.0613164959183714	0.06254081506143314	0.06558513831344573	0.06808148892635041	0.07168922271936497	0.07589738160189571	0.07899159908654971	0.08848154338594756	0.09082346870363923	0.09500906964368923	0.09965675413617821	0.10394156135899166	0.10861362353769956	0.1134513632192774	0.11859711237027054	0.12412678702705456	0.13067675738503495	0.13767848117409892
[truncated: 119 more columns]
