# Supplementary material for: Phase separation of PGL-3 driven by structured domains that oligomerize and interact with RGG motifs
Source: EMBO Rep. 2026 Mar 20;27(8):2061–87. doi: 10.1038/s44319-026-00730-7 (PMC13121748; doi:10.1038/s44319-026-00730-7)
Supplement: Supplementary file 8 — Source data Fig. 5 [file 44319_2026_730_MOESM8_ESM.zip › Figure 5/5E/MSD/RGG_24 11 02_91.csv]

	0	1	2	3	4	5	6	7	8	9	10	11	12	13	14	15	16	17	18	19	20	21	22	23	24	25	26	27	28	29	30	31	32	33	34	35	36	37	38	39	40	41	42	43	44	45	46	47	48
0	128.0	128.0	128.0	128.0	128.0	124.0	115.0	104.0	97.0	93.0	89.0	88.0	84.0	78.0	75.0	72.0	71.0	69.0	67.0	64.0	64.0	62.0	60.0	59.0	59.0	59.0	59.0	57.0	54.0	50.0	50.0	49.0	48.0	47.0	47.0	46.0	45.0	44.0	44.0	43.0	43.0	42.0	41.0	40.0	39.0	38.0	37.0	36.0	36.0
1	0.003929622987041767	0.007896227506794307	0.011775735816268545	0.015430837007302651	0.01894365084284793	0.022161973530864815	0.02619669921277933	0.03030922345748663	0.03358133217244155	0.03833426342015628	0.039861159917199775	0.042758663061601365	0.044068547546931326	0.04775044298934736	0.051003599171205685	0.05445368460130507	0.05706083410489994	0.06065972875918244	0.06574109075123931	0.06820824221386082	0.07185284541109443	0.07488902464929396	0.0773590398640922	0.08185094336833981	0.08513853980854308	0.08909052853182135	0.0924676864702322	0.09745850860415288	0.103522584738429	0.11205881502713297	0.11675067219031952	0.12320097748904385	0.12928449134999045	0.13451991627950952	0.14000069972957901	0.14667900759951624	0.15059476276352207	0.15030422077160838	0.1551192662331526	0.16379658423014493	0.16645508045110674	0.17143873766510007	0.16027905038855464	0.13505189679306953	0.13902800580269284	0.14096158430470485	0.14487002265574403	0.1498211984522858	0.15112053864321195
2	0.001350562632652421	0.0030683776289508126	0.005031202273028656	0.007850156339627302	0.01098058261225777	0.014182748254140452	0.018642969313797858	0.021304452865107043	0.023734220254777234	0.029076985723687124	0.025197911603330264	0.026384947834717808	0.026978042110532112	0.028881335106318785	0.030898249978572236	0.0345029211617276	0.03848742513470373	0.04353076967984763	0.047893159283492935	0.04966939108633196	0.05361591566554894	0.057204568366670316	0.06208156013461229	0.06536110587157797	0.0681192175195235	0.07162635259000187	0.07550945214420743	0.0807841257229955	0.08818824986211304	0.09534346970527043	0.1025328220309652	0.11069370376660927	0.1180433607619708	0.12824273548048123	0.13840324091922981	0.1498763033276622	0.16187125956005488	0.17131305226589588	0.18681796063766218	0.20345109729712893	0.20297850572223472	0.2104928260352789	0.1853827906711024	0.08789000361431097	0.08883064726235648	0.09100366044970218	0.09186455095040875	0.09287819493430724	0.09375369214699081
[truncated: 259 more columns]
