# Supplementary material for: Phase separation of PGL-3 driven by structured domains that oligomerize and interact with RGG motifs
Source: EMBO Rep. 2026 Mar 20;27(8):2061–87. doi: 10.1038/s44319-026-00730-7 (PMC13121748; doi:10.1038/s44319-026-00730-7)
Supplement: Supplementary file 8 — Source data Fig. 5 [file 44319_2026_730_MOESM8_ESM.zip › Figure 5/5E/MSD/KGG_24 10 31_61.csv]

	0	1	2	3	4	5	6	7	8	9	10	11	12	13	14	15	16	17	18	19	20	21	22	23	24	25	26	27	28	29	30	31	32	33	34	35	36	37	38	39	40	41	42	43	44	45	46	47	48
0	165.0	165.0	165.0	165.0	165.0	157.0	147.0	141.0	132.0	124.0	115.0	114.0	109.0	107.0	100.0	98.0	96.0	94.0	94.0	92.0	91.0	91.0	89.0	84.0	78.0	77.0	77.0	76.0	73.0	71.0	69.0	69.0	67.0	67.0	64.0	64.0	64.0	63.0	61.0	60.0	60.0	57.0	55.0	54.0	53.0	51.0	51.0	50.0	50.0
1	0.0033646586369702183	0.006795523195072811	0.01011899130217824	0.013203086665432018	0.016251965504428728	0.020061778867168655	0.023154379082939144	0.02628238874810011	0.02888542349392789	0.03140150003176259	0.034632359499725145	0.03761653016103026	0.04111597310883914	0.04501569020227815	0.046285327975222265	0.04876474939290035	0.05204557669238696	0.05573084013943769	0.05858231968851333	0.06251611997820114	0.06524383887129222	0.06811731903211925	0.07134683416151438	0.07321756694713005	0.07747164324148714	0.08154271094187437	0.08435560384116718	0.08789355388760965	0.08806192288079664	0.09354543956837451	0.09433518560751675	0.09710093273280536	0.09956085217232287	0.10219027497039603	0.10660585626000213	0.11048959411808983	0.11397596823834753	0.11750164739500593	0.1132086682856782	0.11607905940027813	0.11906043448608823	0.11675043188254365	0.11579074887714023	0.11968672429152843	0.11990216946761524	0.11776318155935847	0.11951334656580163	0.1217841911203505	0.12441447976972425
2	0.0009901224400111857	0.002382912943817326	0.004145415136504499	0.00635629879062886	0.009106124739604423	0.011719876377451765	0.01422503214989939	0.016073488197231426	0.017751524293974003	0.017799505940531368	0.020301509858280456	0.02238887994170272	0.025487846506452447	0.029731857693704438	0.028765738552062624	0.030962142331988612	0.03405761887756594	0.03729030779950138	0.04082679255187041	0.04383092982091922	0.04705480387397028	0.04989880282528356	0.05217728803580115	0.054522792761518536	0.059222169833866585	0.06264722501675118	0.06492712588672743	0.06774524302175779	0.06410439422819629	0.0687702541066939	0.0656167036003727	0.06773026384939493	0.07132536411927894	0.0749473895257748	0.07920319972553186	0.08545350670203478	0.09287746558727472	0.09196786095624515	0.07906507618335548	0.0806713107188129	0.0828396814131865	0.07185319112172672	0.06296076127062827	0.06552095027488991	0.0652407784536792	0.06469516298472398	0.06681287414250145	0.07036472475689007	0.07308713522146464
[truncated: 267 more columns]
