# Supplementary material for: Phase separation of PGL-3 driven by structured domains that oligomerize and interact with RGG motifs
Source: EMBO Rep. 2026 Mar 20;27(8):2061–87. doi: 10.1038/s44319-026-00730-7 (PMC13121748; doi:10.1038/s44319-026-00730-7)
Supplement: Supplementary file 8 — Source data Fig. 5 [file 44319_2026_730_MOESM8_ESM.zip › Figure 5/5E/MSD/KGG_24 10 31_63.csv]

	0	1	2	3	4	5	6	7	8	9	10	11	12	13	14	15	16	17	18	19	20	21	22	23	24	25	26	27	28	29	30	31	32	33	34	35	36	37	38	39	40	41	42	43	44	45	46	47	48
0	113.0	113.0	113.0	113.0	113.0	105.0	99.0	95.0	91.0	87.0	84.0	79.0	77.0	76.0	73.0	69.0	69.0	69.0	68.0	67.0	66.0	63.0	62.0	60.0	59.0	55.0	53.0	53.0	50.0	50.0	49.0	48.0	48.0	47.0	45.0	45.0	45.0	42.0	41.0	41.0	40.0	40.0	40.0	40.0	40.0	40.0	40.0	38.0	38.0
1	0.0036473872604423987	0.007390637940015383	0.011194175066867911	0.015482865354801298	0.019260669896123066	0.022625636897077115	0.024874588082547472	0.027233225768429153	0.030874877853427223	0.034323537607128515	0.03813120143977568	0.04235038488411651	0.04675377677604188	0.05112476353556411	0.05530830074547517	0.058140282726499896	0.06278090510742947	0.06737892428395621	0.06971599219792256	0.07016567525939087	0.07172139764871911	0.07279238935505059	0.07551545087583085	0.08051875925798856	0.08449348093134863	0.0929594284710043	0.09691321501751984	0.10255213325140697	0.10863827252936564	0.11325053216152096	0.11812509035990358	0.12499290332567774	0.12962721500187419	0.13431616735877067	0.1336664385276472	0.13719185836316294	0.14129901758516053	0.14779834801497196	0.14792967544122038	0.15137284943121854	0.15896752548454535	0.16225885771917486	0.16630926688070394	0.17099652006927696	0.17563938006574217	0.18042659644406517	0.1855281513777914	0.18390699116825027	0.18856709580027364
2	0.0009070973867840455	0.002685773551806741	0.005201838198829509	0.008904483389734203	0.013420903205332105	0.016921167750654158	0.013212581602537672	0.01340736586660934	0.015756055419825922	0.01822441699669859	0.021023472063782023	0.02390042469758257	0.027400635810622815	0.031482225993343126	0.035104859581592866	0.03716660587194916	0.04160119275106454	0.04571105130415037	0.04585622246801398	0.04234116936630443	0.04532602914164645	0.046623439438425666	0.0495363767988676	0.051971462370849104	0.054923770658477075	0.05636108092513909	0.06029925569867381	0.06360359840101419	0.06700251544086282	0.06987147142871601	0.07367702548125359	0.07587964837553995	0.07779049856883845	0.07820348489063346	0.07857684336841217	0.08075557496009751	0.0827907774926423	0.08392034007701855	0.0842101875670299	0.08722703003510247	0.08758975489336633	0.08989702304432397	0.09325210481006892	0.09713537262733724	0.10165912590313597	0.10646613653285136	0.11271440791390165	0.11379558657578817	0.11882674917854474
[truncated: 196 more columns]
