# Supplementary material for: Phase separation of PGL-3 driven by structured domains that oligomerize and interact with RGG motifs
Source: EMBO Rep. 2026 Mar 20;27(8):2061–87. doi: 10.1038/s44319-026-00730-7 (PMC13121748; doi:10.1038/s44319-026-00730-7)
Supplement: Supplementary file 8 — Source data Fig. 5 [file 44319_2026_730_MOESM8_ESM.zip › Figure 5/5E/MSD/RGG_24 11 02_93.csv]

	0	1	2	3	4	5	6	7	8	9	10	11	12	13	14	15	16	17	18	19	20	21	22	23	24	25	26	27	28	29	30	31	32	33	34	35	36	37	38	39	40	41	42	43	44	45	46	47	48
0	89.0	89.0	89.0	89.0	89.0	82.0	74.0	67.0	65.0	62.0	60.0	58.0	57.0	54.0	52.0	51.0	51.0	50.0	46.0	45.0	44.0	44.0	43.0	40.0	39.0	38.0	37.0	35.0	35.0	35.0	34.0	34.0	31.0	30.0	30.0	29.0	29.0	28.0	28.0	28.0	28.0	26.0	26.0	25.0	25.0	24.0	24.0	24.0	24.0
1	0.00289415324024122	0.005580087166619668	0.00813210017067236	0.010873666576616382	0.013800321632540226	0.017416853819809803	0.01984737697087343	0.022033694617605314	0.02507214847520976	0.029084780669434318	0.03017896533032897	0.03416423040870863	0.0379090695900795	0.04271248542556488	0.0452878959309421	0.045908511562866204	0.049138796124591294	0.05123226104410631	0.05464989778880386	0.057566038819978536	0.05878901434628467	0.06212378733081722	0.06614285307078988	0.07168561929189908	0.07704427843587269	0.08330412541517836	0.08708785129454118	0.08941190363311591	0.0942833798673371	0.09912106662933425	0.1026714938884093	0.10764002322435735	0.09699132595942621	0.10001359529028495	0.10194112512440646	0.10750532687256016	0.11023196724049747	0.11356441488758395	0.11638274961889265	0.12037334893464145	0.12349311873745324	0.12819961649055903	0.13159350055391553	0.13924931375099925	0.14281733017174839	0.14770319802082285	0.15072512436026256	0.15370159830192376	0.1576792742306593
2	0.0009204849021837	0.0020746100762648583	0.0034672693428591636	0.005519756123942835	0.00791133065269446	0.011982231444844558	0.012129896089827622	0.012084910351679112	0.015535292625972745	0.020109422544469145	0.01755256460798869	0.0196102110226113	0.02285507240828316	0.02480552101259402	0.02634941827176844	0.022191603564708142	0.024405714489254143	0.02552083893311166	0.02699414001360766	0.030673991363244568	0.032193860521066264	0.03579817972582597	0.04025968365074035	0.04404738529965642	0.04750392130775853	0.05170456194863575	0.0572577784584572	0.06363305168085498	0.07300520537075211	0.08344757171369162	0.09561190609599494	0.10558485151667155	0.06427769256237915	0.06814053118229013	0.07105109249639417	0.07429455700507342	0.07814235211002361	0.08232394985632492	0.08503294438274886	0.08849993324561158	0.091970824548927	0.0953329292358726	0.09962253105422231	0.1035285527099939	0.10774029820593092	0.11530137614221413	0.12116028531722908	0.1256865567880209	0.1315179262014108
[truncated: 212 more columns]
