# Supplementary material for: Phase separation of PGL-3 driven by structured domains that oligomerize and interact with RGG motifs
Source: EMBO Rep. 2026 Mar 20;27(8):2061–87. doi: 10.1038/s44319-026-00730-7 (PMC13121748; doi:10.1038/s44319-026-00730-7)
Supplement: Supplementary file 8 — Source data Fig. 5 [file 44319_2026_730_MOESM8_ESM.zip › Figure 5/5E/MSD/Buffer_24 10 26_0.csv]

	0	1	2	3	4	5	6	7	8	9	10	11	12	13	14	15	16	17	18	19	20	21	22	23	24	25	26	27	28	29	30	31	32	33	34	35	36	37	38	39	40	41	42	43	44	45	46	47	48
0	168.0	168.0	168.0	168.0	168.0	160.0	156.0	141.0	130.0	126.0	121.0	110.0	104.0	103.0	99.0	96.0	92.0	89.0	87.0	86.0	83.0	81.0	81.0	80.0	78.0	77.0	75.0	74.0	71.0	67.0	66.0	63.0	62.0	62.0	61.0	60.0	60.0	58.0	57.0	57.0	57.0	57.0	57.0	56.0	56.0	55.0	54.0	53.0	53.0
1	0.003487229809570514	0.0069227802157552235	0.010192956643498324	0.013470762946344382	0.016656705549239224	0.019954027404202098	0.02376426974275066	0.02742304335490749	0.030614660230928226	0.034283637758519434	0.03709476450462107	0.04029007461407083	0.045254861793479075	0.04908793398474242	0.050182815308156666	0.05233299614930822	0.05607194489481321	0.05994107846964502	0.06365134195568665	0.06850826039354602	0.07394188966619247	0.08009568098259943	0.08442524129728095	0.08910237518108356	0.09472947154358907	0.0996800516246412	0.10304112196843115	0.10740929079527857	0.11167487566982194	0.11229510939146571	0.11741465518762495	0.11932215917589367	0.12309988165449637	0.12705379741586686	0.13317611065936458	0.1362833964566086	0.13993674342584067	0.1443860548962542	0.1506792700663266	0.1542529899338383	0.15726179306387997	0.15996013423480773	0.1633799726809321	0.16792541536446023	0.17046879281371735	0.17042665742787538	0.16586896104087712	0.17088841914240419	0.1740708590274664
2	0.000956068042338937	0.00239157653637348	0.0043260158334902845	0.006835657534891452	0.009584263210724774	0.01124188721804218	0.014042837642831716	0.017015006972207005	0.017031819536541783	0.020911193539831625	0.02247679973058309	0.02279159863115566	0.025991768814742387	0.030128385423415487	0.03208106377455013	0.03342052854714188	0.03664855141657612	0.039392861397273014	0.042623609402912196	0.04608013256165824	0.05023380829891941	0.05406179939459618	0.05828708349470683	0.06146542103880441	0.0643054177971694	0.06851907077337124	0.07264304039050652	0.0767391982167885	0.08069930858847323	0.0794393050112828	0.08258446009146463	0.08436206995368495	0.08931772016426325	0.09349221784419619	0.097619603278638	0.10249158306439897	0.10715938999970244	0.11276742479743136	0.11737546160924271	0.12178586763523663	0.12599724536613166	0.13011728271479123	0.1344900262149472	0.13954975517978657	0.14401226371061135	0.15010454646699886	0.14769319067033612	0.15364637747737858	0.15951346236481814
[truncated: 211 more columns]
