# Supplementary material for: Phase separation of PGL-3 driven by structured domains that oligomerize and interact with RGG motifs
Source: EMBO Rep. 2026 Mar 20;27(8):2061–87. doi: 10.1038/s44319-026-00730-7 (PMC13121748; doi:10.1038/s44319-026-00730-7)
Supplement: Supplementary file 8 — Source data Fig. 5 [file 44319_2026_730_MOESM8_ESM.zip › Figure 5/5E/MSD/KGG_24 10 26_53.csv]

	0	1	2	3	4	5	6	7	8	9	10	11	12	13	14	15	16	17	18	19	20	21	22	23	24	25	26	27	28	29	30	31	32	33	34	35	36	37	38	39	40	41	42	43	44	45	46	47	48
0	155.0	155.0	155.0	155.0	155.0	141.0	132.0	125.0	119.0	113.0	110.0	106.0	101.0	97.0	94.0	92.0	89.0	86.0	82.0	80.0	79.0	78.0	77.0	76.0	74.0	73.0	72.0	71.0	71.0	71.0	70.0	70.0	69.0	69.0	69.0	67.0	65.0	64.0	62.0	60.0	58.0	57.0	56.0	55.0	55.0	53.0	52.0	52.0	50.0
1	0.0040217045319186125	0.007870087185448878	0.011531544986490306	0.015400841396207884	0.0191306766278729	0.024346551359305118	0.02636477872034367	0.03042234746137137	0.035667221329499836	0.039756303985347755	0.04408866288684192	0.04890205950151286	0.05374180941255178	0.05651941926681957	0.06088062169809413	0.06744399302756242	0.0721362575309465	0.0766639975481602	0.08115824581374485	0.0809842335511208	0.08383070639122374	0.08926878551037355	0.09205449670042962	0.09664859420267656	0.09455341822668557	0.09904736554967629	0.1012229722027989	0.10573221264908098	0.1095462588209796	0.11302677594167769	0.11552924609370803	0.11827723529202509	0.12250736905595104	0.12641667881860938	0.12996571693712142	0.13115727389710807	0.13641895987148092	0.1410712512494695	0.14535994125453205	0.1490137742487114	0.14864063258879734	0.14911075413564961	0.15123548109579849	0.15330560890775252	0.1576142461574306	0.15897294321031186	0.16163821030367354	0.16508000998745392	0.1672052710556342
2	0.001099025758953098	0.002775981163090969	0.00477469565106362	0.0076583805625718	0.01155619527311182	0.01483428331168845	0.014522924691511487	0.01849646091755365	0.023022287522751185	0.026126714012342445	0.03034339714220643	0.035334797738227355	0.03740176465147523	0.03478089648739663	0.03863515800780915	0.043837208567459915	0.0490237431619294	0.0539372988430985	0.05799727954316761	0.05439574486548608	0.05765162099355382	0.0641030911943377	0.06536097083378063	0.06734507315043871	0.0501637307182695	0.055081372368022276	0.057698708782577934	0.06202906901526561	0.06576789850358847	0.06948429529856973	0.07387011354107365	0.07822819830913212	0.08174336536052484	0.08551160696338275	0.08907593960987495	0.09320104689528133	0.09827647893628629	0.10328596947506523	0.10933898107122121	0.11429385307391744	0.11719566394542986	0.12012134796062308	0.12339215930586762	0.1281918302085123	0.13229459765007454	0.13920584900018548	0.14339907226931894	0.14622102823921737	0.14644022994328812
[truncated: 189 more columns]
