# Supplementary material for: Phase separation of PGL-3 driven by structured domains that oligomerize and interact with RGG motifs
Source: EMBO Rep. 2026 Mar 20;27(8):2061–87. doi: 10.1038/s44319-026-00730-7 (PMC13121748; doi:10.1038/s44319-026-00730-7)
Supplement: Supplementary file 8 — Source data Fig. 5 [file 44319_2026_730_MOESM8_ESM.zip › Figure 5/5E/MSD/IDR_24 10 31_37.csv]

	0	1	2	3	4	5	6	7	8	9	10	11	12	13	14	15	16	17	18	19	20	21	22	23	24	25	26	27	28	29	30	31	32	33	34	35	36	37	38	39	40	41	42	43	44	45	46	47	48
0	95.0	95.0	95.0	95.0	95.0	90.0	87.0	78.0	73.0	72.0	69.0	67.0	66.0	65.0	64.0	63.0	60.0	54.0	53.0	49.0	49.0	48.0	46.0	45.0	44.0	42.0	42.0	41.0	40.0	38.0	38.0	37.0	37.0	37.0	36.0	35.0	35.0	35.0	34.0	34.0	34.0	34.0	33.0	33.0	32.0	32.0	32.0	31.0	31.0
1	0.0030161486023976914	0.00569853865907262	0.007982364044483856	0.010443925071569628	0.012675149762209762	0.015493292403325688	0.018428628417172018	0.021265299514993133	0.023277718105886278	0.02650100370675139	0.028912062828747642	0.031069479422626684	0.033755887306992964	0.034499939584868515	0.03506185713113737	0.036884471887489154	0.04155332573633312	0.039615012514061014	0.042240295741030914	0.04608037023449203	0.04824143569706749	0.05145795684250106	0.05356532805875974	0.055264977612822085	0.05842814836515167	0.06299078709952911	0.06611163067972983	0.07039916397537305	0.07101040781893916	0.07687538420291627	0.07943817239833191	0.08245846056861109	0.08511073677732668	0.0878860667412211	0.09366135577103213	0.09995505835305797	0.10447055721190492	0.10787993637267887	0.10388621553385007	0.1066960572176244	0.10934247327900644	0.11228926110045434	0.11031333365916861	0.1126714016260344	0.11926573739709251	0.12288224842341426	0.12651228546233856	0.12939517548212603	0.1333116805260827
2	0.0013479165908973612	0.002345469263738585	0.003243479025032852	0.004843250767556541	0.006891035556550458	0.008947728510872633	0.010676964349802934	0.012344564332924968	0.01338019471194863	0.01808164485078792	0.019089613272984196	0.019548663174379914	0.024404592474292854	0.022219696480665404	0.018939438949354633	0.021695226378855587	0.02856039162076741	0.01986106716289705	0.021768865558058494	0.023885698252725164	0.026178555121499972	0.02768573389770662	0.027976567988472173	0.029378410891663962	0.031563805672619585	0.03334170490801157	0.03614434899130018	0.03865041972910932	0.04069263457476248	0.042013505610492836	0.04539640189644815	0.049774211865590424	0.05358969301331439	0.05789728754191308	0.061726733823833	0.06518869641849724	0.07151361103556478	0.07535449142872366	0.06767717441675923	0.07030010039469652	0.07122853431853832	0.07279022936407835	0.07019822953022653	0.07016733323076889	0.07064892174095432	0.0697519874336431	0.0693594844006602	0.07113226153462354	0.07484204257370805
[truncated: 220 more columns]
