# Supplementary material for: Phase separation of PGL-3 driven by structured domains that oligomerize and interact with RGG motifs
Source: EMBO Rep. 2026 Mar 20;27(8):2061–87. doi: 10.1038/s44319-026-00730-7 (PMC13121748; doi:10.1038/s44319-026-00730-7)
Supplement: Supplementary file 8 — Source data Fig. 5 [file 44319_2026_730_MOESM8_ESM.zip › Figure 5/5E/MSD/IDR_24 10 31_36.csv]

	0	1	2	3	4	5	6	7	8	9	10	11	12	13	14	15	16	17	18	19	20	21	22	23	24	25	26	27	28	29	30	31	32	33	34	35	36	37	38	39	40	41	42	43	44	45	46	47	48
0	206.0	206.0	206.0	206.0	206.0	189.0	178.0	173.0	163.0	159.0	152.0	150.0	142.0	136.0	133.0	128.0	122.0	119.0	118.0	112.0	111.0	110.0	108.0	105.0	104.0	104.0	103.0	102.0	101.0	96.0	94.0	92.0	90.0	89.0	89.0	86.0	85.0	85.0	83.0	73.0	70.0	69.0	69.0	66.0	64.0	64.0	62.0	61.0	60.0
1	0.0030214189803002517	0.0059341511180363475	0.009072646693691603	0.01204919829442854	0.015163367242251683	0.01815998791258121	0.021984150798215543	0.02518235375019512	0.02692660812684861	0.029319067290848305	0.03212395303462714	0.035181433351633616	0.03674211886579591	0.03950842640387045	0.04051953115773419	0.04213300351981418	0.046514234237860844	0.0489340424830853	0.050809628925248415	0.05250727995818861	0.055194785959228415	0.057103193695253775	0.058942253838149126	0.06218209193774758	0.0647730267551374	0.0669491150253083	0.06951810488728014	0.07233582813214022	0.07480913757628735	0.07890739915754284	0.08000471739571997	0.08330490044558847	0.08498490710743457	0.08787720551370844	0.09020961040960047	0.09582544110375224	0.0989366200982443	0.10216252868408408	0.10665288610201445	0.10768994632393024	0.10119222898896123	0.1039907761152242	0.10612220340347046	0.1112991401935867	0.1153813944240926	0.11798228519412464	0.12147562540527061	0.12469814633678827	0.12832445297616346
2	0.0008495241982799457	0.0019921649806387475	0.0034715447850332364	0.005339995106260177	0.008017656303440313	0.010426778253696388	0.013500708597872309	0.01743313935348959	0.018329027525079013	0.021470663485682148	0.02533429229518414	0.028654626747147326	0.028851556257890567	0.032495609804171544	0.028900880077666793	0.028563619513572544	0.031735313446333284	0.03448031966530977	0.037358258893724745	0.03998381182957892	0.043275758199326865	0.046354776198595675	0.04975835712107013	0.052825529505803256	0.05569408079213311	0.05809389054517435	0.061758972694088095	0.06481902128889966	0.06840125119784023	0.07173250147771852	0.07460730662796303	0.07796890446115973	0.08106291908167365	0.08437485272819872	0.08847345554177995	0.0940028946233364	0.0990642243612538	0.10475215719597611	0.10505482229683985	0.10189112219696558	0.07235676827270449	0.07452866814874969	0.0762903884604569	0.07875922146544466	0.08133625579735032	0.08333716731776641	0.08703217171005932	0.09028685134457554	0.0932988445157107
[truncated: 331 more columns]
