# Supplementary material for: Phase separation of PGL-3 driven by structured domains that oligomerize and interact with RGG motifs
Source: EMBO Rep. 2026 Mar 20;27(8):2061–87. doi: 10.1038/s44319-026-00730-7 (PMC13121748; doi:10.1038/s44319-026-00730-7)
Supplement: Supplementary file 8 — Source data Fig. 5 [file 44319_2026_730_MOESM8_ESM.zip › Figure 5/5E/MSD/KGG_24 10 26_52.csv]

	0	1	2	3	4	5	6	7	8	9	10	11	12	13	14	15	16	17	18	19	20	21	22	23	24	25	26	27	28	29	30	31	32	33	34	35	36	37	38	39	40	41	42	43	44	45	46	47	48
0	108.0	108.0	108.0	108.0	108.0	98.0	92.0	89.0	85.0	81.0	74.0	72.0	68.0	62.0	61.0	60.0	57.0	54.0	54.0	54.0	52.0	50.0	49.0	47.0	46.0	46.0	46.0	45.0	41.0	40.0	40.0	38.0	37.0	36.0	34.0	34.0	32.0	30.0	30.0	30.0	29.0	29.0	29.0	28.0	28.0	28.0	27.0	27.0	25.0
1	0.003859031415209766	0.0073519120981370605	0.010626479879934099	0.013552359331613499	0.01715492352225193	0.020808250104962824	0.023848921262271994	0.027653104212883264	0.031663948722645004	0.03623595120698972	0.04093696675667086	0.04422218564870947	0.047785360317356126	0.053673686962638495	0.0556701968129853	0.05955444222872783	0.06101851794524332	0.06565405727753043	0.06801233572127281	0.07008857122261687	0.06973947963029528	0.07542715394470915	0.07797687889383813	0.08413406769093278	0.0894498301223382	0.09448927612345459	0.1005693520452503	0.10603544008162798	0.09954538199852976	0.10493893992228369	0.10920781824912262	0.10737154996578081	0.11230102663214221	0.11969183386873593	0.12645102128705865	0.13393142009048087	0.12290195552593397	0.12133632708048699	0.12457469589552451	0.12759211533586765	0.13572051483518247	0.13927395796440983	0.14308552137799688	0.14329984457114903	0.14511498580259824	0.14531758614248536	0.14769289661971202	0.14929218306134848	0.15194852377375065
2	0.0014788019945350698	0.002706890127470788	0.0045774007188934	0.006494315519852969	0.009165817853728851	0.012155470735109258	0.015976074774288654	0.01967025218665497	0.02399659646691365	0.02780258934762748	0.031441969839687285	0.03539639171056352	0.03856876650093487	0.041800572346195365	0.042455917578979326	0.045294125189658564	0.046534370921893685	0.0488137757009516	0.05042417832536321	0.05123017205641425	0.046715468990324194	0.050640794932059224	0.05430812280327194	0.05953798089995047	0.06342309979900149	0.06896912197806132	0.0766048204060938	0.08469258390626092	0.06707956500514228	0.07393284642925159	0.08223136154666646	0.08309508161034677	0.08967341585584879	0.0957206049001212	0.10387643927394212	0.12186682979470648	0.09292910914322977	0.08308994003177778	0.08465682808196019	0.08583591298371988	0.08489927288601154	0.08624238977078856	0.08864648097488727	0.09054815177441862	0.09190701742853315	0.09357568067217759	0.09574155954668125	0.09556199928005804	0.09590390813059564
[truncated: 154 more columns]
