# Supplementary material for: Phase separation of PGL-3 driven by structured domains that oligomerize and interact with RGG motifs
Source: EMBO Rep. 2026 Mar 20;27(8):2061–87. doi: 10.1038/s44319-026-00730-7 (PMC13121748; doi:10.1038/s44319-026-00730-7)
Supplement: Supplementary file 8 — Source data Fig. 5 [file 44319_2026_730_MOESM8_ESM.zip › Figure 5/5E/MSD/RGG_24 11 02_92.csv]

	0	1	2	3	4	5	6	7	8	9	10	11	12	13	14	15	16	17	18	19	20	21	22	23	24	25	26	27	28	29	30	31	32	33	34	35	36	37	38	39	40	41	42	43	44	45	46	47	48
0	102.0	102.0	102.0	102.0	102.0	95.0	87.0	83.0	81.0	79.0	76.0	72.0	72.0	70.0	67.0	63.0	61.0	59.0	59.0	58.0	54.0	51.0	50.0	48.0	45.0	45.0	45.0	44.0	42.0	42.0	39.0	39.0	38.0	38.0	35.0	35.0	34.0	32.0	31.0	31.0	31.0	31.0	31.0	31.0	30.0	29.0	29.0	29.0	29.0
1	0.004888172095742082	0.009566557731597692	0.014068337490549672	0.017946354730879494	0.021793815215483306	0.02456879162411568	0.028072921403081232	0.03175428917906613	0.03536949660185117	0.039235663588561745	0.04426157767210891	0.04727891554959156	0.050202112340758	0.05121566790784979	0.05160585571572033	0.05698620667318653	0.060340012704515715	0.06275988719502852	0.06629512501421732	0.0702288728414291	0.07350408724229421	0.0693104852615524	0.07275629084888073	0.07620910369028201	0.08135054157386659	0.08553881672090272	0.09038499247835424	0.0975497979001883	0.09813021065273274	0.10309193578096128	0.10354091528180089	0.10746335352835001	0.11131943321783339	0.11785161187149235	0.1110408951141297	0.11372638413334069	0.11675617828446672	0.1250924083520196	0.13213468584824548	0.1350962131248982	0.13877758739741272	0.14129208476707236	0.14471965016869784	0.14749140895368829	0.1511066380052822	0.15898097034222072	0.16225592863122176	0.16681325322002388	0.16912717850901163
2	0.0025996309516487315	0.004930603603850215	0.008076566207875302	0.009614607866840295	0.012950886509528232	0.014008690333744075	0.016554606574586846	0.0201585682307671	0.023604595419710578	0.02781280878353019	0.031845628222532674	0.03324950935294483	0.035923870179187016	0.03837259543494328	0.04243204631936734	0.04810932491213186	0.053010026144175805	0.05643605255347767	0.06085193972384935	0.06328129303730953	0.06592443743195245	0.049520116137896086	0.053550868739891545	0.05852269447828644	0.06410831120986686	0.06881060276576412	0.07381587543661784	0.08067610800638701	0.08539586603274342	0.09097259069286455	0.09654346028465748	0.10417453466360281	0.11362306392504669	0.12430807770165464	0.12205533821895702	0.1282780769421898	0.13460118653038763	0.14022760792362168	0.14445904428542805	0.1468544269180621	0.14999032940187051	0.1517397219978924	0.15453522599703662	0.15670143050505494	0.16325023086430127	0.1650356714274986	0.16491319220651848	0.16668747438808634	0.17030563603688958
[truncated: 427 more columns]
