# Supplementary material for: Phase separation of PGL-3 driven by structured domains that oligomerize and interact with RGG motifs
Source: EMBO Rep. 2026 Mar 20;27(8):2061–87. doi: 10.1038/s44319-026-00730-7 (PMC13121748; doi:10.1038/s44319-026-00730-7)
Supplement: Supplementary file 8 — Source data Fig. 5 [file 44319_2026_730_MOESM8_ESM.zip › Figure 5/5E/MSD/KGG_24 10 31_62.csv]

	0	1	2	3	4	5	6	7	8	9	10	11	12	13	14	15	16	17	18	19	20	21	22	23	24	25	26	27	28	29	30	31	32	33	34	35	36	37	38	39	40	41	42	43	44	45	46	47	48
0	114.0	114.0	114.0	114.0	114.0	104.0	98.0	96.0	95.0	92.0	88.0	85.0	82.0	79.0	73.0	71.0	71.0	69.0	69.0	68.0	65.0	63.0	60.0	58.0	56.0	52.0	52.0	51.0	51.0	50.0	48.0	47.0	46.0	46.0	46.0	44.0	44.0	44.0	43.0	41.0	40.0	37.0	37.0	35.0	34.0	34.0	34.0	34.0	34.0
1	0.0031875713426986626	0.006345738241922823	0.009578676463895507	0.01253380621574484	0.015308273793024046	0.01819649578331663	0.021433554702993827	0.024550800409376846	0.02679045736333931	0.028941940068196205	0.032080159661858364	0.035661211533755566	0.03918475580011523	0.043092915477855896	0.046831740043057526	0.05141197899448044	0.05491386910718691	0.05836311707148259	0.061705837934652785	0.0647693805635201	0.06790019885448653	0.069464755288677	0.07191150608020744	0.07364285068723785	0.07838299033437526	0.08119462633211251	0.08373068996524659	0.08666179507957271	0.09026987651239568	0.09366947546017135	0.09902389780041111	0.10412984723216595	0.10495374639266578	0.10860925145177433	0.11211471082519871	0.11763453203408875	0.12025547069469583	0.12233462204967262	0.11980661415429185	0.12638458172987643	0.1320995343095526	0.13565754505168273	0.13867621782351552	0.1474758647279491	0.1472452881061219	0.149959554581705	0.15219595013377943	0.1548416164138605	0.15745555292448454
2	0.0008501357553506588	0.002299524819043445	0.004257464840089546	0.006277536443164467	0.008326199953449496	0.010139369774664583	0.012252058558912912	0.013306845017766565	0.013701169002162528	0.015667314444222754	0.018128066693970976	0.021119151463417044	0.023500847261607928	0.026122848088318596	0.028111019187587318	0.030438171613272596	0.032857889524866825	0.03514128841361803	0.036557490100976774	0.038968964577979895	0.040827163513598205	0.04101451995459283	0.0434807622128146	0.04569721937710919	0.04838507990933583	0.05299391145343337	0.05618746156097662	0.06026764733560557	0.06409102970056156	0.06818673729022512	0.07060904425044043	0.07079212324591028	0.07054850499983731	0.07162377625017821	0.07312794761540993	0.07519919145593833	0.07703183960631697	0.0786302077926638	0.0748647209649539	0.07534658891759528	0.07430184380656875	0.0782006153893509	0.07904970850073156	0.08114799818267648	0.0820694164219928	0.0844018389888618	0.08623332014521173	0.08866762101289813	0.09123645502615291
[truncated: 328 more columns]
