# Supplementary material for: Phase separation of PGL-3 driven by structured domains that oligomerize and interact with RGG motifs
Source: EMBO Rep. 2026 Mar 20;27(8):2061–87. doi: 10.1038/s44319-026-00730-7 (PMC13121748; doi:10.1038/s44319-026-00730-7)
Supplement: Supplementary file 8 — Source data Fig. 5 [file 44319_2026_730_MOESM8_ESM.zip › Figure 5/5E/MSD/KGG_24 11 02_68.csv]

	0	1	2	3	4	5	6	7	8	9	10	11	12	13	14	15	16	17	18	19	20	21	22	23	24	25	26	27	28	29	30	31	32	33	34	35	36	37	38	39	40	41	42	43	44	45	46	47	48
0	28.0	28.0	28.0	28.0	28.0	25.0	24.0	23.0	22.0	22.0	22.0	22.0	22.0	20.0	18.0	17.0	16.0	14.0	14.0	14.0	13.0	13.0	12.0	12.0	12.0	12.0	12.0	12.0	12.0	12.0	12.0	12.0	12.0	12.0	11.0	11.0	11.0	11.0	11.0	11.0	11.0	9.0	9.0	9.0	9.0	9.0	9.0	8.0	8.0
1	0.004827465236428757	0.010303322480013838	0.016377688404449482	0.022294550413831587	0.027740587978855025	0.034302452162734115	0.03742115706865922	0.03725895828013808	0.043248116983518776	0.04859967302351917	0.054900251994964885	0.0610592086215381	0.0677973162552099	0.06988659735168994	0.07487967446554265	0.07655616334082636	0.08238402696810954	0.07724291004691644	0.08152588009895347	0.08669298049586746	0.07745089556417958	0.08378592435991193	0.08778234608785658	0.09102031603031241	0.09411619893033642	0.0964815608965557	0.09841546322917062	0.10056889179668206	0.10295235145816271	0.10496047341662833	0.10841530318144897	0.11318253147334251	0.11658780344032789	0.11938556428402185	0.1283148028282327	0.13196493374290894	0.1363558884848662	0.14137855301932645	0.1487773208759978	0.1572995808608504	0.16399808076704822	0.17966654193697265	0.18627787431812876	0.19216993569137614	0.1988038840064904	0.20309234120134725	0.2068224323370623	0.22125862822117234	0.2272221934578456
2	0.001530733341365741	0.0034529007036015035	0.006559747965458932	0.009293324753701567	0.01298292172023325	0.019868354140977446	0.022805152089131978	0.018966618963448284	0.022004646345174062	0.02659778899889263	0.03215978152281089	0.03820022465822129	0.042592934849217466	0.04695532585288246	0.05179765326882067	0.05470484380062864	0.05488158770498573	0.056726877621046466	0.06173917702962004	0.0671210242089453	0.045627176186594454	0.04736174989059699	0.051499448193916574	0.05339942522634188	0.055536589667053125	0.05806024035554141	0.06044245082846529	0.06254320205811567	0.06575898951295207	0.06901841117977994	0.07115824829681473	0.07245075816578772	0.07325448913593396	0.07588587878893516	0.07823945388399027	0.07856098070369645	0.07816040119408364	0.07765442198518749	0.07647334233653935	0.07557652650060097	0.0762944463339287	0.08405877565955555	0.08819476731821321	0.09269714825246259	0.0958141021114239	0.10017983503422316	0.10493111240148749	0.11326125856889367	0.11932522682104788
[truncated: 94 more columns]
