# Supplementary material for: Phase separation of PGL-3 driven by structured domains that oligomerize and interact with RGG motifs
Source: EMBO Rep. 2026 Mar 20;27(8):2061–87. doi: 10.1038/s44319-026-00730-7 (PMC13121748; doi:10.1038/s44319-026-00730-7)
Supplement: Supplementary file 8 — Source data Fig. 5 [file 44319_2026_730_MOESM8_ESM.zip › Figure 5/5E/MSD/KGG_24 11 02_69.csv]

	0	1	2	3	4	5	6	7	8	9	10	11	12	13	14	15	16	17	18	19	20	21	22	23	24	25	26	27	28	29	30	31	32	33	34	35	36	37	38	39	40	41	42	43	44	45	46	47	48
0	108.0	108.0	108.0	108.0	108.0	104.0	101.0	99.0	92.0	90.0	87.0	84.0	81.0	78.0	72.0	68.0	66.0	66.0	65.0	63.0	63.0	62.0	61.0	60.0	60.0	58.0	58.0	58.0	58.0	55.0	55.0	54.0	51.0	50.0	48.0	48.0	48.0	48.0	46.0	46.0	46.0	45.0	44.0	43.0	43.0	43.0	42.0	41.0	41.0
1	0.0034074989036278753	0.0067255973067345135	0.010241107887527332	0.013796197590792335	0.017236085923220634	0.02041187161691318	0.023580582863772175	0.027052611172403006	0.030600808663195783	0.032310742086207336	0.03562630883902628	0.039520742856379396	0.04313697170340479	0.046642374649268944	0.05017660189210504	0.05499284146852279	0.05800698577779324	0.06141010260952093	0.06477350577760906	0.06563747785459356	0.06830784320106052	0.07187409145417759	0.0730680969759057	0.07641824285887659	0.0790344809777936	0.0823725402714208	0.08560803212739655	0.08819374961746082	0.09032416068795948	0.09254369348506268	0.0942006730549286	0.09781352608362522	0.10010114825443693	0.10395562304393982	0.10811098206876875	0.1100789506477325	0.1123613248429373	0.11436299164353969	0.11967547228711745	0.12222266749540898	0.1262861876092314	0.12608275775411684	0.1303013379290666	0.13353863388889578	0.13599908949233852	0.1392228874360707	0.14240497213387596	0.1455062953474332	0.14938216489845227
2	0.0009223719251246276	0.002025588550941955	0.004014350646801123	0.006460433604429899	0.008795644186366048	0.011170431546824702	0.01335375408607117	0.016122069653152733	0.018437969775836158	0.016651927975315808	0.019329005878845566	0.021793420110561863	0.023966254906636578	0.025513005368931266	0.027990726001095933	0.028706630619225727	0.029873111621477832	0.031625344597917465	0.03257467851301598	0.03277606403090567	0.03481701347392618	0.03658791738114619	0.03824337545630341	0.03982900029759849	0.04166901288302705	0.043015749975457936	0.045057316362055996	0.04698218833036989	0.04879800225385218	0.0525028950784242	0.05502134861388678	0.05828213476809368	0.06135264920781007	0.0635448015281559	0.06618981963560133	0.06796233324512035	0.06928826274358296	0.07101504583513886	0.07289472059647324	0.07510084010699418	0.07932559441751241	0.0802063498783138	0.08421241133464209	0.08917406892065625	0.09333069153459249	0.09827637395678321	0.10471253816551564	0.11181430826422113	0.11896923278568776
[truncated: 164 more columns]
