# Supplementary material for: Phase separation of PGL-3 driven by structured domains that oligomerize and interact with RGG motifs
Source: EMBO Rep. 2026 Mar 20;27(8):2061–87. doi: 10.1038/s44319-026-00730-7 (PMC13121748; doi:10.1038/s44319-026-00730-7)
Supplement: Supplementary file 8 — Source data Fig. 5 [file 44319_2026_730_MOESM8_ESM.zip › Figure 5/5E/MSD/Buffer_24 11 02_16.csv]

	0	1	2	3	4	5	6	7	8	9	10	11	12	13	14	15	16	17	18	19	20	21	22	23	24	25	26	27	28	29	30	31	32	33	34	35	36	37	38	39	40	41	42	43	44	45	46	47	48
0	67.0	67.0	67.0	67.0	67.0	59.0	58.0	54.0	50.0	49.0	46.0	45.0	43.0	43.0	43.0	43.0	43.0	41.0	41.0	41.0	40.0	37.0	37.0	36.0	36.0	34.0	34.0	33.0	32.0	32.0	30.0	30.0	30.0	29.0	29.0	29.0	28.0	28.0	26.0	26.0	26.0	25.0	25.0	25.0	24.0	24.0	24.0	24.0	24.0
1	0.004113952548531604	0.00801936415687846	0.011654394802620574	0.015419081013691353	0.01910105679472752	0.02289001586809637	0.026900100304324857	0.02954285734162751	0.03530557858056924	0.038934967169393736	0.04342238925459581	0.04838745194224862	0.05269615347957313	0.05700076695735287	0.0610807854906436	0.06534471731885252	0.06944465615204111	0.07484740061879812	0.07842746834607811	0.08260829523312273	0.08538061082260152	0.09518687010691891	0.10097655722877169	0.10848852294148831	0.11375990272921971	0.12051132965538267	0.12683177290005299	0.13299296380332354	0.14126786376644257	0.1456100011084696	0.15493323273593934	0.15989934377120693	0.16343571163476128	0.15965003800537275	0.16269853346135965	0.1682103332517549	0.17438013592121376	0.17792420667544767	0.18036584077518614	0.18287267653743758	0.18546250794776972	0.1870093646323146	0.19170122537836207	0.19511671630330463	0.20465990995628267	0.20726345738605537	0.2100017284639929	0.21076215689670497	0.21243625875831817
2	0.0012265353801171673	0.002750731506272746	0.004930740374285989	0.0062919792884915905	0.00871725919017448	0.009922071113738072	0.013072453292132396	0.013793482922065559	0.01518348107874052	0.017581777919959508	0.018255527141655712	0.019445314743196284	0.02155103194338019	0.02379932695534236	0.026725476165121265	0.030381075981093762	0.03447015599411105	0.03689802052254547	0.039751641393546464	0.043857515108378264	0.04815559725878646	0.0503277215220314	0.053674390464671005	0.05694380025427987	0.059667654200020785	0.06403344028559955	0.06786497341329285	0.07474774815197804	0.07978195660794032	0.08416714670270257	0.08844640044691712	0.09151741524698585	0.09263394930952276	0.08754334674392251	0.09131752327790867	0.09645719937900968	0.10370886111244802	0.10698953495711455	0.11202414579716705	0.11399711127900697	0.11644971433023132	0.12158582505332917	0.12658148015510637	0.13223099447540498	0.1339009310903054	0.13944163129771697	0.14443875791482277	0.15062839181032806	0.15456753865039394
[truncated: 103 more columns]
