# Supplementary material for: Phase separation of PGL-3 driven by structured domains that oligomerize and interact with RGG motifs
Source: EMBO Rep. 2026 Mar 20;27(8):2061–87. doi: 10.1038/s44319-026-00730-7 (PMC13121748; doi:10.1038/s44319-026-00730-7)
Supplement: Supplementary file 8 — Source data Fig. 5 [file 44319_2026_730_MOESM8_ESM.zip › Figure 5/5E/MSD/IDR_24 10 31_42.csv]

	0	1	2	3	4	5	6	7	8	9	10	11	12	13	14	15	16	17	18	19	20	21	22	23	24	25	26	27	28	29	30	31	32	33	34	35	36	37	38	39	40	41	42	43	44	45	46	47	48
0	82.0	82.0	82.0	82.0	82.0	75.0	71.0	65.0	59.0	53.0	53.0	48.0	47.0	45.0	42.0	41.0	40.0	39.0	39.0	39.0	39.0	39.0	37.0	36.0	36.0	35.0	34.0	32.0	31.0	31.0	30.0	30.0	30.0	30.0	30.0	30.0	30.0	29.0	29.0	28.0	28.0	26.0	24.0	24.0	24.0	24.0	24.0	23.0	23.0
1	0.003648499758403109	0.007438411484803976	0.011460498797197011	0.015230377317287814	0.018880452152999265	0.02123253063406951	0.025322454696727243	0.03015597808372446	0.031093018473922915	0.03562363180006163	0.0390159278939299	0.042286814937397464	0.04688313549212893	0.05177157016824673	0.057269663870844215	0.062456657876052306	0.06852037173642543	0.07513822814199926	0.08098992778399469	0.08607277489948394	0.09170917306354628	0.09674939110749674	0.09594641989670617	0.10096563130602143	0.10634245381873769	0.11001733712693132	0.11223619376116858	0.11906620881860769	0.12213304430965194	0.12743386787073693	0.13002041903421205	0.1334569208630327	0.13759413341728935	0.14223775036370057	0.14621692206343956	0.15002326487560375	0.15327774659293922	0.1606110098157105	0.16360985827678276	0.16406314551458556	0.1663235085770667	0.1696041655995167	0.17492750889877365	0.17736547436220465	0.18030931719876464	0.18231259827212812	0.18386450006396163	0.18438577734700148	0.18555559606614597
2	0.001120875020621333	0.002486523243030656	0.0045020674841946716	0.007310895549921654	0.011256816870011883	0.01056939286008427	0.013651336916480484	0.017013794703584172	0.014674686888412196	0.016171539775456507	0.01944453411325812	0.02277456850888998	0.025235983981218263	0.028181728175960083	0.03180390003692376	0.03502945051172425	0.03710041122613407	0.038359797752612494	0.040556281802931395	0.043869342003944226	0.050595081512226754	0.056303336388499034	0.04451306766607148	0.04928754911296081	0.05337359858228496	0.056987621722565496	0.06144896375796289	0.06528835883332744	0.06963122192961128	0.07421707544563343	0.07880850672274546	0.08253663505005199	0.08558549235488341	0.08793042909503845	0.09019730085634355	0.09312160013433407	0.09567551443920638	0.09772201279600295	0.10027390342362015	0.10507754470244772	0.10809986122250122	0.11529340768006989	0.11923476630938983	0.12152845627029756	0.12443381266104848	0.12642584986254235	0.1291094687137597	0.1351930660538215	0.137326693190943
[truncated: 133 more columns]
