# Supplementary material for: Phase separation of PGL-3 driven by structured domains that oligomerize and interact with RGG motifs
Source: EMBO Rep. 2026 Mar 20;27(8):2061–87. doi: 10.1038/s44319-026-00730-7 (PMC13121748; doi:10.1038/s44319-026-00730-7)
Supplement: Supplementary file 8 — Source data Fig. 5 [file 44319_2026_730_MOESM8_ESM.zip › Figure 5/5E/MSD/Buffer_24 11 02_17.csv]

	0	1	2	3	4	5	6	7	8	9	10	11	12	13	14	15	16	17	18	19	20	21	22	23	24	25	26	27	28	29	30	31	32	33	34	35	36	37	38	39	40	41	42	43	44	45	46	47	48
0	112.0	112.0	112.0	112.0	112.0	104.0	97.0	93.0	86.0	82.0	76.0	74.0	71.0	67.0	65.0	64.0	63.0	62.0	59.0	59.0	54.0	53.0	53.0	52.0	52.0	51.0	50.0	50.0	49.0	49.0	48.0	46.0	45.0	45.0	44.0	44.0	43.0	42.0	42.0	41.0	40.0	38.0	38.0	38.0	38.0	38.0	38.0	37.0	37.0
1	0.00450120670090815	0.008586359893481811	0.01286243899193067	0.016737301941293668	0.020877276689106494	0.024756368633844197	0.02893130734352064	0.03339038435797194	0.03499155898743709	0.03975929975730177	0.044578617210712754	0.047883682379060835	0.05087148843071618	0.054674643241012864	0.06062190238630315	0.061623737142223495	0.06629471945446665	0.06999992294745451	0.07774864410449323	0.0825931867798085	0.08557612381658052	0.09010059495630177	0.09390420878561502	0.09935237949720102	0.10273725502378772	0.10655391756572997	0.11049251854007056	0.11376698734185978	0.11842240452836958	0.12077193249014564	0.12247740407547093	0.1248722977465314	0.13073421953036624	0.13554167036624817	0.1430289223624565	0.14731556277487215	0.14586342466964275	0.14893755664087643	0.15410437659745674	0.15217929043668096	0.15787951505281675	0.1583328473808643	0.16197189163945366	0.1653928375333089	0.1685527012645538	0.17189902747624164	0.17575833107918243	0.18359563176128574	0.18771497410449733
2	0.001466431669232047	0.0028097428807631955	0.005289753909100438	0.007991312219510526	0.011653711433907641	0.014542948067048762	0.017632180109884835	0.02001933733567737	0.017194590510705307	0.01944554526624069	0.022675943603790806	0.026841753782261644	0.0313683089216578	0.030157790299516554	0.03789685815563888	0.035043871693105445	0.0379278935463487	0.04250310348955283	0.04582907723310026	0.04951544907752691	0.05403760662864001	0.05852058289387574	0.062208776514257616	0.06444235147168596	0.06733620527594651	0.07090929259073307	0.07529021239289395	0.07770763932137847	0.07931206946500861	0.0809766443907786	0.08489214302909745	0.0893035448753194	0.09643668871767641	0.10210043350264952	0.1072864605886861	0.11239281448475962	0.11460381842823084	0.12086084524777992	0.12599062399189137	0.12624487044197424	0.13363443973119962	0.1362826416493252	0.14241846963146976	0.14868834558966687	0.15552082563376338	0.16236410677155033	0.1691100807643539	0.17676690711215626	0.18398483272752827
[truncated: 209 more columns]
