# Supplementary material for: Phase separation of PGL-3 driven by structured domains that oligomerize and interact with RGG motifs
Source: EMBO Rep. 2026 Mar 20;27(8):2061–87. doi: 10.1038/s44319-026-00730-7 (PMC13121748; doi:10.1038/s44319-026-00730-7)
Supplement: Supplementary file 8 — Source data Fig. 5 [file 44319_2026_730_MOESM8_ESM.zip › Figure 5/5E/MSD/Buffer_24 11 02_15.csv]

	0	1	2	3	4	5	6	7	8	9	10	11	12	13	14	15	16	17	18	19	20	21	22	23	24	25	26	27	28	29	30	31	32	33	34	35	36	37	38	39	40	41	42	43	44	45	46	47	48
0	15.0	15.0	15.0	15.0	15.0	13.0	11.0	11.0	11.0	11.0	11.0	11.0	11.0	11.0	10.0	10.0	10.0	9.0	9.0	9.0	9.0	9.0	9.0	9.0	9.0	8.0	8.0	8.0	8.0	8.0	8.0	7.0	7.0	7.0	7.0	7.0	7.0	7.0	7.0	7.0	7.0	7.0	7.0	7.0	7.0	7.0	7.0	7.0	7.0
1	0.0031573160337219058	0.005514322886883182	0.00824757001786375	0.01064080700828565	0.013825795808522202	0.01647099899049248	0.021383062146440906	0.025154006648746598	0.02896740385219605	0.03261409806254922	0.03693428152276977	0.03987171582273578	0.043262000280869066	0.04853230781900639	0.053815765163713336	0.05792410194778933	0.06278813671986226	0.06926357323678922	0.07217785762952815	0.07471262796602551	0.07674190097228825	0.07932715931082406	0.08125195819278563	0.08129680755558766	0.08162878112378663	0.08051734491847912	0.08385463656841642	0.08681753410520932	0.08973924513963309	0.09266802825667633	0.09421871818449293	0.10752873977953441	0.11048146623221693	0.11325481369514652	0.11545604793307741	0.11720399141108	0.11915052569063202	0.12114655370871617	0.12306880004561808	0.1243506628175622	0.12620851439942377	0.12846951697599757	0.13018405069718947	0.13355982717021248	0.13662147757215456	0.13853615321986842	0.141122986957374	0.14312466282309377	0.14448022374189426
2	0.0008475387916793942	0.002104899571509529	0.0036388066218296404	0.005219168132932036	0.007552780192374293	0.009290348975659314	0.01128146916338899	0.014485844891020741	0.017861522438419594	0.02214758033581456	0.025793104941139438	0.02982634590581408	0.03333641741319483	0.03542846252944119	0.03975753885814369	0.04435798790730996	0.04733343237909291	0.048578410625065585	0.04919331058528731	0.048641631827540534	0.04600143287526083	0.04424673782008864	0.04078301336902914	0.03324014586273194	0.029602101046404414	0.03119859035491265	0.03387593467425484	0.0367952159021069	0.03946124292032013	0.04301186247995044	0.0481480069589897	0.04759114616224411	0.05176777107432694	0.054916811751932755	0.057388692237014066	0.05956359484163578	0.060748991037056096	0.06231340097974064	0.0635034789875426	0.06589100681212325	0.06778708829349399	0.06930007146555106	0.07110114563257057	0.07425435138144855	0.0773021351288607	0.08015280729792598	0.08158210129697509	0.08296486897965584	0.08416663792793877
[truncated: 174 more columns]
