# Supplementary material for: Phase separation of PGL-3 driven by structured domains that oligomerize and interact with RGG motifs
Source: EMBO Rep. 2026 Mar 20;27(8):2061–87. doi: 10.1038/s44319-026-00730-7 (PMC13121748; doi:10.1038/s44319-026-00730-7)
Supplement: Supplementary file 8 — Source data Fig. 5 [file 44319_2026_730_MOESM8_ESM.zip › Figure 5/5E/MSD/IDR_24 10 31_40.csv]

	0	1	2	3	4	5	6	7	8	9	10	11	12	13	14	15	16	17	18	19	20	21	22	23	24	25	26	27	28	29	30	31	32	33	34	35	36	37	38	39	40	41	42	43	44	45	46	47	48
0	135.0	135.0	135.0	135.0	135.0	126.0	114.0	109.0	99.0	96.0	87.0	84.0	81.0	81.0	79.0	76.0	75.0	73.0	72.0	71.0	70.0	69.0	68.0	66.0	64.0	64.0	64.0	63.0	63.0	63.0	61.0	60.0	60.0	59.0	58.0	56.0	54.0	54.0	54.0	53.0	53.0	53.0	53.0	51.0	50.0	50.0	50.0	48.0	48.0
1	0.0032532743817575375	0.006378927225908491	0.009406732747131743	0.012463281878854204	0.015771767391110476	0.019431372064640375	0.02302567285256575	0.026772362373853907	0.030216174505860564	0.033626794764074104	0.03808132657359815	0.04130235365394216	0.045370344978986774	0.049039334110691966	0.054165035384321526	0.054291457848609	0.05822398395888703	0.06183298177777257	0.06430498266029153	0.06805721091836263	0.0712149477119555	0.07521590077253984	0.07981012517668616	0.08493312224401005	0.07921179876073237	0.0819278281090465	0.08428893926938978	0.08653717860611707	0.08886969921989513	0.09139245254920265	0.0962348657407618	0.09941780091438662	0.10210128891616539	0.10638324179594727	0.10672918766115655	0.10702216201119077	0.11328521331004594	0.11611581489576102	0.11901927493303896	0.12445584590370226	0.12812267749911635	0.13096751375654891	0.13337203805715472	0.13659559880637295	0.14047529810986192	0.1428973187316593	0.14538109075997319	0.1520799289611765	0.15508018907460147
2	0.000965345162613128	0.0022226434551543077	0.003829358651685927	0.005530529554912126	0.008263532129571208	0.01241077725333387	0.014607756642193747	0.01782004037974173	0.018777348912180213	0.021363258408797547	0.02344862542834459	0.025172785935589078	0.028215286859561876	0.03168504526150502	0.0370945047123363	0.03460839361776667	0.038782236407632925	0.04325495403426209	0.04791669072370644	0.05317011988692538	0.05799139619088293	0.06348558405215121	0.07229274163432539	0.07700916457468286	0.040802599288644215	0.0431670655189827	0.04456929793410961	0.04637624729402316	0.04827447183710886	0.050807376724432855	0.0534472115450857	0.057317947198573076	0.06033512821688663	0.06303953907537546	0.06397371778081061	0.06460909361959691	0.06514631473095045	0.0678192871044412	0.07087516417318504	0.07228476250526891	0.07445855315810967	0.07672943927349246	0.0794333663276118	0.08380096720905385	0.08755846812404974	0.09061823421927702	0.09406475197181156	0.0962568492934331	0.09859308121060831
[truncated: 314 more columns]
