# Supplementary material for: Phase separation of PGL-3 driven by structured domains that oligomerize and interact with RGG motifs
Source: EMBO Rep. 2026 Mar 20;27(8):2061–87. doi: 10.1038/s44319-026-00730-7 (PMC13121748; doi:10.1038/s44319-026-00730-7)
Supplement: Supplementary file 8 — Source data Fig. 5 [file 44319_2026_730_MOESM8_ESM.zip › Figure 5/5E/MSD/IDR_24 10 31_41.csv]

	0	1	2	3	4	5	6	7	8	9	10	11	12	13	14	15	16	17	18	19	20	21	22	23	24	25	26	27	28	29	30	31	32	33	34	35	36	37	38	39	40	41	42	43	44	45	46	47	48
0	119.0	119.0	119.0	119.0	119.0	110.0	99.0	94.0	89.0	85.0	83.0	78.0	75.0	72.0	70.0	68.0	65.0	62.0	60.0	60.0	58.0	58.0	58.0	57.0	56.0	55.0	54.0	53.0	52.0	50.0	50.0	49.0	49.0	47.0	44.0	41.0	41.0	38.0	38.0	38.0	38.0	36.0	36.0	35.0	33.0	32.0	29.0	29.0	29.0
1	0.0034362186614911422	0.0068251346323987185	0.010326266844328516	0.01386335671213219	0.016755295149896505	0.019584292795427904	0.023238261747642118	0.025025388674030525	0.028844656020781193	0.0332738102412799	0.038086202131571996	0.04239677031629684	0.048012598906695576	0.050016079470724	0.0518166493178055	0.05371085574534565	0.05681818379419316	0.05728418445459495	0.06168085765027948	0.06490274531167937	0.0678996983035426	0.07185330887490349	0.0760933292693705	0.07978584590091309	0.08462877761424188	0.08343861216934213	0.08765829551245925	0.09192098018351237	0.09571476865082536	0.09866243011270366	0.10160497651693691	0.10567051337215927	0.10880799684750517	0.11374487005330099	0.11798997700792632	0.12034407188414323	0.12315178585240107	0.13413326227031733	0.13863039510147843	0.1429270027570335	0.14737108833868762	0.15276987775392215	0.15612560124009653	0.15210642450250564	0.1618902113168177	0.16657694366856005	0.15514698103117003	0.15794016168383185	0.15780286548864214
2	0.0010371689173329002	0.0025979102094473	0.005047772556333973	0.007246353425000216	0.009518985947239206	0.012358644528481512	0.01406761901315279	0.01292734904121557	0.014356512986199329	0.01626846400250022	0.018995313115160745	0.021805704462634957	0.02691276100497749	0.028367692801353643	0.029225502367705956	0.03230310054444736	0.03489663375482031	0.03500625035152828	0.03855472300173516	0.04164494038457263	0.045979798580311496	0.049553669096274074	0.05405570134475308	0.055282824632433135	0.059353173382748765	0.0556159963063987	0.059085764830289704	0.06329652054066656	0.06785464964072299	0.07342763627576294	0.07766106262000923	0.0816376829597817	0.08560292168330962	0.09091004715191972	0.0979594665671747	0.10609638122324018	0.11061723842873507	0.11455194855007135	0.11993480874385497	0.12341124517986046	0.12767680056615385	0.1309945820453974	0.13427552346278337	0.13707373296564215	0.1495208973826505	0.15325749149806303	0.1002817593483675	0.10069003225427317	0.09274618156798041
[truncated: 284 more columns]
