# Supplementary material for: Phase separation of PGL-3 driven by structured domains that oligomerize and interact with RGG motifs
Source: EMBO Rep. 2026 Mar 20;27(8):2061–87. doi: 10.1038/s44319-026-00730-7 (PMC13121748; doi:10.1038/s44319-026-00730-7)
Supplement: Supplementary file 8 — Source data Fig. 5 [file 44319_2026_730_MOESM8_ESM.zip › Figure 5/5E/MSD/RGG_24 10 26_78.csv]

	0	1	2	3	4	5	6	7	8	9	10	11	12	13	14	15	16	17	18	19	20	21	22	23	24	25	26	27	28	29	30	31	32	33	34	35	36	37	38	39	40	41	42	43	44	45	46	47	48
0	93.0	93.0	93.0	93.0	93.0	85.0	79.0	75.0	65.0	60.0	56.0	54.0	52.0	50.0	48.0	42.0	42.0	42.0	42.0	40.0	39.0	39.0	39.0	38.0	37.0	36.0	36.0	35.0	33.0	32.0	31.0	31.0	30.0	30.0	30.0	30.0	30.0	28.0	28.0	28.0	28.0	28.0	28.0	28.0	28.0	28.0	28.0	28.0	28.0
1	0.003078180963812227	0.006061672852434521	0.00920635918989343	0.011948243918510374	0.014653326682844433	0.01691361594500834	0.019812577319354475	0.023000455759210944	0.026807117799454404	0.029943740133492814	0.03311088597326291	0.034575107235719944	0.03666256996708156	0.03905940076504161	0.040963223571417	0.04516490585729412	0.0476640986920632	0.049528909213827944	0.05082517364894674	0.05319094960234998	0.055367464444262215	0.05771382814676328	0.060998336452902396	0.061690673339735734	0.06639251286773247	0.06708547298421796	0.06939416425630783	0.07359871123450604	0.08018409007607415	0.0822110156142157	0.08685341905372512	0.08949308463782712	0.0950318080197661	0.09819560900195436	0.10096243153536509	0.10438452595798092	0.10816789065106482	0.11637904269799988	0.120734213500561	0.12498291762598965	0.1294832588172082	0.13417309109134085	0.138657934553613	0.14320848850117543	0.14762821970578097	0.1520082561055655	0.1561683707802691	0.1601777692772041	0.16422096595660501
2	0.0008762844500413397	0.0021759843297329416	0.003772269413831232	0.004942010470331735	0.0067478013965789965	0.00829879153557084	0.009730466335818505	0.012264840737322917	0.01496626941534565	0.016153448231212265	0.01694882161170822	0.01874312071686362	0.019867145851382214	0.022138865846218065	0.023410655131806388	0.02603923321024088	0.02794177740416184	0.028931854752370735	0.029291643435912527	0.02859177927001835	0.029898969770056103	0.032379506615059686	0.03636495816620411	0.035833773043054046	0.037933425402679834	0.03980156942792483	0.04250098146116741	0.043593066565456993	0.04327156849383153	0.045546902249673775	0.04837731368924527	0.05207591642264126	0.05467330516104805	0.05833720834647047	0.06301015595268872	0.06757865587349725	0.0725227906320234	0.078732805335127	0.08421990208986647	0.0898422327586106	0.09650014432746368	0.1036720396884293	0.11063392292506956	0.11750803096522637	0.12437191331819143	0.13164683160739532	0.13811803981881088	0.14424741430615898	0.1520751571643907
[truncated: 247 more columns]
