# Supplementary material for: Phase separation of PGL-3 driven by structured domains that oligomerize and interact with RGG motifs
Source: EMBO Rep. 2026 Mar 20;27(8):2061–87. doi: 10.1038/s44319-026-00730-7 (PMC13121748; doi:10.1038/s44319-026-00730-7)
Supplement: Supplementary file 9 — Source data Fig. 6 [file 44319_2026_730_MOESM9_ESM.zip]

Archive with 27 entries (23 files):
- Figure 6/
- __MACOSX/._Figure 6
- Figure 6/6A/
- __MACOSX/Figure 6/._6A
- Figure 6/.DS_Store
- __MACOSX/Figure 6/._.DS_Store
- Figure 6/6B/
- Figure 6/6C/
- Figure 6/6A/RawData.xls
- __MACOSX/Figure 6/6A/._RawData.xls
- Figure 6/6A/README.md
- __MACOSX/Figure 6/6A/._README.md
- Figure 6/6A/source.pkl
- __MACOSX/Figure 6/6A/._source.pkl
- Figure 6/6B/300 ng RNA per ┬╡l.roi
- Figure 6/6B/300 ng RNA per ┬╡l.tif
- __MACOSX/Figure 6/6B/._300 ng RNA per ┬╡l.tif
- Figure 6/6B/0 ng RNA per ┬╡l.tif
- __MACOSX/Figure 6/6B/._0 ng RNA per ┬╡l.tif
- Figure 6/6B/500 ng RNA per ┬╡l.tif
- __MACOSX/Figure 6/6B/._500 ng RNA per ┬╡l.tif
- Figure 6/6B/500 ng RNA per ┬╡l.roi
- Figure 6/6B/0 ng RNA per ┬╡l.roi
- Figure 6/6B/README.md
- __MACOSX/Figure 6/6B/._README.md
- Figure 6/6C/source.csv
- __MACOSX/Figure 6/6C/._source.csv
