# Supplementary material for: Phase separation of PGL-3 driven by structured domains that oligomerize and interact with RGG motifs
Source: EMBO Rep. 2026 Mar 20;27(8):2061–87. doi: 10.1038/s44319-026-00730-7 (PMC13121748; doi:10.1038/s44319-026-00730-7)
Supplement: Supplementary file 9 — Source data Fig. 6 [file 44319_2026_730_MOESM9_ESM.zip › Figure 6/6A/RawData.xls]

A10		B10		C10		D10		E10		F10		G10		H10		A11		B11		C11		D11		E11		F11		G11		H11		A12		B12		C12		D12		E12		F12		G12		H12
0	0	0	0	0	0	0	0	0	0	0	0	0	0	0	0	0	0	0	0	0	0	0	0	0	0	0	0	0	0	0	0	0	0	0	0	0	0	0	0	0	0	0	0	0	0	0	0
0.2	-0.00483381	0.2	-0.00099902	0.2	-0.00078455	0.2	0.00333097	0.2	-0.00208579	0.2	0.00340425	0.2	-0.00141104	0.2	-0.00008103	0.2	0.00140227	0.2	-0.00325376	0.2	-0.00366357	0.2	0.00615906	0.2	0.00260844	0.2	0.00074751	0.2	0.00261905	0.2	0.00724652	0.2	0.00114998	0.2	0.00723815	0.2	0.00061667	0.2	0.00666321	0.2	0.00584997	0.2	-0.00067423	0.2	0.00191541	0.2	0.01016024
0.41	-0.00443223	0.41	-0.00265397	0.41	0.00068782	0.41	-0.00278251	0.41	-0.00331944	0.41	0.00585445	0.41	-0.00195701	0.41	-0.00365727	0.41	-0.00037282	0.41	-0.00226398	0.41	-0.00018051	0.41	0.00555168	0.41	0.00237665	0.41	-0.00217195	0.41	-0.00059226	0.41	0.00340325	0.39	0.00052352	0.39	0.00893345	0.39	0.00115976	0.39	-0.00108682	0.39	0.00333532	0.39	0.00016724	0.39	-0.00293575	0.39	0.0001571
0.61	-0.00375018	0.61	-0.00003558	0.61	-0.00180736	0.61	0.0027543	0.61	-0.00118892	0.61	0.00259892	0.61	0.00332624	0.61	-0.00175146	0.61	0.00283738	0.61	-0.00058762	0.61	0.00396149	0.61	0.00772808	0.61	0.0039597	0.61	0.00267461	0.61	0.00246111	0.61	0.00686646	0.61	0.00381627	0.61	0.00755933	0.61	-0.00491275	0.61	0.00652343	0.61	0.00180129	0.61	0.00353153	0.61	0.00059945	0.61	0.00689491
0.8	-0.00109601	0.8	-0.00043492	0.8	0.00116961	0.8	0.00115066	0.8	-0.00064827	0.8	0.00664715	0.8	-0.00086305	0.8	-0.00443085	0.81	0.00053196	0.81	0.00177736	0.81	-0.0040379	0.81	0.00850246	0.81	0.00335046	0.81	0.00047957	0.81	0.00209625	0.81	0.00450813	0.81	0.00623811	0.81	0.00902621	0.81	-0.00141111	0.81	0.00115633	0.81	0.0041758	0.81	-0.00038287	0.81	-0.00019612	0.81	0.00324801
1.01	-0.00512919	1.01	-0.00464347	1.01	0.00045578	1.01	0.00449275	1.01	-0.00385284	1.01	0.00917752	1.01	0.00010629	1.01	-0.00010778	1.01	0.00431126	1.01	-0.00019713	1.01	-0.00102951	1.01	0.01411571	1.01	0.00307367	1.01	0.00500782	1.01	-0.00027143	1.01	0.00243183	1.01	0.00546437	1.01	0.01026677	1.01	-0.00362521	1.01	0.00315499	1.01	0.00281908	1.01	-0.00324114	1.01	0.00309228	1.01	0.00965674
1.2	-0.00096378	1.2	0.00001732	1.2	0.00001808	1.2	-0.00272886	1.2	-0.0037378	1.2	0.00160217	1.2	0.00116647	1.2	0.00308005	1.2	0.00076348	1.2	-0.00062784	1.2	-0.00051228	1.2	0.00775188	1.2	0.008083	1.2	-0.00226835	1.2	0.00150423	1.2	0.00447961	1.2	-0.00061561	1.2	0.00811933	1.2	-0.00325859	1.2	0.01156595	1.2	0.00629298	1.2	0.00071184	1.2	-0.00463473	1.2	0.00260267
1.4	-0.00415374	1.4	-0.00164804	1.4	-0.00015244	1.4	0.00125982	1.4	-0.00265473	1.4	0.00574757	1.4	0.00544864	1.4	-0.00138352	1.4	0.00169056	1.4	0.00386025	1.4	0.00181076	1.4	0.01266726	1.4	0.00703675	1.4	0.00187184	1.4	0.00034696	1.4	0.00667897	1.4	0.00270786	1.4	0.00905858	1.4	0.00311589	1.4	0.00565596	1.4	0.00674873	1.4	0.0054551	1.4	0.00133379	1.4	0.00501533
1.61	-0.00428853	1.61	-0.00007701	1.61	0.00291364	1.61	0.00255784	1.61	-0.00309828	1.61	0.00762676	1.61	0.0033274	1.61	-0.00021895	1.61	0.00531645	1.61	0.00439915	1.61	0.00194605	1.61	0.00915878	1.61	0.00822622	1.61	0.00433662	1.61	-0.00026379	1.61	0.00577075	1.61	-0.00039952	1.61	0.0080562	1.61	0.00613198	1.61	0.00574099	1.61	0.00436043	1.61	0.00498409	1.61	0.00268795	1.61	0.00671358
1.81	-0.00633852	1.81	-0.00400754	1.81	0.0009921	1.81	0.00352736	1.81	-0.00736847	1.81	0.00404034	1.81	0.00469765	1.81	0.00346914	1.81	0.00419977	1.81	0.00224652	1.81	-0.00093495	1.81	0.0126533	1.81	0.00390491	1.81	0.00282698	1.81	0.00390292	1.81	0.00204985	1.81	0.00140187	1.81	0.00808971	1.81	0.00304443	1.81	0.01035255	1.81	0.00467375	1.81	0.00427214	1.81	0.00423352	1.81	0.00440126
2	0.00092756	2	0.00016067	2	0.00086428	2	0.00155695	2	-0.00084511	2	0.00174994	2	0.00278782	2	0.00080007	2.01	0.00370074	2.01	0.00413949	2.01	-0.00175163	2.01	0.01274879	2.01	0.0069709	2.01	0.00502566	2.01	0.00495209	2.01	0.00217785	2	0.00270836	2	0.01100593	2	0.0019583	2	0.01075519	2	0.00691984	2	0.00338677	2	0.0033681	2	0.00658183
2.2	0.00145969	2.2	-0.00308598	2.2	0.00304249	2.2	0.00064052	2.2	-0.00347873	2.2	0.00384132	2.2	0.00434401	2.2	-0.00174496	2.2	0.00710196	2.2	-0.00104186	2.2	0.00058995	2.2	0.0134963	2.2	0.00491076	2.2	0.00482658	2.2	0.00330049	2.2	0.00788348	2.21	0.00294604	2.21	0.00853952	2.21	0.00049195	2.21	0.00740585	2.21	0.00336845	2.21	-0.00099001	2.21	0.0083474	2.21	0.0120124
2.4	-0.00540317	2.4	0.00299373	2.4	0.00411794	2.4	-0.00077827	2.4	0.00240008	2.4	0.00049227	2.4	-0.0003357	2.4	-0.00102341	2.4	0.00176509	2.4	0.00177159	2.4	-0.00172297	2.4	0.01422428	2.4	0.00401672	2.4	0.0004994	2.4	0.0022143	2.4	0.00903801	2.4	0.01048932	2.4	0.00916938	2.4	0.00158276	2.4	0.00958434	2.4	0.00975421	2.4	-0.00226645	2.4	0.0048412	2.4	0.00764847
2.59	-0.00340056	2.59	-0.00227572	2.59	0.00039136	2.59	0.00592305	2.59	0.00144262	2.59	0.00570626	2.59	0.00197151	2.59	0.00167833	2.61	0.00492035	2.61	0.0011406	2.61	0.00421149	2.61	0.01055076	2.61	0.00613595	2.61	0.00171536	2.61	0.00395771	2.61	0.00349269	2.61	0.00343337	2.61	0.01196742	2.61	0.00107887	2.61	0.00958507	2.61	0.00706359	2.61	0.00036168	2.61	0.0048452	2.61	0.00434405
2.81	-0.00305123	2.81	0.0002101	2.81	-0.00226514	2.81	0.00084121	2.81	-0.00029732	2.81	0.00664951	2.81	-0.00095194	2.81	0.00076557	2.81	0.00467974	2.81	0.00364478	2.81	0.00342382	2.81	0.01572416	2.81	0.00496997	2.81	0.00330439	2.81	0.00001006	2.81	0.00322191	2.81	0.00331286	2.81	0.01562217	2.81	0.00324448	2.81	0.01077186	2.81	0.0033168	2.81	-0.00230894	2.81	0.00146279	2.81	0.00835683
3.01	-0.00164791	3.01	-0.00032541	3.01	0.00343399	3.01	0.00062239	3.01	-0.00014876	3.01	0.00847634	3.01	0.00604355	3.01	-0.00063077	3.01	0.0057466	3.01	0.00450022	3.01	0.00525874	3.01	0.01506015	3.01	0.00719295	3.01	0.00671937	3.01	-0.0008434	3.01	0.01009268	3.01	0.00934974	3.01	0.01043749	3.01	0.00122703	3.01	0.01048364	3.01	0.00673771	3.01	0.00368867	3.01	0.00215631	3.01	0.01104737
3.2	0.00088882	3.2	0.00177874	3.2	0.00257938	3.2	0.00376107	3.2	-0.00213102	3.2	0.00338231	3.2	0.00132746	3.2	0.00157124	3.2	0.00542688	3.2	0.00403631	3.2	0.0009379	3.2	0.01516783	3.2	0.00563845	3.2	0.00310389	3.2	0.00536542	3.2	0.0047663	3.21	0.00486295	3.21	0.00793172	3.21	0.00004749	3.21	0.0104621	3.21	0.00570612	3.21	0.0032042	3.21	0.00369866	3.21	0.00848592
3.4	-0.00028747	3.4	-0.00394284	3.4	0.00125564	3.4	0.00539611	3.4	0.00125622	3.4	0.00258353	3.4	0.0014774	3.4	-0.00162139	3.4	0.00632343	3.4	0.00419919	3.4	0.00332747	3.4	0.01630607	3.4	0.00538801	3.4	0.00268845	3.4	0.00463014	3.4	0.00454052	3.4	0.00534206	3.4	0.01127303	3.4	0.00296122	3.4	0.01007011	3.4	0.00537935	3.4	-0.0004688	3.4	0.00537679	3.4	0.00592103
3.6	0.00013869	3.6	0.00013094	3.6	0.00393514	3.6	0.00276916	3.6	-0.00179607	3.6	0.00443293	3.6	0.0022502	3.6	-0.00160728	3.6	0.00578441	3.6	0.00113737	3.6	0.00487621	3.6	0.013838	3.6	0.00731276	3.6	0.00353817	3.6	0.00656606	3.6	0.00751777	3.6	0.01081652	3.6	0.00602883	3.6	0.00112153	3.6	0.01265323	3.6	0.00968197	3.6	0.00363398	3.6	0.00404585	3.6	0.01028497
3.81	0.00030845	3.81	-0.00157171	3.81	0.00212242	3.81	0.0019776	3.81	0.00262785	3.81	0.00436462	3.81	0.00319839	3.81	0.00151471	3.81	0.00527985	3.81	0.00644829	3.81	0.00296969	3.81	0.01651427	3.81	0.00469518	3.81	0.00173247	3.81	0.00758156	3.81	0.003476	3.81	0.00434506	3.81	0.00819681	3.81	0.00010399	3.81	0.01078842	3.81	0.00675635	3.81	0.00410186	3.81	0.00717872	3.81	0.0112317
4.01	-0.00103761	4.01	-0.00301221	4.01	0.00163031	4.01	-0.0007508	4.01	0.0009801	4.01	0.00727554	4.01	0.00399544	4.01	0.00244296	4.01	0.00320474	4.01	0.00352366	4.01	0.00501494	4.01	0.01431235	4.01	0.00961822	4.01	0.00571314	4.01	0.00696462	4.01	0.00561626	4.01	0.00769849	4.01	0.01165894	4.01	0.00186193	4.01	0.00920174	4.01	0.01058399	4.01	0.00206043	4.01	0.00053432	4.01	0.01493147
4.21	-0.00164652	4.21	-0.00604987	4.21	-0.00114506	4.21	0.00444255	4.21	-0.00070889	4.21	0.00679426	4.21	0.00252158	4.21	0.00208915	4.2	0.00541874	4.2	0.00421972	4.2	0.00431955	4.2	0.01903469	4.2	0.00676367	4.2	0.00413526	4.2	0.00682992	4.2	0.00678624	4.21	0.00981599	4.21	0.01017448	4.21	0.00340594	4.21	0.00873819	4.21	0.00440976	4.21	0.00236498	4.21	0.0060745	4.21	0.00755776
4.4	0.00083973	4.4	-0.00064252	4.4	0.00179173	4.4	-0.00112719	4.4	-0.00092942	4.4	0.00155228	4.4	0.00290755	4.4	-0.00080387	4.41	0.00115374	4.41	0.00168654	4.41	0.00777309	4.41	0.01517401	4.41	0.01114708	4.41	0.00562114	4.41	0.01323076	4.41	0.00622331	4.4	0.00754019	4.4	0.01228409	4.4	0.00350263	4.4	0.00660454	4.4	0.01074411	4.4	0.00281724	4.4	0.00169632	4.4	0.01038335
4.6	0.0031682	4.6	0.00052689	4.6	0.00213234	4.6	0.00026242	4.6	-0.00276932	4.6	0.00468253	4.6	0.0043188	4.6	-0.00126246	4.6	0.00736709	4.6	0.00609617	4.6	0.00786425	4.6	0.01632157	4.6	0.00871779	4.6	0.00807158	4.6	0.00356848	4.6	0.00363293	4.59	0.00644191	4.59	0.01073533	4.59	-0.00020156	4.59	0.00897781	4.59	0.00823618	4.59	0.0028245	4.59	0.00781695	4.59	0.00533663
4.8	0.00002542	4.8	0.00000284	4.8	0.00076252	4.8	0.00081303	4.8	0.00185632	4.8	0.00472947	4.8	-0.00226096	4.8	0.00579635	4.8	0.00318755	4.8	0.00762001	4.8	0.00280543	4.8	0.01482027	4.8	0.00981072	4.8	0.00302531	4.8	0.00932175	4.8	0.00446551	4.79	0.01036542	4.79	0.01231448	4.79	0.00382267	4.79	0.01143561	4.79	0.0060486	4.79	0.00751872	4.79	0.00466183	4.79	0.01083056
4.99	0.00209848	4.99	-0.00076853	4.99	0.0033136	4.99	0.00431291	4.99	-0.00322745	4.99	0.00400806	4.99	0.0025143	4.99	0.00533242	4.99	0.00962397	4.99	0.00590711	4.99	0.00386727	4.99	0.01535431	4.99	0.0041002	4.99	0.00617006	4.99	0.00202941	4.99	0.00317518	5.01	0.00519003	5.01	0.00917868	5.01	-0.00056278	5.01	0.00965533	5.01	0.00987814	5.01	0.00156076	5.01	0.00582633	5.01	0.00969622
5.21	0.00384489	5.21	-0.00186167	5.21	0.00630095	5.21	0.00194747	5.21	0.00361027	5.21	0.00497224	5.21	0.0006227	5.21	0.00394901	5.21	0.00620672	5.21	0.00513883	5.21	0.00198085	5.21	0.01111156	5.21	0.00893417	5.21	0.00223674	5.21	0.00279431	5.21	0.0059445	5.21	0.00547477	5.21	0.01237378	5.21	0.00108712	5.21	0.00858191	5.21	0.00615258	5.21	0.00629138	5.21	0.00509867	5.21	0.01077566
5.41	0.00088576	5.41	-0.00239081	5.41	-0.00180241	5.41	0.00221424	5.41	0.0016278	5.41	0.00602147	5.41	0.00517529	5.41	0.00473978	5.41	0.00386172	5.41	0.00188257	5.41	0.00747233	5.41	0.01589989	5.41	0.00710059	5.41	0.00556308	5.41	0.01016918	5.41	0.00954682	5.4	0.00765525	5.4	0.00898935	5.4	0.0006216	5.4	0.01163458	5.4	0.00942596	5.4	0.01024428	5.4	0.00041936	5.4	0.00919287
5.6	-0.0011734	5.6	-0.00414491	5.6	0.0021879	5.6	0.00304856	5.6	0.00129456	5.6	0.0068975	5.6	0.00632551	5.6	-0.00157851	5.59	0.00304037	5.59	0.00182994	5.59	0.00816416	5.59	0.01073652	5.59	0.01168512	5.59	0.0061883	5.59	0.00314239	5.59	0.00270469	5.6	0.01019111	5.6	0.01169006	5.6	0.00138557	5.6	0.01221076	5.6	0.01282324	5.6	0.00335124	5.6	0.00454572	5.6	0.01147496
5.8	-0.00054114	5.8	-0.00312687	5.8	0.00161468	5.8	0.00469957	5.8	-0.00175019	5.8	0.00489827	5.8	0.00691585	5.8	-0.00247093	5.8	0.00450662	5.8	0.00220887	5.8	0.00605936	5.8	0.01823503	5.8	0.00999903	5.8	0.00346794	5.8	0.00632649	5.8	0.00756129	5.8	0.00593362	5.8	0.01019131	5.8	0.00093387	5.8	0.00683124	5.8	0.00861044	5.8	-0.00132488	5.8	0.00236424	5.8	0.00895031
6.01	0.00048032	6.01	-0.00018355	6.01	-0.00102086	6.01	0.00363332	6.01	0.00077582	6.01	0.00840963	6.01	0.00451689	6.01	0.00176394	6.01	0.00577433	6.01	0.0055382	6.01	0.00509289	6.01	0.020198	6.01	0.01010888	6.01	0.00877604	6.01	0.00484299	6.01	0.00313157	5.99	0.0068372	5.99	0.01092924	5.99	0.00330125	5.99	0.00938526	5.99	0.00687233	5.99	0.00321559	5.99	0.00622687	5.99	0.0113827
6.21	0.00101678	6.21	-0.00192879	6.21	-0.00249875	6.21	0.00028479	6.21	-0.00222357	6.21	0.00581606	6.21	0.00573444	6.21	0.00325588	6.19	0.00548088	6.19	0.00723803	6.19	0.00227731	6.19	0.01927469	6.19	0.00911533	6.19	0.00353901	6.19	0.00782902	6.19	0.00560483	6.21	0.00911061	6.21	0.01414468	6.21	0.00511721	6.21	0.01220782	6.21	0.00822643	6.21	0.00337765	6.21	0.00578787	6.21	0.00988085
6.41	0.00176698	6.41	-0.00265856	6.41	-0.00009771	6.41	0.00865886	6.41	0.0031585	6.41	0.0034825	6.41	0.00693468	6.41	0.00146512	6.41	0.00660534	6.41	0.00021675	6.41	0.00675231	6.41	0.02027026	6.41	0.00926725	6.41	0.0063625	6.41	0.00722171	6.41	0.00540757	6.41	0.00493629	6.41	0.01098558	6.41	0.00346278	6.41	0.01016243	6.41	0.00715683	6.41	0.00511114	6.41	0.00481545	6.41	0.00777529
6.61	0.00299221	6.61	-0.0036819	6.61	0.00156271	6.61	0.0051862	6.61	0.00071043	6.61	0.00142931	6.61	0.00132071	6.61	0.00289457	6.61	0.00366608	6.61	0.00240484	6.61	0.00607213	6.61	0.01532836	6.61	0.00628942	6.61	0.00868972	6.61	0.00753765	6.61	0.00724736	6.61	0.01056571	6.61	0.01078741	6.61	0.00028348	6.61	0.01546097	6.61	0.01352935	6.61	0.00412823	6.61	0.00817243	6.61	0.00967892
6.8	-0.00508935	6.8	0.00048337	6.8	0.00063977	6.8	0.00269154	6.8	0.00273273	6.8	0.0056904	6.8	0.00479708	6.8	0.00143856	6.8	0.00857951	6.8	0.00827161	6.8	0.00731687	6.8	0.02193596	6.8	0.00720216	6.8	0.00676171	6.8	0.00557592	6.8	0.00730568	6.8	0.011478	6.8	0.01252245	6.8	0.00161745	6.8	0.01296014	6.8	0.01061622	6.8	0.00351606	6.8	0.00374104	6.8	0.01211104
7	0.00212912	7	-0.00189131	7	-0.00020354	7	0.0046015	7	0.00484313	7	0.00469821	7	0.00566099	7	0.00191856	7	0.00803583	7	0.00339368	7	0.00738383	7	0.02002203	7	0.01401751	7	0.00773973	7	0.00944732	7	0.0067276	6.99	0.00969146	6.99	0.01203951	6.99	0.00410325	6.99	0.01004046	6.99	0.01163794	6.99	0.00607514	6.99	0.00467688	6.99	0.01646556
7.21	-0.00098608	7.21	0.00090223	7.21	0.00008171	7.21	-0.00127811	7.21	-0.00158699	7.21	0.00761764	7.21	0.0029878	7.21	-0.00202128	7.21	0.01138139	7.21	0.00609335	7.21	0.00714966	7.21	0.01968919	7.21	0.01094333	7.21	0.00734609	7.21	0.00446248	7.21	0.00771122	7.19	0.00882559	7.19	0.01184321	7.19	0.00621136	7.19	0.01063308	7.19	0.01317221	7.19	0.00505497	7.19	0.0028377	7.19	0.01043037
7.41	-0.00030485	7.41	0.0000681	7.41	0.00190089	7.41	0.00355825	7.41	0.00164528	7.41	0.00955991	7.41	0.0036009	7.41	-0.00251061	7.41	0.00987591	7.41	0.00768001	7.41	0.01071755	7.41	0.01736137	7.41	0.01305172	7.41	0.00925328	7.41	0.00784508	7.41	0.00450643	7.41	0.00832228	7.41	0.01308471	7.41	0.00015572	7.41	0.01294183	7.41	0.00904298	7.41	0.00649068	7.41	0.00446875	7.41	0.00783054
7.6	0.00020346	7.6	-0.00403634	7.6	0.00494936	7.6	0.00114936	7.6	0.00066876	7.6	0.00587165	7.6	0.00098771	7.6	0.00514664	7.6	0.00978549	7.6	0.00108056	7.6	0.00551468	7.6	0.02323961	7.6	0.01176916	7.6	0.01026594	7.6	0.01129815	7.6	0.00528411	7.6	0.01252563	7.6	0.01039571	7.6	0.00515995	7.6	0.01271721	7.6	0.01073542	7.6	0.00060516	7.6	0.00519937	7.6	0.01138378
7.8	0.00271175	7.8	-0.00348956	7.8	0.0001317	7.8	0.00350753	7.8	0.00213918	7.8	0.00173744	7.8	0.00556425	7.8	0.00368886	7.8	0.00621871	7.8	0.0058227	7.8	0.00642537	7.8	0.01851999	7.8	0.0112335	7.8	0.00362581	7.8	0.00620342	7.8	0.00502006	7.8	0.01194058	7.8	0.01087891	7.8	-0.00214515	7.8	0.0181575	7.8	0.00944246	7.8	0.00311214	7.8	0.00322907	7.8	0.01181514
8	0.00545896	8	-0.00448357	8	0.00047671	8	0.00796328	8	-0.00097482	8	0.00501252	8	0.00501232	8	-0.00036041	8	0.00962775	8	0.00377389	8	0.00482161	8	0.02125773	8	0.00792703	8	0.01005968	8	0.01196044	8	0.00774289	8	0.00986926	8	0.01126714	8	0.00027107	8	0.01655275	8	0.01115408	8	0.00457433	8	0.00483518	8	0.01107404
8.19	0.00400389	8.19	-0.00198333	8.19	-0.00121939	8.19	0.00256148	8.19	0.00235156	8.19	0.00169625	8.19	0.00035435	8.19	0.00376533	8.21	0.01023715	8.21	0.00423853	8.21	0.00781467	8.21	0.01966413	8.21	0.01472956	8.21	0.00911953	8.21	0.00788558	8.21	0.00368927	8.19	0.01120472	8.19	0.01665211	8.19	0.00275003	8.19	0.008683	8.19	0.01005733	8.19	0.00490968	8.19	0.00247601	8.19	0.01216413
8.41	0.0021926	8.41	-0.00460034	8.41	-0.00066334	8.41	-0.00003801	8.41	0.00204379	8.41	0.00371491	8.41	0.00241222	8.41	0.00103728	8.41	0.01010885	8.41	0.00776066	8.41	0.0099209	8.41	0.01859886	8.41	0.01273765	8.41	0.01005446	8.41	0.00736058	8.41	0.00328759	8.41	0.01033141	8.41	0.01087071	8.41	0.00317284	8.41	0.01199331	8.41	0.00738664	8.41	0.00769941	8.41	0.0049775	8.41	0.0141004
8.61	0.00122132	8.61	0.0001022	8.61	0.00021133	8.61	0.00491221	8.61	-0.00117269	8.61	0.00234461	8.61	0.00491953	8.61	0.00324422	8.61	0.01139699	8.61	0.00693189	8.61	0.00800761	8.61	0.02391187	8.61	0.01165263	8.61	0.00635879	8.61	0.00862777	8.61	0.00264371	8.61	0.01175699	8.61	0.01513967	8.61	-0.00117827	8.61	0.01221142	8.61	0.01064725	8.61	0.00622767	8.61	0.00390496	8.61	0.01473788
8.8	-0.0019225	8.8	-0.0011844	8.8	0.00463462	8.8	0.00056655	8.8	0.00501328	8.8	0.00296266	8.8	0.00642097	8.8	0.00618945	8.81	0.0062871	8.81	0.00950204	8.81	0.0101825	8.81	0.01548679	8.81	0.01098054	8.81	0.00562071	8.81	0.00893642	8.81	0.00672332	8.8	0.01428025	8.8	0.014863	8.8	0.00170676	8.8	0.0136772	8.8	0.01155716	8.8	0.00737918	8.8	0.00834481	8.8	0.01520311
9	0.00379392	9	-0.00317398	9	0.00246133	9	0.00468154	9	0.00081088	9	0.00459218	9	0.0071435	9	-0.00048128	9	0.01354404	9	0.00373201	9	0.0083354	9	0.02026344	9	0.00965416	9	0.00886377	9	0.00834847	9	0.00363083	9	0.01116014	9	0.01473596	9	0.00083577	9	0.01430292	9	0.01131672	9	0.00792028	9	0.0083819	9	0.01038425
9.2	0.00034516	9.2	-0.00186839	9.2	0.00090311	9.2	0.00567679	9.2	0.00233874	9.2	0.00529012	9.2	0.0114932	9.2	0.0012798	9.2	0.00920516	9.2	0.00261712	9.2	0.00875381	9.2	0.02395129	9.2	0.01242026	9.2	0.0133366	9.2	0.00538112	9.2	0.00515619	9.2	0.01224009	9.2	0.01269155	9.2	0.00384527	9.2	0.01258292	9.2	0.01481631	9.2	0.00375542	9.2	0.00260515	9.2	0.01291948
9.39	0.00535781	9.39	-0.00267415	9.39	0.00301701	9.39	0.00311735	9.39	0.00216179	9.39	0.0096533	9.39	0.00235937	9.39	0.00454005	9.41	0.00619979	9.41	0.00524886	9.41	0.01148248	9.41	0.02287903	9.41	0.00997667	9.41	0.00919733	9.41	0.00834547	9.41	0.00715346	9.41	0.01147631	9.41	0.00894415	9.41	0.0040948	9.41	0.01234563	9.41	0.01411712	9.41	0.00501569	9.41	0.00227325	9.41	0.01258433
9.61	0.00262773	9.61	-0.00567989	9.61	0.00313776	9.61	0.00507443	9.61	0.0031399	9.61	0.00574883	9.61	0.00673365	9.61	0.00091174	9.61	0.01235417	9.61	0.00549263	9.61	0.0069467	9.61	0.02134331	9.61	0.01181669	9.61	0.00849561	9.61	0.00901465	9.61	0.0020408	9.61	0.00678407	9.61	0.01102857	9.61	0.0017731	9.61	0.01241151	9.61	0.01112454	9.61	0.0101956	9.61	0.00382936	9.61	0.01707421
9.81	0.00134984	9.81	-0.00479227	9.81	0.00107755	9.81	0.0058481	9.81	0.00283514	9.81	0.00939295	9.81	0.00291889	9.81	0.00315375	9.8	0.0103086	9.8	0.00688719	9.8	0.00981295	9.8	0.01873455	9.8	0.0102538	9.8	0.00635789	9.8	0.01252905	9.8	0.00745223	9.81	0.01411786	9.81	0.01622351	9.81	0.00225481	9.81	0.01093145	9.81	0.0122514	9.81	0.00673538	9.81	0.0033347	9.81	0.01525142
10	0.00646875	10	-0.0017237	10	0.00198622	10	0.00535232	10	0.00585975	10	0.00535108	10	0.00738372	10	-0.00110565	10.02	0.01256093	10.02	0.00835746	10.02	0.0083589	10.02	0.02203729	10.02	0.01522602	10.02	0.00627278	10.02	0.00884202	10.02	0.00893869	10	0.01376925	10	0.01264022	10	0.00477277	10	0.01484127	10	0.0097494	10	0.00445641	10	0.00671217	10	0.01144338
10.2	0.00475556	10.2	-0.00050967	10.2	-0.00327793	10.2	0.00425034	10.2	0.0038161	10.2	0.00785258	10.2	0.00659968	10.2	0.00360294	10.2	0.00772144	10.2	0.00312443	10.2	0.00790479	10.2	0.02379835	10.2	0.01265587	10.2	0.00530859	10.2	0.00954262	10.2	0.00545863	10.2	0.01243773	10.2	0.01317663	10.2	0.00380923	10.2	0.01634854	10.2	0.01306556	10.2	0.00618544	10.2	0.00684331	10.2	0.01646291
10.4	0.00280562	10.4	-0.00347293	10.4	-0.00350788	10.4	0.00300636	10.4	0.00275492	10.4	0.00880753	10.4	0.00390263	10.4	0.00145286	10.4	0.01267987	10.4	0.00597871	10.4	0.00715655	10.4	0.01694764	10.4	0.00954586	10.4	0.00799833	10.4	0.01289025	10.4	0.00297796	10.4	0.01654376	10.4	0.01521707	10.4	0.00212258	10.4	0.01702694	10.4	0.00948936	10.4	0.00794721	10.4	0.00451321	10.4	0.01693818
10.59	0.00150146	10.59	-0.00341982	10.59	0.00332068	10.59	0.0037589	10.59	0.00383153	10.59	0.00589129	10.59	0.00613041	10.59	0.00010027	10.61	0.00759663	10.61	0.00389343	10.61	0.00727359	10.61	0.02092414	10.61	0.01502738	10.61	0.00191727	10.61	0.00797697	10.61	0.00541742	10.61	0.01013242	10.61	0.01628749	10.61	0.00371767	10.61	0.01215399	10.61	0.01302304	10.61	0.00670182	10.61	0.00690689	10.61	0.01428425
10.81	-0.00078042	10.81	-0.00008094	10.81	-0.00039546	10.81	0.00130037	10.81	0.0038762	10.81	0.00865339	10.81	0.00896377	10.81	0.00320119	10.8	0.01265908	10.8	0.00784574	10.8	0.00381874	10.8	0.02346173	10.8	0.01375531	10.8	0.01044071	10.8	0.01337266	10.8	0.00698903	10.81	0.01618306	10.81	0.01311294	10.81	0.00380451	10.81	0.01418052	10.81	0.01171908	10.81	0.00824309	10.81	0.00254379	10.81	0.01190813
11	0.00442009	11	-0.00099282	11	0.00003459	11	0.00426644	11	0.00040999	11	0.00097297	11	0.00581751	11	0.00235083	11.01	0.01203301	11.01	0.00669671	11.01	0.00802822	11.01	0.01751615	11.01	0.01337024	11.01	0.00740841	11.01	0.00963284	11.01	0.00411238	11.01	0.01208535	11.01	0.01409513	11.01	0.00104487	11.01	0.01643096	11.01	0.01273391	11.01	0.00669249	11.01	0.0127155	11.01	0.01400649
11.2	0.00346061	11.2	-0.00691005	11.2	0.00026628	11.2	-0.00046513	11.2	-0.00033021	11.2	0.00558462	11.2	0.00769561	11.2	0.0010856	11.2	0.01177935	11.2	0.00434632	11.2	0.01040602	11.2	0.01797297	11.2	0.00995196	11.2	0.01048713	11.2	0.00988417	11.2	0.0011754	11.2	0.01360566	11.2	0.01019146	11.2	0.00295821	11.2	0.01334299	11.2	0.01381414	11.2	0.00718838	11.2	0.00473962	11.2	0.02042752
11.4	0.00618492	11.4	0.00007051	11.4	0.00118438	11.4	0.00489354	11.4	0.00253785	11.4	0.00576523	11.4	0.00852277	11.4	0.00236979	11.4	0.01213561	11.4	0.00681003	11.4	0.01460467	11.4	0.02216807	11.4	0.0167683	11.4	0.00587231	11.4	0.01204847	11.4	0.00362666	11.4	0.01330551	11.4	0.01882525	11.4	0.00577423	11.4	0.01531275	11.4	0.01029922	11.4	0.00888338	11.4	0.00755756	11.4	0.01410683
11.6	0.00524016	11.6	-0.00439563	11.6	0.0022089	11.6	0.00436574	11.6	0.00575868	11.6	0.0063882	11.6	0.00719049	11.6	0.00799096	11.61	0.01115933	11.61	0.00366658	11.61	0.0100532	11.61	0.02526853	11.61	0.01232798	11.61	0.01059964	11.61	0.01057362	11.61	0.0067102	11.61	0.01070486	11.61	0.01240475	11.61	0.0012724	11.61	0.01488646	11.61	0.01524101	11.61	0.00858185	11.61	0.00719593	11.61	0.01655047
11.79	0.00542936	11.79	-0.00129974	11.79	-0.00052598	11.79	0.00370365	11.79	0.00470239	11.79	0.00314551	11.79	0.00808701	11.79	-0.00068929	11.79	0.00610088	11.79	0.00791566	11.79	0.00901935	11.79	0.02223523	11.79	0.01476594	11.79	0.01343775	11.79	0.01222957	11.79	0.00867615	11.81	0.01214574	11.81	0.01220569	11.81	0.00007809	11.81	0.01411556	11.81	0.01225196	11.81	0.00914178	11.81	0.00726862	11.81	0.01618572
11.99	0.00535961	11.99	-0.00219435	11.99	0.00321339	11.99	0.00600376	11.99	0.00493543	11.99	0.00719637	11.99	0.00515966	11.99	0.00405648	12.01	0.01178318	12.01	0.00956389	12.01	0.01219695	12.01	0.01954145	12.01	0.01428509	12.01	0.01006014	12.01	0.01260733	12.01	0.00482043	12.01	0.01406306	12.01	0.01536911	12.01	0.00296286	12.01	0.01677465	12.01	0.01561933	12.01	0.0094947	12.01	0.01064333	12.01	0.01682337
12.21	0.00502382	12.21	-0.00030914	12.21	0.00534889	12.21	0.00525892	12.21	0.00320698	12.21	0.0013261	12.21	0.00858048	12.21	0.00597118	12.2	0.01374341	12.2	0.00820087	12.2	0.00753858	12.2	0.02373888	12.2	0.01024769	12.2	0.00889739	12.2	0.01020206	12.2	0.00585321	12.2	0.01219766	12.2	0.01415013	12.2	0.00355245	12.2	0.01409558	12.2	0.01336899	12.2	0.00854892	12.2	0.00593866	12.2	0.01628051
12.4	0.00826065	12.4	-0.00142111	12.4	0.00418353	12.4	0.0047295	12.4	0.00251247	12.4	0.0047697	12.4	0.00486363	12.4	0.0048724	12.39	0.01398867	12.39	0.00505326	12.39	0.00999353	12.39	0.02400284	12.39	0.00782663	12.39	0.01104776	12.39	0.01112067	12.39	0.00474967	12.4	0.01544313	12.4	0.01302666	12.4	0.0026691	12.4	0.01731933	12.4	0.0121844	12.4	0.00602363	12.4	0.00629082	12.4	0.01518097
12.6	0.00527121	12.6	-0.00009357	12.6	0.00034295	12.6	0.00336011	12.6	0.00605365	12.6	0.00602369	12.6	0.00671265	12.6	0.00599254	12.6	0.01148328	12.6	0.00528921	12.6	0.01069407	12.6	0.02349091	12.6	0.01350442	12.6	0.00692651	12.6	0.00638605	12.6	0.00567449	12.6	0.01599528	12.6	0.0149941	12.6	0.00243063	12.6	0.01381883	12.6	0.01314154	12.6	0.00533325	12.6	0.0072289	12.6	0.01802387
12.81	0.00214841	12.81	-0.00066752	12.81	0.00420656	12.81	0.00649846	12.81	-0.00023809	12.81	0.00962982	12.81	0.00911094	12.81	0.00853514	12.81	0.01163502	12.81	0.00897498	12.81	0.01080188	12.81	0.02393067	12.81	0.01200481	12.81	0.00776158	12.81	0.00860718	12.81	0.00315638	12.79	0.01395754	12.79	0.01628047	12.79	0.0027778	12.79	0.01675145	12.79	0.01266631	12.79	0.00796326	12.79	0.01170401	12.79	0.0136189
13.01	0.00526728	13.01	-0.00207575	13.01	0.00372622	13.01	0.00275839	13.01	0.00323685	13.01	0.00632547	13.01	0.00829636	13.01	0.00411939	13.01	0.0125081	13.01	0.00764548	13.01	0.00915403	13.01	0.02449017	13.01	0.01499969	13.01	0.01070638	13.01	0.0095961	13.01	0.00344741	13.01	0.01303806	13.01	0.01484864	13.01	0.00193491	13.01	0.01635749	13.01	0.01351859	13.01	0.00729732	13.01	0.00906115	13.01	0.01491744
13.21	0.00319435	13.21	-0.00536053	13.21	0.00125634	13.21	0.00599844	13.21	0.00657426	13.21	0.00457982	13.21	0.00537526	13.21	-0.0009395	13.21	0.01005336	13.21	0.00799738	13.21	0.01239949	13.21	0.02074233	13.21	0.01087176	13.21	0.00895685	13.21	0.00979235	13.21	0.00567966	13.2	0.0179229	13.2	0.0150994	13.2	0.00410699	13.2	0.01608468	13.2	0.01677023	13.2	0.00931796	13.2	0.00724908	13.2	0.01629836
13.4	0.00573886	13.4	-0.00479624	13.4	-0.00087974	13.4	0.00551286	13.4	0.00551842	13.4	0.00593543	13.4	0.00772853	13.4	0.00106112	13.4	0.01486979	13.4	0.00634454	13.4	0.01262254	13.4	0.0262961	13.4	0.01041851	13.4	0.00858629	13.4	0.01295222	13.4	0.00234803	13.4	0.01088663	13.4	0.01679323	13.4	0.00413531	13.4	0.01846112	13.4	0.01217506	13.4	0.0044275	13.4	0.00592307	13.4	0.01772017
13.6	0.00773168	13.6	0.00025763	13.6	0.00411615	13.6	0.00561069	13.6	0.00019253	13.6	0.00166123	13.6	0.00764578	13.6	-0.00027118	13.6	0.01227382	13.6	0.0056324	13.6	0.00883167	13.6	0.0226587	13.6	0.01187792	13.6	0.01001289	13.6	0.01092919	13.6	0.00472542	13.6	0.01523803	13.6	0.01698065	13.6	0.00294565	13.6	0.01682639	13.6	0.013112	13.6	0.00502886	13.6	0.00686447	13.6	0.02413767
13.79	0.0032029	13.79	-0.00219074	13.79	-0.0005213	13.79	0.00682482	13.79	0.0035851	13.79	0.00420923	13.79	0.00337928	13.79	0.00236033	13.79	0.0091288	13.79	0.01094435	13.79	0.00870509	13.79	0.01907895	13.79	0.01268417	13.79	0.01467376	13.79	0.00860946	13.79	0.00602665	13.81	0.01555064	13.81	0.0158511	13.81	0.00011619	13.81	0.02039553	13.81	0.01393664	13.81	0.00877764	13.81	0.00328354	13.81	0.02107103
14.01	0.00453174	14.01	-0.00300154	14.01	0.0004496	14.01	0.00409176	14.01	0.00179828	14.01	0.0074752	14.01	0.00967405	14.01	0.0011962	14.01	0.01529002	14.01	0.00940697	14.01	0.00869232	14.01	0.02294796	14.01	0.01550539	14.01	0.01307367	14.01	0.01018658	14.01	0.00464256	14.01	0.01670023	14.01	0.01358943	14.01	0.00573961	14.01	0.01608715	14.01	0.01358408	14.01	0.01313155	14.01	0.00925076	14.01	0.01993547
14.21	0.00109363	14.21	-0.00389764	14.21	-0.00037004	14.21	0.00259581	14.21	0.00340126	14.21	0.00313287	14.21	0.00610047	14.21	0.00407345	14.21	0.01092612	14.21	0.01036878	14.21	0.00732568	14.21	0.02005075	14.21	0.01038365	14.21	0.01032098	14.21	0.0143139	14.21	0.00576685	14.19	0.01375883	14.19	0.01309599	14.19	0.00380898	14.19	0.01526195	14.19	0.01186426	14.19	0.00793506	14.19	0.00668904	14.19	0.01947955
14.4	0.00626097	14.4	-0.00316795	14.4	0.00077201	14.4	0.00293912	14.4	0.00848477	14.4	0.00353926	14.4	0.00637012	14.4	0.0012352	14.41	0.01367058	14.41	0.00629168	14.41	0.01092258	14.41	0.02410727	14.41	0.01183439	14.41	0.01288941	14.41	0.01440427	14.41	0.0045934	14.4	0.01739238	14.4	0.01523541	14.4	0.00242162	14.4	0.01604883	14.4	0.01933993	14.4	0.00714674	14.4	0.00355396	14.4	0.01773106
14.6	0.00927239	14.6	0.00050095	14.6	-0.00137059	14.6	0.01008597	14.6	0.00696093	14.6	0.00559915	14.6	0.00539222	14.6	0.00431519	14.6	0.01424467	14.6	0.0109118	14.6	0.00687035	14.6	0.02234922	14.6	0.01227314	14.6	0.01055658	14.6	0.01153775	14.6	0.006416	14.6	0.01935812	14.6	0.01683773	14.6	0.00643904	14.6	0.01368354	14.6	0.01752775	14.6	0.00975754	14.6	0.00874515	14.6	0.01822296
14.8	0.00662765	14.8	-0.00109141	14.8	0.00143034	14.8	0.00636894	14.8	0.00252784	14.8	0.00652964	14.8	0.0081475	14.8	0.00467031	14.8	0.0135811	14.8	0.00551842	14.8	0.00699344	14.8	0.02327883	14.8	0.0144939	14.8	0.01203202	14.8	0.01092255	14.8	0.00490097	14.8	0.01632423	14.8	0.01514669	14.8	0.00602402	14.8	0.0148274	14.8	0.01421211	14.8	0.0092782	14.8	0.00756961	14.8	0.01668518
14.99	0.0047367	14.99	-0.00767079	14.99	0.00311635	14.99	0.00708751	14.99	0.0053921	14.99	0.00470156	14.99	0.01145391	14.99	0.00514611	15.01	0.0158291	15.01	0.01047644	15.01	0.01102163	15.01	0.02494959	15.01	0.01392903	15.01	0.00821787	15.01	0.00825634	15.01	0.00517881	15.01	0.01902469	15.01	0.01210027	15.01	0.00682144	15.01	0.01197566	15.01	0.01678791	15.01	0.00767122	15.01	0.00935032	15.01	0.0171657
15.21	0.00526826	15.21	-0.00161369	15.21	-0.00023744	15.21	0.00775628	15.21	0.00617651	15.21	0.00674532	15.21	0.00692174	15.21	0.00421357	15.19	0.01397738	15.19	0.01022739	15.19	0.01335469	15.19	0.02585572	15.19	0.01179915	15.19	0.01153906	15.19	0.00993769	15.19	0.00378965	15.21	0.0178855	15.21	0.01254868	15.21	0.00479529	15.21	0.01474495	15.21	0.01344847	15.21	0.01192084	15.21	0.00710809	15.21	0.01751533
15.4	0.00400206	15.4	0.00266727	15.4	0.00171182	15.4	0.00603312	15.4	0.0035888	15.4	0.00987986	15.4	0.01049928	15.4	0.00611684	15.4	0.01488003	15.4	0.0095275	15.4	0.01425891	15.4	0.02690743	15.4	0.01482019	15.4	0.01168678	15.4	0.00940594	15.4	0.00492211	15.41	0.01472491	15.41	0.01825807	15.41	0.00113349	15.41	0.019258	15.41	0.01613906	15.41	0.01124233	15.41	0.01092678	15.41	0.0186873
15.6	0.0066356	15.6	-0.00298724	15.6	-0.00328593	15.6	0.00435484	15.6	0.00741895	15.6	0.00204838	15.6	0.01313928	15.6	0.00346995	15.6	0.01752324	15.6	0.01222168	15.6	0.01039575	15.6	0.02741266	15.6	0.01488367	15.6	0.00648216	15.6	0.01328462	15.6	0.00623047	15.6	0.01773613	15.6	0.01201978	15.6	0.00288517	15.6	0.01693005	15.6	0.01333458	15.6	0.00907947	15.6	0.01268979	15.6	0.02324482
15.8	0.00551601	15.8	-0.00195914	15.8	0.00173233	15.8	0.00195129	15.8	0.00522207	15.8	0.00224744	15.8	0.01114315	15.8	0.00358076	15.8	0.01151887	15.8	0.00537348	15.8	0.01240461	15.8	0.02435087	15.8	0.01150267	15.8	0.01100425	15.8	0.01325397	15.8	0.00369558	15.8	0.0169635	15.8	0.01203723	15.8	0.00732093	15.8	0.0194921	15.8	0.02003046	15.8	0.00467887	15.8	0.00933365	15.8	0.01834793
16	0.00319036	16	-0.00347866	16	0.00442103	16	0.00707378	16	0.00335883	16	0.00409008	16	0.0065453	16	0.00325343	16	0.01328605	16	0.00737346	16	0.01293703	16	0.02410467	16	0.01214192	16	0.01331871	16	0.01591543	16	0.0034018	16	0.01481472	16	0.01155148	16	0.00538628	16	0.01978021	16	0.01416771	16	0.00768254	16	0.00903301	16	0.01906195
16.19	0.00665685	16.19	-0.00316781	16.19	0.00395735	16.19	0.00604222	16.19	0.00496893	16.19	0.00484848	16.19	0.00722399	16.19	0.00367129	16.21	0.01117473	16.21	0.00968764	16.21	0.01049767	16.21	0.02389119	16.21	0.01912195	16.21	0.01246119	16.21	0.01192832	16.21	0.00882669	16.22	0.01354799	16.22	0.01921635	16.22	0.00596373	16.22	0.01521948	16.22	0.01642007	16.22	0.00944991	16.22	0.00956344	16.22	0.01721638
16.41	0.00749257	16.41	-0.00002673	16.41	0.00041341	16.41	0.00397918	16.41	0.0048626	16.41	0.00113707	16.41	0.00910929	16.41	0.00317959	16.4	0.01354696	16.4	0.01018529	16.4	0.01169499	16.4	0.02625708	16.4	0.01600456	16.4	0.01139118	16.4	0.01218783	16.4	0.00379568	16.41	0.01896909	16.41	0.0177892	16.41	0.00316277	16.41	0.01757565	16.41	0.01451736	16.41	0.01266291	16.41	0.00748875	16.41	0.01330448
16.61	0.007256	16.61	-0.00206769	16.61	0.00369644	16.61	0.00487902	16.61	0.00668494	16.61	0.00513812	16.61	0.01324261	16.61	0.00339302	16.61	0.01407282	16.61	0.01179803	16.61	0.01340332	16.61	0.02364655	16.61	0.01729793	16.61	0.01465985	16.61	0.01165022	16.61	0.00368332	16.6	0.01978079	16.6	0.01707881	16.6	0.00479257	16.6	0.01960903	16.6	0.01697748	16.6	0.00980789	16.6	0.01018577	16.6	0.01762022
16.8	0.00824843	16.8	-0.00019463	16.8	0.00238929	16.8	0.00574119	16.8	0.00838994	16.8	0.00380895	16.8	0.00828014	16.8	0.00907869	16.8	0.01513696	16.8	0.00875207	16.8	0.0145516	16.8	0.02655117	16.8	0.01613735	16.8	0.0118132	16.8	0.00965012	16.8	0.00345466	16.8	0.01826734	16.8	0.01525864	16.8	-0.0015325	16.8	0.02154536	16.8	0.0119978	16.8	0.0066297	16.8	0.0104469	16.8	0.01989715
17	0.00696181	17	-0.00124667	17	-0.00090807	17	0.00261545	17	0.00747143	17	0.00251495	17	0.00858626	17	0.00213558	17	0.01038995	17	0.00774565	17	0.01492391	17	0.02729018	17	0.01702206	17	0.01188975	17	0.01439154	17	0.00375818	17	0.0134749	17	0.01898238	17	0.00477371	17	0.01868884	17	0.01638851	17	0.01110145	17	0.0097959	17	0.01855833
17.19	0.0089449	17.19	0.00006172	17.19	-0.00104817	17.19	0.00497658	17.19	0.00491524	17.19	0.00537042	17.19	0.00395987	17.19	0.00098895	17.21	0.01292757	17.21	0.00681695	17.21	0.01105355	17.21	0.02678843	17.21	0.01440979	17.21	0.0091735	17.21	0.00870364	17.21	0.00759226	17.21	0.01732812	17.21	0.01725545	17.21	0.00087218	17.21	0.01773881	17.21	0.01577551	17.21	0.01017817	17.21	0.00535659	17.21	0.01906321
17.39	0.0043037	17.39	-0.00386831	17.39	-0.00138831	17.39	0.00210214	17.39	0.0081725	17.39	0.00365148	17.39	0.00975471	17.39	0.00152233	17.41	0.01369022	17.41	0.00920827	17.41	0.01397389	17.41	0.03092723	17.41	0.01804155	17.41	0.01216956	17.41	0.01316168	17.41	0.00622672	17.41	0.01417837	17.41	0.01720088	17.41	0.00222571	17.41	0.02122765	17.41	0.01313977	17.41	0.01694657	17.41	0.0080258	17.41	0.01981931
17.61	0.00660228	17.61	-0.00160129	17.61	0.00010587	17.61	0.00616776	17.61	0.00474687	17.61	0.0017125	17.61	0.00923828	17.61	0.0031544	17.61	0.01548621	17.61	0.01082117	17.61	0.01461571	17.61	0.02933935	17.61	0.01261347	17.61	0.0105006	17.61	0.01606991	17.61	0.00800059	17.6	0.01722274	17.6	0.01694108	17.6	0.0033343	17.6	0.01882875	17.6	0.01598304	17.6	0.00919757	17.6	0.00857615	17.6	0.01955148
17.81	0.00680512	17.81	-0.0012049	17.81	0.00273921	17.81	0.00459266	17.81	0.00953047	17.81	0.00659051	17.81	0.01260536	17.81	0.00629455	17.8	0.0175331	17.8	0.01042359	17.8	0.01134359	17.8	0.02726486	17.8	0.0131087	17.8	0.0132182	17.8	0.01225273	17.8	0.00472612	17.81	0.02020331	17.81	0.01821826	17.81	0.00293414	17.81	0.01797944	17.81	0.01973192	17.81	0.00761325	17.81	0.00938421	17.81	0.01718187
18	0.0068079	18	-0.00413838	18	0.0012931	18	0.00505224	18	0.0094429	18	0.00521933	18	0.01050042	18	0.00163917	18	0.01470477	18	0.00773794	18	0.01514232	18	0.02516183	18	0.01778139	18	0.008557	18	0.01685075	18	0.00652077	18	0.01603978	18	0.0163657	18	0.00870126	18	0.02096149	18	0.01608559	18	0.00810327	18	0.00722644	18	0.01941957
18.2	0.00850133	18.2	-0.00007195	18.2	-0.00368414	18.2	0.00642938	18.2	0.00455064	18.2	0.00331221	18.2	0.0120546	18.2	0.0022446	18.2	0.0152336	18.2	0.00667103	18.2	0.01559437	18.2	0.02718661	18.2	0.01614874	18.2	0.01434938	18.2	0.01403722	18.2	0.00822366	18.2	0.01587701	18.2	0.01821302	18.2	0.00528381	18.2	0.02076369	18.2	0.0181979	18.2	0.00876331	18.2	0.00521655	18.2	0.02178492
18.41	0.00487857	18.41	-0.00202031	18.41	0.0015496	18.41	0.00582587	18.41	0.00658487	18.41	0.00198396	18.41	0.01143586	18.41	0.00136737	18.39	0.01370766	18.39	0.0056053	18.39	0.01343387	18.39	0.02623837	18.39	0.01360357	18.39	0.01081411	18.39	0.01290349	18.39	0.00528453	18.39	0.01485882	18.39	0.01609969	18.39	0.00505576	18.39	0.01701965	18.39	0.01710304	18.39	0.01062545	18.39	0.0092049	18.39	0.02373967
18.61	0.00367245	18.61	-0.00178217	18.61	0.00153214	18.61	0.00653404	18.61	0.0083031	18.61	0.0053394	18.61	0.01054772	18.61	0.00484861	18.59	0.01701827	18.59	0.00576447	18.59	0.00631405	18.59	0.02930912	18.59	0.01478173	18.59	0.01209482	18.59	0.01269984	18.59	0.00388008	18.61	0.02005139	18.61	0.01734351	18.61	0.00340157	18.61	0.02068029	18.61	0.01546696	18.61	0.01175584	18.61	0.00719049	18.61	0.02466768
18.81	0.00707717	18.81	-0.00264821	18.81	0.00036813	18.81	0.00788391	18.81	0.00786148	18.81	0.00287849	18.81	0.00909688	18.81	0.00365506	18.81	0.01195509	18.81	0.01108654	18.81	0.01837455	18.81	0.02867894	18.81	0.01195685	18.81	0.01280016	18.81	0.01292586	18.81	0.00279781	18.81	0.01932263	18.81	0.01763155	18.81	0.001289	18.81	0.0220447	18.81	0.01618079	18.81	0.00736249	18.81	0.00944811	18.81	0.02384868
19.01	0.00798605	19.01	-0.00770371	19.01	-0.00146502	19.01	0.00349702	19.01	0.00408288	19.01	0.00398686	19.01	0.01022114	19.01	0.00513803	19	0.01433964	19	0.00782743	19	0.01637359	19	0.02767912	19	0.01640873	19	0.01232534	19	0.0137042	19	0.00310704	19	0.01999192	19	0.01430404	19	0.00562056	19	0.01808283	19	0.01373557	19	0.00509117	19	0.01218481	19	0.02137225
19.2	0.00784206	19.2	-0.0051457	19.2	0.00190927	19.2	0.00485834	19.2	0.00867961	19.2	0.00388319	19.2	0.00682992	19.2	0.00012153	19.19	0.01549015	19.19	0.00660442	19.19	0.01099973	19.19	0.025894	19.19	0.01277203	19.19	0.01154044	19.19	0.0115011	19.19	0.00615487	19.19	0.02030516	19.19	0.01267477	19.19	0.00242266	19.19	0.02169339	19.19	0.01638981	19.19	0.00886991	19.19	0.00937493	19.19	0.02005314
19.41	0.00847711	19.41	-0.00391006	19.41	0.00562998	19.41	0.00210493	19.41	0.00440348	19.41	0.00604624	19.41	0.00834343	19.41	0.00751113	19.39	0.02212163	19.39	0.008953	19.39	0.00876502	19.39	0.02722397	19.39	0.01703786	19.39	0.0131969	19.39	0.01286325	19.39	0.00705532	19.41	0.01708753	19.41	0.01432807	19.41	0.00592382	19.41	0.02066804	19.41	0.0163251	19.41	0.00716722	19.41	0.00478908	19.41	0.01928082
19.59	0.00779961	19.59	-0.00380679	19.59	0.00078272	19.59	0.00209916	19.59	0.00446069	19.59	0.00686253	19.59	0.00734572	19.59	0.00146863	19.61	0.0137831	19.61	0.00750629	19.61	0.01236151	19.61	0.02516267	19.61	0.01634073	19.61	0.0108523	19.61	0.01850325	19.61	0.0010455	19.61	0.01726124	19.61	0.01952514	19.61	0.00274204	19.61	0.01926427	19.61	0.01359312	19.61	0.00797826	19.61	0.00775951	19.61	0.01922315
19.8	0.00205431	19.8	-0.00337026	19.8	-0.00158501	19.8	0.00177435	19.8	0.0049381	19.8	0.00703642	19.8	0.01317521	19.8	0.00387764	19.81	0.01512587	19.81	0.01085983	19.81	0.01345199	19.81	0.02656097	19.81	0.01625242	19.81	0.01075766	19.81	0.01441685	19.81	0.00726814	19.8	0.02367831	19.8	0.01780753	19.8	0.00577271	19.8	0.01982407	19.8	0.020756	19.8	0.00857318	19.8	0.00956277	19.8	0.02364675
20.01	0.00318789	20.01	-0.00399546	20.01	-0.00203917	20.01	0.0005013	20.01	0.00753837	20.01	0.00742246	20.01	0.00669906	20.01	0.00403308	20	0.01568254	20	0.01525751	20	0.01481364	20	0.02864067	20	0.01802027	20	0.01450272	20	0.01558662	20	0.0065081	20	0.01759827	20	0.01824433	20	0.00356032	20	0.01896264	20	0.01723713	20	0.01025995	20	0.00549187	20	0.02354774
20.2	0.00697625	20.2	-0.00368661	20.2	-0.00242899	20.2	0.00480133	20.2	0.01132026	20.2	0.00699051	20.2	0.00790779	20.2	0.00322269	20.2	0.01365605	20.2	0.01436265	20.2	0.01057184	20.2	0.03116531	20.2	0.01463419	20.2	0.01161364	20.2	0.01547623	20.2	0.00592794	20.2	0.01732402	20.2	0.01606897	20.2	0.00516655	20.2	0.01021695	20.2	0.02421963	20.2	0.00882084	20.2	0.01169134	20.2	0.02740421
20.4	0.00381459	20.4	-0.00186992	20.4	0.00403898	20.4	0.00496821	20.4	0.01066632	20.4	0.00774447	20.4	0.00849095	20.4	0.00383471	20.4	0.01759838	20.4	0.01098244	20.4	0.01208103	20.4	0.02944289	20.4	0.01874739	20.4	0.01339511	20.4	0.0148332	20.4	0.00379112	20.4	0.02312536	20.4	0.01670299	20.4	0.00509475	20.4	0.01606006	20.4	0.01411009	20.4	0.01126172	20.4	0.0132516	20.4	0.02369822
20.59	0.00618077	20.59	0.00092787	20.59	0.00160034	20.59	0.00449593	20.59	0.01541428	20.59	0.00457597	20.59	0.01088897	20.59	0.00346962	20.61	0.01402703	20.61	0.01058012	20.61	0.01450486	20.61	0.02978901	20.61	0.01987854	20.61	0.01409752	20.61	0.01391499	20.61	0.01047229	20.59	0.02060877	20.59	0.01993711	20.59	0.00477709	20.59	0.02050846	20.59	0.01759366	20.59	0.01177013	20.59	0.00788984	20.59	0.02232016
20.81	0.01027843	20.81	0.00078746	20.81	0.00627497	20.81	0.00505003	20.81	0.00717437	20.81	0.00828853	20.81	0.00562146	20.81	0.00534621	20.81	0.01566467	20.81	0.0084098	20.81	0.0168115	20.81	0.0310866	20.81	0.02014386	20.81	0.01211328	20.81	0.01160651	20.81	0.00793034	20.81	0.01701226	20.81	0.01480114	20.81	0.00317859	20.81	0.01840513	20.81	0.02136138	20.81	0.00855763	20.81	0.00891167	20.81	0.02544749
21.01	0.0065387	21.01	-0.00147119	21.01	0.00301375	21.01	0.00524652	21.01	0.00881389	21.01	0.004885	21.01	0.00703508	21.01	0.00244023	21.01	0.0168731	21.01	0.00919945	21.01	0.0130831	21.01	0.02547466	21.01	0.016859	21.01	0.0139829	21.01	0.01788224	21.01	0.0058221	21.01	0.02266216	21.01	0.01713151	21.01	0.00045196	21.01	0.02138592	21.01	0.01721277	21.01	0.010896	21.01	0.00963979	21.01	0.01919498
21.22	0.0092824	21.22	-0.00100044	21.22	0.0010452	21.22	0.00316073	21.22	0.00862159	21.22	0.00431592	21.22	0.01270276	21.22	0.0072521	21.2	0.01202621	21.2	0.01221547	21.2	0.01502614	21.2	0.02762443	21.2	0.01615942	21.2	0.01119	21.2	0.01408843	21.2	0.00279664	21.2	0.02034454	21.2	0.01759594	21.2	0.00690446	21.2	0.02068242	21.2	0.01979735	21.2	0.00789734	21.2	0.00780752	21.2	0.02240439
21.4	0.00532384	21.4	-0.00251765	21.4	-0.00260437	21.4	0.00294553	21.4	0.00758502	21.4	0.00238821	21.4	0.0110432	21.4	0.00573968	21.39	0.0149507	21.39	0.00893947	21.39	0.01242776	21.39	0.03058211	21.39	0.02016169	21.39	0.01513394	21.39	0.01476925	21.39	0.00286544	21.4	0.02440615	21.4	0.01670682	21.4	0.00508723	21.4	0.01978996	21.4	0.01297661	21.4	0.00975511	21.4	0.01033785	21.4	0.02175995
21.59	0.0084879	21.59	-0.00139726	21.59	0.00120371	21.59	0.0084102	21.59	0.00583589	21.59	0.00800359	21.59	0.0067259	21.59	0.00266264	21.6	0.01641476	21.6	0.01230674	21.6	0.01358821	21.6	0.02855092	21.6	0.01457028	21.6	0.01490153	21.6	0.01993451	21.6	0.00153979	21.6	0.01840718	21.6	0.01719107	21.6	0.00648464	21.6	0.01923708	21.6	0.01848047	21.6	0.00911528	21.6	0.00806089	21.6	0.02470543
21.81	0.01091349	21.81	-0.00201655	21.81	-0.00221914	21.81	0.00584187	21.81	0.01032247	21.81	0.00710617	21.81	0.01076127	21.81	0.00427451	21.81	0.0205478	21.81	0.00771247	21.81	0.01384801	21.81	0.03350329	21.81	0.01567265	21.81	0.01150138	21.81	0.01452973	21.81	0.00882369	21.81	0.023583	21.81	0.01952612	21.81	0.00170391	21.81	0.0198841	21.81	0.01827764	21.81	0.00968486	21.81	0.00828729	21.81	0.01931956
22.01	0.00547211	22.01	-0.00309774	22.01	-0.00045361	22.01	0.00734342	22.01	0.01115231	22.01	0.00306244	22.01	0.01439477	22.01	0.00576129	22.01	0.01535781	22.01	0.01048936	22.01	0.01229377	22.01	0.03030302	22.01	0.01584431	22.01	0.01810113	22.01	0.01695915	22.01	0.00193028	22.01	0.01847492	22.01	0.02012769	22.01	0.0034032	22.01	0.02229597	22.01	0.01947841	22.01	0.00898121	22.01	0.00960599	22.01	0.02421136
22.21	0.00850823	22.21	-0.0022434	22.21	-0.00105286	22.21	0.0048447	22.21	0.01263746	22.21	0.00428017	22.21	0.00915344	22.21	0.00586997	22.21	0.01207909	22.21	0.00955485	22.21	0.01634086	22.21	0.03126911	22.21	0.0178559	22.21	0.01755547	22.21	0.01369009	22.21	0.00476269	22.21	0.0210111	22.21	0.0178878	22.21	0.00380327	22.21	0.02002582	22.21	0.02112266	22.21	0.01192329	22.21	0.00803841	22.21	0.02284923
22.4	0.00589653	22.4	-0.00010886	22.4	0.00066391	22.4	0.0026808	22.4	0.00890498	22.4	0.00554685	22.4	0.01085643	22.4	0.00294617	22.4	0.01223692	22.4	0.01150259	22.4	0.01086981	22.4	0.0303605	22.4	0.01842874	22.4	0.0117969	22.4	0.01500801	22.4	0.00573686	22.4	0.0195126	22.4	0.01908521	22.4	0.00215496	22.4	0.0210517	22.4	0.01536651	22.4	0.01103983	22.4	0.00734747	22.4	0.01980657
22.6	0.00352882	22.6	-0.00140402	22.6	0.00177385	22.6	0.00570434	22.6	0.01073225	22.6	0.00297221	22.6	0.00995255	22.6	0.00430501	22.6	0.01385176	22.6	0.0106243	22.6	0.01732009	22.6	0.02496159	22.6	0.0170277	22.6	0.01184569	22.6	0.01376186	22.6	0.00752802	22.6	0.02533632	22.6	0.0175819	22.6	0.00417502	22.6	0.02367519	22.6	0.02131552	22.6	0.01301934	22.6	0.01114163	22.6	0.02283343
22.81	0.00442436	22.81	-0.00121609	22.81	-0.00256584	22.81	0.00440337	22.81	0.00550981	22.81	0.00478861	22.81	0.00913658	22.81	0.00613211	22.81	0.01494831	22.81	0.0108434	22.81	0.01374552	22.81	0.03211635	22.81	0.02028935	22.81	0.01599683	22.81	0.01684575	22.81	0.00625086	22.79	0.02272483	22.79	0.01839694	22.79	0.0031286	22.79	0.02315465	22.79	0.02065935	22.79	0.01552085	22.79	0.01091585	22.79	0.02258372
23.01	0.00669149	23.01	-0.00496359	23.01	0.00146123	23.01	0.00323198	23.01	0.00757288	23.01	0.00634946	23.01	0.00841368	23.01	0.00979177	23.01	0.01529392	23.01	0.00970619	23.01	0.01129431	23.01	0.03394236	23.01	0.0173026	23.01	0.01678045	23.01	0.01569905	23.01	0.00530663	23.01	0.01840017	23.01	0.02062868	23.01	0.0050187	23.01	0.0239512	23.01	0.02110347	23.01	0.01120999	23.01	0.00900686	23.01	0.02215531
23.21	0.00706169	23.21	-0.00259674	23.21	0.00102462	23.21	0.00659891	23.21	0.00904758	23.21	0.0034859	23.21	0.01261395	23.21	0.00532246	23.21	0.01741078	23.21	0.01029058	23.21	0.01528333	23.21	0.03359434	23.21	0.01527107	23.21	0.01580611	23.21	0.01387773	23.21	0.00216942	23.21	0.0217879	23.21	0.0197548	23.21	0.00073794	23.21	0.02042497	23.21	0.01281118	23.21	0.01247212	23.21	0.01046307	23.21	0.02959082
23.4	0.00522209	23.4	-0.00084515	23.4	0.00015592	23.4	0.00328987	23.4	0.00993603	23.4	0.0067248	23.4	0.00812846	23.4	0.00813721	23.4	0.01621349	23.4	0.01273811	23.4	0.01145778	23.4	0.02836481	23.4	0.0165213	23.4	0.01230459	23.4	0.01428698	23.4	0.00693263	23.4	0.02088908	23.4	0.0169234	23.4	0.00640478	23.4	0.02115121	23.4	0.02062602	23.4	0.01064419	23.4	0.00929961	23.4	0.02439754
23.6	0.0072944	23.6	0.00139385	23.6	-0.00120195	23.6	0.00403178	23.6	0.00870426	23.6	0.0041123	23.6	0.00846254	23.6	0.00236946	23.6	0.00953302	23.6	0.01280871	23.6	0.01751337	23.6	0.02906726	23.6	0.01755556	23.6	0.01398741	23.6	0.01744608	23.6	0.00310302	23.6	0.0169147	23.6	0.01841886	23.6	0.00203831	23.6	0.0169003	23.6	0.01583457	23.6	0.01368927	23.6	0.00636873	23.6	0.01931933
23.8	0.0095074	23.8	0.00029185	23.8	-0.00003065	23.8	0.00754109	23.8	0.00654966	23.8	0.00461555	23.8	0.00885599	23.8	0.00713928	23.81	0.01496909	23.81	0.00883994	23.81	0.01453179	23.81	0.03120794	23.81	0.01750328	23.81	0.01230475	23.81	0.01536803	23.81	0.00663929	23.79	0.02415	23.79	0.02270754	23.79	0.00362462	23.79	0.02092966	23.79	0.01855801	23.79	0.01540608	23.79	0.00881627	23.79	0.02302049
24.01	0.00547677	24.01	-0.00068195	24.01	-0.00061903	24.01	0.00317551	24.01	0.01503188	24.01	0.00198212	24.01	0.00834579	24.01	0.00467634	24.01	0.01791014	24.01	0.00713215	24.01	0.01254438	24.01	0.03136649	24.01	0.01906332	24.01	0.00986206	24.01	0.01256375	24.01	0.00225992	23.99	0.01834645	23.99	0.02008012	23.99	0.00741759	23.99	0.02131535	23.99	0.01816775	23.99	0.01177137	23.99	0.00644815	23.99	0.02506275
24.19	0.00909625	24.19	-0.00318808	24.19	0.0005899	24.19	0.00487442	24.19	0.01025723	24.19	0.00534035	24.19	0.00901821	24.19	0.0032037	24.19	0.01999769	24.19	0.01010839	24.19	0.01448465	24.19	0.02936788	24.19	0.01614515	24.19	0.0135835	24.19	0.01671536	24.19	0.00484407	24.21	0.02202982	24.21	0.01674609	24.21	0.00596656	24.21	0.01814796	24.21	0.01921875	24.21	0.01266291	24.21	0.00888823	24.21	0.02233646
24.41	0.00904238	24.41	-0.00425669	24.41	0.00578674	24.41	0.00442402	24.41	0.01121392	24.41	0.0034004	24.41	0.00502532	24.41	0.00404185	24.41	0.01350807	24.41	0.00761495	24.41	0.01783574	24.41	0.02943874	24.41	0.01636599	24.41	0.01066283	24.41	0.01575721	24.41	0.00544904	24.41	0.02234064	24.41	0.01772522	24.41	0.00419479	24.41	0.02069501	24.41	0.01743779	24.41	0.00811478	24.41	0.00876632	24.41	0.02423618
24.6	0.0120482	24.6	0.00073737	24.6	-0.00026638	24.6	0.00522489	24.6	0.0091429	24.6	0.00233648	24.6	0.0059425	24.6	0.003112	24.6	0.02000065	24.6	0.00682199	24.6	0.01538117	24.6	0.03094233	24.6	0.01771445	24.6	0.01308196	24.6	0.01243849	24.6	0.00827307	24.6	0.02065876	24.6	0.02052609	24.6	0.0087736	24.6	0.01590494	24.6	0.02094077	24.6	0.01266898	24.6	0.0095854	24.6	0.0253954
24.79	0.00932302	24.79	-0.00400419	24.79	-0.00106653	24.79	0.00763757	24.79	0.00475527	24.79	0.00749051	24.79	0.0058704	24.79	0.0048046	24.79	0.01612092	24.79	0.01437759	24.79	0.01663027	24.79	0.03150296	24.79	0.01722552	24.79	0.01277776	24.79	0.01568633	24.79	0.00630552	24.8	0.02453552	24.8	0.01961314	24.8	0.00746629	24.8	0.02163118	24.8	0.02153071	24.8	0.01075004	24.8	0.01011592	24.8	0.02210366
25	0.00908028	25	-0.00209659	25	0.00087045	25	0.01015367	25	0.00709969	25	0.00181088	25	0.01006372	25	0.00520155	25.01	0.01295814	25.01	0.01077843	25.01	0.01416735	25.01	0.02849588	25.01	0.01551295	25.01	0.01310245	25.01	0.02098113	25.01	0.00461922	25	0.02449207	25	0.02013519	25	0.00565225	25	0.0208592	25	0.02085589	25	0.01474502	25	0.01125931	25	0.02680229
25.21	0.0081057	25.21	-0.00215104	25.21	0.00253228	25.21	0.00699894	25.21	0.01232857	25.21	0.00758518	25.21	0.00916381	25.21	0.00534414	25.21	0.01758751	25.21	0.00992761	25.21	0.01597711	25.21	0.02831419	25.21	0.02015047	25.21	0.01972177	25.21	0.01337013	25.21	0.0033818	25.19	0.02198082	25.19	0.02279797	25.19	0.0060214	25.19	0.02400676	25.19	0.01845353	25.19	0.0151461	25.19	0.0079098	25.19	0.02568521
25.41	0.00795598	25.41	-0.00497279	25.41	0.00372343	25.41	0.00396703	25.41	0.00989579	25.41	0.00453929	25.41	0.01040179	25.41	0.00493447	25.41	0.01588253	25.41	0.00832519	25.41	0.01083052	25.41	0.02814898	25.41	0.01836162	25.41	0.01323175	25.41	0.01996233	25.41	0.00584522	25.41	0.02340715	25.41	0.02222561	25.41	0.00028258	25.41	0.0260286	25.41	0.02297526	25.41	0.01324038	25.41	0.01238347	25.41	0.02255118
25.61	0.0093959	25.61	-0.00694649	25.61	-0.00096234	25.61	0.00819123	25.61	0.0135816	25.61	0.00472702	25.61	0.01101396	25.61	0.00476898	25.6	0.02026345	25.6	0.01318867	25.6	0.01418836	25.6	0.03448809	25.6	0.014931	25.6	0.01544614	25.6	0.01951492	25.6	0.00339833	25.61	0.0215052	25.61	0.0171082	25.61	0.0059165	25.61	0.02203793	25.61	0.02037945	25.61	0.01338929	25.61	0.01038468	25.61	0.02250008
25.8	0.00968459	25.8	-0.00376439	25.8	-0.00076237	25.8	0.00834488	25.8	0.00781832	25.8	0.00560876	25.8	0.00933049	25.8	0.0048012	25.8	0.02089914	25.8	0.00853362	25.8	0.01338437	25.8	0.02852892	25.8	0.01573194	25.8	0.01049148	25.8	0.02045608	25.8	0.00530853	25.8	0.02268877	25.8	0.01748728	25.8	0.00224831	25.8	0.01931368	25.8	0.01899019	25.8	0.01368554	25.8	0.00708576	25.8	0.02288799
26	0.00397508	26	-0.00553221	26	0.00271929	26	0.00833323	26	0.01311653	26	0.00596074	26	0.00980167	26	0.00831573	26	0.01561189	26	0.01138696	26	0.01544889	26	0.03043899	26	0.02042786	26	0.01371728	26	0.01642154	26	0.00525144	25.99	0.02410714	25.99	0.01672953	25.99	0.00617342	25.99	0.02357529	25.99	0.02502981	25.99	0.00888967	25.99	0.01015531	25.99	0.02404088
26.21	0.0098668	26.21	0.00030762	26.21	0.00596638	26.21	0.00795176	26.21	0.01160348	26.21	0.00765999	26.21	0.00766691	26.21	0.00475481	26.21	0.01397143	26.21	0.01144051	26.21	0.01310824	26.21	0.02861269	26.21	0.0185849	26.21	0.01789206	26.21	0.01892828	26.21	0.00133349	26.21	0.02145577	26.21	0.02049633	26.21	0.00606414	26.21	0.02278302	26.21	0.02104556	26.21	0.01513147	26.21	0.00851918	26.21	0.02031318
26.41	0.01163534	26.41	-0.00630812	26.41	0.00156936	26.41	0.00361786	26.41	0.00768392	26.41	0.00846709	26.41	0.01501832	26.41	0.00487194	26.41	0.02031543	26.41	0.00597227	26.41	0.01433452	26.41	0.03359823	26.41	0.01455034	26.41	0.01263155	26.41	0.01247515	26.41	0.00693137	26.41	0.01919214	26.41	0.01957547	26.41	0.00731636	26.41	0.02081476	26.41	0.02436408	26.41	0.01216742	26.41	0.01232103	26.41	0.02445348
26.61	0.00954598	26.61	-0.00385898	26.61	0.0045381	26.61	0.0058623	26.61	0.0068856	26.61	0.00490508	26.61	0.01191279	26.61	0.0033568	26.61	0.02035868	26.61	0.00935067	26.61	0.01479504	26.61	0.03259614	26.61	0.01937265	26.61	0.01517076	26.61	0.0192509	26.61	0.00577103	26.61	0.02368019	26.61	0.01806511	26.61	0.00443608	26.61	0.0219508	26.61	0.01901807	26.61	0.01434074	26.61	0.01198011	26.61	0.0259553
26.8	0.00751026	26.8	-0.00419278	26.8	0.00019635	26.8	-0.00029315	26.8	0.01068883	26.8	0.00511055	26.8	0.0109245	26.8	0.00650743	26.8	0.01974806	26.8	0.01250479	26.8	0.01534922	26.8	0.03398716	26.8	0.01495769	26.8	0.01237077	26.8	0.01625147	26.8	0.00392316	26.8	0.0233834	26.8	0.02098703	26.8	0.00643988	26.8	0.02534994	26.8	0.01708489	26.8	0.01534522	26.8	0.00867805	26.8	0.02839881
27	0.01150345	27	-0.00273822	27	0.00402522	27	0.00534945	27	0.01389647	27	0.00014741	27	0.00410397	27	0.00324944	27	0.01819297	27	0.00969138	27	0.01545615	27	0.03006033	27	0.01721494	27	0.01457448	27	0.01320628	27	0.0024684	27	0.02096326	27	0.02100683	27	0.00661711	27	0.02636523	27	0.01867502	27	0.01087202	27	0.00841614	27	0.02328577
27.2	0.00754906	27.2	-0.00453698	27.2	0.00228103	27.2	0.00829903	27.2	0.010355	27.2	0.00053213	27.2	0.00889609	27.2	0.00394356	27.2	0.01810877	27.2	0.0104941	27.2	0.01916729	27.2	0.03441143	27.2	0.01744514	27.2	0.01523597	27.2	0.01624444	27.2	0.00118273	27.2	0.02127097	27.2	0.02087669	27.2	-0.00057991	27.2	0.02358177	27.2	0.01748078	27.2	0.01460705	27.2	0.01429646	27.2	0.0276365
27.41	0.01117922	27.41	-0.00395234	27.41	-0.00000915	27.41	0.00493745	27.41	0.01173865	27.41	0.00509169	27.41	0.00688247	27.41	0.0072448	27.41	0.01691848	27.41	0.01525153	27.41	0.01656275	27.41	0.03143878	27.41	0.02109309	27.41	0.01655298	27.41	0.0150547	27.41	0.00390383	27.39	0.02558208	27.39	0.02081745	27.39	0.00583792	27.39	0.02441908	27.39	0.01821894	27.39	0.01440509	27.39	0.00859815	27.39	0.02579521
27.61	0.00771864	27.61	-0.00257617	27.61	0.00372359	27.61	0.01129235	27.61	0.00908609	27.61	0.00320681	27.61	0.00830353	27.61	0.00233308	27.59	0.01958155	27.59	0.00981336	27.59	0.01610894	27.59	0.03485428	27.59	0.02124153	27.59	0.01125034	27.59	0.01637358	27.59	0.00757323	27.61	0.02274206	27.61	0.0194929	27.61	0.00453094	27.61	0.02323921	27.61	0.02391032	27.61	0.01287527	27.61	0.00775678	27.61	0.02549813
27.81	0.01223605	27.81	-0.00383539	27.81	-0.00438936	27.81	0.00433878	27.81	0.01111863	27.81	0.00897076	27.81	0.01138417	27.81	0.00565185	27.83	0.02040273	27.83	0.01116529	27.83	0.01546336	27.83	0.03179041	27.83	0.0122658	27.83	0.01309661	27.83	0.01853552	27.83	0.00452817	27.8	0.01835252	27.8	0.017261	27.8	0.00221687	27.8	0.02290769	27.8	0.01794106	27.8	0.01596118	27.8	0.0032377	27.8	0.02813063
28	0.00526542	28	-0.00648121	28	-0.0011403	28	0.00440804	28	0.0100131	28	0.00902853	28	0.00993271	28	0.00431791	28	0.01924847	28	0.01076518	28	0.01948974	28	0.03156888	28	0.01977739	28	0.01827413	28	0.01754057	28	0.00192089	28	0.02480455	28	0.02163182	28	0.00866579	28	0.02218201	28	0.02291858	28	0.01634853	28	0.00841769	28	0.03229726
28.2	0.00915018	28.2	-0.00520323	28.2	0.00054915	28.2	0.00634468	28.2	0.01094578	28.2	0.00497512	28.2	0.0087915	28.2	0.00399608	28.19	0.01392005	28.19	0.01312561	28.19	0.01592007	28.19	0.03172174	28.19	0.02366511	28.19	0.01539718	28.19	0.01822294	28.19	0.00633467	28.2	0.02127594	28.2	0.02534726	28.2	0.00427557	28.2	0.02288688	28.2	0.02010104	28.2	0.01299024	28.2	0.00783545	28.2	0.02585828
28.41	0.00933913	28.41	-0.00144651	28.41	0.00085711	28.41	0.00318918	28.41	0.01177746	28.41	0.00429892	28.41	0.00921659	28.41	0.00471945	28.41	0.01662858	28.41	0.00956673	28.41	0.01511902	28.41	0.03296126	28.41	0.01907333	28.41	0.01564883	28.41	0.01712867	28.41	0.00462633	28.39	0.02517802	28.39	0.02234673	28.39	0.00828606	28.39	0.02280286	28.39	0.02417522	28.39	0.01838024	28.39	0.01395836	28.39	0.02604207
28.59	0.01169152	28.59	0.00119402	28.59	-0.00155408	28.59	0.00320456	28.59	0.01151563	28.59	0.00587012	28.59	0.0076031	28.59	0.00574978	28.61	0.02095957	28.61	0.01398376	28.61	0.01540405	28.61	0.02872358	28.61	0.02250399	28.61	0.01812156	28.61	0.01564941	28.61	0.00292687	28.61	0.02409572	28.61	0.0229563	28.61	0.00605155	28.61	0.02931342	28.61	0.01885425	28.61	0.01512938	28.61	0.00962038	28.61	0.02364264
28.81	0.00650522	28.81	-0.00013154	28.81	0.00127982	28.81	0.00415093	28.81	0.00815791	28.81	0.00490313	28.81	0.01281343	28.81	0.00332341	28.8	0.01872621	28.8	0.01086076	28.8	0.0181257	28.8	0.03197886	28.8	0.01362506	28.8	0.01522538	28.8	0.0163227	28.8	0.00658459	28.81	0.02208957	28.81	0.01896835	28.81	0.00467788	28.81	0.02215491	28.81	0.02444221	28.81	0.0193888	28.81	0.00925991	28.81	0.02432366
29.01	0.00706818	29.01	-0.00462169	29.01	-0.00117134	29.01	0.00835748	29.01	0.01099358	29.01	0.00511855	29.01	0.00831149	29.01	0.00287735	29	0.01612424	29	0.01393483	29	0.01431742	29	0.03347605	29	0.01864296	29	0.01864316	29	0.01612687	29	0.00526417	29.01	0.02552912	29.01	0.01837067	29.01	0.00403675	29.01	0.02157864	29.01	0.02272195	29.01	0.01060496	29.01	0.00597268	29.01	0.02780655
29.2	0.0055127	29.2	-0.00401541	29.2	-0.00184664	29.2	0.00229269	29.2	0.01078197	29.2	0.00599359	29.2	0.01340158	29.2	0.00563422	29.2	0.02170828	29.2	0.01093665	29.2	0.01491334	29.2	0.03245396	29.2	0.0183492	29.2	0.01686401	29.2	0.01862457	29.2	0.00329802	29.2	0.02642047	29.2	0.02314162	29.2	0.00176966	29.2	0.02207808	29.2	0.01629886	29.2	0.01812454	29.2	0.01211271	29.2	0.0299674
29.39	0.00723808	29.39	-0.00368206	29.39	0.00495994	29.39	0.00660887	29.39	0.01397278	29.39	0.00549079	29.39	0.01521645	29.39	0.00198048	29.41	0.01691855	29.41	0.01347191	29.41	0.01803222	29.41	0.03180654	29.41	0.02131526	29.41	0.01630341	29.41	0.01521832	29.41	0.00123489	29.4	0.02077632	29.4	0.02227884	29.4	0.00972062	29.4	0.02271256	29.4	0.01893028	29.4	0.01549985	29.4	0.00793476	29.4	0.0307042
29.61	0.00787706	29.61	-0.00425219	29.61	-0.00183828	29.61	0.00784072	29.61	0.01137265	29.61	0.00500529	29.61	0.01531655	29.61	0.00715714	29.61	0.0194363	29.61	0.01371214	29.61	0.01696067	29.61	0.03549094	29.61	0.02480152	29.61	0.01539539	29.61	0.01557992	29.61	0.00527423	29.59	0.02817625	29.59	0.02115464	29.59	0.00254874	29.59	0.02729673	29.59	0.02344791	29.59	0.01277439	29.59	0.01471119	29.59	0.02746009
29.81	0.00654272	29.81	-0.00683784	29.81	-0.00279938	29.81	0.00675224	29.81	0.00783511	29.81	0.00585088	29.81	0.01103983	29.81	0.00709075	29.81	0.02212591	29.81	0.01274498	29.81	0.01556941	29.81	0.03390316	29.81	0.01975364	29.81	0.01564646	29.81	0.01708843	29.81	0.00523078	29.79	0.02437407	29.79	0.02029273	29.79	0.00614049	29.79	0.02490627	29.79	0.02097926	29.79	0.01454191	29.79	0.00857959	29.79	0.02639892
30.01	0.01160081	30.01	-0.00504918	30.01	-0.00312722	30.01	0.00199802	30.01	0.0090897	30.01	0.00528591	30.01	0.00508447	30.01	0.00803714	30	0.01856943	30	0.0146665	30	0.01801294	30	0.03267847	30	0.01885214	30	0.01570783	30	0.02091239	30	0.00905361	30.01	0.02604108	30.01	0.0168818	30.01	0.00370444	30.01	0.02519017	30.01	0.02334436	30.01	0.00899963	30.01	0.00978476	30.01	0.02749866
30.2	0.01463082	30.2	-0.00115265	30.2	0.00240548	30.2	0.00277685	30.2	0.01220085	30.2	0.00551155	30.2	0.0127752	30.2	0.00746428	30.2	0.01913554	30.2	0.01727014	30.2	0.01908414	30.2	0.02791849	30.2	0.02085809	30.2	0.01342816	30.2	0.01489171	30.2	0.0054777	30.2	0.02608136	30.2	0.02172592	30.2	0.00471647	30.2	0.02455252	30.2	0.02513007	30.2	0.01746448	30.2	0.01042797	30.2	0.02774117
30.39	0.00762771	30.39	-0.00467225	30.39	0.00043064	30.39	0.0050376	30.39	0.0100924	30.39	0.00433036	30.39	0.01101053	30.39	0.00432918	30.4	0.01845002	30.4	0.01097251	30.4	0.01485931	30.4	0.03299588	30.4	0.01992908	30.4	0.01074277	30.4	0.01874414	30.4	0.00600314	30.4	0.02177852	30.4	0.02138263	30.4	0.0040049	30.4	0.02252028	30.4	0.022893	30.4	0.0159873	30.4	0.01290662	30.4	0.02688747
30.6	0.00684983	30.6	-0.00261319	30.6	-0.00113955	30.6	0.00478148	30.6	0.0075689	30.6	0.0019339	30.6	0.00986447	30.6	0.00858191	30.61	0.0209822	30.61	0.01324018	30.61	0.01482149	30.61	0.03167631	30.61	0.01979706	30.61	0.01787363	30.61	0.02082148	30.61	0.00545027	30.61	0.02656804	30.61	0.02022231	30.61	0.00627505	30.61	0.02340764	30.61	0.02286203	30.61	0.01665783	30.61	0.01056532	30.61	0.02816183
30.81	0.00971934	30.81	-0.00327177	30.81	-0.00112699	30.81	0.0070354	30.81	0.01215126	30.81	0.00301751	30.81	0.01443666	30.81	0.00661825	30.79	0.02004845	30.79	0.01313963	30.79	0.01537732	30.79	0.02994488	30.79	0.01996065	30.79	0.01815571	30.79	0.01594897	30.79	0.00260275	30.81	0.0277592	30.81	0.01715838	30.81	0.00479667	30.81	0.02330585	30.81	0.02438227	30.81	0.01530225	30.81	0.01062089	30.81	0.02730989
31.01	0.01140174	31.01	-0.00648512	31.01	0.00285887	31.01	0.00485601	31.01	0.00616037	31.01	0.00265189	31.01	0.00970314	31.01	0.00668327	31	0.01915006	31	0.014147	31	0.02318133	31	0.03302407	31	0.02138022	31	0.01716634	31	0.01528666	31	0.00329333	31.01	0.02652764	31.01	0.02505713	31.01	0.00855917	31.01	0.02589541	31.01	0.02043535	31.01	0.01771177	31.01	0.01329119	31.01	0.02697574
31.2	0.00774471	31.2	-0.00047071	31.2	0.00078674	31.2	0.00326322	31.2	0.01449736	31.2	0.00136477	31.2	0.0100235	31.2	0.00604948	31.21	0.02039481	31.21	0.01152271	31.21	0.021582	31.21	0.0336328	31.21	0.01907182	31.21	0.01709482	31.21	0.0181576	31.21	0.00605458	31.2	0.02453886	31.2	0.02292014	31.2	0.00566576	31.2	0.02426937	31.2	0.02108227	31.2	0.01073757	31.2	0.01014605	31.2	0.02692886
31.4	0.01061012	31.4	-0.00368726	31.4	-0.00053621	31.4	0.00603998	31.4	0.01323939	31.4	0.00195194	31.4	0.01145317	31.4	0.00458706	31.4	0.02124811	31.4	0.00943927	31.4	0.0159385	31.4	0.03095035	31.4	0.02016154	31.4	0.01209741	31.4	0.02177229	31.4	0.00400433	31.4	0.02203697	31.4	0.02196995	31.4	0.00345978	31.4	0.02650048	31.4	0.02252679	31.4	0.01640316	31.4	0.01186175	31.4	0.02728785
31.6	0.0151692	31.6	-0.00505938	31.6	-0.00075377	31.6	0.00413485	31.6	0.00905781	31.6	0.00292375	31.6	0.00848356	31.6	0.00630547	31.59	0.01984239	31.59	0.00860549	31.59	0.01577177	31.59	0.03681483	31.59	0.0227388	31.59	0.01957223	31.59	0.01760122	31.59	0.0068392	31.6	0.02288328	31.6	0.01957875	31.6	0.0081362	31.6	0.02360316	31.6	0.02528807	31.6	0.01691722	31.6	0.01380788	31.6	0.02687902
31.81	0.01156584	31.81	-0.00200225	31.81	-0.00168428	31.81	0.00309879	31.81	0.00905692	31.81	0.0021933	31.81	0.00749955	31.81	0.00561943	31.81	0.02317973	31.81	0.01168413	31.81	0.01801044	31.81	0.03434861	31.81	0.02005473	31.81	0.01701674	31.81	0.01933375	31.81	0.00337184	31.81	0.02447162	31.81	0.0218447	31.81	0.00679392	31.81	0.02547991	31.81	0.02636027	31.81	0.01199843	31.81	0.01091487	31.81	0.02779039
31.99	0.00897856	31.99	-0.00551157	31.99	-0.00171586	31.99	0.00493624	31.99	0.01413386	31.99	0.00674021	31.99	0.009716	31.99	0.00896242	32.01	0.02097123	32.01	0.017013	32.01	0.02145726	32.01	0.03601629	32.01	0.02089784	32.01	0.01527314	32.01	0.0149393	32.01	0.00393779	32.01	0.02672692	32.01	0.02092394	32.01	0.00672046	32.01	0.03041726	32.01	0.02165796	32.01	0.01926254	32.01	0.00959319	32.01	0.02869781
32.21	0.0108252	32.21	-0.00530402	32.21	0.00231821	32.21	0.00059308	32.21	0.01117735	32.21	0.00055417	32.21	0.00769409	32.21	0.00347659	32.21	0.0171342	32.21	0.01005338	32.21	0.01908932	32.21	0.03518776	32.21	0.01951293	32.21	0.02038283	32.21	0.01707212	32.21	0.00561812	32.2	0.02962648	32.2	0.02031875	32.2	0.00658311	32.2	0.02583104	32.2	0.02084114	32.2	0.0122089	32.2	0.01806855	32.2	0.02820462
32.42	0.0053143	32.42	-0.00211376	32.42	0.00440841	32.42	0.0035302	32.42	0.01409231	32.42	0.00259372	32.42	0.00856364	32.42	0.00513458	32.4	0.0174145	32.4	0.01520377	32.4	0.02046716	32.4	0.03009732	32.4	0.0211375	32.4	0.01703061	32.4	0.02053996	32.4	0.00407204	32.4	0.02514637	32.4	0.01718588	32.4	0.00683616	32.4	0.02588747	32.4	0.0211025	32.4	0.01325123	32.4	0.00974935	32.4	0.02976955
32.6	0.00915367	32.6	-0.00207024	32.6	0.00322186	32.6	0.00620489	32.6	0.01310135	32.6	0.00643918	32.6	0.01289642	32.6	0.00285695	32.6	0.02351347	32.6	0.01235779	32.6	0.01921812	32.6	0.03747574	32.6	0.0192566	32.6	0.01578537	32.6	0.02169439	32.6	0.00776409	32.6	0.02666856	32.6	0.02099589	32.6	0.00157998	32.6	0.02765625	32.6	0.02204645	32.6	0.01843578	32.6	0.01148646	32.6	0.02909652
32.81	0.00552485	32.81	0.00012393	32.81	0.00088174	32.81	0.00287472	32.81	0.01117311	32.81	0.00348314	32.81	0.01496073	32.81	0.00813095	32.81	0.02204115	32.81	0.0107933	32.81	0.01758859	32.81	0.03308661	32.81	0.02029549	32.81	0.01510141	32.81	0.01932605	32.81	0.00208593	32.81	0.03042961	32.81	0.02311496	32.81	0.00156686	32.81	0.02819685	32.81	0.02624932	32.81	0.01475609	32.81	0.01059461	32.81	0.02835138
33.01	0.0120307	33.01	-0.00534764	33.01	0.00144787	33.01	0.00337407	33.01	0.0119972	33.01	-0.00142796	33.01	0.01137831	33.01	0.00712979	33.01	0.01727374	33.01	0.01193025	33.01	0.01801628	33.01	0.03394441	33.01	0.02226717	33.01	0.01619261	33.01	0.01646167	33.01	0.00408399	32.99	0.02855738	32.99	0.02050139	32.99	0.00253775	32.99	0.03066762	32.99	0.02350196	32.99	0.01450755	32.99	0.01696652	32.99	0.02860376
33.21	0.0125382	33.21	-0.00223261	33.21	0.00028131	33.21	0.00563255	33.21	0.01220363	33.21	0.00372192	33.21	0.00714729	33.21	0.00547145	33.21	0.02394285	33.21	0.00866975	33.21	0.0165008	33.21	0.03807547	33.21	0.01668157	33.21	0.01435099	33.21	0.01827941	33.21	0.00766217	33.21	0.02829995	33.21	0.02435285	33.21	0.00214868	33.21	0.02695083	33.21	0.02147524	33.21	0.01701983	33.21	0.00892333	33.21	0.02822943
33.41	0.00959119	33.41	-0.00020885	33.41	-0.00012414	33.41	0.00810048	33.41	0.0122889	33.41	0.00016473	33.41	0.00857854	33.41	0.00325205	33.41	0.0203035	33.41	0.01575674	33.41	0.01172377	33.41	0.03337279	33.41	0.01820151	33.41	0.01217041	33.41	0.01670904	33.41	0.0062764	33.41	0.02759732	33.41	0.02162547	33.41	0.00634429	33.41	0.02704653	33.41	0.02406639	33.41	0.01157085	33.41	0.01093078	33.41	0.031983
33.6	0.00982129	33.6	-0.00329838	33.6	-0.00077684	33.6	0.00453302	33.6	0.01173938	33.6	0.00396717	33.6	0.01182946	33.6	0.00394837	33.6	0.02099216	33.6	0.0121219	33.6	0.02323782	33.6	0.03387941	33.6	0.0187135	33.6	0.01804673	33.6	0.01988655	33.6	0.00430795	33.6	0.02400685	33.6	0.02639047	33.6	0.00609222	33.6	0.02415219	33.6	0.02290544	33.6	0.01569092	33.6	0.01378029	33.6	0.0309654
33.8	0.00941709	33.8	-0.0023051	33.8	0.0012946	33.8	0.00524446	33.8	0.01403804	33.8	0.0022101	33.8	0.01087401	33.8	0.00400754	33.8	0.01936171	33.8	0.01417211	33.8	0.01488206	33.8	0.03201985	33.8	0.02119767	33.8	0.01487273	33.8	0.02039895	33.8	0.00498081	33.8	0.02936513	33.8	0.02095835	33.8	0.00558376	33.8	0.02776591	33.8	0.01944868	33.8	0.01724632	33.8	0.01418328	33.8	0.03035997
34.01	0.01184792	34.01	-0.00386349	34.01	0.00408834	34.01	0.0012991	34.01	0.01483618	34.01	0.00509711	34.01	0.00702708	34.01	0.00581572	34.01	0.0210616	34.01	0.01119581	34.01	0.01937053	34.01	0.02903818	34.01	0.02052982	34.01	0.01924868	34.01	0.02052609	34.01	0.00406957	34.01	0.02983638	34.01	0.01567859	34.01	0.00954295	34.01	0.02919033	34.01	0.02345784	34.01	0.01418534	34.01	0.0121111	34.01	0.02585912
34.21	0.00922327	34.21	-0.00321629	34.21	0.00186067	34.21	0.00390417	34.21	0.01700889	34.21	0.00087627	34.21	0.01046108	34.21	0.01090221	34.21	0.02027503	34.21	0.01290516	34.21	0.01964621	34.21	0.03964827	34.21	0.02065	34.21	0.01333098	34.21	0.0187963	34.21	0.00100149	34.21	0.02551811	34.21	0.01935004	34.21	0.0063662	34.21	0.02498573	34.21	0.02396621	34.21	0.014753	34.21	0.01362722	34.21	0.02681936
34.41	0.01087429	34.41	-0.00441881	34.41	0.00245251	34.41	0.00442696	34.41	0.01164713	34.41	-0.00022473	34.41	0.01091824	34.41	0.00405505	34.4	0.02051049	34.4	0.01326788	34.4	0.01827915	34.4	0.03412212	34.4	0.02067836	34.4	0.01918911	34.4	0.01667047	34.4	0.00321242	34.41	0.02478489	34.41	0.02715432	34.41	0.00485762	34.41	0.02919352	34.41	0.02842854	34.41	0.0159371	34.41	0.00988103	34.41	0.03676156
34.6	0.00937915	34.6	-0.00342444	34.6	0.00079198	34.6	0.00330655	34.6	0.01002407	34.6	0.00472407	34.6	0.01070791	34.6	0.00665491	34.6	0.02413097	34.6	0.01551188	34.6	0.01768049	34.6	0.03322509	34.6	0.02295358	34.6	0.01804063	34.6	0.02153923	34.6	0.00512113	34.62	0.02923847	34.62	0.0222718	34.62	0.00212712	34.62	0.02714232	34.62	0.0223084	34.62	0.0148036	34.62	0.01400958	34.62	0.02693079
34.79	0.00794514	34.79	-0.00433835	34.79	-0.00102676	34.79	0.0044868	34.79	0.01036447	34.79	0.00225278	34.79	0.00711501	34.79	0.00360393	34.8	0.02037574	34.8	0.01089957	34.8	0.0208183	34.8	0.03733312	34.8	0.01988781	34.8	0.01437166	34.8	0.02046163	34.8	0.00141775	34.8	0.02990663	34.8	0.01974912	34.8	0.00548306	34.8	0.02594676	34.8	0.02706926	34.8	0.01854482	34.8	0.0108839	34.8	0.02954743
35	0.00609886	35	-0.00450851	35	-0.00000556	35	0.00751811	35	0.01460904	35	0.00444994	35	0.00922178	35	0.00540768	34.99	0.02317997	34.99	0.01672714	34.99	0.01808889	34.99	0.03274374	34.99	0.01848217	34.99	0.01981775	34.99	0.01655019	34.99	0.0054583	35.01	0.02548886	35.01	0.0225863	35.01	0.00249349	35.01	0.02952522	35.01	0.02430728	35.01	0.0152081	35.01	0.01067458	35.01	0.02729818
35.21	0.01195983	35.21	-0.00296862	35.21	0.00206681	35.21	0.00989392	35.21	0.01002855	35.21	0.00521929	35.21	0.01137791	35.21	0.00518954	35.21	0.0206857	35.21	0.01334603	35.21	0.02047049	35.21	0.03313343	35.21	0.01961183	35.21	0.01451049	35.21	0.02082551	35.21	0.00234817	35.21	0.03227769	35.21	0.01923803	35.21	0.00927628	35.21	0.02620569	35.21	0.02472353	35.21	0.01698195	35.21	0.01104951	35.21	0.02474128
35.39	0.00871736	35.39	-0.00299101	35.39	0.00002674	35.39	0.00466858	35.39	0.01549741	35.39	0.00591669	35.39	0.01007598	35.39	0.00603223	35.4	0.0207206	35.4	0.01148347	35.4	0.01717785	35.4	0.03612405	35.4	0.01957173	35.4	0.016001	35.4	0.02243223	35.4	0.00356031	35.41	0.02817224	35.41	0.02257082	35.41	0.00606472	35.41	0.02529709	35.41	0.02475072	35.41	0.01479654	35.41	0.01241673	35.41	0.02523623
35.61	0.00942343	35.61	-0.00886157	35.61	0.00220569	35.61	0.004905	35.61	0.01063884	35.61	0.0023657	35.61	0.01192409	35.61	0.00367429	35.6	0.01885364	35.6	0.0133221	35.6	0.01946501	35.6	0.03836511	35.6	0.02128983	35.6	0.01918681	35.6	0.02426169	35.6	0.00466786	35.61	0.02803159	35.61	0.02183911	35.61	0.00510525	35.61	0.02822855	35.61	0.02645471	35.61	0.01533353	35.61	0.00966525	35.61	0.03567102
35.8	0.00928643	35.8	-0.00349188	35.8	-0.00105866	35.8	0.0049652	35.8	0.01478298	35.8	0.00345211	35.8	0.0067021	35.8	0.00748472	35.8	0.01824294	35.8	0.01451576	35.8	0.02082354	35.8	0.03622345	35.8	0.02164949	35.8	0.01692434	35.8	0.01894484	35.8	0.00191845	35.8	0.02918448	35.8	0.02059312	35.8	0.00374656	35.8	0.02745233	35.8	0.02132352	35.8	0.02199643	35.8	0.01140444	35.8	0.03163625
35.99	0.00897831	35.99	-0.00620108	35.99	-0.00182954	35.99	0.00472399	35.99	0.01624524	35.99	0.00791928	35.99	0.0091169	35.99	0.00525178	36	0.02121572	36	0.01238755	36	0.01770847	36	0.04016352	36	0.02314875	36	0.02078908	36	0.02092922	36	0.00712626	36	0.02751768	36	0.01945217	36	0.00316626	36	0.02974343	36	0.02414958	36	0.01803777	36	0.01307807	36	0.03135962
36.21	0.00991592	36.21	-0.00489261	36.21	0.00124916	36.21	-0.00046555	36.21	0.00766888	36.21	0.00292541	36.21	0.01035886	36.21	0.0033819	36.21	0.02135101	36.21	0.00911623	36.21	0.01527775	36.21	0.03374662	36.21	0.01928146	36.21	0.01637463	36.21	0.01845255	36.21	0.00468027	36.21	0.02523241	36.21	0.0261018	36.21	0.00717821	36.21	0.02546664	36.21	0.02630331	36.21	0.01572938	36.21	0.01365947	36.21	0.02995904
36.41	0.01352638	36.41	-0.001567	36.41	-0.00130202	36.41	0.00806795	36.41	0.01313356	36.41	0.00541929	36.41	0.01263923	36.41	0.00717837	36.41	0.02183232	36.41	0.01224588	36.41	0.01699744	36.41	0.03401553	36.41	0.02439019	36.41	0.01919159	36.41	0.01950795	36.41	0.00741198	36.41	0.03025152	36.41	0.02176909	36.41	0.00703606	36.41	0.02973638	36.41	0.02343523	36.41	0.01687671	36.41	0.01475816	36.41	0.02711319
36.6	0.00817035	36.6	0.00099848	36.6	-0.0012308	36.6	0.0078913	36.6	0.01482004	36.6	0.00317814	36.6	0.00904595	36.6	0.00663569	36.61	0.02300193	36.61	0.01046943	36.61	0.02073148	36.61	0.0364539	36.61	0.02581063	36.61	0.02028264	36.61	0.02076502	36.61	0.00334899	36.61	0.03214686	36.61	0.02041774	36.61	0.00462414	36.61	0.03066561	36.61	0.02720548	36.61	0.01548574	36.61	0.00843494	36.61	0.02994514
36.81	0.01365787	36.81	-0.00046707	36.81	-0.00033443	36.81	0.00602792	36.81	0.01520098	36.81	0.00123036	36.81	0.00677696	36.81	0.00462993	36.81	0.02198499	36.81	0.00924336	36.81	0.0139336	36.81	0.0376448	36.81	0.02070783	36.81	0.01970894	36.81	0.02271853	36.81	0.00427713	36.8	0.02974444	36.8	0.02570719	36.8	0.00255083	36.8	0.02550918	36.8	0.02519077	36.8	0.01560915	36.8	0.01373221	36.8	0.03204031
37	0.01501619	37	-0.00532036	37	0.0003341	37	0.00445595	37	0.0086003	37	0.00396921	37	0.01292991	37	0.00548219	37	0.02290274	37	0.01516899	37	0.01543055	37	0.03786933	37	0.02309049	37	0.01299166	37	0.0207016	37	0.00464499	37	0.02726052	37	0.02159866	37	0.00702678	37	0.02782698	37	0.02493942	37	0.02041503	37	0.01545681	37	0.03233599
37.19	0.0108931	37.19	-0.00597497	37.19	0.00238287	37.19	0.01115843	37.19	0.01164376	37.19	0.00268676	37.19	0.0093943	37.19	0.005177	37.19	0.01780665	37.19	0.01234312	37.19	0.01870507	37.19	0.0356873	37.19	0.02064049	37.19	0.02051806	37.19	0.01748664	37.19	0.0026273	37.2	0.02773679	37.2	0.02485065	37.2	0.00454177	37.2	0.0285948	37.2	0.0269832	37.2	0.01628848	37.2	0.00940156	37.2	0.02915563
37.41	0.01140458	37.41	-0.00976599	37.41	-0.00002689	37.41	0.00947946	37.41	0.01311934	37.41	0.00422513	37.41	0.0110951	37.41	0.00840255	37.41	0.01970737	37.41	0.01364492	37.41	0.01510953	37.41	0.03749685	37.41	0.02051534	37.41	0.01732907	37.41	0.01907058	37.41	0.00578775	37.41	0.03069478	37.41	0.02147486	37.41	0.00432799	37.41	0.02742074	37.41	0.02372513	37.41	0.01169061	37.41	0.01695974	37.41	0.02911416
37.61	0.00906784	37.61	-0.00210746	37.61	-0.00220132	37.61	0.00630068	37.61	0.01503213	37.61	0.00277661	37.61	0.01183432	37.61	0.00745609	37.61	0.01962073	37.61	0.01245682	37.61	0.01986414	37.61	0.0344025	37.61	0.02269692	37.61	0.01709079	37.61	0.02197994	37.61	0.00212113	37.61	0.02980627	37.61	0.02687511	37.61	0.00906941	37.61	0.02393054	37.61	0.02560799	37.61	0.01648461	37.61	0.01344251	37.61	0.03402889
37.81	0.00899501	37.81	-0.00506015	37.81	0.00127246	37.81	0.00847744	37.81	0.01178024	37.81	0.00415747	37.81	0.0120617	37.81	0.0042259	37.81	0.02011553	37.81	0.01145995	37.81	0.01842504	37.81	0.03613704	37.81	0.02700889	37.81	0.01780833	37.81	0.01970928	37.81	0.00283567	37.81	0.02636463	37.81	0.02400798	37.81	0.00726374	37.81	0.02906157	37.81	0.02381573	37.81	0.01690083	37.81	0.0141603	37.81	0.03158334
38.01	0.0134193	38.01	-0.00486276	38.01	-0.00158011	38.01	0.00441176	38.01	0.01327262	38.01	0.00430979	38.01	0.01156961	38.01	0.00420927	37.98	0.01953465	37.98	0.01394997	37.98	0.01791311	37.98	0.0356128	37.98	0.0212086	37.98	0.01414465	37.98	0.01400089	37.98	0.00079938	38	0.02578372	38	0.0254133	38	0.00652471	38	0.0236222	38	0.02632743	38	0.01768711	38	0.01541321	38	0.03000919
38.2	0.01325132	38.2	-0.00381905	38.2	-0.00351823	38.2	0.00247487	38.2	0.01039711	38.2	0.00671586	38.2	0.00992583	38.2	0.00316276	38.2	0.02182019	38.2	0.01355685	38.2	0.02076315	38.2	0.03913787	38.2	0.02240133	38.2	0.02116735	38.2	0.02523935	38.2	0.00406878	38.2	0.03117301	38.2	0.02496519	38.2	0.00433453	38.2	0.03405488	38.2	0.02822701	38.2	0.01809733	38.2	0.00962473	38.2	0.03007991
38.4	0.01327602	38.4	-0.00497465	38.4	-0.00044698	38.4	0.00508424	38.4	0.01475234	38.4	0.00319246	38.4	0.0111524	38.4	0.00618192	38.41	0.02037445	38.41	0.00878593	38.41	0.0192047	38.41	0.03661366	38.41	0.0199781	38.41	0.01647219	38.41	0.02013784	38.41	0.00350183	38.39	0.02798018	38.39	0.02603415	38.39	0.00890665	38.39	0.02520006	38.39	0.02768496	38.39	0.01697301	38.39	0.01321398	38.39	0.02795845
38.61	0.00984239	38.61	-0.00263053	38.61	-0.00158544	38.61	0.00693041	38.61	0.01025321	38.61	0.00402541	38.61	0.00773883	38.61	0.00581262	38.61	0.02228247	38.61	0.01115652	38.61	0.02123915	38.61	0.03575638	38.61	0.01857319	38.61	0.0165018	38.61	0.01739395	38.61	0.00455721	38.61	0.02728517	38.61	0.02024054	38.61	0.00779058	38.61	0.02700831	38.61	0.02357018	38.61	0.01925421	38.61	0.01494004	38.61	0.02650558
38.81	0.01220285	38.81	-0.00187658	38.81	-0.00435603	38.81	0.00781177	38.81	0.01129632	38.81	0.00194025	38.81	0.00891868	38.81	0.00248739	38.81	0.02541441	38.81	0.01610433	38.81	0.02151432	38.81	0.03896989	38.81	0.02054437	38.81	0.0185169	38.81	0.02380906	38.81	0.00705032	38.81	0.02421632	38.81	0.01948529	38.81	0.00736645	38.81	0.03318245	38.81	0.02903282	38.81	0.01723227	38.81	0.01058715	38.81	0.03548639
39.01	0.01183406	39.01	-0.00673732	39.01	-0.00144261	39.01	0.0004152	39.01	0.01310711	39.01	0.00203507	39.01	0.01067615	39.01	0.00607304	39.01	0.02141653	39.01	0.01471373	39.01	0.01345482	39.01	0.03525418	39.01	0.02358934	39.01	0.01765925	39.01	0.02207207	39.01	0.00468621	39.01	0.0292087	39.01	0.02183549	39.01	0.00149615	39.01	0.03014058	39.01	0.02563123	39.01	0.01894611	39.01	0.01526783	39.01	0.03093083
39.19	0.00517328	39.19	-0.0050888	39.19	0.00298662	39.19	0.00555993	39.19	0.01422468	39.19	0.00141304	39.19	0.00776279	39.19	0.00799598	39.2	0.02353799	39.2	0.01066018	39.2	0.01991772	39.2	0.03642855	39.2	0.02399763	39.2	0.01968731	39.2	0.01914586	39.2	0.00393193	39.19	0.02564422	39.19	0.02444721	39.19	0.00854709	39.19	0.02542231	39.19	0.02570082	39.19	0.02053939	39.19	0.0115384	39.19	0.03083376
39.4	0.00861587	39.4	-0.00296559	39.4	0.00103371	39.4	0.00292681	39.4	0.00957746	39.4	-0.00308996	39.4	0.01070795	39.4	0.00038988	39.4	0.02144604	39.4	0.01385645	39.4	0.02182957	39.4	0.03954173	39.4	0.02628567	39.4	0.01934383	39.4	0.01995897	39.4	0.00498513	39.4	0.0293802	39.4	0.01994496	39.4	0.00626309	39.4	0.03056631	39.4	0.02416706	39.4	0.01580747	39.4	0.00805053	39.4	0.03143037
39.61	0.00901927	39.61	-0.00505301	39.61	-0.00001821	39.61	0.00066179	39.61	0.01377785	39.61	0.00108308	39.61	0.01358537	39.61	0.00386306	39.61	0.02467455	39.61	0.00934313	39.61	0.01837219	39.61	0.03896715	39.61	0.02480792	39.61	0.01800847	39.61	0.02300539	39.61	0.00518697	39.61	0.02748688	39.61	0.02179461	39.61	0.00739286	39.61	0.02863201	39.61	0.02394714	39.61	0.01886909	39.61	0.01160305	39.61	0.02727105
39.79	0.01142892	39.79	-0.00537462	39.79	0.00045025	39.79	0.0067427	39.79	0.01793774	39.79	0.00006559	39.79	0.0090514	39.79	0.00539206	39.81	0.02042546	39.81	0.01672634	39.81	0.01988141	39.81	0.03874564	39.81	0.02550705	39.81	0.0171412	39.81	0.0196472	39.81	0.00638866	39.79	0.03092212	39.79	0.02548867	39.79	0.00772375	39.79	0.03195186	39.79	0.02903149	39.79	0.01958711	39.79	0.01252705	39.79	0.02959228
40.01	0.01588609	40.01	-0.00814904	40.01	-0.0016718	40.01	0.00726327	40.01	0.01049302	40.01	0.00508061	40.01	0.00946872	40.01	0.00445792	40.01	0.01823472	40.01	0.0138119	40.01	0.01483436	40.01	0.03526996	40.01	0.02467839	40.01	0.02054138	40.01	0.02092289	40.01	0.0059687	40.01	0.02811161	40.01	0.02244642	40.01	0.0072398	40.01	0.02987153	40.01	0.0261394	40.01	0.01873942	40.01	0.01389513	40.01	0.03414208
40.2	0.00712898	40.2	-0.00613737	40.2	-0.00597976	40.2	0.00270015	40.2	0.01340828	40.2	0.00110399	40.2	0.01276014	40.2	0.00585442	40.2	0.02261186	40.2	0.01435245	40.2	0.02258543	40.2	0.03694995	40.2	0.02188145	40.2	0.01334855	40.2	0.02255842	40.2	0.00601482	40.2	0.02753291	40.2	0.02385749	40.2	0.00599656	40.2	0.02528396	40.2	0.02893856	40.2	0.01880745	40.2	0.01263463	40.2	0.03345969
40.39	0.00788191	40.39	-0.00415232	40.39	-0.00227544	40.39	0.0001769	40.39	0.02047485	40.39	0.00204646	40.39	0.00639333	40.39	0.00497742	40.4	0.02480836	40.4	0.0138655	40.4	0.01995644	40.4	0.0410778	40.4	0.02135406	40.4	0.02087257	40.4	0.0208253	40.4	0.00703177	40.4	0.03248374	40.4	0.02634731	40.4	0.00421953	40.4	0.03192251	40.4	0.02458378	40.4	0.01535524	40.4	0.01450979	40.4	0.02985902
40.6	0.0112312	40.6	-0.00408259	40.6	-0.00229417	40.6	0.00598823	40.6	0.00630026	40.6	0.00519816	40.6	0.01470319	40.6	0.00359349	40.6	0.02323396	40.6	0.01028453	40.6	0.0181223	40.6	0.04099938	40.6	0.02264187	40.6	0.01742651	40.6	0.01973117	40.6	0.00593864	40.6	0.02639684	40.6	0.02357277	40.6	0.00120199	40.6	0.02763631	40.6	0.02648914	40.6	0.01928529	40.6	0.01307356	40.6	0.02832679
40.81	0.01116497	40.81	-0.00348217	40.81	0.00076995	40.81	0.00314236	40.81	0.01559406	40.81	0.00653353	40.81	0.0107487	40.81	0.00751049	40.81	0.02493474	40.81	0.00932599	40.81	0.02373137	40.81	0.04185329	40.81	0.02108121	40.81	0.01586054	40.81	0.02264019	40.81	0.00031166	40.81	0.02538022	40.81	0.02514008	40.81	0.00495958	40.81	0.02298511	40.81	0.02486593	40.81	0.02240426	40.81	0.01219936	40.81	0.0319604
40.99	0.00728905	40.99	-0.00230385	40.99	-0.00341875	40.99	0.00492974	40.99	0.01481271	40.99	-0.0002136	40.99	0.01103421	40.99	0.00496425	40.99	0.02368805	40.99	0.01392029	40.99	0.02145232	40.99	0.03785241	40.99	0.02380554	40.99	0.01412958	40.99	0.01912301	40.99	0.00086727	40.99	0.0279072	40.99	0.02434264	40.99	0.00636423	40.99	0.02789595	40.99	0.02518257	40.99	0.01259204	40.99	0.01531756	40.99	0.02631624
41.21	0.01071492	41.21	-0.00752622	41.21	-0.00040534	41.21	0.00506742	41.21	0.00883096	41.21	0.00573407	41.21	0.01082236	41.21	0.0059713	41.21	0.02178998	41.21	0.01260888	41.21	0.02441375	41.21	0.03735487	41.21	0.02302682	41.21	0.01663223	41.21	0.01794078	41.21	0.00106778	41.21	0.0327648	41.21	0.02037451	41.21	0.00242917	41.21	0.02646357	41.21	0.0264727	41.21	0.01943088	41.21	0.01340631	41.21	0.02681548
41.4	0.00676168	41.4	-0.00512645	41.4	0.00373439	41.4	0.00561201	41.4	0.0129386	41.4	0.00280777	41.4	0.01222727	41.4	0.00133042	41.4	0.0203605	41.4	0.01294069	41.4	0.02171276	41.4	0.03640968	41.4	0.02143985	41.4	0.0185957	41.4	0.02272156	41.4	0.00416227	41.4	0.03123467	41.4	0.02444977	41.4	0.00693481	41.4	0.02916807	41.4	0.02539706	41.4	0.01951893	41.4	0.01432309	41.4	0.0313336
41.6	0.01213471	41.6	-0.00439044	41.6	-0.00117235	41.6	0.00604101	41.6	0.01332503	41.6	0.00082567	41.6	0.01203572	41.6	0.00431841	41.6	0.02356925	41.6	0.01456202	41.6	0.01992375	41.6	0.04013552	41.6	0.02294845	41.6	0.01865831	41.6	0.02260339	41.6	0.00158354	41.6	0.02820637	41.6	0.023366	41.6	0.00466716	41.6	0.02942911	41.6	0.02789553	41.6	0.01584245	41.6	0.01552922	41.6	0.02839056
41.81	0.00898963	41.81	-0.00446715	41.81	-0.00320837	41.81	0.00588515	41.81	0.0143092	41.81	0.00835399	41.81	0.01038953	41.81	0.00562058	41.81	0.02418563	41.81	0.01268994	41.81	0.01804139	41.81	0.04221217	41.81	0.0246967	41.81	0.01534914	41.81	0.02128758	41.81	0.00693645	41.81	0.02933574	41.81	0.02332774	41.81	0.00641661	41.81	0.03048299	41.81	0.03298146	41.81	0.01770555	41.81	0.0137251	41.81	0.03519389
42.01	0.00974377	42.01	-0.00351567	42.01	0.00079794	42.01	0.00731525	42.01	0.0125547	42.01	-0.00010519	42.01	0.00913942	42.01	0.00613927	41.99	0.02819847	41.99	0.01395829	41.99	0.01826422	41.99	0.03606501	41.99	0.02099714	41.99	0.01885767	41.99	0.01943632	41.99	0.00566681	41.99	0.03095726	41.99	0.02397964	41.99	0.00566926	41.99	0.03221846	41.99	0.02353273	41.99	0.01386358	41.99	0.01332286	41.99	0.02964351
42.2	0.01172647	42.2	-0.00430748	42.2	-0.00034789	42.2	0.00711188	42.2	0.01198762	42.2	-0.00425164	42.2	0.01002511	42.2	0.00181969	42.21	0.02079445	42.21	0.01759246	42.21	0.0202599	42.21	0.03622495	42.21	0.02303824	42.21	0.01978955	42.21	0.02148449	42.21	0.00412505	42.21	0.03171952	42.21	0.02408711	42.21	0.01087055	42.21	0.02909598	42.21	0.02454207	42.21	0.01548186	42.21	0.01081719	42.21	0.0316315
42.41	0.01690733	42.41	-0.00505571	42.41	-0.00447658	42.41	0.00311944	42.41	0.01433105	42.41	-0.00304557	42.41	0.00824511	42.41	0.00590164	42.42	0.0229587	42.42	0.0159998	42.42	0.02144981	42.42	0.04178523	42.42	0.017357	42.42	0.01782707	42.42	0.02284614	42.42	0.00507995	42.41	0.03300784	42.41	0.02385379	42.41	0.00888068	42.41	0.02876785	42.41	0.02390344	42.41	0.01517409	42.41	0.01131464	42.41	0.02946716
42.6	0.01331799	42.6	-0.00509757	42.6	-0.00050201	42.6	0.00564075	42.6	0.01018064	42.6	0.00210923	42.6	0.01164404	42.6	0.00208193	42.6	0.02521057	42.6	0.01572321	42.6	0.02100866	42.6	0.03565209	42.6	0.02106566	42.6	0.01562398	42.6	0.02038202	42.6	0.00626471	42.59	0.03066074	42.59	0.02252768	42.59	0.00845556	42.59	0.02823672	42.59	0.03117847	42.59	0.01340098	42.59	0.01041394	42.59	0.03093674
42.8	0.00846875	42.8	-0.00741248	42.8	-0.00242779	42.8	0.00372722	42.8	0.01314397	42.8	0.00323372	42.8	0.01029534	42.8	0.00528359	42.81	0.02170418	42.81	0.01528046	42.81	0.02208453	42.81	0.04016903	42.81	0.02614208	42.81	0.02043422	42.81	0.02334254	42.81	0.00125231	42.8	0.03200914	42.8	0.02583831	42.8	0.00814775	42.8	0.03420485	42.8	0.03248253	42.8	0.01743575	42.8	0.01254177	42.8	0.03510535
43.01	0.01059111	43.01	-0.00733301	43.01	-0.00182916	43.01	0.00459409	43.01	0.0106517	43.01	-0.0004501	43.01	0.0105364	43.01	0.00689754	42.99	0.0233517	42.99	0.01215064	42.99	0.02361857	42.99	0.03846156	42.99	0.02300079	42.99	0.0218601	42.99	0.02264206	42.99	0.00408141	42.99	0.02446383	42.99	0.02564293	42.99	0.00029858	42.99	0.0292235	42.99	0.02475997	42.99	0.02056681	42.99	0.01195819	42.99	0.03062616
43.21	0.00961667	43.21	-0.00525815	43.21	-0.00003671	43.21	0.00668056	43.21	0.01125748	43.21	0.00229168	43.21	0.01279904	43.21	0.00611806	43.21	0.02307715	43.21	0.01689707	43.21	0.02198205	43.21	0.03921342	43.21	0.02478876	43.21	0.01756014	43.21	0.02139875	43.21	0.00079261	43.21	0.03249699	43.21	0.02644817	43.21	0.00796708	43.21	0.02770221	43.21	0.02760894	43.21	0.01839461	43.21	0.01076632	43.21	0.03383102
43.4	0.00969085	43.4	-0.0028025	43.4	-0.00034918	43.4	0.00255657	43.4	0.01504498	43.4	0.00321942	43.4	0.00949701	43.4	0.00739438	43.4	0.02774714	43.4	0.01759503	43.4	0.01919285	43.4	0.03934972	43.4	0.02618803	43.4	0.01731469	43.4	0.02060252	43.4	0.00419031	43.4	0.03328235	43.4	0.02181671	43.4	0.00729424	43.4	0.03076675	43.4	0.02826147	43.4	0.01871478	43.4	0.01214556	43.4	0.03033006
43.6	0.00844068	43.6	-0.00254611	43.6	-0.004382	43.6	0.00342013	43.6	0.01215056	43.6	0.00672215	43.6	0.00967743	43.6	0.00392917	43.6	0.02353088	43.6	0.01580066	43.6	0.02513128	43.6	0.03804049	43.6	0.0239244	43.6	0.02343595	43.6	0.02083577	43.6	0.00302127	43.6	0.03191446	43.6	0.02513682	43.6	0.00375465	43.6	0.02598975	43.6	0.02544601	43.6	0.0202791	43.6	0.01516694	43.6	0.0312082
43.8	0.01041808	43.8	-0.00347388	43.8	-0.00116663	43.8	0.00462685	43.8	0.01203291	43.8	0.00266949	43.8	0.01137554	43.8	0.00442784	43.79	0.02741913	43.79	0.01167199	43.79	0.02234423	43.79	0.03665535	43.79	0.02500267	43.79	0.01849413	43.79	0.0274569	43.79	0.00267028	43.79	0.03456176	43.79	0.02292167	43.79	0.0075061	43.79	0.03012989	43.79	0.02920734	43.79	0.01636573	43.79	0.01795805	43.79	0.03205169
44.01	0.00667778	44.01	-0.00750996	44.01	-0.00006909	44.01	0.00111678	44.01	0.01291973	44.01	0.00361943	44.01	0.01132332	44.01	0.00092391	44.01	0.02265067	44.01	0.01451917	44.01	0.02186691	44.01	0.03631197	44.01	0.02104403	44.01	0.018528	44.01	0.0251048	44.01	-0.00127987	44.01	0.02911561	44.01	0.02197975	44.01	0.00512421	44.01	0.02714547	44.01	0.02529062	44.01	0.01935229	44.01	0.01477473	44.01	0.03145228
44.21	0.01329592	44.21	-0.00566457	44.21	0.00033529	44.21	0.00711709	44.21	0.01203143	44.21	0.0051624	44.21	0.00667069	44.21	0.00534559	44.21	0.02464727	44.21	0.01929772	44.21	0.02105528	44.21	0.03568261	44.21	0.02737385	44.21	0.01875271	44.21	0.02192247	44.21	0.00236958	44.19	0.03278804	44.19	0.02026008	44.19	0.00397029	44.19	0.02964191	44.19	0.02738898	44.19	0.01499114	44.19	0.01326606	44.19	0.03289891
44.41	0.00900333	44.41	-0.00699262	44.41	-0.00093121	44.41	0.00819282	44.41	0.01476567	44.41	0.00164207	44.41	0.00946223	44.41	0.00065423	44.41	0.02065296	44.41	0.01284852	44.41	0.02463432	44.41	0.04232296	44.41	0.0273494	44.41	0.02255734	44.41	0.02080567	44.41	0.00370408	44.4	0.03005613	44.4	0.02218363	44.4	0.00830772	44.4	0.03144679	44.4	0.03024136	44.4	0.01844966	44.4	0.01219835	44.4	0.03191572
44.61	0.01213843	44.61	-0.00362167	44.61	0.0022906	44.61	0.00124776	44.61	0.00893513	44.61	-0.00149434	44.61	0.01140259	44.61	0.00492464	44.61	0.02559024	44.61	0.0131396	44.61	0.01999729	44.61	0.03786544	44.61	0.02379674	44.61	0.01648374	44.61	0.02410245	44.61	0.00331647	44.61	0.03038404	44.61	0.02279145	44.61	0.00682268	44.61	0.02893497	44.61	0.03440818	44.61	0.01640256	44.61	0.01583036	44.61	0.03361216
44.8	0.00786263	44.8	-0.00736539	44.8	-0.00238342	44.8	0.00503258	44.8	0.01178837	44.8	-0.00244394	44.8	0.01188535	44.8	0.00533087	44.8	0.0240041	44.8	0.01240915	44.8	0.01885606	44.8	0.03743235	44.8	0.02217378	44.8	0.01896978	44.8	0.02230384	44.8	0.00413611	44.78	0.02980377	44.78	0.02643637	44.78	0.00501634	44.78	0.02844215	44.78	0.02628499	44.78	0.02231667	44.78	0.0129864	44.78	0.02901096
45	0.01005003	45	-0.00623276	45	-0.00075866	45	0.00526227	45	0.01278345	45	0.00408634	45	0.01067502	45	0.0068408	45	0.02325168	45	0.01547367	45	0.01836911	45	0.03976594	45	0.01789478	45	0.01485449	45	0.02516739	45	0.00645824	44.99	0.03031418	44.99	0.02361118	44.99	0.00882868	44.99	0.02968856	44.99	0.02518089	44.99	0.01812121	44.99	0.0163066	44.99	0.03143917
45.21	0.01013239	45.21	-0.00678793	45.21	-0.00198753	45.21	0.01102092	45.21	0.01410903	45.21	0.00228313	45.21	0.0117166	45.21	0.00518354	45.21	0.02269623	45.21	0.01646153	45.21	0.02184702	45.21	0.0340949	45.21	0.0291511	45.21	0.01977865	45.21	0.02542217	45.21	0.00005905	45.19	0.02842677	45.19	0.02857595	45.19	0.01063067	45.19	0.03066204	45.19	0.02862336	45.19	0.01360614	45.19	0.01500825	45.19	0.03289668
45.41	0.01064714	45.41	-0.00171495	45.41	0.00049313	45.41	0.00331345	45.41	0.01461216	45.41	0.00592435	45.41	0.01247702	45.41	0.00472167	45.39	0.02473975	45.39	0.01423546	45.39	0.01880063	45.39	0.03985751	45.39	0.02106084	45.39	0.01974753	45.39	0.02072928	45.39	0.00463328	45.41	0.03433481	45.41	0.0256216	45.41	0.00351427	45.41	0.02910041	45.41	0.02617299	45.41	0.01787978	45.41	0.01533947	45.41	0.0289068
45.61	0.01490335	45.61	-0.00297892	45.61	-0.00469334	45.61	0.01045912	45.61	0.01360072	45.61	0.00293054	45.61	0.00929611	45.61	0.00537622	45.61	0.02275887	45.61	0.01568697	45.61	0.0234143	45.61	0.03725923	45.61	0.02247461	45.61	0.02336108	45.61	0.02152886	45.61	0.00581607	45.61	0.03374354	45.61	0.02090116	45.61	0.01010089	45.61	0.032657	45.61	0.024586	45.61	0.02037117	45.61	0.01046354	45.61	0.03451166
45.81	0.01260001	45.81	-0.0071812	45.81	-0.00160009	45.81	0.00350732	45.81	0.01190608	45.81	0.0042652	45.81	0.00993504	45.81	0.00278497	45.8	0.0268023	45.8	0.01364603	45.8	0.02539127	45.8	0.03669154	45.8	0.02387986	45.8	0.01896271	45.8	0.01928374	45.8	0.00133388	45.8	0.03360424	45.8	0.02568194	45.8	0.00511168	45.8	0.03054152	45.8	0.02590486	45.8	0.01494983	45.8	0.0145919	45.8	0.03269864
45.99	0.01393398	45.99	-0.0072284	45.99	-0.00268853	45.99	0.00352201	45.99	0.01771767	45.99	0.00832858	45.99	0.00734469	45.99	0.00394599	46	0.02270474	46	0.01620521	46	0.02302882	46	0.03974764	46	0.02435024	46	0.02011594	46	0.0212354	46	0.00563197	46	0.03382449	46	0.02418924	46	0.00981293	46	0.03206304	46	0.02699165	46	0.02014918	46	0.0135122	46	0.03123482
46.2	0.01207839	46.2	-0.00385283	46.2	0.00100459	46.2	0.00343644	46.2	0.01267293	46.2	-0.00241308	46.2	0.00955522	46.2	0.00287909	46.21	0.02027467	46.21	0.01722404	46.21	0.02422564	46.21	0.03907955	46.21	0.0243466	46.21	0.02222789	46.21	0.02170789	46.21	0.00411841	46.21	0.03001007	46.21	0.02324825	46.21	0.00829291	46.21	0.03248786	46.21	0.02795433	46.21	0.02065291	46.21	0.01149989	46.21	0.03140755
46.39	0.01333295	46.39	-0.00766893	46.39	-0.00172903	46.39	0.00247847	46.39	0.01354452	46.39	0.00430779	46.39	0.01194295	46.39	0.00313414	46.41	0.02379181	46.41	0.01504105	46.41	0.02430531	46.41	0.03741138	46.41	0.02760357	46.41	0.01959085	46.41	0.02159002	46.41	0.00622339	46.41	0.03542369	46.41	0.02142143	46.41	0.00773427	46.41	0.02909187	46.41	0.02833329	46.41	0.02038412	46.41	0.01553063	46.41	0.03708955
46.59	0.01506417	46.59	-0.00299296	46.59	0.00313786	46.59	0.00195498	46.59	0.01462886	46.59	0.00030397	46.59	0.00976305	46.59	0.00464515	46.61	0.02519946	46.61	0.01761162	46.61	0.02247828	46.61	0.03938989	46.61	0.02468748	46.61	0.02317115	46.61	0.02221173	46.61	0.00375909	46.61	0.03463109	46.61	0.02171929	46.61	0.00568618	46.61	0.02563812	46.61	0.02792217	46.61	0.02319978	46.61	0.01331194	46.61	0.03129933
46.8	0.01346181	46.8	-0.00473866	46.8	0.00075955	46.8	0.00710109	46.8	0.01072697	46.8	0.00157471	46.8	0.00926623	46.8	0.00360979	46.81	0.02466352	46.81	0.01664668	46.81	0.02429254	46.81	0.04221955	46.81	0.02357012	46.81	0.02340195	46.81	0.01998935	46.81	0.00609787	46.81	0.0291565	46.81	0.02421695	46.81	0.00481852	46.81	0.02896036	46.81	0.02948289	46.81	0.02360159	46.81	0.01263039	46.81	0.03537676
47	0.01387971	47	-0.00571388	47	-0.00152953	47	0.00429438	47	0.01449418	47	0.00206239	47	0.01303138	47	0.00304186	47	0.02067781	47	0.01494191	47	0.02046319	47	0.03430239	47	0.02432524	47	0.02011544	47	0.02537389	47	0.00496594	47	0.03036215	47	0.02055283	47	0.00894788	47	0.02955058	47	0.02699863	47	0.01989765	47	0.01103753	47	0.03189134
47.19	0.01108527	47.19	-0.00144542	47.19	-0.00292366	47.19	0.00199858	47.19	0.01523464	47.19	-0.00106931	47.19	0.01011563	47.19	0.0054324	47.2	0.02479713	47.2	0.01550285	47.2	0.02761856	47.2	0.03704946	47.2	0.02308146	47.2	0.01993932	47.2	0.02124682	47.2	0.00337198	47.2	0.03492767	47.2	0.02577669	47.2	0.01031939	47.2	0.02883848	47.2	0.02958779	47.2	0.02173522	47.2	0.01297698	47.2	0.03230144
47.41	0.01236643	47.41	-0.00200267	47.41	0.00106435	47.41	0.00688452	47.41	0.01214748	47.41	-0.00105347	47.41	0.01134114	47.41	0.00476592	47.39	0.02625008	47.39	0.01679849	47.39	0.01804776	47.39	0.03545004	47.39	0.02604289	47.39	0.02033889	47.39	0.02424971	47.39	0.00267948	47.41	0.02945976	47.41	0.02370191	47.41	0.00325764	47.41	0.0302908	47.41	0.02911214	47.41	0.01900337	47.41	0.01508666	47.41	0.03020917
47.61	0.0137028	47.61	-0.00578198	47.61	-0.00314514	47.61	0.0043228	47.61	0.0141562	47.61	0.00450323	47.61	0.01002296	47.61	0.00600664	47.61	0.02636116	47.61	0.01512451	47.61	0.02341158	47.61	0.04055851	47.61	0.02649918	47.61	0.0215355	47.61	0.01977825	47.61	0.00703066	47.61	0.03138374	47.61	0.02543225	47.61	0.01033835	47.61	0.03098739	47.61	0.03195538	47.61	0.01752603	47.61	0.01449559	47.61	0.03288615
47.8	0.01131293	47.8	-0.00620429	47.8	0.00084688	47.8	0.0046066	47.8	0.01448305	47.8	0.00544354	47.8	0.00822548	47.8	0.00232361	47.81	0.02686289	47.81	0.01329561	47.81	0.02165975	47.81	0.03680614	47.81	0.02343114	47.81	0.02184528	47.81	0.02255012	47.81	0.00300274	47.81	0.03540627	47.81	0.02503388	47.81	0.00649831	47.81	0.02848241	47.81	0.0264284	47.81	0.01560148	47.81	0.01477916	47.81	0.03426252
48.01	0.01611288	48.01	-0.00470769	48.01	-0.0033808	48.01	0.00442718	48.01	0.01342044	48.01	0.00222573	48.01	0.01193618	48.01	0.00831799	48	0.02845686	48	0.01560818	48	0.02493554	48	0.04395242	48	0.02484054	48	0.02508177	48	0.02245596	48	0.00552558	48.01	0.02939578	48.01	0.02409264	48.01	0.00863154	48.01	0.02876394	48.01	0.02849013	48.01	0.01712872	48.01	0.0144956	48.01	0.0329035
48.2	0.0125607	48.2	-0.00157613	48.2	-0.00461024	48.2	0.00461083	48.2	0.01190781	48.2	-0.00220095	48.2	0.00694409	48.2	0.01080514	48.2	0.02570539	48.2	0.01433802	48.2	0.02080529	48.2	0.03851468	48.2	0.0282673	48.2	0.01663098	48.2	0.02446574	48.2	0.00865093	48.2	0.0348936	48.2	0.02591365	48.2	0.00660413	48.2	0.03242772	48.2	0.03116529	48.2	0.02188509	48.2	0.01442447	48.2	0.037127
48.4	0.01390898	48.4	-0.00085495	48.4	-0.00166159	48.4	0.00538561	48.4	0.01153609	48.4	-0.00034471	48.4	0.00816459	48.4	0.0039446	48.41	0.02659963	48.41	0.01720223	48.41	0.02619591	48.41	0.03899371	48.41	0.02268365	48.41	0.01817101	48.41	0.02258559	48.41	0.00282731	48.4	0.03126378	48.4	0.02464263	48.4	0.00443102	48.4	0.02637982	48.4	0.03332876	48.4	0.01848058	48.4	0.01670033	48.4	0.03606677
48.61	0.00727807	48.61	-0.00298851	48.61	-0.0014285	48.61	0.00951359	48.61	0.01260341	48.61	0.00547456	48.61	0.01086398	48.61	0.00572597	48.61	0.02267698	48.61	0.01355752	48.61	0.02360973	48.61	0.03909296	48.61	0.02431459	48.61	0.01762388	48.61	0.02124617	48.61	0.00360062	48.61	0.03612163	48.61	0.02864701	48.61	0.00772922	48.61	0.03009833	48.61	0.02522848	48.61	0.02481836	48.61	0.01447151	48.61	0.03569896
48.81	0.00845702	48.81	-0.00608522	48.81	-0.00386303	48.81	0.00855789	48.81	0.00905931	48.81	-0.0003563	48.81	0.00926212	48.81	0.00894642	48.79	0.02767745	48.79	0.01786963	48.79	0.0228052	48.79	0.03511504	48.79	0.02198422	48.79	0.02193345	48.79	0.02181456	48.79	0.00262006	48.79	0.03425071	48.79	0.02438676	48.79	0.00953585	48.79	0.03184452	48.79	0.03135758	48.79	0.0190673	48.79	0.01600717	48.79	0.03538172
49	0.00865021	49	-0.0065624	49	-0.002179	49	0.00097456	49	0.01301595	49	0.00102766	49	0.00804643	49	0.00627099	49.01	0.0272748	49.01	0.01358722	49.01	0.02736942	49.01	0.03977252	49.01	0.02439992	49.01	0.01761505	49.01	0.02362466	49.01	0.00688993	49.01	0.03398487	49.01	0.02206074	49.01	0.00731258	49.01	0.03282865	49.01	0.03109528	49.01	0.01925915	49.01	0.0179878	49.01	0.03683773
49.2	0.01273954	49.2	-0.00482148	49.2	0.00095802	49.2	0.00704913	49.2	0.01249846	49.2	0.00442903	49.2	0.01039685	49.2	-0.00164001	49.2	0.02566409	49.2	0.01520812	49.2	0.02601869	49.2	0.03551146	49.2	0.02682287	49.2	0.02515575	49.2	0.02748213	49.2	0.00533444	49.2	0.03618964	49.2	0.02594889	49.2	0.0060611	49.2	0.03764787	49.2	0.02867031	49.2	0.02122151	49.2	0.01501083	49.2	0.03252923
49.4	0.00899064	49.4	-0.00582097	49.4	-0.00454866	49.4	0.00905932	49.4	0.0111566	49.4	0.00319021	49.4	0.01248704	49.4	0.00541204	49.4	0.02417683	49.4	0.01545895	49.4	0.024269	49.4	0.04426804	49.4	0.02605308	49.4	0.02367768	49.4	0.01697367	49.4	0.00450551	49.4	0.03620864	49.4	0.02666058	49.4	0.00615773	49.4	0.02975179	49.4	0.02294469	49.4	0.01746842	49.4	0.0139314	49.4	0.03185584
49.6	0.01085333	49.6	-0.00479775	49.6	-0.00177792	49.6	0.00442435	49.6	0.02247953	49.6	0.00317149	49.6	0.01570152	49.6	0.00535354	49.59	0.02640733	49.59	0.01472521	49.59	0.01842558	49.59	0.04191195	49.59	0.02264829	49.59	0.01870681	49.59	0.02296074	49.59	0.00191385	49.59	0.03025269	49.59	0.02677445	49.59	0.00524173	49.59	0.03098273	49.59	0.03291707	49.59	0.02089676	49.59	0.01394733	49.59	0.0347318
49.79	0.01094634	49.79	-0.00429445	49.79	-0.00125083	49.79	0.00496521	49.79	0.01948198	49.79	0.00227078	49.79	0.01206998	49.79	0.00499819	49.79	0.02524881	49.79	0.01450883	49.79	0.02389563	49.79	0.03615524	49.79	0.02678463	49.79	0.01839066	49.79	0.02171411	49.79	0.00393058	49.81	0.0334514	49.81	0.02484117	49.81	0.00950386	49.81	0.03355557	49.81	0.02621185	49.81	0.01846817	49.81	0.01387494	49.81	0.0384037
50.01	0.00705759	50.01	-0.00202397	50.01	-0.00362674	50.01	0.00068874	50.01	0.00982703	50.01	0.00589941	50.01	0.00837277	50.01	0.0013673	50.01	0.02490391	50.01	0.01693728	50.01	0.02050764	50.01	0.04336135	50.01	0.0258595	50.01	0.02013142	50.01	0.02704889	50.01	0.00403852	49.99	0.03361659	49.99	0.02608447	49.99	0.0079588	49.99	0.03077199	49.99	0.03436894	49.99	0.0191564	49.99	0.01719063	49.99	0.03495183
50.2	0.01351493	50.2	-0.00391403	50.2	-0.00340006	50.2	0.01328131	50.2	0.01092664	50.2	0.00020306	50.2	0.01480871	50.2	0.00320868	50.2	0.02658123	50.2	0.0105236	50.2	0.02293651	50.2	0.04489081	50.2	0.02275841	50.2	0.0195592	50.2	0.02558293	50.2	0.00686598	50.21	0.03177202	50.21	0.02673246	50.21	0.01027394	50.21	0.0307523	50.21	0.0275144	50.21	0.0209568	50.21	0.01404267	50.21	0.03776228
50.4	0.00845208	50.4	-0.00642041	50.4	-0.00326686	50.4	0.00939368	50.4	0.0135898	50.4	0.0038849	50.4	0.0083631	50.4	0.00378356	50.4	0.02699043	50.4	0.0160853	50.4	0.02277346	50.4	0.03948371	50.4	0.02298421	50.4	0.02041612	50.4	0.0206424	50.4	0.00162872	50.4	0.03428527	50.4	0.02385629	50.4	0.01004906	50.4	0.03210551	50.4	0.03084796	50.4	0.02039714	50.4	0.01396207	50.4	0.03376822
50.6	0.01261328	50.6	-0.00631386	50.6	0.00335468	50.6	0.00257127	50.6	0.01741804	50.6	0.00443574	50.6	0.01175328	50.6	0.00553315	50.6	0.02454411	50.6	0.01479906	50.6	0.02605189	50.6	0.03745427	50.6	0.02457736	50.6	0.02353093	50.6	0.02680963	50.6	0.00609017	50.6	0.03427859	50.6	0.02600146	50.6	0.00186694	50.6	0.03340263	50.6	0.02963676	50.6	0.01932884	50.6	0.01765715	50.6	0.02855919
50.81	0.0110509	50.81	-0.00472217	50.81	0.00225368	50.81	0.00200151	50.81	0.01357673	50.81	0.00315165	50.81	0.0120664	50.81	0.00395606	50.81	0.02454489	50.81	0.01540814	50.81	0.02095086	50.81	0.04224142	50.81	0.02813784	50.81	0.01609532	50.81	0.02687932	50.81	0.00860348	50.81	0.03774783	50.81	0.02634639	50.81	0.0062972	50.81	0.02840908	50.81	0.02680784	50.81	0.02021316	50.81	0.01184569	50.81	0.03646066
51.01	0.01240408	51.01	-0.00376477	51.01	0.00043483	51.01	-0.00176709	51.01	0.01201783	51.01	0.001107	51.01	0.01329005	51.01	0.00198928	51.01	0.02446531	51.01	0.01797851	51.01	0.02300061	51.01	0.03933943	51.01	0.02623995	51.01	0.02209316	51.01	0.02467621	51.01	0.00335413	51.01	0.0320524	51.01	0.02775507	51.01	0.00565116	51.01	0.03135747	51.01	0.0322689	51.01	0.0164526	51.01	0.01810879	51.01	0.03334369
51.2	0.01104529	51.2	-0.00811038	51.2	-0.00175462	51.2	0.00740304	51.2	0.01599276	51.2	0.00005898	51.2	0.01432435	51.2	0.00338268	51.21	0.02170343	51.21	0.01833614	51.21	0.02335106	51.21	0.03921084	51.21	0.02334996	51.21	0.01775342	51.21	0.0233141	51.21	-0.00069821	51.21	0.03636122	51.21	0.02632701	51.21	0.00748354	51.21	0.03069432	51.21	0.03109096	51.21	0.02077076	51.21	0.01690292	51.21	0.0374131
51.4	0.00927128	51.4	-0.00627311	51.4	0.00236451	51.4	0.00785928	51.4	0.00856268	51.4	0.00148544	51.4	0.00903037	51.4	0.00055365	51.4	0.02737448	51.4	0.01829719	51.4	0.02446876	51.4	0.03669649	51.4	0.02204785	51.4	0.02199963	51.4	0.02746974	51.4	0.0047294	51.4	0.03224617	51.4	0.03006293	51.4	0.00967368	51.4	0.03453915	51.4	0.02837122	51.4	0.01916446	51.4	0.01429949	51.4	0.03456329
51.6	0.01018963	51.6	-0.0062446	51.6	-0.00238194	51.6	0.00462785	51.6	0.01073483	51.6	0.00375302	51.6	0.01234424	51.6	0.00418699	51.6	0.02570856	51.6	0.01488502	51.6	0.023062	51.6	0.0367162	51.6	0.01972883	51.6	0.01534066	51.6	0.0284603	51.6	0.00703071	51.59	0.03607716	51.59	0.02202512	51.59	0.00671082	51.59	0.02543632	51.59	0.0305232	51.59	0.01670525	51.59	0.01842303	51.59	0.03903539
51.81	0.0129432	51.81	-0.00418601	51.81	-0.00171304	51.81	0.00738885	51.81	0.01404297	51.81	0.00333809	51.81	0.00932089	51.81	0.00491119	51.81	0.0260655	51.81	0.0173266	51.81	0.02379961	51.81	0.04154009	51.81	0.02565588	51.81	0.02159483	51.81	0.02319203	51.81	0.00671176	51.79	0.03630253	51.79	0.02752324	51.79	0.01002439	51.79	0.03163607	51.79	0.0348037	51.79	0.01767714	51.79	0.0109457	51.79	0.03466813
52.01	0.01181655	52.01	-0.00695099	52.01	-0.00282631	52.01	0.00393992	52.01	0.01350291	52.01	0.00133697	52.01	0.00787482	52.01	0.0082826	52.01	0.02282251	52.01	0.01606242	52.01	0.02601719	52.01	0.04362474	52.01	0.02450458	52.01	0.01941341	52.01	0.02389879	52.01	0.00623615	51.99	0.03530898	51.99	0.02853926	51.99	0.01132131	51.99	0.0301701	51.99	0.03286431	51.99	0.01747543	51.99	0.01673681	51.99	0.032745
52.19	0.00730833	52.19	-0.00644334	52.19	-0.00239507	52.19	0.00758716	52.19	0.01387948	52.19	0.00494366	52.19	0.00838541	52.19	0.00765108	52.19	0.03112659	52.19	0.01506759	52.19	0.02339722	52.19	0.0446063	52.19	0.02870387	52.19	0.01859072	52.19	0.02497631	52.19	0.00753316	52.19	0.03541297	52.19	0.02649322	52.19	0.00789978	52.19	0.0327968	52.19	0.02778521	52.19	0.01858437	52.19	0.01529333	52.19	0.03174724
52.41	0.00601902	52.41	-0.00848886	52.41	0.00240293	52.41	-0.00062595	52.41	0.01595299	52.41	0.00158904	52.41	0.01185216	52.41	0.00337969	52.41	0.02619052	52.41	0.01474887	52.41	0.02559924	52.41	0.042567	52.41	0.02931947	52.41	0.02177002	52.41	0.0247953	52.41	0.00162499	52.41	0.03611092	52.41	0.02247976	52.41	0.00540905	52.41	0.02775984	52.41	0.03419038	52.41	0.02033632	52.41	0.01217313	52.41	0.03618757
52.6	0.01151606	52.6	-0.00273627	52.6	-0.00113801	52.6	0.00650644	52.6	0.01677938	52.6	0.00559464	52.6	0.00864078	52.6	0.0061529	52.6	0.02329295	52.6	0.01822836	52.6	0.02394905	52.6	0.04287757	52.6	0.02260972	52.6	0.02159285	52.6	0.02437266	52.6	0.00437363	52.6	0.03434501	52.6	0.02635003	52.6	0.01268985	52.6	0.03641967	52.6	0.02679858	52.6	0.02139851	52.6	0.01550004	52.6	0.03283989
52.8	0.00811507	52.8	-0.00708195	52.8	-0.00260799	52.8	0.00429235	52.8	0.01635029	52.8	0.00369975	52.8	0.00777649	52.8	0.00420004	52.8	0.02657061	52.8	0.01815787	52.8	0.02468855	52.8	0.04184528	52.8	0.02707007	52.8	0.01824325	52.8	0.02501159	52.8	0.00419007	52.8	0.03273283	52.8	0.02937779	52.8	0.00577704	52.8	0.0376595	52.8	0.02787938	52.8	0.01995038	52.8	0.01351179	52.8	0.03619562
53.01	0.01120625	53.01	-0.00610712	53.01	-0.00398878	53.01	0.00580674	53.01	0.0173752	53.01	0.00493393	53.01	0.00945807	53.01	0.00179128	52.99	0.02794342	52.99	0.01783484	52.99	0.02756817	52.99	0.04423007	52.99	0.02766807	52.99	0.01759399	52.99	0.02808131	52.99	0.00630636	53.01	0.03420886	53.01	0.02583321	53.01	0.01379881	53.01	0.03693767	53.01	0.03294974	53.01	0.02347392	53.01	0.01741209	53.01	0.03316722
53.21	0.01628428	53.21	-0.00338648	53.21	-0.00027068	53.21	0.00278233	53.21	0.01540522	53.21	0.00229711	53.21	0.00910462	53.21	0.00041784	53.21	0.02466742	53.21	0.01498733	53.21	0.02341876	53.21	0.03979897	53.21	0.02111755	53.21	0.02071367	53.21	0.02640331	53.21	0.00517042	53.21	0.03828266	53.21	0.02645264	53.21	0.00730246	53.21	0.03160923	53.21	0.02933966	53.21	0.02003513	53.21	0.01408893	53.21	0.03542534
53.4	0.01537698	53.4	-0.00315345	53.4	-0.00116614	53.4	0.00148564	53.4	0.01749356	53.4	0.00025503	53.4	0.01282327	53.4	0.00579835	53.41	0.02202766	53.41	0.01334641	53.41	0.02335509	53.41	0.03966827	53.41	0.02575416	53.41	0.02243056	53.41	0.02449482	53.41	0.00676996	53.41	0.03855837	53.41	0.02430053	53.41	0.00762772	53.41	0.03243139	53.41	0.03206341	53.41	0.02140918	53.41	0.01260229	53.41	0.0337639
53.6	0.0102711	53.6	-0.00799864	53.6	0.00194221	53.6	0.00333758	53.6	0.01770447	53.6	0.00144467	53.6	0.00873914	53.6	0.00953864	53.6	0.022865	53.6	0.01293095	53.6	0.02374198	53.6	0.0451145	53.6	0.02587252	53.6	0.01768828	53.6	0.02418133	53.6	0.00515527	53.61	0.03248105	53.61	0.02423977	53.61	0.00710094	53.61	0.03647871	53.61	0.03245947	53.61	0.02643006	53.61	0.01397217	53.61	0.03460552
53.8	0.01141681	53.8	-0.00570596	53.8	0.00181808	53.8	0.00325845	53.8	0.01597497	53.8	0.00724935	53.8	0.0067646	53.8	0.00316352	53.8	0.02891515	53.8	0.01573559	53.8	0.02484343	53.8	0.03834859	53.8	0.02607679	53.8	0.02103702	53.8	0.02365129	53.8	0.0073912	53.8	0.03574884	53.8	0.02734058	53.8	0.00834775	53.8	0.02944979	53.8	0.02967628	53.8	0.02476965	53.8	0.01464455	53.8	0.03904922
53.99	0.01388499	53.99	-0.00211793	53.99	0.00042164	53.99	0.00591545	53.99	0.01671449	53.99	0.00364401	53.99	0.00988244	53.99	0.00283465	54.01	0.03032736	54.01	0.01684716	54.01	0.02135744	54.01	0.04513299	54.01	0.02638897	54.01	0.02178038	54.01	0.02603712	54.01	0.00527064	54	0.03461129	54	0.02242045	54	0.00333948	54	0.03254653	54	0.02973248	54	0.01915709	54	0.01642056	54	0.03590401
54.21	0.01342977	54.21	-0.00466325	54.21	0.00026619	54.21	0.00596102	54.21	0.0175745	54.21	0.00214745	54.21	0.01500558	54.21	0.00394074	54.21	0.02367639	54.21	0.01372505	54.21	0.02062856	54.21	0.04565876	54.21	0.02434279	54.21	0.02038446	54.21	0.01805454	54.21	0.00563597	54.21	0.03454432	54.21	0.02284733	54.21	0.00886601	54.21	0.03033343	54.21	0.03422017	54.21	0.01683829	54.21	0.01656222	54.21	0.03110372
54.41	0.01404395	54.41	-0.00668244	54.41	-0.00077833	54.41	0.00310464	54.41	0.01591301	54.41	0.00037581	54.41	0.00976718	54.41	0.0041135	54.41	0.02759053	54.41	0.01186688	54.41	0.01709871	54.41	0.04118787	54.41	0.02744673	54.41	0.02352658	54.41	0.02458279	54.41	0.00697981	54.41	0.03261586	54.41	0.02894943	54.41	0.00850593	54.41	0.0282077	54.41	0.02930493	54.41	0.02016255	54.41	0.01975657	54.41	0.03551736
54.6	0.0112448	54.6	-0.00500141	54.6	-0.00507678	54.6	0.00265939	54.6	0.01282857	54.6	0.0048761	54.6	0.01104397	54.6	0.00650812	54.61	0.02242056	54.61	0.01472624	54.61	0.02342615	54.61	0.04082833	54.61	0.02949412	54.61	0.01847802	54.61	0.02185812	54.61	0.00451164	54.61	0.03592238	54.61	0.02511513	54.61	0.00704726	54.61	0.03450552	54.61	0.03246796	54.61	0.02088823	54.61	0.01336679	54.61	0.03515201
54.81	0.01290779	54.81	-0.00429275	54.81	0.00142537	54.81	0.00516801	54.81	0.01492805	54.81	0.00174049	54.81	0.00912549	54.81	0.00398083	54.8	0.02719894	54.8	0.01750736	54.8	0.02019278	54.8	0.0367769	54.8	0.02805186	54.8	0.02347458	54.8	0.02558326	54.8	0.00362943	54.8	0.03818661	54.8	0.02664762	54.8	0.00606405	54.8	0.02893851	54.8	0.0306819	54.8	0.02124023	54.8	0.01266912	54.8	0.0388235
55	0.00751832	55	-0.00861725	55	0.00084699	55	0.00077309	55	0.01867936	55	0.0070538	55	0.01383604	55	0.00423856	54.99	0.02767975	54.99	0.01441851	54.99	0.02275835	54.99	0.03967435	54.99	0.026659	54.99	0.01718389	54.99	0.02987316	54.99	0.00198284	55	0.0345197	55	0.02810307	55	0.00577086	55	0.03345462	55	0.03359795	55	0.02175248	55	0.01386732	55	0.0417926
55.19	0.0113362	55.19	-0.00606557	55.19	-0.00203595	55.19	0.00306715	55.19	0.01895614	55.19	0.00142862	55.19	0.00910453	55.19	0.00291275	55.21	0.02381198	55.21	0.01329019	55.21	0.02484091	55.21	0.04385644	55.21	0.02698972	55.21	0.02291216	55.21	0.02609904	55.21	0.0029511	55.21	0.0332333	55.21	0.02710777	55.21	0.01045375	55.21	0.03171884	55.21	0.02895989	55.21	0.02524161	55.21	0.00937116	55.21	0.03474651
55.41	0.01507878	55.41	-0.01077563	55.41	-0.00225247	55.41	0.00793211	55.41	0.01052337	55.41	0.00186389	55.41	0.01183961	55.41	0.0033182	55.41	0.02743956	55.41	0.01722779	55.41	0.02352544	55.41	0.03955227	55.41	0.02861916	55.41	0.0185668	55.41	0.02579205	55.41	0.00398978	55.41	0.03913325	55.41	0.03157688	55.41	0.00668077	55.41	0.03182989	55.41	0.03293663	55.41	0.02130628	55.41	0.01666786	55.41	0.03713461
55.61	0.01085522	55.61	-0.00334701	55.61	-0.00243913	55.61	0.00037546	55.61	0.01603515	55.61	-0.00044329	55.61	0.00546421	55.61	0.00635786	55.61	0.02650362	55.61	0.01711064	55.61	0.0278114	55.61	0.04036083	55.61	0.02660765	55.61	0.02039621	55.61	0.02453669	55.61	0.00650826	55.6	0.03470229	55.6	0.02933405	55.6	0.00611073	55.6	0.02928766	55.6	0.02933872	55.6	0.02278652	55.6	0.01557083	55.6	0.0357098
55.81	0.01764968	55.81	-0.00283779	55.81	-0.00000167	55.81	0.0050381	55.81	0.0135758	55.81	0.0031312	55.81	0.01539896	55.81	0.00509243	55.8	0.02594293	55.8	0.01450749	55.8	0.02794005	55.8	0.03657895	55.8	0.02815119	55.8	0.02043697	55.8	0.02677704	55.8	0.00567663	55.81	0.03718644	55.81	0.02401908	55.81	0.00924027	55.81	0.03437801	55.81	0.03190745	55.81	0.02163655	55.81	0.01612813	55.81	0.0401422
56	0.01284521	56	-0.00654666	56	0.00103256	56	0.00559096	56	0.00974032	56	-0.00052252	56	0.01204559	56	0.00245711	56	0.02593102	56	0.01371351	56	0.02389921	56	0.04231282	56	0.02156688	56	0.0202519	56	0.02563936	56	0.00252763	56	0.03699207	56	0.02673618	56	0.00864114	56	0.03134251	56	0.03184134	56	0.02559749	56	0.01582872	56	0.03811708
56.2	0.00997462	56.2	-0.00477631	56.2	-0.00252403	56.2	0.00246784	56.2	0.01237882	56.2	-0.00236862	56.2	0.00907044	56.2	0.00806369	56.2	0.02647656	56.2	0.0131791	56.2	0.02151823	56.2	0.04138197	56.2	0.03152633	56.2	0.01897229	56.2	0.02470257	56.2	0.00484574	56.19	0.03755913	56.19	0.02973253	56.19	0.01011566	56.19	0.03320507	56.19	0.03468653	56.19	0.02234885	56.19	0.01514993	56.19	0.03610521
56.41	0.01140018	56.41	-0.00636405	56.41	0.00085692	56.41	0.00979431	56.41	0.01638989	56.41	0.00348076	56.41	0.01033684	56.41	0.00538678	56.39	0.0258033	56.39	0.02052697	56.39	0.02452439	56.39	0.04161398	56.39	0.0265631	56.39	0.0192195	56.39	0.02359963	56.39	0.00277716	56.41	0.03676647	56.41	0.02427725	56.41	0.00641283	56.41	0.03218981	56.41	0.0306661	56.41	0.02064292	56.41	0.01298005	56.41	0.03969931
56.61	0.01302576	56.61	-0.01023438	56.61	-0.00215878	56.61	0.00924731	56.61	0.01135551	56.61	-0.00006129	56.61	0.01412374	56.61	0.00587678	56.61	0.0286682	56.61	0.01265608	56.61	0.02212073	56.61	0.04247975	56.61	0.02670475	56.61	0.02066353	56.61	0.02760897	56.61	0.0038527	56.61	0.03521231	56.61	0.02478809	56.61	0.00942849	56.61	0.03328932	56.61	0.02654268	56.61	0.02443816	56.61	0.01669592	56.61	0.03167465
56.81	0.00960836	56.81	-0.00776108	56.81	-0.0026916	56.81	0.00565766	56.81	0.01484671	56.81	0.00168645	56.81	0.01184235	56.81	0.00679391	56.81	0.02693728	56.81	0.01656073	56.81	0.027353	56.81	0.04264767	56.81	0.0289398	56.81	0.01924168	56.81	0.02566005	56.81	0.00517863	56.8	0.04193511	56.8	0.02936864	56.8	0.01216706	56.8	0.03384716	56.8	0.03546176	56.8	0.01728089	56.8	0.01256728	56.8	0.03480395
57	0.01014021	57	-0.00611586	57	-0.00044153	57	0.00710098	57	0.01449685	57	0.00283654	57	0.00985024	57	0.00463385	57	0.02555484	57	0.01642234	57	0.02411335	57	0.04384811	57	0.02555535	57	0.01767432	57	0.02555303	57	0.00342718	57.01	0.0365611	57.01	0.02477438	57.01	0.00715694	57.01	0.03318609	57.01	0.03123416	57.01	0.0222494	57.01	0.01529046	57.01	0.03568196
57.2	0.00904818	57.2	-0.00648149	57.2	-0.00423451	57.2	0.00465129	57.2	0.0130131	57.2	0.0046644	57.2	0.01019479	57.2	0.00654576	57.2	0.02874595	57.2	0.01683992	57.2	0.02620387	57.2	0.03922331	57.2	0.02850751	57.2	0.02269328	57.2	0.02493647	57.2	0.00402534	57.2	0.03713286	57.2	0.0265957	57.2	0.00830117	57.2	0.031777	57.2	0.03089998	57.2	0.02395896	57.2	0.01607626	57.2	0.03651211
57.4	0.01373274	57.4	-0.00092728	57.4	0.00043133	57.4	0.00701725	57.4	0.01073454	57.4	0.00117419	57.4	0.00833303	57.4	0.00141982	57.41	0.02932056	57.41	0.01724805	57.41	0.02548669	57.41	0.04293525	57.41	0.02449673	57.41	0.01942755	57.41	0.0286564	57.41	0.0054426	57.4	0.03814413	57.4	0.0305024	57.4	0.0104841	57.4	0.03157543	57.4	0.03089087	57.4	0.01942019	57.4	0.01729613	57.4	0.03644626
57.61	0.01001468	57.61	-0.00709258	57.61	0.00064768	57.61	0.00438635	57.61	0.01437739	57.61	0.00015647	57.61	0.01268138	57.61	0.00377694	57.61	0.02579616	57.61	0.0180338	57.61	0.02476328	57.61	0.03961767	57.61	0.02415	57.61	0.02048825	57.61	0.02728363	57.61	0.00234748	57.61	0.03996047	57.61	0.02970533	57.61	0.00803768	57.61	0.03356849	57.61	0.03325424	57.61	0.02571615	57.61	0.01632497	57.61	0.03756428
57.81	0.01239845	57.81	-0.00710232	57.81	-0.00265279	57.81	0.00914009	57.81	0.0113651	57.81	-0.00046813	57.81	0.00843144	57.81	0.00392453	57.81	0.0270818	57.81	0.01923185	57.81	0.02488914	57.81	0.04220576	57.81	0.0271252	57.81	0.01956298	57.81	0.02469521	57.81	0.00570484	57.79	0.04040581	57.79	0.02980416	57.79	0.00839228	57.79	0.03744459	57.79	0.03622967	57.79	0.02088079	57.79	0.01508997	57.79	0.03630446
58.01	0.0129175	58.01	-0.00498789	58.01	0.00008881	58.01	0.00265472	58.01	0.0169213	58.01	0.00320588	58.01	0.01175615	58.01	0.00063717	58.03	0.02119665	58.03	0.01766873	58.03	0.02814702	58.03	0.04161366	58.03	0.0271049	58.03	0.01952973	58.03	0.02430855	58.03	0.00436491	58.01	0.0372098	58.01	0.02613281	58.01	0.0066886	58.01	0.03351518	58.01	0.03137749	58.01	0.02380366	58.01	0.01394823	58.01	0.03933607
58.2	0.01548426	58.2	-0.00560819	58.2	-0.00406738	58.2	0.00809714	58.2	0.01330122	58.2	0.00212124	58.2	0.01250668	58.2	0.01013066	58.2	0.0237337	58.2	0.0129911	58.2	0.02209144	58.2	0.04261373	58.2	0.02936386	58.2	0.02156889	58.2	0.02412248	58.2	0.00882011	58.2	0.03856895	58.2	0.0267101	58.2	0.00627319	58.2	0.03659341	58.2	0.03701248	58.2	0.02017102	58.2	0.0174842	58.2	0.03293813
58.4	0.01180379	58.4	-0.00924235	58.4	-0.00138457	58.4	0.00116115	58.4	0.01547853	58.4	0.00394751	58.4	0.01096907	58.4	0.00422476	58.4	0.02758704	58.4	0.01596862	58.4	0.02640722	58.4	0.04082366	58.4	0.0281695	58.4	0.026177	58.4	0.02623898	58.4	0.00365329	58.39	0.03808623	58.39	0.0307251	58.39	0.00632144	58.39	0.03752783	58.39	0.03589952	58.39	0.01808127	58.39	0.01646395	58.39	0.03526575
58.61	0.01510137	58.61	-0.00675513	58.61	-0.00452719	58.61	0.01138236	58.61	0.01421894	58.61	0.00192145	58.61	0.0101724	58.61	0.00193772	58.61	0.02750864	58.61	0.01515499	58.61	0.02647631	58.61	0.04076048	58.61	0.02653953	58.61	0.02417359	58.61	0.02147053	58.61	0.00344681	58.61	0.03879911	58.61	0.02642478	58.61	0.01312159	58.61	0.02911928	58.61	0.03115333	58.61	0.01837073	58.61	0.01202313	58.61	0.03279605
58.81	0.00899984	58.81	-0.00681471	58.81	0.000988	58.81	0.00370027	58.81	0.01157781	58.81	0.00244321	58.81	0.0118639	58.81	0.00290987	58.81	0.02917787	58.81	0.01498165	58.81	0.02437094	58.81	0.04369504	58.81	0.0279641	58.81	0.02042574	58.81	0.02686701	58.81	0.00561814	58.81	0.04171474	58.81	0.02802994	58.81	0.01045754	58.81	0.03351418	58.81	0.03233829	58.81	0.0211457	58.81	0.01525727	58.81	0.03686583
59	0.00978334	59	-0.00273771	59	-0.00018939	59	0.00419334	59	0.01306208	59	0.0001269	59	0.01153	59	0.00706434	59.01	0.02739787	59.01	0.01718585	59.01	0.02546047	59.01	0.04626839	59.01	0.02672831	59.01	0.02496403	59.01	0.02567147	59.01	0.00331353	59	0.03232913	59	0.02777411	59	0.0088909	59	0.03530877	59	0.03069323	59	0.02149671	59	0.01593146	59	0.03735676
59.21	0.00534515	59.21	-0.00755777	59.21	-0.00336662	59.21	0.00550198	59.21	0.01219174	59.21	0.00051665	59.21	0.00859722	59.21	0.00105127	59.2	0.02685243	59.2	0.01823679	59.2	0.02380296	59.2	0.04425844	59.2	0.02452795	59.2	0.02402689	59.2	0.02917016	59.2	0.00431664	59.2	0.03935114	59.2	0.02974027	59.2	0.00694093	59.2	0.03109369	59.2	0.03010656	59.2	0.0251869	59.2	0.01676084	59.2	0.03565858
59.39	0.01003451	59.39	-0.00489869	59.39	-0.00147756	59.39	0.00505556	59.39	0.0183998	59.39	0.00421009	59.39	0.01086635	59.39	0.00218566	59.4	0.02866728	59.4	0.0146226	59.4	0.02580097	59.4	0.04440732	59.4	0.0238058	59.4	0.01622781	59.4	0.02123438	59.4	0.00392724	59.4	0.0384078	59.4	0.02358593	59.4	0.00917963	59.4	0.03616326	59.4	0.03088079	59.4	0.02332721	59.4	0.01554123	59.4	0.03903072
59.59	0.01085121	59.59	-0.00348646	59.59	-0.00333513	59.59	0.00489573	59.59	0.01514944	59.59	0.00077092	59.59	0.0124302	59.59	0.00496762	59.6	0.02698665	59.6	0.0158447	59.6	0.02601079	59.6	0.0421164	59.6	0.02677679	59.6	0.02393784	59.6	0.0244072	59.6	0.00629888	59.6	0.03849557	59.6	0.02770852	59.6	0.01333496	59.6	0.03762758	59.6	0.02761243	59.6	0.01752474	59.6	0.01690296	59.6	0.03713242
60.01	0.00922343	60.01	-0.01360206	60.01	-0.01083243	60.01	-0.00143666	60.01	0.01615093	60.01	0.0011106	60.01	0.01215541	60.01	0.00670457	59.99	0.02247187	59.99	0.00578078	59.99	0.01662167	59.99	0.03728505	59.99	0.01775999	59.99	0.01300868	59.99	0.02366009	59.99	0.00314688	60.01	0.03673181	60.01	0.02050398	60.01	0.00284926	60.01	0.03477834	60.01	0.034858	60.01	0.02192467	60.01	0.01060546	60.01	0.03639521
60.21	0.01168789	60.21	-0.01233935	60.21	-0.0068941	60.21	-0.00073308	60.21	0.01554712	60.21	0.00379095	60.21	0.01579675	60.21	0.01600944	60.19	0.01628553	60.19	0.00751872	60.19	0.01766881	60.19	0.03549298	60.19	0.01993354	60.19	0.01489908	60.19	0.0254446	60.19	0.01183166	60.19	0.03457461	60.19	0.02507617	60.19	0.00459814	60.19	0.0310517	60.19	0.03616732	60.19	0.01892555	60.19	0.01447099	60.19	0.04181773
60.41	0.0095352	60.41	-0.01106563	60.41	-0.01051984	60.41	0.00208654	60.41	0.01711081	60.41	0.00394922	60.41	0.01277049	60.41	0.01725356	60.4	0.0211755	60.4	0.00926163	60.4	0.01821222	60.4	0.03999877	60.4	0.02503269	60.4	0.01895248	60.4	0.02775882	60.4	0.02056822	60.41	0.03480355	60.41	0.02763107	60.41	0.00351309	60.41	0.03190184	60.41	0.03027933	60.41	0.02188483	60.41	0.01647804	60.41	0.04154612
60.62	0.01172629	60.62	-0.0121194	60.62	-0.00563896	60.62	0.0000681	60.62	0.01559624	60.62	0.00608498	60.62	0.01456924	60.62	0.02475227	60.6	0.02115173	60.6	0.00966132	60.6	0.01466112	60.6	0.03831486	60.6	0.02669977	60.6	0.01845866	60.6	0.03263981	60.6	0.03258168	60.62	0.03698341	60.62	0.02136961	60.62	0.00663717	60.62	0.0298208	60.62	0.03290621	60.62	0.02331741	60.62	0.01996913	60.62	0.04020502
60.82	0.00675803	60.82	-0.01562762	60.82	-0.00442844	60.82	0.00286266	60.82	0.01493639	60.82	0.00318671	60.82	0.02018192	60.82	0.02703705	60.8	0.02335665	60.8	0.00803112	60.8	0.01815769	60.8	0.04165799	60.8	0.02490718	60.8	0.02304945	60.8	0.03186921	60.8	0.04300408	60.82	0.04045907	60.82	0.02133919	60.82	0.009465	60.82	0.03271648	60.82	0.03536963	60.82	0.01824378	60.82	0.02055814	60.82	0.04228526
61.02	0.00896845	61.02	-0.009591	61.02	-0.00560272	61.02	0.00185282	61.02	0.01596941	61.02	0.00302002	61.02	0.01946748	61.02	0.02922278	61.01	0.02517369	61.01	0.00745424	61.01	0.01868422	61.01	0.04073982	61.01	0.02873531	61.01	0.01977181	61.01	0.04211434	61.01	0.04718886	61.02	0.03865141	61.02	0.02452793	61.02	0.00416488	61.02	0.03068869	61.02	0.03335296	61.02	0.02488957	61.02	0.01894136	61.02	0.03832177
61.21	0.00908122	61.21	-0.01089347	61.21	-0.00565019	61.21	0.00111672	61.21	0.01911346	61.21	0.00668875	61.21	0.02271316	61.21	0.03266933	61.19	0.02365417	61.19	0.00664899	61.19	0.02142812	61.19	0.040442	61.19	0.02305544	61.19	0.02310085	61.19	0.04618287	61.19	0.05879927	61.21	0.0331077	61.21	0.02429346	61.21	0.0081967	61.21	0.03440351	61.21	0.03325758	61.21	0.02467488	61.21	0.01609016	61.21	0.04074581
61.41	0.00796676	61.41	-0.01164695	61.41	-0.00980006	61.41	0.00216219	61.41	0.02051997	61.41	0.00116859	61.41	0.02669355	61.41	0.03714217	61.4	0.02769551	61.4	0.0071509	61.4	0.01691242	61.4	0.03560664	61.4	0.02439883	61.4	0.02870486	61.4	0.04542357	61.4	0.05958866	61.41	0.03965118	61.41	0.02312748	61.41	0.00542494	61.41	0.0363461	61.41	0.03689777	61.41	0.02412827	61.41	0.01896161	61.41	0.04279567
61.61	0.01098049	61.61	-0.01102751	61.61	-0.00841785	61.61	0.00011109	61.61	0.0178788	61.61	0.00781571	61.61	0.03140333	61.61	0.03480083	61.6	0.02159783	61.6	0.00660135	61.6	0.02019469	61.6	0.04447174	61.6	0.02473898	61.6	0.02865542	61.6	0.0476335	61.6	0.07014279	61.61	0.04026486	61.61	0.02372711	61.61	0.00634624	61.61	0.03640526	61.61	0.03777045	61.61	0.02549917	61.61	0.01534712	61.61	0.03850434
61.82	0.01648459	61.82	-0.01245087	61.82	-0.00273828	61.82	0.00550661	61.82	0.01471589	61.82	0.01007822	61.82	0.02621264	61.82	0.04107277	61.79	0.02827619	61.79	0.0106644	61.79	0.02245217	61.79	0.03692673	61.79	0.02960974	61.79	0.02491471	61.79	0.05207543	61.79	0.08008886	61.82	0.03815278	61.82	0.02673241	61.82	0.00887829	61.82	0.03540946	61.82	0.03663516	61.82	0.02538851	61.82	0.01687277	61.82	0.04042967
62.02	0.01207587	62.02	-0.0105333	62.02	-0.00672671	62.02	0.00103709	62.02	0.01874798	62.02	0.0114589	62.02	0.02558346	62.02	0.04463237	62.01	0.02279218	62.01	0.00751647	62.01	0.01992263	62.01	0.03839186	62.01	0.02633458	62.01	0.02644755	62.01	0.05721494	62.01	0.08680715	62.02	0.04195735	62.02	0.02661507	62.02	0.00630367	62.02	0.03965796	62.02	0.03869449	62.02	0.02764662	62.02	0.01744707	62.02	0.04302302
62.21	0.00882068	62.21	-0.01245388	62.21	-0.00665487	62.21	0.0031119	62.21	0.02027382	62.21	0.0043354	62.21	0.02865417	62.21	0.0476521	62.19	0.02357002	62.19	0.00710984	62.19	0.01917174	62.19	0.03921304	62.19	0.02693638	62.19	0.03245866	62.19	0.05583271	62.19	0.09456955	62.21	0.04180016	62.21	0.02694054	62.21	0.00746407	62.21	0.03073581	62.21	0.03837692	62.21	0.02400731	62.21	0.01844917	62.21	0.04186329
62.41	0.00911033	62.41	-0.01008904	62.41	-0.0086799	62.41	0.00639026	62.41	0.02210968	62.41	0.00801903	62.41	0.02738049	62.41	0.04739097	62.39	0.02628783	62.39	0.0134237	62.39	0.01540495	62.39	0.03918235	62.39	0.03221157	62.39	0.03446834	62.39	0.06447756	62.39	0.10234684	62.41	0.03930435	62.41	0.02754593	62.41	0.00376978	62.41	0.03435215	62.41	0.03805847	62.41	0.03010013	62.41	0.01730471	62.41	0.04093261
62.61	0.01146469	62.61	-0.00950297	62.61	-0.00164635	62.61	0.00259663	62.61	0.02117771	62.61	0.00791664	62.61	0.02733155	62.61	0.0482826	62.6	0.02567001	62.6	0.00989528	62.6	0.01864943	62.6	0.03633991	62.6	0.02889709	62.6	0.02757489	62.6	0.06136972	62.6	0.11089735	62.61	0.04074726	62.61	0.02945816	62.61	0.00956134	62.61	0.03370014	62.61	0.03592595	62.61	0.02218562	62.61	0.01798546	62.61	0.04444845
62.81	0.00835355	62.81	-0.0134371	62.81	-0.00556024	62.81	0.00615517	62.81	0.01724901	62.81	0.00394342	62.81	0.03161009	62.81	0.05153819	62.8	0.02420559	62.8	0.00866214	62.8	0.01675378	62.8	0.03914752	62.8	0.02728435	62.8	0.03152096	62.8	0.06806531	62.8	0.1173836	62.81	0.04071664	62.81	0.0247	62.81	0.00622217	62.81	0.0366542	62.81	0.03749408	62.81	0.02775372	62.81	0.01637821	62.81	0.03802514
63.02	0.01192355	63.02	-0.01171166	63.02	-0.00493559	63.02	0.00541093	63.02	0.01979445	63.02	0.00814065	63.02	0.03225658	63.02	0.05181856	63	0.02549438	63	0.01172323	63	0.02066424	63	0.04090047	63	0.02913955	63	0.03355639	63	0.07327288	63	0.12487607	63	0.03884494	63	0.02344733	63	0.0049022	63	0.04061008	63	0.03521723	63	0.0250522	63	0.0169408	63	0.04166066
63.2	0.01091421	63.2	-0.01625156	63.2	-0.00561018	63.2	0.00544522	63.2	0.02368104	63.2	0.00777432	63.2	0.03016087	63.2	0.05045269	63.21	0.02733752	63.21	0.01262576	63.21	0.01734732	63.21	0.0376318	63.21	0.0289306	63.21	0.0388696	63.21	0.07328463	63.21	0.12990603	63.22	0.03835607	63.22	0.02532305	63.22	0.00650472	63.22	0.03879603	63.22	0.03815679	63.22	0.02744745	63.22	0.0167813	63.22	0.04177593
63.41	0.01099031	63.41	-0.01206685	63.41	-0.0073278	63.41	0.00556392	63.41	0.01976782	63.41	0.01142243	63.41	0.02737494	63.41	0.05140457	63.39	0.02502165	63.39	0.01332659	63.39	0.02527136	63.39	0.03689736	63.39	0.03430672	63.39	0.03602195	63.39	0.07851108	63.39	0.13802512	63.41	0.03823984	63.41	0.02766966	63.41	0.00893813	63.41	0.03267318	63.41	0.03807538	63.41	0.03062339	63.41	0.01850632	63.41	0.04009959
63.61	0.00937001	63.61	-0.01281292	63.61	-0.00632704	63.61	0.00044676	63.61	0.02200132	63.61	0.01105023	63.61	0.02998819	63.61	0.05546562	63.6	0.02619837	63.6	0.0143025	63.6	0.01841999	63.6	0.03843766	63.6	0.03273061	63.6	0.03924872	63.6	0.07977666	63.6	0.14601487	63.61	0.03620766	63.61	0.02752699	63.61	0.00628484	63.61	0.03573631	63.61	0.03729153	63.61	0.02616003	63.61	0.01639264	63.61	0.04281294
63.8	0.01008305	63.8	-0.00813839	63.8	-0.00479967	63.8	0.00436549	63.8	0.01802213	63.8	0.01358249	63.8	0.03666463	63.8	0.05577721	63.78	0.02475526	63.78	0.00901931	63.78	0.02097035	63.78	0.04387502	63.78	0.03173665	63.78	0.03880071	63.78	0.08335651	63.78	0.15305991	63.8	0.0399546	63.8	0.0272563	63.8	0.0094374	63.8	0.03368214	63.8	0.04030814	63.8	0.02967596	63.8	0.01549954	63.8	0.04212149
64.02	0.00863478	64.02	-0.01279074	64.02	-0.0070335	64.02	0.00085682	64.02	0.01801256	64.02	0.01057485	64.02	0.03079592	64.02	0.05658057	64	0.02504152	64	0.00920004	64	0.02095045	64	0.04207806	64	0.03197385	64	0.03963759	64	0.08711559	64	0.1579742	64.02	0.03415442	64.02	0.02705913	64.02	0.00456261	64.02	0.03934228	64.02	0.03698906	64.02	0.02664386	64.02	0.01766553	64.02	0.04051795
64.22	0.00949037	64.22	-0.0125492	64.22	-0.00372332	64.22	0.0045734	64.22	0.01916051	64.22	0.01033238	64.22	0.03237476	64.22	0.0541889	64.19	0.02809059	64.19	0.01152073	64.19	0.02215943	64.19	0.04343088	64.19	0.03381883	64.19	0.04480826	64.19	0.08949286	64.19	0.165424	64.22	0.03538159	64.22	0.02668888	64.22	0.00503926	64.22	0.04473921	64.22	0.0381404	64.22	0.02697174	64.22	0.02093819	64.22	0.03991288
64.4	0.01311672	64.4	-0.00874512	64.4	-0.00315551	64.4	0.00792853	64.4	0.02204059	64.4	0.00832505	64.4	0.03141985	64.4	0.05973873	64.41	0.02852976	64.41	0.00936728	64.41	0.01895374	64.41	0.04310054	64.41	0.032848	64.41	0.03974561	64.41	0.0936791	64.41	0.17393282	64.41	0.04271341	64.41	0.03006265	64.41	0.00695992	64.41	0.03687407	64.41	0.03904478	64.41	0.02910837	64.41	0.0197522	64.41	0.03999179
64.61	0.00633939	64.61	-0.01233873	64.61	-0.00279931	64.61	0.00703452	64.61	0.01775848	64.61	0.00982335	64.61	0.03725014	64.61	0.05655218	64.59	0.03036844	64.59	0.01106718	64.59	0.01916758	64.59	0.04136007	64.59	0.03198093	64.59	0.04262419	64.59	0.09293699	64.59	0.17895988	64.61	0.03324739	64.61	0.03044744	64.61	0.00531585	64.61	0.03469867	64.61	0.03823939	64.61	0.02849208	64.61	0.02247874	64.61	0.04378728
64.8	0.01003691	64.8	-0.01122704	64.8	-0.01049659	64.8	0.00276362	64.8	0.02159709	64.8	0.01147449	64.8	0.03912536	64.8	0.06267259	64.8	0.02818617	64.8	0.00997207	64.8	0.02324139	64.8	0.0441826	64.8	0.03373838	64.8	0.04359388	64.8	0.09317967	64.8	0.1821789	64.81	0.03947992	64.81	0.02640646	64.81	0.00828569	64.81	0.03790341	64.81	0.03642603	64.81	0.02621832	64.81	0.02037251	64.81	0.04177449
65	0.01345829	65	-0.01066168	65	-0.00438224	65	0.00479402	65	0.02337709	65	0.01244355	65	0.0316163	65	0.05780577	65	0.02723924	65	0.01073049	65	0.02394484	65	0.04273671	65	0.03625289	65	0.04518614	65	0.09677495	65	0.1914632	65.03	0.04218566	65.03	0.02650389	65.03	0.00955266	65.03	0.03837517	65.03	0.03698858	65.03	0.02473895	65.03	0.02177657	65.03	0.04414771
65.22	0.01156772	65.22	-0.00752528	65.22	-0.00450339	65.22	0.00607744	65.22	0.01871859	65.22	0.00151469	65.22	0.03400096	65.22	0.05743133	65.2	0.02827081	65.2	0.01068589	65.2	0.02118493	65.2	0.04763332	65.2	0.03397565	65.2	0.05186961	65.2	0.09596821	65.2	0.19537841	65.2	0.03575159	65.2	0.02853511	65.2	0.00936077	65.2	0.03835787	65.2	0.03827478	65.2	0.03108897	65.2	0.02004969	65.2	0.04453445
65.42	0.01358844	65.42	-0.01257553	65.42	-0.00873623	65.42	-0.00129155	65.42	0.02073771	65.42	0.0108608	65.42	0.04008884	65.42	0.05985596	65.4	0.0266388	65.4	0.01256482	65.4	0.02629562	65.4	0.04652997	65.4	0.03514946	65.4	0.04543196	65.4	0.10068943	65.4	0.20385219	65.42	0.04351299	65.42	0.02839458	65.42	0.00979134	65.42	0.04001326	65.42	0.03695837	65.42	0.03049321	65.42	0.02318185	65.42	0.04113118
65.61	0.01142345	65.61	-0.01291293	65.61	-0.00662389	65.61	0.00078111	65.61	0.02222644	65.61	0.00829512	65.61	0.03471358	65.61	0.06162538	65.59	0.02794687	65.59	0.01190413	65.59	0.02299916	65.59	0.04174542	65.59	0.03429468	65.59	0.05036006	65.59	0.10130744	65.59	0.20803288	65.61	0.03790611	65.61	0.02810215	65.61	0.00990792	65.61	0.03520958	65.61	0.03751865	65.61	0.0291412	65.61	0.02229208	65.61	0.04539876
65.81	0.00689675	65.81	-0.0112934	65.81	-0.00587664	65.81	0.00650172	65.81	0.02322236	65.81	0.01036774	65.81	0.035528	65.81	0.06555318	65.79	0.02309329	65.79	0.01574496	65.79	0.01595696	65.79	0.04513903	65.79	0.03661887	65.79	0.04779295	65.79	0.10744976	65.79	0.21317391	65.81	0.03776326	65.81	0.02833073	65.81	0.01112832	65.81	0.03616075	65.81	0.039969	65.81	0.02317168	65.81	0.0216389	65.81	0.04423602
66.01	0.01102016	66.01	-0.01026396	66.01	-0.00716311	66.01	0.00440787	66.01	0.01778242	66.01	0.00887334	66.01	0.03871103	66.01	0.06111842	66	0.03002879	66	0.0093506	66	0.01855939	66	0.04510911	66	0.03416267	66	0.05024479	66	0.10983948	66	0.21936384	66.01	0.03848441	66.01	0.02884546	66.01	0.0066905	66.01	0.03962015	66.01	0.04262788	66.01	0.02744315	66.01	0.02266959	66.01	0.04710484
66.2	0.00979292	66.2	-0.0141016	66.2	-0.01083177	66.2	0.00527751	66.2	0.01957296	66.2	0.0137896	66.2	0.03988404	66.2	0.06557614	66.2	0.030311	66.2	0.0155562	66.2	0.01962065	66.2	0.04287324	66.2	0.04006248	66.2	0.05487487	66.2	0.11356166	66.2	0.22433616	66.21	0.04481947	66.21	0.02629756	66.21	0.00932773	66.21	0.03991875	66.21	0.03786373	66.21	0.02380864	66.21	0.01858176	66.21	0.0451765
66.42	0.01301178	66.42	-0.01349118	66.42	-0.00986848	66.42	0.00341268	66.42	0.01826188	66.42	0.01016809	66.42	0.03798363	66.42	0.06046824	66.4	0.02639552	66.4	0.01265104	66.4	0.02602914	66.4	0.04672702	66.4	0.03363841	66.4	0.05092233	66.4	0.11678281	66.4	0.23415461	66.4	0.0417178	66.4	0.02813721	66.4	0.00746801	66.4	0.03391272	66.4	0.03464163	66.4	0.02442339	66.4	0.01676435	66.4	0.04283353
66.62	0.00949657	66.62	-0.01261147	66.62	-0.00871823	66.62	0.00731663	66.62	0.01885491	66.62	0.01448734	66.62	0.03535755	66.62	0.06614266	66.59	0.02709563	66.59	0.01278551	66.59	0.02475781	66.59	0.04411646	66.59	0.03467628	66.59	0.05369299	66.59	0.11731943	66.59	0.23628888	66.62	0.04008982	66.62	0.02680486	66.62	0.00730032	66.62	0.04007848	66.62	0.04054343	66.62	0.0270116	66.62	0.01956075	66.62	0.04317566
66.81	0.01120717	66.81	-0.01398705	66.81	-0.00343113	66.81	0.00213366	66.81	0.0186792	66.81	0.01087756	66.81	0.03852088	66.81	0.06518123	66.79	0.02675454	66.79	0.00891634	66.79	0.02354524	66.79	0.04441505	66.79	0.03516644	66.79	0.04980348	66.79	0.11968901	66.79	0.24194492	66.81	0.03753303	66.81	0.03001026	66.81	0.00437232	66.81	0.03657961	66.81	0.04035082	66.81	0.02615595	66.81	0.01853031	66.81	0.04503503
67.01	0.01037266	67.01	-0.01317388	67.01	-0.00377275	67.01	0.00344772	67.01	0.02367836	67.01	0.01107769	67.01	0.03545317	67.01	0.06725528	67	0.02820724	67	0.008263	67	0.02207816	67	0.04390595	67	0.03657296	67	0.0562935	67	0.11951556	67	0.25099611	67	0.03941219	67	0.02706984	67	0.00674919	67	0.03610187	67	0.03753391	67	0.03014537	67	0.02174709	67	0.04335199
67.21	0.0122512	67.21	-0.01291039	67.21	-0.00376807	67.21	0.00326461	67.21	0.02354272	67.21	0.01446563	67.21	0.03489239	67.21	0.07058243	67.2	0.02875395	67.2	0.01404948	67.2	0.02071573	67.2	0.04825731	67.2	0.03904352	67.2	0.05551157	67.2	0.1227118	67.2	0.25170693	67.2	0.04387676	67.2	0.02781749	67.2	0.01129323	67.2	0.03996189	67.2	0.03765196	67.2	0.02503812	67.2	0.01864505	67.2	0.04302433
67.42	0.01207689	67.42	-0.01105417	67.42	-0.00657166	67.42	0.00904489	67.42	0.02582631	67.42	0.01683338	67.42	0.04112689	67.42	0.06754633	67.39	0.02900101	67.39	0.00822323	67.39	0.02196364	67.39	0.0426157	67.39	0.03587563	67.39	0.05539235	67.39	0.12520845	67.39	0.26118958	67.42	0.04057037	67.42	0.03086728	67.42	0.00932946	67.42	0.03680021	67.42	0.03493813	67.42	0.02871653	67.42	0.0167617	67.42	0.0419469
67.62	0.00723574	67.62	-0.00823811	67.62	-0.00783304	67.62	0.00286987	67.62	0.02401924	67.62	0.01359994	67.62	0.04310332	67.62	0.06640469	67.61	0.02607758	67.61	0.01188978	67.61	0.02002273	67.61	0.04400349	67.61	0.03553995	67.61	0.05459017	67.61	0.12113384	67.61	0.26473546	67.62	0.04431317	67.62	0.02860958	67.62	0.01121322	67.62	0.03717447	67.62	0.03752761	67.62	0.02770336	67.62	0.01864735	67.62	0.04750717
67.81	0.00800583	67.81	-0.01129378	67.81	-0.00514574	67.81	0.00360702	67.81	0.01942619	67.81	0.01084887	67.81	0.03746733	67.81	0.06588193	67.79	0.02922047	67.79	0.01255328	67.79	0.02526761	67.79	0.04194411	67.79	0.03847194	67.79	0.05347192	67.79	0.12777324	67.79	0.2671904	67.81	0.04072089	67.81	0.03225573	67.81	0.00729974	67.81	0.03831774	67.81	0.04017787	67.81	0.02934462	67.81	0.02273512	67.81	0.04867712
68.01	0.00958394	68.01	-0.01091947	68.01	-0.01023785	68.01	0.00515742	68.01	0.01874469	68.01	0.01199754	68.01	0.03945937	68.01	0.06909017	68	0.02347348	68	0.01280432	68	0.02119452	68	0.04428609	68	0.03479859	68	0.05952888	68	0.13607991	68	0.27673686	68.01	0.04166932	68.01	0.03078345	68.01	0.00645795	68.01	0.03507614	68.01	0.03998227	68.01	0.03143489	68.01	0.02229876	68.01	0.04735725
68.21	0.01779414	68.21	-0.00632787	68.21	-0.00570352	68.21	0.00688359	68.21	0.02124444	68.21	0.01335469	68.21	0.03912639	68.21	0.06485172	68.2	0.02742741	68.2	0.00933041	68.2	0.02336959	68.2	0.04468626	68.2	0.03509834	68.2	0.06142084	68.2	0.13666074	68.2	0.27840179	68.21	0.04212595	68.21	0.02956021	68.21	0.0099913	68.21	0.03700035	68.21	0.03683153	68.21	0.02758913	68.21	0.02164032	68.21	0.04368505
68.42	0.01043264	68.42	-0.01326475	68.42	-0.00921059	68.42	0.00257822	68.42	0.02387569	68.42	0.01504193	68.42	0.0403791	68.42	0.06761451	68.4	0.02623443	68.4	0.01139842	68.4	0.02531475	68.4	0.04545003	68.4	0.04469159	68.4	0.06043262	68.4	0.13587531	68.4	0.28500167	68.42	0.03519301	68.42	0.02944839	68.42	0.0099539	68.42	0.04098704	68.42	0.03795644	68.42	0.03048545	68.42	0.02122747	68.42	0.0446152
68.62	0.00904027	68.62	-0.01195281	68.62	-0.00427771	68.62	0.00415283	68.62	0.02055817	68.62	0.01521708	68.62	0.04064865	68.62	0.06821691	68.6	0.0270294	68.6	0.01297415	68.6	0.02496463	68.6	0.0456346	68.6	0.04073951	68.6	0.05627153	68.6	0.13649446	68.6	0.29422396	68.62	0.03791832	68.62	0.03206366	68.62	0.01161379	68.62	0.03583478	68.62	0.0388622	68.62	0.02829783	68.62	0.01615861	68.62	0.04237649
68.82	0.01154022	68.82	-0.01070629	68.82	-0.00458638	68.82	0.0020124	68.82	0.01771892	68.82	0.01269598	68.82	0.04049272	68.82	0.0664687	68.81	0.03170668	68.81	0.01062579	68.81	0.02703542	68.81	0.04700696	68.81	0.03715894	68.81	0.05790331	68.81	0.14091542	68.81	0.29724976	68.82	0.04134473	68.82	0.02639459	68.82	0.00842652	68.82	0.03996966	68.82	0.03959923	68.82	0.02940489	68.82	0.02223759	68.82	0.04966756
69.01	0.01196682	69.01	-0.01073293	69.01	-0.00503391	69.01	0.00231583	69.01	0.02518935	69.01	0.0118105	69.01	0.03708052	69.01	0.06758269	68.99	0.02306373	68.99	0.01138302	68.99	0.02410457	68.99	0.04734776	68.99	0.04026097	68.99	0.06057128	68.99	0.14088029	68.99	0.30099288	69.01	0.03837298	69.01	0.02848556	69.01	0.00679445	69.01	0.04074935	69.01	0.04103927	69.01	0.02805376	69.01	0.02303521	69.01	0.04314333
69.21	0.01323881	69.21	-0.00957824	69.21	-0.00650167	69.21	0.00429256	69.21	0.02056212	69.21	0.01253937	69.21	0.03674613	69.21	0.06841698	69.2	0.02858658	69.2	0.01271687	69.2	0.02480817	69.2	0.04761568	69.2	0.03727518	69.2	0.05943692	69.2	0.14559138	69.2	0.30677095	69.21	0.03799301	69.21	0.02643422	69.21	0.00802202	69.21	0.03930928	69.21	0.03966952	69.21	0.02783139	69.21	0.02331292	69.21	0.04366264
69.4	0.00956038	69.4	-0.01120724	69.4	-0.00514681	69.4	0.00242179	69.4	0.02199829	69.4	0.01651005	69.4	0.03940947	69.4	0.07001063	69.4	0.02027495	69.4	0.01450652	69.4	0.0230653	69.4	0.04579848	69.4	0.04267538	69.4	0.06025932	69.4	0.14807557	69.4	0.30758539	69.41	0.0413051	69.41	0.02635646	69.41	0.01033138	69.41	0.03849784	69.41	0.04532645	69.41	0.03126913	69.41	0.01996006	69.41	0.0443328
69.62	0.01005518	69.62	-0.01016	69.62	-0.00927866	69.62	0.0020888	69.62	0.0244626	69.62	0.01599244	69.62	0.04259494	69.62	0.07224484	69.6	0.02427213	69.6	0.00841407	69.6	0.02264892	69.6	0.04513262	69.6	0.03760692	69.6	0.0608782	69.6	0.14340222	69.6	0.31934717	69.62	0.03911681	69.62	0.02962151	69.62	0.00651647	69.62	0.03769401	69.62	0.04162864	69.62	0.02689349	69.62	0.02097792	69.62	0.04462069
69.82	0.01276816	69.82	-0.01137537	69.82	-0.00847825	69.82	0.0019398	69.82	0.01825915	69.82	0.01429053	69.82	0.03770411	69.82	0.06749318	69.8	0.03031773	69.8	0.01416958	69.8	0.02156432	69.8	0.04672951	69.8	0.03846503	69.8	0.06573982	69.8	0.14833966	69.8	0.31709808	69.82	0.042113	69.82	0.02931215	69.82	0.00989876	69.82	0.03858074	69.82	0.04307742	69.82	0.02600381	69.82	0.0184045	69.82	0.04632874
70.01	0.00785323	70.01	-0.01255384	70.01	-0.00302934	70.01	0.00348034	70.01	0.02926897	70.01	0.01511339	70.01	0.03449279	70.01	0.06666733	69.99	0.02697653	69.99	0.01032432	69.99	0.02260774	69.99	0.0477108	69.99	0.04220419	69.99	0.06331558	69.99	0.15131585	69.99	0.32700497	70.02	0.03944572	70.02	0.02742003	70.02	0.00899411	70.02	0.03922072	70.02	0.04082799	70.02	0.02753112	70.02	0.01942639	70.02	0.04561923
70.21	0.00864938	70.21	-0.01432223	70.21	-0.00754976	70.21	0.00825334	70.21	0.01987657	70.21	0.00989374	70.21	0.03940642	70.21	0.06924688	70.19	0.0305437	70.19	0.01149052	70.19	0.02596772	70.19	0.05145455	70.19	0.0451381	70.19	0.06964748	70.19	0.1528246	70.19	0.33059171	70.21	0.04009554	70.21	0.02866867	70.21	0.01182693	70.21	0.04178615	70.21	0.03971832	70.21	0.02771502	70.21	0.02225478	70.21	0.04342835
70.41	0.01073247	70.41	-0.0113593	70.41	-0.00363783	70.41	0.00652283	70.41	0.02361338	70.41	0.01377926	70.41	0.03652292	70.41	0.07116203	70.4	0.02493213	70.4	0.01098515	70.4	0.02466407	70.4	0.0454265	70.4	0.04103571	70.4	0.06901404	70.4	0.15396228	70.4	0.33387002	70.41	0.04213111	70.41	0.03037462	70.41	0.00969693	70.41	0.03557938	70.41	0.03935388	70.41	0.02982849	70.41	0.01847592	70.41	0.04647377
70.6	0.01199705	70.6	-0.01151432	70.6	-0.00594999	70.6	0.00386342	70.6	0.02220954	70.6	0.01294137	70.6	0.03869829	70.6	0.07009207	70.6	0.02565009	70.6	0.01299851	70.6	0.023497	70.6	0.04440749	70.6	0.04437407	70.6	0.06485126	70.6	0.15913121	70.6	0.33460107	70.6	0.04287034	70.6	0.02546555	70.6	0.01360225	70.6	0.03782334	70.6	0.03824187	70.6	0.02640998	70.6	0.01799629	70.6	0.04327713
70.82	0.00883038	70.82	-0.00744253	70.82	-0.01155778	70.82	0.00402726	70.82	0.01371337	70.82	0.01226576	70.82	0.04308869	70.82	0.0673528	70.8	0.02550028	70.8	0.01400737	70.8	0.02152273	70.8	0.04866103	70.8	0.04690669	70.8	0.06393357	70.8	0.16022375	70.8	0.34239352	70.82	0.0441613	70.82	0.03006958	70.82	0.01017021	70.82	0.04172584	70.82	0.04059517	70.82	0.02857295	70.82	0.02174453	70.82	0.04894542
71.02	0.00805853	71.02	-0.01453847	71.02	-0.00916371	71.02	0.00554883	71.02	0.02313699	71.02	0.01523669	71.02	0.03866079	71.02	0.07135046	71	0.02727682	71	0.00995142	71	0.02701216	71	0.04843843	71	0.04354974	71	0.06386073	71	0.16410172	71	0.34765843	71.02	0.04029985	71.02	0.03008347	71.02	0.01153998	71.02	0.03860919	71.02	0.04205265	71.02	0.02989776	71.02	0.01871333	71.02	0.04303333
71.21	0.01164028	71.21	-0.00921751	71.21	-0.00610381	71.21	0.00294845	71.21	0.02566215	71.21	0.01522354	71.21	0.04062835	71.21	0.06827437	71.19	0.02916812	71.19	0.01286089	71.19	0.02681978	71.19	0.05032294	71.19	0.04486538	71.19	0.06902021	71.19	0.15865591	71.19	0.35282129	71.21	0.04180221	71.21	0.02734558	71.21	0.01179945	71.21	0.03820816	71.21	0.04302762	71.21	0.03039553	71.21	0.0173761	71.21	0.04294332
71.41	0.01231685	71.41	-0.01126874	71.41	-0.0031856	71.41	0.00771362	71.41	0.02365748	71.41	0.01396701	71.41	0.04259809	71.41	0.07164641	71.4	0.02697686	71.4	0.01349387	71.4	0.0293854	71.4	0.04757994	71.4	0.04463683	71.4	0.07053065	71.4	0.16130055	71.4	0.35660809	71.41	0.04257046	71.41	0.02840016	71.41	0.01191477	71.41	0.03676547	71.41	0.04036607	71.41	0.02460659	71.41	0.02024691	71.41	0.0458726
71.61	0.01073586	71.61	-0.01108589	71.61	-0.00483243	71.61	0.00461981	71.61	0.02208635	71.61	0.01307599	71.61	0.04340343	71.61	0.06920403	71.6	0.02747788	71.6	0.01116997	71.6	0.02471214	71.6	0.04743212	71.6	0.04126445	71.6	0.07196999	71.6	0.16920078	71.6	0.36440402	71.61	0.03881167	71.61	0.02860371	71.61	0.00713907	71.61	0.03336284	71.61	0.04311965	71.61	0.0267945	71.61	0.02413708	71.61	0.04561124
71.8	0.01290411	71.8	-0.009733	71.8	-0.00323747	71.8	0.00367067	71.8	0.02252723	71.8	0.01344713	71.8	0.04442778	71.8	0.06785825	71.8	0.02688258	71.8	0.01333466	71.8	0.0250085	71.8	0.04927444	71.8	0.04369579	71.8	0.0728716	71.8	0.16652147	71.8	0.3610405	71.82	0.0441983	71.82	0.02685475	71.82	0.00781553	71.82	0.03758946	71.82	0.04031762	71.82	0.02836682	71.82	0.01946694	71.82	0.04707762
72.02	0.01089967	72.02	-0.01077849	72.02	-0.00671225	72.02	0.00125075	72.02	0.01886364	72.02	0.01184342	72.02	0.04119196	72.02	0.06991985	71.99	0.02727726	71.99	0.01180081	71.99	0.02538315	71.99	0.04393568	71.99	0.04431745	71.99	0.07082214	71.99	0.17000091	71.99	0.37266704	72.02	0.03924344	72.02	0.02980754	72.02	0.0077126	72.02	0.03925258	72.02	0.03708252	72.02	0.03029939	72.02	0.02245961	72.02	0.04680535
72.22	0.00915773	72.22	-0.00691841	72.22	-0.01137086	72.22	0.00977763	72.22	0.01822417	72.22	0.01338686	72.22	0.04526818	72.22	0.07827771	72.21	0.02612838	72.21	0.01104996	72.21	0.02506675	72.21	0.04918066	72.21	0.04306648	72.21	0.06972865	72.21	0.16971177	72.21	0.37968925	72.22	0.04115449	72.22	0.02984567	72.22	0.00685094	72.22	0.04203041	72.22	0.03408879	72.22	0.02805622	72.22	0.02029803	72.22	0.04770244
72.41	0.01144855	72.41	-0.01332331	72.41	-0.00584422	72.41	0.00685455	72.41	0.02584062	72.41	0.01870591	72.41	0.0399509	72.41	0.07164216	72.38	0.02756842	72.38	0.01082438	72.38	0.02344314	72.38	0.04585657	72.38	0.04573109	72.38	0.07220075	72.38	0.17334221	72.38	0.38119367	72.41	0.03850216	72.41	0.02975116	72.41	0.00862398	72.41	0.03791516	72.41	0.04094122	72.41	0.03076949	72.41	0.02039975	72.41	0.04565542
72.61	0.01293909	72.61	-0.01145116	72.61	-0.0027983	72.61	0.00351529	72.61	0.02140432	72.61	0.01407796	72.61	0.04046921	72.61	0.07130735	72.6	0.02613254	72.6	0.00947068	72.6	0.02812139	72.6	0.04390145	72.6	0.04472623	72.6	0.06869276	72.6	0.17453784	72.6	0.38398948	72.6	0.04151308	72.6	0.02767041	72.6	0.00929301	72.6	0.03490181	72.6	0.04151779	72.6	0.03077434	72.6	0.02121589	72.6	0.04555597
72.8	0.00938004	72.8	-0.01294679	72.8	-0.00638987	72.8	0.00141311	72.8	0.02386746	72.8	0.00689737	72.8	0.04041596	72.8	0.07120553	72.8	0.0255583	72.8	0.00934907	72.8	0.02352465	72.8	0.04878047	72.8	0.04396321	72.8	0.07351915	72.8	0.17788622	72.8	0.38479611	72.81	0.03510365	72.81	0.02911244	72.81	0.00948802	72.81	0.04282598	72.81	0.03792795	72.81	0.03158408	72.81	0.02292738	72.81	0.04128328
73	0.00951614	73	-0.0125835	73	-0.01007016	73	0.00373504	73	0.02540766	73	0.01159484	73	0.041064	73	0.06892936	73	0.02700213	73	0.01412426	73	0.02518344	73	0.05039697	73	0.0429432	73	0.07030906	73	0.17851084	73	0.39526063	73.02	0.04313891	73.02	0.02669112	73.02	0.01360912	73.02	0.0390059	73.02	0.03987814	73.02	0.03129978	73.02	0.02003807	73.02	0.04641855
73.22	0.01042338	73.22	-0.00917166	73.22	-0.00450433	73.22	0.00342313	73.22	0.02476822	73.22	0.01582359	73.22	0.03976902	73.22	0.07394849	73.21	0.03029511	73.21	0.0150655	73.21	0.02384081	73.21	0.0490955	73.21	0.04663499	73.21	0.07332835	73.21	0.1799304	73.21	0.39998877	73.22	0.04291341	73.22	0.0293589	73.22	0.00489592	73.22	0.03849311	73.22	0.04037994	73.22	0.02745232	73.22	0.02220507	73.22	0.04723769
73.42	0.00899531	73.42	-0.00840468	73.42	-0.00493997	73.42	0.0049031	73.42	0.02314239	73.42	0.01009956	73.42	0.03748109	73.42	0.0727756	73.39	0.02868378	73.39	0.01347184	73.39	0.02634926	73.39	0.04976954	73.39	0.04071275	73.39	0.07481091	73.39	0.1759454	73.39	0.40212789	73.41	0.04523334	73.41	0.03067484	73.41	0.01158071	73.41	0.04025627	73.41	0.0420377	73.41	0.03185282	73.41	0.01897208	73.41	0.04784823
73.61	0.01130652	73.61	-0.01239843	73.61	-0.00771832	73.61	0.00627007	73.61	0.01902297	73.61	0.00953995	73.61	0.0406067	73.61	0.0709269	73.6	0.02984083	73.6	0.01196688	73.6	0.02258523	73.6	0.0525084	73.6	0.0483515	73.6	0.07243327	73.6	0.1856142	73.6	0.40597227	73.61	0.04015285	73.61	0.03140363	73.61	0.00986875	73.61	0.04040393	73.61	0.03874653	73.61	0.03050894	73.61	0.02166847	73.61	0.04305848
73.81	0.01091914	73.81	-0.01205881	73.81	-0.00790454	73.81	0.00334831	73.81	0.02406996	73.81	0.01462096	73.81	0.0439082	73.81	0.07373036	73.8	0.02786466	73.8	0.01337651	73.8	0.0226155	73.8	0.05036234	73.8	0.04865452	73.8	0.07371689	73.8	0.1855948	73.8	0.41421586	73.81	0.04155806	73.81	0.0291153	73.81	0.00984558	73.81	0.04136039	73.81	0.04247885	73.81	0.02555877	73.81	0.02283542	73.81	0.04650285
74.01	0.01142508	74.01	-0.01253609	74.01	-0.00560669	74.01	0.00353757	74.01	0.02050082	74.01	0.01412731	74.01	0.03936945	74.01	0.07528407	74	0.02427797	74	0.01225044	74	0.02509902	74	0.04809992	74	0.03954566	74	0.07211593	74	0.18509817	74	0.41130799	74.01	0.04174773	74.01	0.03038046	74.01	0.01031927	74.01	0.04129243	74.01	0.04007078	74.01	0.02837151	74.01	0.02153054	74.01	0.04644794
74.22	0.01024878	74.22	-0.01347697	74.22	-0.00513856	74.22	0.0030956	74.22	0.02005384	74.22	0.01021176	74.22	0.04398097	74.22	0.07369695	74.2	0.02663141	74.2	0.01312244	74.2	0.02396133	74.2	0.04810049	74.2	0.04756104	74.2	0.07459754	74.2	0.19039883	74.2	0.41598499	74.22	0.04471231	74.22	0.0293173	74.22	0.00854016	74.22	0.03810131	74.22	0.04418151	74.22	0.03002521	74.22	0.01879792	74.22	0.0462613
74.4	0.0081078	74.4	-0.01109977	74.4	-0.00276776	74.4	0.00049389	74.4	0.01986666	74.4	0.01261585	74.4	0.04267109	74.4	0.07475622	74.41	0.02474463	74.41	0.01261245	74.41	0.02548927	74.41	0.04770791	74.41	0.04768593	74.41	0.07696667	74.41	0.1856467	74.41	0.42431721	74.4	0.03942633	74.4	0.03093802	74.4	0.00694688	74.4	0.04020441	74.4	0.04073485	74.4	0.03057378	74.4	0.01979602	74.4	0.04509095
74.61	0.01169587	74.61	-0.01416695	74.61	-0.0046154	74.61	0.00407793	74.61	0.02006444	74.61	0.01264292	74.61	0.04110273	74.61	0.07298703	74.59	0.03328289	74.59	0.00803705	74.59	0.02350599	74.59	0.04717541	74.59	0.04908726	74.59	0.07902863	74.59	0.18998238	74.59	0.42706764	74.61	0.04326471	74.61	0.03056237	74.61	0.00847171	74.61	0.04533809	74.61	0.0456326	74.61	0.02632736	74.61	0.01965744	74.61	0.04847137
74.81	0.00766702	74.81	-0.01027453	74.81	-0.00575757	74.81	0.00396932	74.81	0.02504376	74.81	0.01487521	74.81	0.04259189	74.81	0.07324017	74.78	0.03136799	74.78	0.01025984	74.78	0.02431125	74.78	0.04705929	74.78	0.04516692	74.78	0.08068852	74.78	0.19451189	74.78	0.43039623	74.81	0.04177943	74.81	0.02960072	74.81	0.00963255	74.81	0.04193119	74.81	0.04105747	74.81	0.03016043	74.81	0.02246664	74.81	0.04431586
75.01	0.00885358	75.01	-0.01127882	75.01	-0.00456904	75.01	0.00480433	75.01	0.02025497	75.01	0.01291565	75.01	0.04065942	75.01	0.07269626	75	0.02571648	75	0.01437499	75	0.02174766	75	0.0434332	75	0.04443442	75	0.07823704	75	0.19303893	75	0.43482995	75.01	0.04157898	75.01	0.0317498	75.01	0.00868619	75.01	0.04084052	75.01	0.04346314	75.01	0.02996818	75.01	0.02054414	75.01	0.04521142
75.22	0.00850139	75.22	-0.01340452	75.22	0.00067468	75.22	0.00335139	75.22	0.01912813	75.22	0.0149971	75.22	0.03954781	75.22	0.07145309	75.2	0.02592946	75.2	0.01423105	75.2	0.02520037	75.2	0.05237037	75.2	0.0467523	75.2	0.07995255	75.2	0.19827403	75.2	0.43823746	75.22	0.0426458	75.22	0.03197202	75.22	0.01220171	75.22	0.04301582	75.22	0.04189848	75.22	0.02992022	75.22	0.02496951	75.22	0.0447666
75.4	0.01477041	75.4	-0.01542844	75.4	-0.00731154	75.4	0.00614523	75.4	0.02438624	75.4	0.01087079	75.4	0.03938455	75.4	0.07277456	75.39	0.0281019	75.39	0.01195802	75.39	0.02514773	75.39	0.04865558	75.39	0.04819713	75.39	0.07710308	75.39	0.20182124	75.39	0.44179544	75.42	0.04112918	75.42	0.02615773	75.42	0.00701894	75.42	0.03795495	75.42	0.04041986	75.42	0.0278807	75.42	0.02157228	75.42	0.04742664
75.62	0.01312644	75.62	-0.01257649	75.62	-0.006302	75.62	0.00410913	75.62	0.02379785	75.62	0.00959456	75.62	0.0381975	75.62	0.07570988	75.59	0.02442672	75.59	0.01426972	75.59	0.02672106	75.59	0.05482843	75.59	0.0489573	75.59	0.07983803	75.59	0.2012881	75.59	0.44598588	75.62	0.0440134	75.62	0.03031871	75.62	0.00933248	75.62	0.04047975	75.62	0.04082213	75.62	0.03051383	75.62	0.02331036	75.62	0.04489369
75.81	0.01078327	75.81	-0.01187156	75.81	-0.00485002	75.81	0.00592307	75.81	0.02298755	75.81	0.01088846	75.81	0.04044513	75.81	0.07099172	75.79	0.02697496	75.79	0.01771519	75.79	0.02767998	75.79	0.04911775	75.79	0.04364974	75.79	0.07876812	75.79	0.20337945	75.79	0.4500027	75.81	0.04693894	75.81	0.03366464	75.81	0.00793055	75.81	0.04228007	75.81	0.04330198	75.81	0.03241953	75.81	0.01990769	75.81	0.04233703
76.01	0.01108671	76.01	-0.01447971	76.01	-0.00516085	76.01	0.00327438	76.01	0.02374181	76.01	0.0114212	76.01	0.03869817	76.01	0.07595313	76	0.02709051	76	0.01282706	76	0.02475089	76	0.05366165	76	0.05022825	76	0.08382887	76	0.20281199	76	0.45781055	76.01	0.03857294	76.01	0.03067686	76.01	0.00836002	76.01	0.04561827	76.01	0.04305053	76.01	0.02502612	76.01	0.0159204	76.01	0.04480511
76.2	0.00902549	76.2	-0.00802941	76.2	-0.00520725	76.2	0.00506243	76.2	0.02591436	76.2	0.01267173	76.2	0.04018361	76.2	0.07604283	76.18	0.03045268	76.18	0.01520031	76.18	0.02395342	76.18	0.04920723	76.18	0.04873627	76.18	0.07867122	76.18	0.20636316	76.18	0.46086785	76.21	0.0442088	76.21	0.03310204	76.21	0.01016524	76.21	0.03840676	76.21	0.04345934	76.21	0.02575016	76.21	0.0222126	76.21	0.04662468
76.4	0.01293113	76.4	-0.00905875	76.4	-0.00312668	76.4	0.00665276	76.4	0.02398823	76.4	0.01270065	76.4	0.04311877	76.4	0.07247806	76.4	0.02774771	76.4	0.01170694	76.4	0.02536083	76.4	0.05350286	76.4	0.04309632	76.4	0.0798414	76.4	0.20850697	76.4	0.46379519	76.42	0.04318266	76.42	0.02760311	76.42	0.00738813	76.42	0.03913802	76.42	0.04134205	76.42	0.03125252	76.42	0.02153992	76.42	0.04378368
76.62	0.00740762	76.62	-0.0122969	76.62	-0.00756229	76.62	0.00182673	76.62	0.02610034	76.62	0.01408408	76.62	0.04304283	76.62	0.07454872	76.61	0.03022669	76.61	0.01438137	76.61	0.02370692	76.61	0.04950865	76.61	0.04884832	76.61	0.07979973	76.61	0.20716505	76.61	0.46953881	76.6	0.04539277	76.6	0.03099676	76.6	0.00844355	76.6	0.04213495	76.6	0.03878677	76.6	0.02985633	76.6	0.01946154	76.6	0.04609553
76.81	0.00880368	76.81	-0.01992564	76.81	-0.00672777	76.81	0.00305484	76.81	0.01952424	76.81	0.01221014	76.81	0.04062758	76.81	0.07964199	76.79	0.02606506	76.79	0.01387155	76.79	0.0280687	76.79	0.0518564	76.79	0.04628853	76.79	0.08245451	76.79	0.21216683	76.79	0.47066346	76.81	0.04136053	76.81	0.02981835	76.81	0.0094794	76.81	0.03984483	76.81	0.04499944	76.81	0.02976501	76.81	0.01959503	76.81	0.04593497
77.01	0.0095574	77.01	-0.01360147	77.01	-0.00602083	77.01	0.00093099	77.01	0.02761034	77.01	0.01300422	77.01	0.03774538	77.01	0.0769337	77	0.0312141	77	0.01516956	77	0.02663235	77	0.05150935	77	0.04692587	77	0.08456147	77	0.21332677	77	0.4758774	77.01	0.04026265	77.01	0.02693246	77.01	0.01231854	77.01	0.04109207	77.01	0.04345119	77.01	0.03282499	77.01	0.02407594	77.01	0.04408757
77.21	0.00739704	77.21	-0.01023099	77.21	-0.00756072	77.21	0.00638265	77.21	0.02008995	77.21	0.01323159	77.21	0.04312656	77.21	0.07431007	77.2	0.03089251	77.2	0.01235253	77.2	0.02447538	77.2	0.05366823	77.2	0.04819826	77.2	0.08746536	77.2	0.21244128	77.2	0.47515556	77.2	0.04255519	77.2	0.03521196	77.2	0.01056696	77.2	0.04195741	77.2	0.04034238	77.2	0.0237219	77.2	0.01908475	77.2	0.04683171
77.42	0.00705177	77.42	-0.01066289	77.42	-0.00590751	77.42	0.00485207	77.42	0.023999	77.42	0.0098561	77.42	0.04353318	77.42	0.07750475	77.4	0.02843011	77.4	0.01216906	77.4	0.02806954	77.4	0.05013457	77.4	0.04600308	77.4	0.07995632	77.4	0.21215276	77.4	0.47698995	77.4	0.04151944	77.4	0.02828406	77.4	0.00827959	77.4	0.0422336	77.4	0.03906035	77.4	0.03069484	77.4	0.02427947	77.4	0.04836209
77.62	0.00875811	77.62	-0.01162848	77.62	-0.00502619	77.62	0.00444082	77.62	0.02468121	77.62	0.01603056	77.62	0.03619923	77.62	0.07385292	77.59	0.02690403	77.59	0.01290655	77.59	0.03039845	77.59	0.05199221	77.59	0.04862995	77.59	0.08657836	77.59	0.21427773	77.59	0.48333639	77.6	0.04325905	77.6	0.02866503	77.6	0.00796482	77.6	0.04077652	77.6	0.04385362	77.6	0.03062546	77.6	0.01904608	77.6	0.04582632
77.81	0.0119589	77.81	-0.00941951	77.81	-0.0072105	77.81	-0.00320168	77.81	0.02561777	77.81	0.01473526	77.81	0.03839685	77.81	0.07346682	77.81	0.02815973	77.81	0.01511465	77.81	0.02892319	77.81	0.04732193	77.81	0.05099288	77.81	0.08515611	77.81	0.21468656	77.81	0.48674437	77.82	0.04631053	77.82	0.02843807	77.82	0.01017467	77.82	0.04359427	77.82	0.04089108	77.82	0.02946679	77.82	0.01922107	77.82	0.05093115
78.01	0.00640971	78.01	-0.01188538	78.01	-0.00717001	78.01	0.0036925	78.01	0.02518241	78.01	0.01182613	78.01	0.04136198	78.01	0.0733821	77.99	0.02592135	77.99	0.01136706	77.99	0.02484618	77.99	0.05203887	77.99	0.04711715	77.99	0.089942	77.99	0.21146609	77.99	0.49313438	78.01	0.04085855	78.01	0.025906	78.01	0.00487096	78.01	0.03881378	78.01	0.04584135	78.01	0.03055931	78.01	0.02141321	78.01	0.04864847
78.21	0.0107418	78.21	-0.00820822	78.21	-0.00752241	78.21	-0.00096661	78.21	0.02113722	78.21	0.01324689	78.21	0.04365986	78.21	0.0753283	78.2	0.02461598	78.2	0.01649088	78.2	0.02630556	78.2	0.05062534	78.2	0.04817748	78.2	0.08562455	78.2	0.21894559	78.2	0.49655437	78.21	0.04244671	78.21	0.02938266	78.21	0.01068434	78.21	0.04293842	78.21	0.0408652	78.21	0.03305875	78.21	0.02098213	78.21	0.04572061
78.41	0.01365732	78.41	-0.01367746	78.41	-0.00856781	78.41	0.00298918	78.41	0.02225838	78.41	0.01422342	78.41	0.03937666	78.41	0.07390442	78.4	0.02770988	78.4	0.01277296	78.4	0.02400083	78.4	0.05092634	78.4	0.04852631	78.4	0.09008253	78.4	0.21975644	78.4	0.50156862	78.41	0.04509854	78.41	0.02968271	78.41	0.01206198	78.41	0.04219119	78.41	0.04105082	78.41	0.03058933	78.41	0.02458252	78.41	0.04815548
78.6	0.01546418	78.6	-0.01267717	78.6	-0.00331708	78.6	0.00352296	78.6	0.02382056	78.6	0.00928546	78.6	0.03854831	78.6	0.07337125	78.59	0.02529593	78.59	0.01694714	78.59	0.03033327	78.59	0.04915514	78.59	0.04797006	78.59	0.08514425	78.59	0.21951284	78.59	0.50483274	78.62	0.04622467	78.62	0.02558543	78.62	0.00731255	78.62	0.04526805	78.62	0.04310354	78.62	0.03463087	78.62	0.02159075	78.62	0.04785134
78.82	0.00964198	78.82	-0.01441983	78.82	-0.00677007	78.82	0.00383759	78.82	0.02326932	78.82	0.01181998	78.82	0.04020147	78.82	0.07403652	78.81	0.0282398	78.81	0.01250771	78.81	0.0284081	78.81	0.0546801	78.81	0.04978423	78.81	0.08672239	78.81	0.22280109	78.81	0.50884557	78.8	0.03966871	78.8	0.02918644	78.8	0.00740433	78.8	0.04117779	78.8	0.04422727	78.8	0.03430207	78.8	0.02003063	78.8	0.04596956
79.01	0.01024516	79.01	-0.01247381	79.01	-0.00616084	79.01	0.00446668	79.01	0.02149955	79.01	0.01601817	79.01	0.0408864	79.01	0.07398771	78.99	0.02849507	78.99	0.01161163	78.99	0.02330549	78.99	0.04638135	78.99	0.05052858	78.99	0.08762724	78.99	0.22591928	78.99	0.51204807	79.02	0.04096587	79.02	0.03097271	79.02	0.01077043	79.02	0.0402395	79.02	0.04542038	79.02	0.03471813	79.02	0.02086144	79.02	0.04492449
79.19	0.00880115	79.19	-0.01188078	79.19	-0.00192378	79.19	0.00584866	79.19	0.01857622	79.19	0.01256817	79.19	0.04132725	79.19	0.07429697	79.19	0.02599942	79.19	0.014684	79.19	0.02816132	79.19	0.05428811	79.19	0.05343239	79.19	0.08804393	79.19	0.22157927	79.19	0.50981456	79.21	0.03812269	79.21	0.03482758	79.21	0.013457	79.21	0.03558617	79.21	0.04442076	79.21	0.03325146	79.21	0.019796	79.21	0.04603193
79.41	0.01108893	79.41	-0.01002237	79.41	-0.0065553	79.41	0.00146861	79.41	0.02100701	79.41	0.01797616	79.41	0.04447969	79.41	0.07419561	79.38	0.02714125	79.38	0.01396746	79.38	0.02218056	79.38	0.05162878	79.38	0.05150782	79.38	0.08817875	79.38	0.22930804	79.38	0.51524669	79.4	0.04233666	79.4	0.02700885	79.4	0.01215442	79.4	0.04065751	79.4	0.04047494	79.4	0.03042752	79.4	0.01847986	79.4	0.04849592
79.61	0.01100302	79.61	-0.00924873	79.61	-0.00722283	79.61	0.00608542	79.61	0.02036563	79.61	0.01057527	79.61	0.04310577	79.61	0.07340331	79.6	0.02762728	79.6	0.01464694	79.6	0.02622997	79.6	0.05288184	79.6	0.04983939	79.6	0.08902636	79.6	0.22769807	79.6	0.51741529	79.61	0.04694059	79.61	0.02938982	79.61	0.0082833	79.61	0.04633595	79.61	0.04619507	79.61	0.03221948	79.61	0.02396541	79.61	0.05015812
79.82	0.00989337	79.82	-0.01732148	79.82	-0.00317738	79.82	0.00437492	79.82	0.02875949	79.82	0.01034282	79.82	0.04336913	79.82	0.07565012	79.79	0.0293776	79.79	0.0156006	79.79	0.02499378	79.79	0.04614415	79.79	0.0503827	79.79	0.08304288	79.79	0.22851987	79.79	0.52461594	79.82	0.04399845	79.82	0.02992335	79.82	0.00858053	79.82	0.04187462	79.82	0.04521998	79.82	0.03437215	79.82	0.01800069	79.82	0.04451473
80.02	0.00803529	80.02	-0.01210867	80.02	-0.00702826	80.02	0.00551867	80.02	0.02496885	80.02	0.01544148	80.02	0.04229284	80.02	0.07394505	79.99	0.02972053	79.99	0.01171295	79.99	0.02643	79.99	0.04993347	79.99	0.04930995	79.99	0.08839582	79.99	0.23234449	79.99	0.52539164	80.02	0.04156801	80.02	0.02969852	80.02	0.01284923	80.02	0.0452107	80.02	0.04249453	80.02	0.03534605	80.02	0.02051231	80.02	0.04809694
80.21	0.00776082	80.21	-0.01014622	80.21	-0.00752052	80.21	0.00299158	80.21	0.02352977	80.21	0.01383207	80.21	0.04120237	80.21	0.07403196	80.19	0.02615625	80.19	0.01397022	80.19	0.0252918	80.19	0.05111602	80.19	0.05814174	80.19	0.08645379	80.19	0.22964573	80.19	0.53232789	80.21	0.04632706	80.21	0.03069177	80.21	0.01214232	80.21	0.039472	80.21	0.04367761	80.21	0.03036889	80.21	0.02153479	80.21	0.04812216
80.41	0.01090194	80.41	-0.01009086	80.41	-0.00419125	80.41	0.00383573	80.41	0.02153509	80.41	0.01530899	80.41	0.04188906	80.41	0.0753298	80.38	0.02927812	80.38	0.01560344	80.38	0.02593006	80.38	0.051433	80.38	0.05308615	80.38	0.08886995	80.38	0.23494396	80.38	0.53409564	80.41	0.04274071	80.41	0.02988611	80.41	0.00924715	80.41	0.04340884	80.41	0.03991806	80.41	0.02745785	80.41	0.02550361	80.41	0.05228562
80.61	0.01477985	80.61	-0.0116698	80.61	-0.00676715	80.61	0.00523087	80.61	0.02480759	80.61	0.01401406	80.61	0.04027111	80.61	0.07384533	80.6	0.02961758	80.6	0.01361232	80.6	0.0259351	80.6	0.05198016	80.6	0.05202988	80.6	0.09172092	80.6	0.2339935	80.6	0.53615236	80.61	0.04294814	80.61	0.03599544	80.61	0.00939669	80.61	0.04074085	80.61	0.04201947	80.61	0.03300749	80.61	0.02274445	80.61	0.04740178
80.82	0.01056158	80.82	-0.00861117	80.82	-0.00969226	80.82	0.00319839	80.82	0.02427718	80.82	0.01114124	80.82	0.04216884	80.82	0.07193807	80.8	0.03020004	80.8	0.0121209	80.8	0.02450452	80.8	0.05150652	80.8	0.05108754	80.8	0.09196008	80.8	0.23805872	80.8	0.54161888	80.82	0.04276288	80.82	0.0314637	80.82	0.01041136	80.82	0.0378814	80.82	0.0398694	80.82	0.03308081	80.82	0.0201929	80.82	0.04379827
81.02	0.01282784	81.02	-0.01487629	81.02	-0.00764432	81.02	0.00436109	81.02	0.02439485	81.02	0.01245012	81.02	0.04195141	81.02	0.07620602	80.99	0.0281916	80.99	0.01151367	80.99	0.02916106	80.99	0.0483753	80.99	0.05650188	80.99	0.09154577	80.99	0.23816746	80.99	0.54099959	81.02	0.04462086	81.02	0.02908848	81.02	0.01127695	81.02	0.03978515	81.02	0.04184454	81.02	0.02735027	81.02	0.02020636	81.02	0.05037049
81.22	0.01139143	81.22	-0.00851026	81.22	-0.00696115	81.22	0.0037552	81.22	0.02306421	81.22	0.01638753	81.22	0.03974891	81.22	0.07408636	81.19	0.02893206	81.19	0.01373483	81.19	0.029155	81.19	0.04545761	81.19	0.05193313	81.19	0.09012991	81.19	0.2363164	81.19	0.5473575	81.21	0.04410686	81.21	0.03387244	81.21	0.00998782	81.21	0.04535501	81.21	0.04320926	81.21	0.02937194	81.21	0.02291785	81.21	0.05588467
81.41	0.01084886	81.41	-0.01170806	81.41	-0.0061804	81.41	0.00286793	81.41	0.02003921	81.41	0.01842424	81.41	0.04261765	81.41	0.0749326	81.39	0.02514031	81.39	0.01349127	81.39	0.02716006	81.39	0.05472509	81.39	0.05485785	81.39	0.08810794	81.39	0.23813218	81.39	0.55304527	81.41	0.03961509	81.41	0.02904984	81.41	0.01227253	81.41	0.04354853	81.41	0.0446377	81.41	0.0353347	81.41	0.01734243	81.41	0.04578253
81.61	0.01212337	81.61	-0.01288814	81.61	-0.00142238	81.61	0.00631242	81.61	0.02077459	81.61	0.01380003	81.61	0.04405726	81.61	0.07512636	81.6	0.02718078	81.6	0.01596617	81.6	0.02847619	81.6	0.04870597	81.6	0.05005872	81.6	0.08995577	81.6	0.23471302	81.6	0.55424345	81.61	0.03963507	81.61	0.03001754	81.61	0.00740922	81.61	0.03886873	81.61	0.04102566	81.61	0.02791111	81.61	0.02099789	81.61	0.04842142
81.81	0.01152096	81.81	-0.0144362	81.81	-0.00438236	81.81	0.00360295	81.81	0.02195145	81.81	0.01256132	81.81	0.04547757	81.81	0.07812937	81.8	0.02395114	81.8	0.01550379	81.8	0.02707971	81.8	0.05001152	81.8	0.05215329	81.8	0.09570871	81.8	0.24166511	81.8	0.55490446	81.82	0.04347527	81.82	0.0321602	81.82	0.00833592	81.82	0.0397533	81.82	0.04206788	81.82	0.0291146	81.82	0.0218657	81.82	0.04657105
82	0.0131483	82	-0.01251121	82	-0.00865059	82	0.00355861	82	0.01910537	82	0.01209304	82	0.04396833	82	0.07720289	82	0.02904288	82	0.01186221	82	0.02576031	82	0.05618313	82	0.04872822	82	0.09313426	82	0.24046227	82	0.56063175	82.02	0.04628905	82.02	0.02927967	82.02	0.00781356	82.02	0.04593316	82.02	0.04192241	82.02	0.03475207	82.02	0.0233666	82.02	0.05097323
82.22	0.00904677	82.22	-0.01302805	82.22	-0.00733862	82.22	-0.00074872	82.22	0.02450689	82.22	0.01122609	82.22	0.04465004	82.22	0.07613196	82.21	0.02562421	82.21	0.01527339	82.21	0.02220491	82.21	0.05310346	82.21	0.05018979	82.21	0.09518993	82.21	0.24164917	82.21	0.56063473	82.22	0.04638964	82.22	0.0311564	82.22	0.01148671	82.22	0.04446193	82.22	0.04200832	82.22	0.02655111	82.22	0.0219352	82.22	0.04624094
82.41	0.00822741	82.41	-0.015992	82.41	-0.00751758	82.41	0.00181919	82.41	0.02098066	82.41	0.01008509	82.41	0.04221457	82.41	0.07276995	82.39	0.03145607	82.39	0.01145202	82.39	0.02571404	82.39	0.04902726	82.39	0.05174891	82.39	0.09552006	82.39	0.24314614	82.39	0.56819779	82.41	0.04369908	82.41	0.0300608	82.41	0.00805691	82.41	0.04084774	82.41	0.04984404	82.41	0.03373547	82.41	0.02120501	82.41	0.05158564
82.61	0.01095883	82.61	-0.01268982	82.61	-0.00822651	82.61	0.00299951	82.61	0.02367284	82.61	0.01630784	82.61	0.04406532	82.61	0.0778844	82.6	0.02853747	82.6	0.01449114	82.6	0.02382298	82.6	0.05198714	82.6	0.06076639	82.6	0.09618611	82.6	0.24835858	82.6	0.56826437	82.61	0.04414702	82.61	0.02960599	82.61	0.00784052	82.61	0.04153898	82.61	0.04445523	82.61	0.03402728	82.61	0.02345366	82.61	0.04716555
82.81	0.00920575	82.81	-0.01227466	82.81	-0.00621799	82.81	0.00315582	82.81	0.0240126	82.81	0.01183366	82.81	0.04330355	82.81	0.07634313	82.8	0.02585416	82.8	0.01470673	82.8	0.02774935	82.8	0.0545108	82.8	0.0517437	82.8	0.09494852	82.8	0.24712454	82.8	0.57528877	82.81	0.03910276	82.81	0.03321046	82.81	0.00923723	82.81	0.03855641	82.81	0.04310958	82.81	0.03620034	82.81	0.02184572	82.81	0.04810961
83	0.00585535	83	-0.01346595	83	-0.00351948	83	0.00646401	83	0.02256299	83	0.01841943	83	0.0464785	83	0.07484776	83	0.02730758	83	0.01297357	83	0.02794284	83	0.04579332	83	0.04988654	83	0.0965717	83	0.25070751	83	0.57537335	83.02	0.04479544	83.02	0.03057069	83.02	0.011228	83.02	0.04192571	83.02	0.04234128	83.02	0.03082184	83.02	0.02303586	83.02	0.05241758
83.2	0.01365629	83.2	-0.01081224	83.2	-0.00560879	83.2	-0.00122446	83.2	0.02402132	83.2	0.01073117	83.2	0.03924537	83.2	0.0750748	83.2	0.0274165	83.2	0.01315353	83.2	0.02773673	83.2	0.05147392	83.2	0.05274247	83.2	0.09334808	83.2	0.24738947	83.2	0.57864368	83.22	0.04245321	83.22	0.03273618	83.22	0.01021468	83.22	0.04063241	83.22	0.04503645	83.22	0.0302062	83.22	0.02129379	83.22	0.04972475
83.4	0.01072146	83.4	-0.01340952	83.4	-0.0078713	83.4	0.0070368	83.4	0.01992395	83.4	0.01062191	83.4	0.04309676	83.4	0.07474396	83.39	0.02711607	83.39	0.01511796	83.39	0.02510286	83.39	0.0521188	83.39	0.0532145	83.39	0.09369287	83.39	0.25232634	83.39	0.58021557	83.42	0.04431555	83.42	0.02829847	83.42	0.01162431	83.42	0.0421128	83.42	0.04404115	83.42	0.0313769	83.42	0.02398231	83.42	0.04724794
83.59	0.00765354	83.59	-0.01282328	83.59	-0.0076163	83.59	0.000802	83.59	0.02368102	83.59	0.01311855	83.59	0.04398326	83.59	0.07802878	83.59	0.03331872	83.59	0.01518267	83.59	0.02777002	83.59	0.04901127	83.59	0.05549698	83.59	0.09837428	83.59	0.25085315	83.59	0.58616579	83.61	0.04608671	83.61	0.03032239	83.61	0.01049055	83.61	0.04415023	83.61	0.03972373	83.61	0.03177295	83.61	0.02409557	83.61	0.04727817
83.81	0.00740277	83.81	-0.0135616	83.81	-0.00932905	83.81	0.00560377	83.81	0.01830694	83.81	0.0105095	83.81	0.0440993	83.81	0.07805619	83.8	0.02697033	83.8	0.0133757	83.8	0.02393141	83.8	0.05610863	83.8	0.05361077	83.8	0.09557363	83.8	0.25070193	83.8	0.58725929	83.81	0.04335557	83.81	0.03061679	83.81	0.00994706	83.81	0.04379006	83.81	0.04338848	83.81	0.03553032	83.81	0.02276022	83.81	0.0520916
84	0.00745497	84	-0.01401254	84	-0.00292099	84	0.00395992	84	0.02316378	84	0.01662322	84	0.04222709	84	0.0751974	84	0.02878656	84	0.01547694	84	0.03247309	84	0.05135854	84	0.05367821	84	0.09647357	84	0.25718108	84	0.59023213	84.01	0.0448586	84.01	0.03380281	84.01	0.01242057	84.01	0.04059843	84.01	0.04273929	84.01	0.03297608	84.01	0.0200274	84.01	0.0472012
84.2	0.00886445	84.2	-0.01627323	84.2	-0.00245478	84.2	0.00406614	84.2	0.02019266	84.2	0.01901119	84.2	0.04391624	84.2	0.07796772	84.2	0.03235402	84.2	0.01381973	84.2	0.02436819	84.2	0.05412687	84.2	0.05620683	84.2	0.10177691	84.2	0.25934589	84.2	0.59315193	84.22	0.04505924	84.22	0.02945314	84.22	0.01044347	84.22	0.04074174	84.22	0.03899969	84.22	0.03548063	84.22	0.01890702	84.22	0.04504044
84.42	0.00966974	84.42	-0.01530515	84.42	-0.00446254	84.42	0.00680945	84.42	0.02410075	84.42	0.01036265	84.42	0.03869904	84.42	0.07613439	84.4	0.02859968	84.4	0.01346455	84.4	0.02734857	84.4	0.05042161	84.4	0.05309904	84.4	0.0969838	84.4	0.25838575	84.4	0.59755242	84.4	0.04202197	84.4	0.03174382	84.4	0.01229052	84.4	0.04294185	84.4	0.04450879	84.4	0.03565494	84.4	0.02256394	84.4	0.05260102
84.61	0.01255445	84.61	-0.0099484	84.61	-0.0077223	84.61	-0.00046014	84.61	0.02088848	84.61	0.01048344	84.61	0.04060357	84.61	0.07632823	84.59	0.02699591	84.59	0.01406729	84.59	0.02685097	84.59	0.05872085	84.59	0.0532289	84.59	0.09829097	84.59	0.25870368	84.59	0.59967405	84.62	0.04244078	84.62	0.03052033	84.62	0.01229293	84.62	0.04536299	84.62	0.0445857	84.62	0.0276468	84.62	0.02677908	84.62	0.05149251
84.79	0.01315784	84.79	-0.01410824	84.79	-0.00793382	84.79	0.00373729	84.79	0.0202253	84.79	0.01298285	84.79	0.0407191	84.79	0.07892396	84.79	0.02874593	84.79	0.01472448	84.79	0.02531627	84.79	0.05467784	84.79	0.05160797	84.79	0.09793472	84.79	0.25749156	84.79	0.60602123	84.81	0.04096669	84.81	0.03272329	84.81	0.01169442	84.81	0.04057388	84.81	0.04410849	84.81	0.03134627	84.81	0.02395607	84.81	0.04450157
85.01	0.01079077	85.01	-0.01130703	85.01	-0.00609376	85.01	0.0074972	85.01	0.02184111	85.01	0.01280595	85.01	0.04139544	85.01	0.07267968	85	0.02717285	85	0.01404726	85	0.02696065	85	0.05262092	85	0.05613727	85	0.10089939	85	0.25761619	85	0.60466629	85	0.04932012	85	0.03451024	85	0.01386132	85	0.04248802	85	0.04311252	85	0.03158491	85	0.0236739	85	0.05072216
85.21	0.00822085	85.21	-0.0152045	85.21	-0.00726346	85.21	0.00747892	85.21	0.02316874	85.21	0.01265216	85.21	0.04087215	85.21	0.07177263	85.2	0.02782551	85.2	0.00854906	85.2	0.02914044	85.2	0.0532124	85.2	0.05352389	85.2	0.09960788	85.2	0.26516888	85.2	0.60578644	85.21	0.04355745	85.21	0.03019439	85.21	0.00788492	85.21	0.04527257	85.21	0.04392667	85.21	0.03485374	85.21	0.02447662	85.21	0.04952301
85.42	0.00714961	85.42	-0.01012569	85.42	-0.00411931	85.42	0.00593371	85.42	0.01817485	85.42	0.01329938	85.42	0.04223258	85.42	0.07916354	85.4	0.02811951	85.4	0.0167396	85.4	0.02600578	85.4	0.05169645	85.4	0.0548503	85.4	0.10316277	85.4	0.26963615	85.4	0.61558247	85.42	0.04432964	85.42	0.03180366	85.42	0.01086621	85.42	0.04202254	85.42	0.04441451	85.42	0.03386128	85.42	0.01991181	85.42	0.04563191
85.62	0.01088884	85.62	-0.01521102	85.62	-0.00635473	85.62	0.00407232	85.62	0.02609381	85.62	0.007482	85.62	0.0473838	85.62	0.07714885	85.59	0.03200727	85.59	0.0142555	85.59	0.03058476	85.59	0.05250281	85.59	0.05461628	85.59	0.09915752	85.59	0.26365942	85.59	0.61486608	85.62	0.04800722	85.62	0.03398126	85.62	0.00665921	85.62	0.04597149	85.62	0.04168521	85.62	0.03084757	85.62	0.02266474	85.62	0.04986334
85.81	0.01366061	85.81	-0.01074304	85.81	-0.00767692	85.81	0.00373031	85.81	0.02299418	85.81	0.01235532	85.81	0.0394276	85.81	0.07442976	85.79	0.02820101	85.79	0.01202499	85.79	0.0292079	85.79	0.05016138	85.79	0.05573993	85.79	0.10234228	85.79	0.2633186	85.79	0.62051278	85.81	0.04682498	85.81	0.02872911	85.81	0.01034658	85.81	0.03670298	85.81	0.04290031	85.81	0.02836525	85.81	0.02343775	85.81	0.05021262
86.01	0.00951431	86.01	-0.01186726	86.01	-0.00783253	86.01	0.00554294	86.01	0.02274725	86.01	0.01712057	86.01	0.04408858	86.01	0.07786795	86	0.02160068	86	0.01499374	86	0.02838723	86	0.05430548	86	0.05469425	86	0.09881242	86	0.26762569	86	0.62358671	86.01	0.04157799	86.01	0.03209331	86.01	0.0119442	86.01	0.04065367	86.01	0.04296931	86.01	0.0328407	86.01	0.02021207	86.01	0.05368461
86.21	0.00868681	86.21	-0.01164506	86.21	-0.00580895	86.21	0.00263256	86.21	0.02156939	86.21	0.0129296	86.21	0.03924718	86.21	0.07553062	86.2	0.02461898	86.2	0.01011069	86.2	0.02873675	86.2	0.05317505	86.2	0.053264	86.2	0.10153244	86.2	0.26705348	86.2	0.62665361	86.21	0.04494032	86.21	0.03519237	86.21	0.00820545	86.21	0.04303582	86.21	0.04177005	86.21	0.03144328	86.21	0.02643639	86.21	0.04846216
86.4	0.01152123	86.4	-0.01279554	86.4	-0.00794709	86.4	0.00592885	86.4	0.02318719	86.4	0.01457187	86.4	0.04311375	86.4	0.07337135	86.4	0.02709132	86.4	0.01143255	86.4	0.02784905	86.4	0.0567912	86.4	0.05414062	86.4	0.10188398	86.4	0.26750311	86.4	0.62568128	86.42	0.04703654	86.42	0.03245605	86.42	0.00866432	86.42	0.0456092	86.42	0.04351032	86.42	0.02713887	86.42	0.02265451	86.42	0.05058667
86.62	0.00640992	86.62	-0.01185383	86.62	-0.00683668	86.62	0.00494432	86.62	0.02495633	86.62	0.01192268	86.62	0.04427088	86.62	0.07545908	86.59	0.02538073	86.59	0.00941623	86.59	0.02358789	86.59	0.05638628	86.59	0.05530032	86.59	0.10464024	86.59	0.26581919	86.59	0.63317662	86.62	0.04678975	86.62	0.03062836	86.62	0.00895491	86.62	0.04188537	86.62	0.04069445	86.62	0.03188923	86.62	0.01995501	86.62	0.04652845
86.82	0.01164399	86.82	-0.01307762	86.82	-0.0046968	86.82	0.00213115	86.82	0.02454782	86.82	0.00839506	86.82	0.04320426	86.82	0.07598517	86.79	0.02818137	86.79	0.01133235	86.79	0.02781818	86.79	0.04836948	86.79	0.0527144	86.79	0.10522825	86.79	0.2728973	86.79	0.6338231	86.81	0.04322325	86.81	0.03152197	86.81	0.00733014	86.81	0.04236982	86.81	0.04537272	86.81	0.03211258	86.81	0.02357994	86.81	0.05023799
87.01	0.01105513	87.01	-0.00698332	87.01	-0.01235031	87.01	0.00426695	87.01	0.02553715	87.01	0.01294044	87.01	0.03982439	87.01	0.08018254	87	0.03035983	87	0.01569057	87	0.02992257	87	0.0534119	87	0.05747921	87	0.10369297	87	0.26896065	87	0.63661551	87.01	0.04616634	87.01	0.0375116	87.01	0.00912648	87.01	0.04287603	87.01	0.04261238	87.01	0.03183487	87.01	0.02167549	87.01	0.04897925
87.21	0.01063417	87.21	-0.01519793	87.21	-0.01098772	87.21	0.00164895	87.21	0.02405922	87.21	0.01209511	87.21	0.04235217	87.21	0.07871171	87.18	0.02776326	87.18	0.01032078	87.18	0.02516439	87.18	0.05507815	87.18	0.0557704	87.18	0.10348503	87.18	0.27118134	87.18	0.64197016	87.21	0.04007562	87.21	0.03210143	87.21	0.0082056	87.21	0.04065038	87.21	0.04232241	87.21	0.03419062	87.21	0.02316268	87.21	0.05224905
87.4	0.00995447	87.4	-0.01346189	87.4	-0.00544033	87.4	0.00285737	87.4	0.01828295	87.4	0.01097396	87.4	0.0464295	87.4	0.07297466	87.38	0.02840837	87.38	0.01505517	87.38	0.03089083	87.38	0.05421047	87.38	0.05477225	87.38	0.09935064	87.38	0.26947194	87.38	0.64207304	87.42	0.04704013	87.42	0.03061955	87.42	0.01225511	87.42	0.04541901	87.42	0.04654552	87.42	0.03368663	87.42	0.0227803	87.42	0.05231252
87.62	0.0088056	87.62	-0.01091573	87.62	-0.00799436	87.62	0.00434722	87.62	0.02911396	87.62	0.00763275	87.62	0.04198162	87.62	0.07666451	87.6	0.03267592	87.6	0.01542474	87.6	0.03260733	87.6	0.05587457	87.6	0.05668026	87.6	0.10438209	87.6	0.27236444	87.6	0.6496343	87.62	0.04882083	87.62	0.03146862	87.62	0.01100958	87.62	0.04365989	87.62	0.04428538	87.62	0.03227398	87.62	0.02374369	87.62	0.04867352
87.8	0.01181269	87.8	-0.01295795	87.8	-0.0043587	87.8	0.0051768	87.8	0.01881449	87.8	0.01258565	87.8	0.04285979	87.8	0.07264818	87.79	0.02931242	87.79	0.01061351	87.79	0.0277929	87.79	0.05257034	87.79	0.05873123	87.79	0.10242036	87.79	0.27549738	87.79	0.64762431	87.82	0.04490058	87.82	0.03463931	87.82	0.01498833	87.82	0.04300264	87.82	0.04224793	87.82	0.03005133	87.82	0.01974701	87.82	0.05200688
88.01	0.01313755	88.01	-0.01680519	88.01	-0.00871879	88.01	0.00047314	88.01	0.02013543	88.01	0.01618713	88.01	0.04462922	88.01	0.07358791	87.99	0.03048197	87.99	0.01706289	87.99	0.02687318	87.99	0.05223564	87.99	0.05965379	87.99	0.10541851	87.99	0.27787375	87.99	0.65083843	88.01	0.04511015	88.01	0.03262511	88.01	0.0100587	88.01	0.04210277	88.01	0.04284339	88.01	0.03063678	88.01	0.02446055	88.01	0.04739157
88.21	0.01303244	88.21	-0.01540342	88.21	-0.00770176	88.21	0.0082106	88.21	0.02257704	88.21	0.01501849	88.21	0.04414787	88.21	0.07925482	88.18	0.02638976	88.18	0.0139376	88.18	0.02774065	88.18	0.05935944	88.18	0.0543984	88.18	0.10497579	88.18	0.28020337	88.18	0.65683973	88.21	0.04791356	88.21	0.03123382	88.21	0.00858755	88.21	0.04021331	88.21	0.04279375	88.21	0.03080405	88.21	0.0218434	88.21	0.04975048
88.41	0.01125417	88.41	-0.01178565	88.41	-0.00451001	88.41	0.00517356	88.41	0.02175155	88.41	0.0147709	88.41	0.04827929	88.41	0.07867014	88.4	0.03001958	88.4	0.01261742	88.4	0.02797217	88.4	0.05038942	88.4	0.06148796	88.4	0.10916598	88.4	0.27865037	88.4	0.6566723	88.41	0.04670699	88.41	0.03200243	88.41	0.01171554	88.41	0.04317043	88.41	0.04426946	88.41	0.03523707	88.41	0.02192869	88.41	0.04823601
88.6	0.0042549	88.6	-0.01481303	88.6	-0.01139571	88.6	-0.00039921	88.6	0.01885695	88.6	0.01127064	88.6	0.04407444	88.6	0.07775399	88.6	0.02949124	88.6	0.01372406	88.6	0.02688615	88.6	0.05332588	88.6	0.05842959	88.6	0.10737967	88.6	0.27650249	88.6	0.66428363	88.62	0.04855939	88.62	0.0345775	88.62	0.01127396	88.62	0.04046166	88.62	0.04231611	88.62	0.03126386	88.62	0.01863273	88.62	0.05490411
88.82	0.0110598	88.82	-0.01469764	88.82	-0.00559837	88.82	0.00029398	88.82	0.02177694	88.82	0.01224465	88.82	0.03752236	88.82	0.0745851	88.8	0.03076235	88.8	0.01126192	88.8	0.02500445	88.8	0.0504926	88.8	0.06063316	88.8	0.10466479	88.8	0.27712324	88.8	0.66612172	88.8	0.0446999	88.8	0.03008201	88.8	0.00909767	88.8	0.04532052	88.8	0.04222234	88.8	0.02965173	88.8	0.02160457	88.8	0.05127729
89.02	0.01266007	89.02	-0.01260701	89.02	-0.00508748	89.02	0.00881998	89.02	0.02281006	89.02	0.01341646	89.02	0.04157768	89.02	0.07533283	88.99	0.02856596	88.99	0.01428625	88.99	0.0270797	88.99	0.05128993	88.99	0.05449996	88.99	0.10595759	88.99	0.27797571	88.99	0.66567051	89.02	0.04267612	89.02	0.03504468	89.02	0.00803724	89.02	0.04011652	89.02	0.04351298	89.02	0.03194629	89.02	0.022382	89.02	0.0477634
89.19	0.01122645	89.19	-0.01537563	89.19	-0.00807939	89.19	0.00571057	89.19	0.02643591	89.19	0.01050442	89.19	0.04576869	89.19	0.0779485	89.19	0.02852238	89.19	0.01405887	89.19	0.03003859	89.19	0.05390634	89.19	0.05971569	89.19	0.10722755	89.19	0.28532916	89.19	0.67328066	89.21	0.04400995	89.21	0.02999885	89.21	0.01140894	89.21	0.04711488	89.21	0.04330887	89.21	0.03348004	89.21	0.01887269	89.21	0.05040421
89.41	0.01202112	89.41	-0.01547938	89.41	-0.00265162	89.41	0.00544616	89.41	0.02334893	89.41	0.00913911	89.41	0.04210822	89.41	0.07169975	89.4	0.03039614	89.4	0.0139669	89.4	0.02916661	89.4	0.05149888	89.4	0.05741803	89.4	0.10924802	89.4	0.28072983	89.4	0.67261899	89.41	0.04492174	89.41	0.03135623	89.41	0.00855119	89.41	0.04596258	89.41	0.0437447	89.41	0.03265086	89.41	0.02080752	89.41	0.0491032
89.61	0.00802583	89.61	-0.01192569	89.61	-0.00416681	89.61	0.00247642	89.61	0.02230706	89.61	0.0140822	89.61	0.04361484	89.61	0.07963412	89.6	0.0301273	89.6	0.01269324	89.6	0.02959128	89.6	0.05404165	89.6	0.05595647	89.6	0.10765972	89.6	0.2840592	89.6	0.67765236	89.61	0.04680899	89.61	0.02790389	89.61	0.01139532	89.61	0.04349711	89.61	0.04201102	89.61	0.0289161	89.61	0.01886344	89.61	0.04768664
89.8	0.01265564	89.8	-0.01244072	89.8	-0.0048851	89.8	0.00286427	89.8	0.02105054	89.8	0.0130761	89.8	0.04071415	89.8	0.07573375	89.8	0.02803269	89.8	0.01731264	89.8	0.02252622	89.8	0.05550501	89.8	0.06065942	89.8	0.10867228	89.8	0.28215677	89.8	0.67979604	89.82	0.04028304	89.82	0.03447243	89.82	0.01194594	89.82	0.04340557	89.82	0.04328052	89.82	0.03057837	89.82	0.02423885	89.82	0.05395824
90.02	0.0066285	90.02	-0.00956319	90.02	-0.00863165	90.02	0.00311309	90.02	0.0246239	90.02	0.01442143	90.02	0.0432764	90.02	0.0825545	90.01	0.03118456	90.01	0.01576676	90.01	0.0280153	90.01	0.05266693	90.01	0.05802002	90.01	0.10888407	90.01	0.28584823	90.01	0.6816557	90.02	0.04677414	90.02	0.03124511	90.02	0.0153787	90.02	0.04318573	90.02	0.04270314	90.02	0.03045968	90.02	0.02222058	90.02	0.05270191
90.21	0.01098158	90.21	-0.01432853	90.21	-0.00593156	90.21	0.00337768	90.21	0.02510843	90.21	0.0156154	90.21	0.04615954	90.21	0.07565483	90.19	0.02809717	90.19	0.01236531	90.19	0.0305999	90.19	0.05390392	90.19	0.05324982	90.19	0.10627697	90.19	0.28467074	90.19	0.68331856	90.21	0.04612304	90.21	0.03011684	90.21	0.01460629	90.21	0.04510704	90.21	0.04830329	90.21	0.0324379	90.21	0.02290771	90.21	0.05248649
90.39	0.00705153	90.39	-0.01009239	90.39	-0.01112203	90.39	0.00023896	90.39	0.02703733	90.39	0.01297324	90.39	0.04220634	90.39	0.06953417	90.4	0.03420968	90.4	0.01413363	90.4	0.02884945	90.4	0.05261249	90.4	0.05531002	90.4	0.10556101	90.4	0.29127201	90.4	0.68608558	90.41	0.04307657	90.41	0.03165482	90.41	0.01288542	90.41	0.04135345	90.41	0.04735525	90.41	0.02913234	90.41	0.01914355	90.41	0.05446981
90.61	0.01161047	90.61	-0.01133955	90.61	-0.00962346	90.61	0.00076537	90.61	0.02520759	90.61	0.01312088	90.61	0.04247035	90.61	0.07813155	90.6	0.02908906	90.6	0.01573234	90.6	0.02526196	90.6	0.05542004	90.6	0.05641747	90.6	0.10613719	90.6	0.28889766	90.6	0.69077748	90.6	0.04730827	90.6	0.03262246	90.6	0.01053276	90.6	0.04215489	90.6	0.04588826	90.6	0.03614694	90.6	0.02664682	90.6	0.04907009
90.82	0.01326503	90.82	-0.01249764	90.82	-0.00730241	90.82	0.00364095	90.82	0.02606405	90.82	0.01612079	90.82	0.04285882	90.82	0.07425494	90.8	0.02734093	90.8	0.01239137	90.8	0.02401333	90.8	0.05210027	90.8	0.05582314	90.8	0.11000048	90.8	0.29125142	90.8	0.68771797	90.82	0.04644785	90.82	0.02811087	90.82	0.01271307	90.82	0.04351806	90.82	0.04319208	90.82	0.0333246	90.82	0.02284361	90.82	0.04969838
91	0.01142685	91	-0.0124738	91	-0.0056919	91	0.00221743	91	0.02278507	91	0.00934409	91	0.0452329	91	0.0782311	91	0.03097739	91	0.01354999	91	0.02743898	91	0.05606525	91	0.05802626	91	0.10835519	91	0.29264888	91	0.69479805	91.02	0.0487243	91.02	0.03326918	91.02	0.01146784	91.02	0.04410405	91.02	0.04721624	91.02	0.03478387	91.02	0.02087502	91.02	0.0523002
91.22	0.00901166	91.22	-0.013184	91.22	-0.00454673	91.22	0.00029137	91.22	0.0230055	91.22	0.00665758	91.22	0.04130072	91.22	0.08034237	91.21	0.02550515	91.21	0.00992661	91.21	0.0320227	91.21	0.05679422	91.21	0.06051707	91.21	0.10664395	91.21	0.29005024	91.21	0.69528455	91.21	0.04445189	91.21	0.03670088	91.21	0.00934077	91.21	0.04505528	91.21	0.0448015	91.21	0.03366585	91.21	0.0237735	91.21	0.05564703
91.41	0.0069026	91.41	-0.01087368	91.41	-0.00801258	91.41	0.00501454	91.41	0.02092468	91.41	0.01297576	91.41	0.04389282	91.41	0.07184614	91.39	0.03161399	91.39	0.01599984	91.39	0.02593367	91.39	0.05748486	91.39	0.05893149	91.39	0.1065729	91.39	0.29551035	91.39	0.70371604	91.39	0.04555114	91.39	0.03300541	91.39	0.00601089	91.39	0.04625064	91.39	0.04456681	91.39	0.03153221	91.39	0.02520324	91.39	0.05208901
91.6	0.01506824	91.6	-0.01230457	91.6	-0.00543263	91.6	0.00051025	91.6	0.02489202	91.6	0.01302288	91.6	0.04773513	91.6	0.07355014	91.58	0.02727545	91.58	0.01329628	91.58	0.02490582	91.58	0.05727974	91.58	0.06030195	91.58	0.11123519	91.58	0.29351661	91.58	0.70711792	91.61	0.04547885	91.61	0.03081957	91.61	0.00417958	91.61	0.04136383	91.61	0.04480322	91.61	0.02988674	91.61	0.02247857	91.61	0.04898531
91.81	0.01281942	91.81	-0.01539455	91.81	-0.00816164	91.81	0.00453302	91.81	0.02606781	91.81	0.01398874	91.81	0.03887231	91.81	0.07516346	91.8	0.03176077	91.8	0.01518601	91.8	0.02712252	91.8	0.05536843	91.8	0.06451499	91.8	0.11078229	91.8	0.29189658	91.8	0.70655572	91.81	0.04590891	91.81	0.03252878	91.81	0.00854572	91.81	0.04104147	91.81	0.04538099	91.81	0.02839941	91.81	0.02843044	91.81	0.05069057
92	0.01275304	92	-0.01148972	92	-0.00335042	92	0.00403006	92	0.02617901	92	0.00756918	92	0.04595036	92	0.07234202	92	0.02535794	92	0.01081493	92	0.03126825	92	0.06041792	92	0.05972881	92	0.1111939	92	0.29777458	92	0.7108373	92.02	0.04941382	92.02	0.0338831	92.02	0.0111426	92.02	0.04268656	92.02	0.04257301	92.02	0.03453124	92.02	0.01995732	92.02	0.04684424
92.22	0.01392113	92.22	-0.01201259	92.22	-0.00676715	92.22	0.00293294	92.22	0.02298078	92.22	0.01116217	92.22	0.0408634	92.22	0.07569815	92.21	0.02751052	92.21	0.01189207	92.21	0.02854974	92.21	0.05283387	92.21	0.06085443	92.21	0.1092829	92.21	0.29543403	92.21	0.71051681	92.22	0.04366783	92.22	0.0342663	92.22	0.0102913	92.22	0.042741	92.22	0.05148069	92.22	0.0385379	92.22	0.02331807	92.22	0.0446585
92.41	0.01034004	92.41	-0.01567135	92.41	-0.00684439	92.41	0.00320985	92.41	0.02335961	92.41	0.01144505	92.41	0.04132658	92.41	0.07121234	92.39	0.0239298	92.39	0.0102133	92.39	0.03035413	92.39	0.05333865	92.39	0.05518968	92.39	0.10636842	92.39	0.30190024	92.39	0.71424097	92.41	0.05089073	92.41	0.03095693	92.41	0.00978927	92.41	0.04476056	92.41	0.04362603	92.41	0.03105924	92.41	0.02239591	92.41	0.05000873
92.61	0.01018289	92.61	-0.01374339	92.61	-0.00200842	92.61	-0.00132058	92.61	0.02048212	92.61	0.01311745	92.61	0.04268547	92.61	0.07538998	92.6	0.02814809	92.6	0.01155895	92.6	0.02636595	92.6	0.05612879	92.6	0.06011087	92.6	0.11618626	92.6	0.29857084	92.6	0.71630538	92.61	0.04505984	92.61	0.02970174	92.61	0.01008475	92.61	0.04518037	92.61	0.04706356	92.61	0.03034581	92.61	0.02521637	92.61	0.05023114
92.81	0.00777418	92.81	-0.01241738	92.81	-0.00620185	92.81	0.00513409	92.81	0.02429548	92.81	0.01293322	92.81	0.04416805	92.81	0.07583403	92.78	0.02705995	92.78	0.01872468	92.78	0.02531866	92.78	0.05887244	92.78	0.05897366	92.78	0.11018128	92.78	0.29815596	92.78	0.71911567	92.81	0.05028199	92.81	0.02857637	92.81	0.0081778	92.81	0.04322147	92.81	0.04150279	92.81	0.03501067	92.81	0.02399276	92.81	0.04701359
93.01	0.00602697	93.01	-0.01354587	93.01	-0.00528229	93.01	0.00142131	93.01	0.02378079	93.01	0.01330286	93.01	0.04193097	93.01	0.07376329	93	0.03309945	93	0.01483674	93	0.03105756	93	0.0543153	93	0.05749407	93	0.11169305	93	0.30121937	93	0.72032291	93.01	0.04716324	93.01	0.03254389	93.01	0.00884909	93.01	0.04395171	93.01	0.04504841	93.01	0.03512499	93.01	0.02022296	93.01	0.05018977
93.22	0.00717287	93.22	-0.01605751	93.22	-0.00528659	93.22	0.00179758	93.22	0.02269953	93.22	0.00937421	93.22	0.04396942	93.22	0.07352372	93.2	0.02781563	93.2	0.01246564	93.2	0.02660034	93.2	0.05741758	93.2	0.05654781	93.2	0.1131771	93.2	0.30059373	93.2	0.72637528	93.22	0.04294618	93.22	0.02925793	93.22	0.01008546	93.22	0.04828297	93.22	0.04982925	93.22	0.03045327	93.22	0.02337517	93.22	0.05074034
93.42	0.01266242	93.42	-0.01489634	93.42	-0.00715794	93.42	0.0018403	93.42	0.02635498	93.42	0.011816	93.42	0.04323925	93.42	0.07340104	93.41	0.02735263	93.41	0.01499856	93.41	0.02347551	93.41	0.05352649	93.41	0.05809369	93.41	0.11111985	93.41	0.30467454	93.41	0.72620797	93.42	0.04958911	93.42	0.03067252	93.42	0.00409338	93.42	0.04345579	93.42	0.04453253	93.42	0.03530111	93.42	0.02315659	93.42	0.0472369
93.61	0.00767608	93.61	-0.01500156	93.61	-0.0116741	93.61	0.00372441	93.61	0.0279475	93.61	0.00694718	93.61	0.04185506	93.61	0.07858653	93.59	0.02554516	93.59	0.01380017	93.59	0.02908354	93.59	0.05876663	93.59	0.06318253	93.59	0.11165795	93.59	0.30468631	93.59	0.73429847	93.61	0.04574514	93.61	0.03301791	93.61	0.01016029	93.61	0.04333878	93.61	0.04362039	93.61	0.03498278	93.61	0.02450443	93.61	0.05142528
93.81	0.01198175	93.81	-0.01156371	93.81	-0.00720884	93.81	0.00139792	93.81	0.0157041	93.81	0.01401132	93.81	0.04291235	93.81	0.07327177	93.8	0.03201744	93.8	0.01629188	93.8	0.0311534	93.8	0.05793434	93.8	0.05732264	93.8	0.11454747	93.8	0.30511314	93.8	0.73807651	93.81	0.04402769	93.81	0.03286997	93.81	0.01165947	93.81	0.04594675	93.81	0.04693542	93.81	0.03463273	93.81	0.02433654	93.81	0.05308568
94.01	0.00945725	94.01	-0.0160929	94.01	-0.00746206	94.01	0.00135985	94.01	0.02412575	94.01	0.01218082	94.01	0.04205982	94.01	0.07558331	93.98	0.02875297	93.98	0.01542999	93.98	0.02657017	93.98	0.05250052	93.98	0.0586071	93.98	0.10855062	93.98	0.30216721	93.98	0.73732233	94.01	0.04909447	94.01	0.0315443	94.01	0.00653458	94.01	0.04482107	94.01	0.04247976	94.01	0.03182733	94.01	0.02448354	94.01	0.04918787
94.22	0.00954448	94.22	-0.01423502	94.22	-0.00617478	94.22	0.00642258	94.22	0.0239207	94.22	0.01190905	94.22	0.04547536	94.22	0.07562199	94.2	0.02653943	94.2	0.0132181	94.2	0.02823391	94.2	0.05306597	94.2	0.05542725	94.2	0.10970747	94.2	0.30806091	94.2	0.74018615	94.22	0.04680318	94.22	0.02817696	94.22	0.00629304	94.22	0.0412031	94.22	0.04639405	94.22	0.0349643	94.22	0.02241392	94.22	0.04865474
94.4	0.00623646	94.4	-0.01483798	94.4	-0.00806034	94.4	-0.00000346	94.4	0.02296944	94.4	0.01173475	94.4	0.04364688	94.4	0.08029322	94.4	0.02841659	94.4	0.01211941	94.4	0.02976728	94.4	0.05585896	94.4	0.06001061	94.4	0.11341847	94.4	0.31043771	94.4	0.74516499	94.42	0.04347075	94.42	0.03174696	94.42	0.00885035	94.42	0.04426558	94.42	0.04892185	94.42	0.03469575	94.42	0.02365085	94.42	0.05046076
94.62	0.01045578	94.62	-0.01268072	94.62	-0.00491662	94.62	-0.00702551	94.62	0.02828143	94.62	0.01205003	94.62	0.04381087	94.62	0.07103919	94.59	0.02702093	94.59	0.01323045	94.59	0.02838081	94.59	0.05549922	94.59	0.0599053	94.59	0.10910961	94.59	0.30522567	94.59	0.74772257	94.61	0.04135758	94.61	0.03546888	94.61	0.00599851	94.61	0.04371142	94.61	0.04139588	94.61	0.03486297	94.61	0.02304762	94.61	0.05148862
94.79	0.00936605	94.79	-0.01254522	94.79	-0.00702095	94.79	0.001221	94.79	0.02276387	94.79	0.01571005	94.79	0.04668819	94.79	0.0766637	94.79	0.02938222	94.79	0.01221811	94.79	0.03422072	94.79	0.05401132	94.79	0.06256612	94.79	0.11044805	94.79	0.31040823	94.79	0.7486937	94.81	0.04704941	94.81	0.03268169	94.81	0.00774992	94.81	0.04104652	94.81	0.0442743	94.81	0.03082438	94.81	0.02090936	94.81	0.05290601
95.01	0.0075246	95.01	-0.01727324	95.01	-0.00691388	95.01	0.0066814	95.01	0.02755371	95.01	0.0137279	95.01	0.04160205	95.01	0.07718739	95	0.02899376	95	0.0137659	95	0.03055792	95	0.05672989	95	0.05844554	95	0.11297794	95	0.30859229	95	0.74739599	95.01	0.04177497	95.01	0.03179998	95.01	0.01034469	95.01	0.03972887	95.01	0.04387813	95.01	0.03104732	95.01	0.02200722	95.01	0.05188357
95.21	0.00741482	95.21	-0.00901638	95.21	-0.00610841	95.21	0.00178345	95.21	0.02675802	95.21	0.00544258	95.21	0.03972113	95.21	0.07531725	95.2	0.02922645	95.2	0.0125792	95.2	0.03057015	95.2	0.05250417	95.2	0.05813833	95.2	0.11309833	95.2	0.30661967	95.2	0.75239915	95.23	0.04607648	95.23	0.03314111	95.23	0.00774641	95.23	0.04100246	95.23	0.04525816	95.23	0.0322125	95.23	0.02337735	95.23	0.05090787
95.4	0.0044333	95.4	-0.01567293	95.4	-0.00602188	95.4	0.00273008	95.4	0.01958961	95.4	0.01069213	95.4	0.04004947	95.4	0.07583858	95.4	0.02872691	95.4	0.01495573	95.4	0.02388973	95.4	0.05498998	95.4	0.06054277	95.4	0.1147664	95.4	0.31158605	95.4	0.75615746	95.42	0.04833852	95.42	0.03513093	95.42	0.00884135	95.42	0.04072725	95.42	0.04618675	95.42	0.03468959	95.42	0.02666271	95.42	0.04702623
95.62	0.00865589	95.62	-0.01669657	95.62	-0.00683937	95.62	0.00086741	95.62	0.02838653	95.62	0.01252788	95.62	0.04337082	95.62	0.07534908	95.6	0.02864177	95.6	0.01669745	95.6	0.02723281	95.6	0.05332757	95.6	0.06007236	95.6	0.11366694	95.6	0.31486231	95.6	0.75224227	95.62	0.04728642	95.62	0.03481697	95.62	0.01120566	95.62	0.0434226	95.62	0.04875247	95.62	0.03328682	95.62	0.02485588	95.62	0.05341793
95.81	0.00901391	95.81	-0.01373306	95.81	-0.00587076	95.81	0.00056918	95.81	0.0221026	95.81	0.01346373	95.81	0.04118352	95.81	0.07717293	95.79	0.02700324	95.79	0.01569025	95.79	0.0293433	95.79	0.05016545	95.79	0.0595007	95.79	0.11697741	95.79	0.31026116	95.79	0.7643612	95.81	0.04715328	95.81	0.03663268	95.81	0.0143162	95.81	0.03898542	95.81	0.04181615	95.81	0.03378874	95.81	0.02530516	95.81	0.04781071
95.99	0.00407774	95.99	-0.01517117	95.99	-0.00268407	95.99	0.00095327	95.99	0.02706366	95.99	0.01336949	95.99	0.03969463	95.99	0.07616211	95.99	0.02835678	95.99	0.0120738	95.99	0.03013487	95.99	0.05854815	95.99	0.06191404	95.99	0.11506172	95.99	0.31565264	95.99	0.76462096	96.01	0.04362368	96.01	0.02971342	96.01	0.01008112	96.01	0.03832969	96.01	0.0454021	96.01	0.03368581	96.01	0.02220012	96.01	0.04862961
96.21	0.01051251	96.21	-0.01227356	96.21	-0.0041886	96.21	-0.00036541	96.21	0.02529046	96.21	0.00872083	96.21	0.03856343	96.21	0.07807562	96.2	0.03452987	96.2	0.01539971	96.2	0.03294648	96.2	0.05650663	96.2	0.06154246	96.2	0.11816344	96.2	0.31393901	96.2	0.76653522	96.21	0.04515144	96.21	0.03094614	96.21	0.00980327	96.21	0.04095932	96.21	0.04961054	96.21	0.03324303	96.21	0.02671186	96.21	0.05121489
96.42	0.01040896	96.42	-0.0146452	96.42	-0.01203245	96.42	0.00096829	96.42	0.02214618	96.42	0.01200423	96.42	0.04494408	96.42	0.07515121	96.4	0.03096191	96.4	0.01405743	96.4	0.02928886	96.4	0.05325919	96.4	0.05700692	96.4	0.11345228	96.4	0.31316003	96.4	0.76749611	96.42	0.04719252	96.42	0.03062214	96.42	0.01431628	96.42	0.04583654	96.42	0.04835433	96.42	0.03515962	96.42	0.02322041	96.42	0.04955919
96.6	0.0097358	96.6	-0.01159793	96.6	-0.00972539	96.6	0.00468925	96.6	0.02578567	96.6	0.00977957	96.6	0.04039037	96.6	0.07596881	96.6	0.03217069	96.6	0.01224159	96.6	0.02674215	96.6	0.05547775	96.6	0.06206182	96.6	0.11300577	96.6	0.31443143	96.6	0.76797605	96.62	0.04471047	96.62	0.03561963	96.62	0.0123165	96.62	0.04488209	96.62	0.0479976	96.62	0.03542842	96.62	0.0280484	96.62	0.05026768
96.82	0.00883711	96.82	-0.01473448	96.82	-0.00649838	96.82	0.00220192	96.82	0.02271302	96.82	0.00723675	96.82	0.04408108	96.82	0.06997231	96.79	0.02332595	96.79	0.01529302	96.79	0.02945356	96.79	0.05357457	96.79	0.06312869	96.79	0.11806879	96.79	0.31610161	96.79	0.77623856	96.82	0.04558098	96.82	0.03182746	96.82	0.00920556	96.82	0.04263579	96.82	0.04286332	96.82	0.0305259	96.82	0.0206005	96.82	0.0529271
97.01	0.01139725	97.01	-0.01603871	97.01	-0.00833508	97.01	0.00244777	97.01	0.02470616	97.01	0.01686137	97.01	0.0367993	97.01	0.07729366	96.99	0.03171197	96.99	0.01466275	96.99	0.02759443	96.99	0.05597473	96.99	0.05685644	96.99	0.1163407	96.99	0.31744802	96.99	0.77709442	97.01	0.04555469	97.01	0.03329866	97.01	0.0148979	97.01	0.04060818	97.01	0.04812062	97.01	0.03126018	97.01	0.02175742	97.01	0.05008545
97.19	0.00673488	97.19	-0.01359727	97.19	-0.00857731	97.19	0.0010697	97.19	0.02423406	97.19	0.00841045	97.19	0.04307101	97.19	0.07688635	97.2	0.02827212	97.2	0.01463941	97.2	0.02866815	97.2	0.06062739	97.2	0.05908439	97.2	0.11535294	97.2	0.32091722	97.2	0.77699059	97.21	0.04216924	97.21	0.02937656	97.21	0.01386358	97.21	0.046474	97.21	0.04548493	97.21	0.03827312	97.21	0.0239981	97.21	0.04987299
97.41	0.0081548	97.41	-0.01219042	97.41	-0.00587216	97.41	0.00414582	97.41	0.02553529	97.41	0.01148475	97.41	0.04533913	97.41	0.07482833	97.4	0.03065268	97.4	0.01233633	97.4	0.0298881	97.4	0.05598713	97.4	0.05975949	97.4	0.11742143	97.4	0.32030606	97.4	0.77909666	97.4	0.04851983	97.4	0.03440724	97.4	0.01223289	97.4	0.04498877	97.4	0.04640792	97.4	0.03406224	97.4	0.02242879	97.4	0.05333191
97.62	0.00861669	97.62	-0.01822331	97.62	-0.00812835	97.62	0.00554736	97.62	0.02328059	97.62	0.00782281	97.62	0.03996176	97.62	0.07788573	97.59	0.03010128	97.59	0.01353829	97.59	0.02718874	97.59	0.05773855	97.59	0.06177574	97.59	0.12126962	97.59	0.32193789	97.59	0.78581554	97.62	0.04838915	97.62	0.03765947	97.62	0.00888978	97.62	0.04518287	97.62	0.04602295	97.62	0.02925213	97.62	0.02267032	97.62	0.05000228
97.82	0.01102595	97.82	-0.01385527	97.82	-0.00767169	97.82	0.0029769	97.82	0.0211045	97.82	0.01247397	97.82	0.04178729	97.82	0.07476025	97.81	0.03016078	97.81	0.01553141	97.81	0.02819122	97.81	0.05632652	97.81	0.06230005	97.81	0.11724994	97.81	0.32228774	97.81	0.78935045	97.82	0.04560483	97.82	0.03305527	97.82	0.0129681	97.82	0.04379969	97.82	0.04742809	97.82	0.03392127	97.82	0.02192415	97.82	0.05044642
98.01	0.01233278	98.01	-0.0132349	98.01	-0.01017483	98.01	0.00423446	98.01	0.02992093	98.01	0.01046776	98.01	0.04221202	98.01	0.07528906	97.99	0.03109278	97.99	0.01679601	97.99	0.02495337	97.99	0.05089124	97.99	0.05765171	97.99	0.11762269	97.99	0.3234776	97.99	0.78959805	98.01	0.04717444	98.01	0.03752135	98.01	0.01038743	98.01	0.04478825	98.01	0.04579647	98.01	0.03581156	98.01	0.02739298	98.01	0.04932727
98.21	0.01040578	98.21	-0.01388228	98.21	-0.00643073	98.21	0.00620901	98.21	0.02661177	98.21	0.00743531	98.21	0.0413358	98.21	0.07438134	98.19	0.03243674	98.19	0.01387749	98.19	0.03029547	98.19	0.05676884	98.19	0.06400058	98.19	0.12057963	98.19	0.32102773	98.19	0.78835797	98.19	0.04504908	98.19	0.03079045	98.19	0.0127533	98.19	0.04114808	98.19	0.05030447	98.19	0.03147901	98.19	0.02634074	98.19	0.04931509
98.41	0.00971557	98.41	-0.0154746	98.41	-0.00369917	98.41	0.00470319	98.41	0.02368161	98.41	0.00953859	98.41	0.04581654	98.41	0.07663615	98.38	0.02830125	98.38	0.01477703	98.38	0.02949217	98.38	0.05436661	98.38	0.06160938	98.38	0.11821522	98.38	0.32227457	98.38	0.79449606	98.41	0.04560005	98.41	0.03078838	98.41	0.00984486	98.41	0.04213232	98.41	0.04262313	98.41	0.03616947	98.41	0.02227138	98.41	0.05245018
98.6	0.00849486	98.6	-0.01877946	98.6	-0.00891329	98.6	0.0072159	98.6	0.02129163	98.6	0.0132274	98.6	0.04589168	98.6	0.07344493	98.6	0.02926214	98.6	0.0176358	98.6	0.02831363	98.6	0.05697788	98.6	0.06408776	98.6	0.12061553	98.6	0.32394084	98.6	0.80347025	98.62	0.04620089	98.62	0.03064044	98.62	0.01205319	98.62	0.04266484	98.62	0.04387162	98.62	0.03446694	98.62	0.0209605	98.62	0.04976705
98.82	0.005794	98.82	-0.01299705	98.82	-0.00901823	98.82	0.00455922	98.82	0.0220273	98.82	0.01292443	98.82	0.04285568	98.82	0.07722555	98.8	0.03111602	98.8	0.01700893	98.8	0.0292153	98.8	0.05460797	98.8	0.0610559	98.8	0.11608163	98.8	0.32132757	98.8	0.80085945	98.82	0.04667587	98.82	0.03291861	98.82	0.01330821	98.82	0.04539321	98.82	0.04492075	98.82	0.03636241	98.82	0.02302706	98.82	0.04989627
99.02	0.00707842	99.02	-0.01670899	99.02	-0.00368603	99.02	-0.00009432	99.02	0.02309953	99.02	0.01397237	99.02	0.0373749	99.02	0.07741014	98.99	0.03255898	98.99	0.01436968	98.99	0.02670625	98.99	0.06069148	98.99	0.06082915	98.99	0.1165587	98.99	0.32394645	98.99	0.80549908	99.02	0.04441318	99.02	0.03040759	99.02	0.01098066	99.02	0.04458778	99.02	0.03985289	99.02	0.03287091	99.02	0.0244679	99.02	0.05183575
99.21	0.00970467	99.21	-0.01521924	99.21	-0.00808139	99.21	0.00294848	99.21	0.02192983	99.21	0.01434042	99.21	0.04188487	99.21	0.07757857	99.19	0.031037	99.19	0.01568592	99.19	0.02728865	99.19	0.05959176	99.19	0.06134133	99.19	0.11827601	99.19	0.32592881	99.19	0.80688167	99.21	0.04521273	99.21	0.03249158	99.21	0.01208933	99.21	0.04110858	99.21	0.04539734	99.21	0.03116968	99.21	0.02489398	99.21	0.05209163
99.41	0.00894494	99.41	-0.01407631	99.41	-0.01039481	99.41	-0.00022896	99.41	0.02466425	99.41	0.01310012	99.41	0.04380143	99.41	0.07725053	99.4	0.02787335	99.4	0.01354109	99.4	0.03009539	99.4	0.0564989	99.4	0.0606061	99.4	0.11753805	99.4	0.32785687	99.4	0.80733794	99.41	0.04819343	99.41	0.03417193	99.41	0.01484898	99.41	0.04463633	99.41	0.04385487	99.41	0.0331876	99.41	0.02206893	99.41	0.0530962
99.61	0.00773372	99.61	-0.01460191	99.61	-0.00716578	99.61	0.00283669	99.61	0.02521883	99.61	0.01106682	99.61	0.04438167	99.61	0.07448936	99.58	0.03301656	99.58	0.01324895	99.58	0.02198726	99.58	0.05838585	99.58	0.05984088	99.58	0.11830463	99.58	0.33005106	99.58	0.81187499	99.61	0.05079328	99.61	0.03258786	99.61	0.01135986	99.61	0.0440931	99.61	0.04036437	99.61	0.03452028	99.61	0.02147131	99.61	0.04902006
99.82	0.01203512	99.82	-0.01373354	99.82	-0.00538719	99.82	0.00117136	99.82	0.02362169	99.82	0.01349119	99.82	0.03732466	99.82	0.07279719	99.8	0.02898618	99.8	0.02077661	99.8	0.0309203	99.8	0.05422335	99.8	0.05925901	99.8	0.1192684	99.8	0.3254028	99.8	0.81561649	99.82	0.04536444	99.82	0.03179862	99.82	0.01245257	99.82	0.04539828	99.82	0.04236295	99.82	0.03269762	99.82	0.02698868	99.82	0.05393003
100.02	0.00958629	100.02	-0.01452118	100.02	-0.00463376	100.02	0.00139009	100.02	0.02440075	100.02	0.01133383	100.02	0.04017931	100.02	0.07246345	100	0.02706339	100	0.0110973	100	0.02735809	100	0.05579148	100	0.06046031	100	0.12363354	100	0.33078408	100	0.81757158	100.02	0.04296254	100.02	0.0346065	100.02	0.01037216	100.02	0.04175343	100.02	0.04276305	100.02	0.03681912	100.02	0.02459603	100.02	0.05051301
100.21	0.0096754	100.21	-0.01902462	100.21	-0.00741734	100.21	-0.0007793	100.21	0.02690942	100.21	0.00739501	100.21	0.04378531	100.21	0.07166766	100.19	0.02984824	100.19	0.01454041	100.19	0.02970889	100.19	0.05398964	100.19	0.06192231	100.19	0.11828757	100.19	0.33111441	100.19	0.81811714	100.21	0.04568954	100.21	0.03446267	100.21	0.01427514	100.21	0.04200896	100.21	0.04587931	100.21	0.03259318	100.21	0.02386278	100.21	0.05436734
100.41	0.01013057	100.41	-0.01512727	100.41	-0.00930307	100.41	0.00309915	100.41	0.01972661	100.41	0.01533171	100.41	0.04187438	100.41	0.07648171	100.39	0.0286706	100.39	0.01367274	100.39	0.02978645	100.39	0.05624558	100.39	0.06372334	100.39	0.11927548	100.39	0.33032975	100.39	0.81918889	100.41	0.04727691	100.41	0.03146981	100.41	0.01250264	100.41	0.04670674	100.41	0.04698405	100.41	0.03827717	100.41	0.02333158	100.41	0.05093683
100.61	0.00679924	100.61	-0.01362849	100.61	-0.00705932	100.61	0.0012141	100.61	0.01898566	100.61	0.00657322	100.61	0.04048252	100.61	0.07512366	100.58	0.030694	100.58	0.01577933	100.58	0.03287332	100.58	0.05636347	100.58	0.06306746	100.58	0.12130839	100.58	0.33367878	100.58	0.82468688	100.61	0.04401444	100.61	0.03218612	100.61	0.00722551	100.61	0.0439573	100.61	0.0446367	100.61	0.03454166	100.61	0.02410965	100.61	0.05447726
100.81	0.00844024	100.81	-0.01475493	100.81	-0.00490505	100.81	0.0082107	100.81	0.02049888	100.81	0.00770438	100.81	0.03941835	100.81	0.08022682	100.8	0.0318149	100.8	0.01438	100.8	0.02669556	100.8	0.05309609	100.8	0.0583186	100.8	0.12204824	100.8	0.32952559	100.8	0.82586509	100.8	0.04637857	100.8	0.03558819	100.8	0.01092115	100.8	0.04610982	100.8	0.04847467	100.8	0.03592491	100.8	0.02334167	100.8	0.05448844
101.02	0.00822381	101.02	-0.01607599	101.02	-0.00843713	101.02	0.00584484	101.02	0.02175529	101.02	0.00445743	101.02	0.04631246	101.02	0.07818577	101	0.03227943	101	0.01258375	101	0.03015647	101	0.05914857	101	0.06495762	101	0.12240463	101	0.33449137	101	0.82666939	101.02	0.04788237	101.02	0.0336585	101.02	0.01207895	101.02	0.04274894	101.02	0.04871923	101.02	0.03267761	101.02	0.02757164	101.02	0.05438085
101.2	0.00896474	101.2	-0.01307966	101.2	-0.0108848	101.2	0.00573174	101.2	0.0251736	101.2	0.01653174	101.2	0.04362793	101.2	0.07576087	101.21	0.02748771	101.21	0.01584971	101.21	0.0291582	101.21	0.05733458	101.21	0.0588655	101.21	0.12315387	101.21	0.3356497	101.21	0.83528972	101.22	0.05026029	101.22	0.0323227	101.22	0.01225642	101.22	0.04555727	101.22	0.04273665	101.22	0.03166031	101.22	0.02372725	101.22	0.0529741
101.41	0.00779713	101.41	-0.0154967	101.41	-0.00957346	101.41	0.00271257	101.41	0.02727912	101.41	0.01332957	101.41	0.04617484	101.41	0.0774451	101.39	0.02843899	101.39	0.01743718	101.39	0.02797182	101.39	0.0546817	101.39	0.05966547	101.39	0.1204278	101.39	0.33793265	101.39	0.8348794	101.41	0.05009816	101.41	0.03424421	101.41	0.00731864	101.41	0.04236113	101.41	0.04738674	101.41	0.03767444	101.41	0.02353361	101.41	0.0517361
101.59	0.01088993	101.59	-0.01645106	101.59	-0.00957368	101.59	0.00007569	101.59	0.03076836	101.59	0.00886522	101.59	0.04080245	101.59	0.07705915	101.6	0.02864471	101.6	0.01496544	101.6	0.03179058	101.6	0.05460797	101.6	0.06448017	101.6	0.1206762	101.6	0.33524624	101.6	0.83592135	101.61	0.04531496	101.61	0.03013906	101.61	0.0141162	101.61	0.03796856	101.61	0.04924656	101.61	0.03566148	101.61	0.02304554	101.61	0.05424174
101.81	0.01087643	101.81	-0.01421816	101.81	-0.00488328	101.81	0.00530264	101.81	0.02247999	101.81	0.01241438	101.81	0.04409666	101.81	0.07469035	101.8	0.02993648	101.8	0.0143587	101.8	0.02585228	101.8	0.06233366	101.8	0.06221894	101.8	0.12313656	101.8	0.33564219	101.8	0.83858776	101.81	0.04922263	101.81	0.03355366	101.81	0.01166379	101.81	0.04235421	101.81	0.04358669	101.81	0.03576185	101.81	0.02512185	101.81	0.05369073
102.01	0.01019606	102.01	-0.01173648	102.01	-0.00773641	102.01	0.0005891	102.01	0.02169835	102.01	0.01187033	102.01	0.04061536	102.01	0.07886808	102	0.02680968	102	0.02060108	102	0.02761807	102	0.05792568	102	0.06176211	102	0.12314305	102	0.33969197	102	0.83847857	102.02	0.0459209	102.02	0.03221031	102.02	0.01149619	102.02	0.04956368	102.02	0.03974218	102.02	0.03357506	102.02	0.02671229	102.02	0.05593092
102.2	0.00773445	102.2	-0.01237277	102.2	-0.00626878	102.2	0.00312568	102.2	0.02459176	102.2	0.00902031	102.2	0.04054992	102.2	0.07879926	102.2	0.02976744	102.2	0.01439152	102.2	0.02832384	102.2	0.05708332	102.2	0.06162196	102.2	0.12890799	102.2	0.33902067	102.2	0.84329599	102.22	0.04635922	102.22	0.03356592	102.22	0.01255332	102.22	0.04094956	102.22	0.04265236	102.22	0.03792534	102.22	0.0238062	102.22	0.05220518
102.4	0.00942644	102.4	-0.01631526	102.4	-0.00563027	102.4	0.00076721	102.4	0.0253637	102.4	0.010533	102.4	0.04026118	102.4	0.07520628	102.39	0.02740051	102.39	0.01483167	102.39	0.02934464	102.39	0.06086743	102.39	0.0619061	102.39	0.12261501	102.39	0.33334374	102.39	0.8486138	102.42	0.04857875	102.42	0.03248441	102.42	0.01233103	102.42	0.04368099	102.42	0.04914772	102.42	0.03215983	102.42	0.03140017	102.42	0.05135598
102.61	0.00631637	102.61	-0.01488595	102.61	-0.00587083	102.61	0.00360784	102.61	0.02025973	102.61	0.01128765	102.61	0.0421704	102.61	0.07858595	102.59	0.03399521	102.59	0.01520314	102.59	0.03316423	102.59	0.05768722	102.59	0.06053444	102.59	0.12356521	102.59	0.34017271	102.59	0.84912747	102.61	0.04709742	102.61	0.03503998	102.61	0.01031773	102.61	0.04429666	102.61	0.04631391	102.61	0.03287404	102.61	0.02822717	102.61	0.05362772
102.81	0.0092347	102.81	-0.0136496	102.81	-0.00829544	102.81	0.00457879	102.81	0.02089536	102.81	0.00788313	102.81	0.04286669	102.81	0.07645325	102.8	0.02616014	102.8	0.01393838	102.8	0.02550768	102.8	0.05824314	102.8	0.06249721	102.8	0.12293123	102.8	0.33826613	102.8	0.85641146	102.81	0.0507408	102.81	0.03628358	102.81	0.01027216	102.81	0.04578164	102.81	0.04307172	102.81	0.03696406	102.81	0.02764069	102.81	0.05930088
103.01	0.00483992	103.01	-0.0169245	103.01	-0.00913455	103.01	0.00578501	103.01	0.0212006	103.01	0.00786879	103.01	0.04002323	103.01	0.07483717	103	0.02494954	103	0.01660019	103	0.02818952	103	0.05619184	103	0.06733721	103	0.12506168	103	0.33782348	103	0.85203081	103.01	0.04661233	103.01	0.03070684	103.01	0.01013815	103.01	0.04343296	103.01	0.04402555	103.01	0.03647007	103.01	0.02400825	103.01	0.05121947
103.2	0.00825423	103.2	-0.01542422	103.2	-0.00906002	103.2	0.00071533	103.2	0.02186239	103.2	0.01327205	103.2	0.0423619	103.2	0.07456892	103.2	0.02896637	103.2	0.01518523	103.2	0.03403702	103.2	0.05266489	103.2	0.06452301	103.2	0.12377754	103.2	0.34245694	103.2	0.85890126	103.22	0.05039753	103.22	0.03386855	103.22	0.01414905	103.22	0.04923948	103.22	0.04233412	103.22	0.03178127	103.22	0.02187588	103.22	0.04972283
103.4	0.00756285	103.4	-0.01763137	103.4	-0.00570677	103.4	0.00105545	103.4	0.02191728	103.4	0.01147404	103.4	0.04138613	103.4	0.0759382	103.4	0.03043958	103.4	0.01322385	103.4	0.02782289	103.4	0.06278522	103.4	0.06441271	103.4	0.12584965	103.4	0.34139308	103.4	0.86144477	103.42	0.04773469	103.42	0.03309412	103.42	0.01116985	103.42	0.04329593	103.42	0.04724618	103.42	0.03166248	103.42	0.02193989	103.42	0.05289238
103.62	0.01282846	103.62	-0.01412443	103.62	-0.01074147	103.62	-0.00045816	103.62	0.0237615	103.62	0.0090212	103.62	0.04829817	103.62	0.07427008	103.59	0.02329043	103.59	0.01553062	103.59	0.03015298	103.59	0.05414259	103.59	0.06085634	103.59	0.12095406	103.59	0.34137172	103.59	0.8619321	103.61	0.04622216	103.61	0.03692359	103.61	0.01093383	103.61	0.04537855	103.61	0.04351734	103.61	0.03700491	103.61	0.02669273	103.61	0.05606611
103.81	0.00833421	103.81	-0.01461871	103.81	-0.00811432	103.81	0.00323896	103.81	0.02267443	103.81	0.01163201	103.81	0.04148583	103.81	0.07534246	103.79	0.0339677	103.79	0.01381668	103.79	0.02747396	103.79	0.05600678	103.79	0.06609588	103.79	0.12446351	103.79	0.34700257	103.79	0.86470354	103.81	0.04784678	103.81	0.03255908	103.81	0.01170993	103.81	0.04356598	103.81	0.04453845	103.81	0.03233762	103.81	0.0244229	103.81	0.05308289
104.01	0.012268	104.01	-0.01381621	104.01	-0.0125363	104.01	-0.00419343	104.01	0.02634859	104.01	0.01211562	104.01	0.04167251	104.01	0.07749766	104	0.02872423	104	0.01163028	104	0.02987881	104	0.05243827	104	0.06956765	104	0.12928431	104	0.34826055	104	0.86577594	104.01	0.04668356	104.01	0.03208547	104.01	0.01138244	104.01	0.04500194	104.01	0.04756747	104.01	0.03484363	104.01	0.02458721	104.01	0.05667778
104.21	0.00706679	104.21	-0.01324627	104.21	-0.00664892	104.21	0.00666915	104.21	0.02615538	104.21	0.00947364	104.21	0.04497545	104.21	0.07393177	104.18	0.02812758	104.18	0.01603829	104.18	0.03232664	104.18	0.06066427	104.18	0.06177924	104.18	0.12636282	104.18	0.34692606	104.18	0.87119704	104.2	0.04770216	104.2	0.03096975	104.2	0.01034181	104.2	0.0467538	104.2	0.0462591	104.2	0.03290886	104.2	0.02625537	104.2	0.05445478
104.42	0.00629213	104.42	-0.01391463	104.42	-0.00883143	104.42	-0.00219763	104.42	0.02772296	104.42	0.01134471	104.42	0.042334	104.42	0.07638364	104.4	0.02745491	104.4	0.01319513	104.4	0.03161341	104.4	0.05483335	104.4	0.06539023	104.4	0.12590326	104.4	0.34402061	104.4	0.87399292	104.4	0.04650244	104.4	0.0317071	104.4	0.00753124	104.4	0.04517829	104.4	0.04316257	104.4	0.03191509	104.4	0.02410095	104.4	0.05447536
104.62	0.0080679	104.62	-0.01567969	104.62	-0.00994757	104.62	0.00420214	104.62	0.02199613	104.62	0.00973851	104.62	0.0402754	104.62	0.07947388	104.59	0.02871139	104.59	0.01649807	104.59	0.02989745	104.59	0.05816628	104.59	0.06688971	104.59	0.12079328	104.59	0.3475199	104.59	0.87508911	104.62	0.05079265	104.62	0.03215192	104.62	0.01355488	104.62	0.04894447	104.62	0.04565345	104.62	0.03325263	104.62	0.0208602	104.62	0.05400499
104.81	0.00880288	104.81	-0.0172627	104.81	-0.00612854	104.81	0.00003452	104.81	0.02551464	104.81	0.01055285	104.81	0.04208922	104.81	0.07709572	104.79	0.02925914	104.79	0.01444483	104.79	0.03100772	104.79	0.0580845	104.79	0.06366809	104.79	0.12975803	104.79	0.34479073	104.79	0.87405288	104.81	0.04745238	104.81	0.03328282	104.81	0.01320013	104.81	0.04512241	104.81	0.04525489	104.81	0.03099754	104.81	0.02539533	104.81	0.05380549
105.01	0.00796304	105.01	-0.01508966	105.01	-0.0067421	105.01	0.00227885	105.01	0.02386899	105.01	0.01055234	105.01	0.04401621	105.01	0.07588699	105	0.03153326	105	0.01857227	105	0.02906713	105	0.05518436	105	0.06425656	105	0.12651272	105	0.34983715	105	0.87867808	105.01	0.04539921	105.01	0.03072902	105.01	0.01677809	105.01	0.04396446	105.01	0.04482449	105.01	0.02928498	105.01	0.02758998	105.01	0.05546595
105.21	0.00948185	105.21	-0.01364755	105.21	-0.00832748	105.21	-0.00190698	105.21	0.02511037	105.21	0.00955704	105.21	0.0414681	105.21	0.08010206	105.18	0.02881273	105.18	0.01457495	105.18	0.02726336	105.18	0.05841735	105.18	0.06436695	105.18	0.12355001	105.18	0.35120618	105.18	0.88399613	105.21	0.04782944	105.21	0.03552036	105.21	0.01007988	105.21	0.04286789	105.21	0.04103674	105.21	0.03647043	105.21	0.02555426	105.21	0.05512301
105.42	0.01108482	105.42	-0.01042076	105.42	-0.00599358	105.42	0.00816756	105.42	0.02309017	105.42	0.01245832	105.42	0.03630228	105.42	0.07487634	105.39	0.02921391	105.39	0.01989572	105.39	0.02621016	105.39	0.05603039	105.39	0.0606793	105.39	0.12628096	105.39	0.35070974	105.39	0.8848241	105.42	0.04784193	105.42	0.03517862	105.42	0.01026216	105.42	0.04402139	105.42	0.0452945	105.42	0.03091932	105.42	0.02435085	105.42	0.05467758
105.62	0.00488359	105.62	-0.01320725	105.62	-0.01042004	105.62	0.002432	105.62	0.02341504	105.62	0.01255561	105.62	0.04067628	105.62	0.07762287	105.6	0.02920318	105.6	0.01978919	105.6	0.03017253	105.6	0.06030079	105.6	0.06452049	105.6	0.12443008	105.6	0.34979174	105.6	0.89088362	105.62	0.04745964	105.62	0.03691486	105.62	0.00876072	105.62	0.04324899	105.62	0.04509339	105.62	0.0375686	105.62	0.02077888	105.62	0.05236775
105.82	0.00974922	105.82	-0.01492776	105.82	-0.00542134	105.82	0.00230965	105.82	0.02561946	105.82	0.00873631	105.82	0.04163872	105.82	0.07660998	105.79	0.02926021	105.79	0.01864953	105.79	0.03081225	105.79	0.05528276	105.79	0.06243844	105.79	0.12698524	105.79	0.34982863	105.79	0.89212132	105.81	0.04877952	105.81	0.03390834	105.81	0.01257427	105.81	0.04400958	105.81	0.0510745	105.81	0.03031982	105.81	0.02578337	105.81	0.0539074
106.01	0.00519262	106.01	-0.01391067	106.01	-0.00988983	106.01	0.00515411	106.01	0.02484313	106.01	0.01103865	106.01	0.04405407	106.01	0.07311942	105.99	0.0319737	105.99	0.01232283	105.99	0.03167912	105.99	0.06176477	105.99	0.06523588	105.99	0.12806538	105.99	0.35124108	105.99	0.89244688	106.01	0.04873391	106.01	0.03362962	106.01	0.01006816	106.01	0.04619224	106.01	0.0471978	106.01	0.0304056	106.01	0.02297905	106.01	0.05286618
106.21	0.00994244	106.21	-0.01273693	106.21	-0.00761226	106.21	0.00278512	106.21	0.02001191	106.21	0.01223467	106.21	0.04438159	106.21	0.07739165	106.2	0.02817629	106.2	0.01784857	106.2	0.0255489	106.2	0.05943474	106.2	0.06656219	106.2	0.12652476	106.2	0.351841	106.2	0.8980726	106.21	0.04803855	106.21	0.02926525	106.21	0.01235839	106.21	0.04506731	106.21	0.04567033	106.21	0.03116682	106.21	0.02647341	106.21	0.05344648
106.41	0.00743286	106.41	-0.01460917	106.41	-0.00691066	106.41	0.00476128	106.41	0.019925	106.41	0.00974638	106.41	0.03943496	106.41	0.07318532	106.4	0.02978298	106.4	0.01556438	106.4	0.02833702	106.4	0.05911829	106.4	0.06563829	106.4	0.12707622	106.4	0.35157275	106.4	0.89072418	106.42	0.04609558	106.42	0.03563074	106.42	0.00675089	106.42	0.04708431	106.42	0.04431271	106.42	0.03340655	106.42	0.02301003	106.42	0.05266211
106.6	0.00831846	106.6	-0.0155262	106.6	-0.00539113	106.6	0.0028308	106.6	0.02227084	106.6	0.01044645	106.6	0.04061046	106.6	0.07266755	106.6	0.02792124	106.6	0.01557003	106.6	0.03025915	106.6	0.05987127	106.6	0.06702011	106.6	0.12550524	106.6	0.3544988	106.6	0.89728111	106.62	0.04466797	106.62	0.03414001	106.62	0.01446887	106.62	0.04422949	106.62	0.04249212	106.62	0.03703178	106.62	0.0239613	106.62	0.05352074
106.8	0.00707088	106.8	-0.01592846	106.8	-0.00682957	106.8	0.00526771	106.8	0.02411358	106.8	0.0082131	106.8	0.03850204	106.8	0.0736526	106.81	0.02821092	106.81	0.01374294	106.81	0.02867083	106.81	0.06136398	106.81	0.0668222	106.81	0.12590617	106.81	0.3554635	106.81	0.90121567	106.82	0.04681529	106.82	0.03267368	106.82	0.01110892	106.82	0.04650148	106.82	0.04808832	106.82	0.03612543	106.82	0.02516712	106.82	0.05714302
107.01	0.01019795	107.01	-0.01246067	107.01	-0.01097737	107.01	0.00215726	107.01	0.025889	107.01	0.01226844	107.01	0.03940118	107.01	0.07802606	106.99	0.03187329	106.99	0.01402243	106.99	0.03326014	106.99	0.06008928	106.99	0.06433747	106.99	0.12375139	106.99	0.35479817	106.99	0.90348834	107.01	0.04909153	107.01	0.03015755	107.01	0.0159601	107.01	0.04089732	107.01	0.04724264	107.01	0.03372041	107.01	0.0265305	107.01	0.05377423
107.21	0.00585802	107.21	-0.01327015	107.21	-0.00778691	107.21	0.00192251	107.21	0.02381772	107.21	0.01298114	107.21	0.04285638	107.21	0.0759741	107.2	0.03329251	107.2	0.01517105	107.2	0.03014918	107.2	0.05741135	107.2	0.06589361	107.2	0.12826599	107.2	0.35753912	107.2	0.9032163	107.21	0.04370936	107.21	0.03545552	107.21	0.01295943	107.21	0.04485881	107.21	0.0460895	107.21	0.03651311	107.21	0.02060202	107.21	0.05380976
107.41	0.00561398	107.41	-0.01542894	107.41	-0.00942654	107.41	0.00049767	107.41	0.02528487	107.41	0.00639552	107.41	0.03963429	107.41	0.07834546	107.4	0.03269928	107.4	0.0164002	107.4	0.03093306	107.4	0.05566369	107.4	0.06825593	107.4	0.13045494	107.4	0.35186008	107.4	0.90658855	107.41	0.04911021	107.41	0.03206821	107.41	0.01394771	107.41	0.04295458	107.41	0.04739052	107.41	0.03544228	107.41	0.02613213	107.41	0.0513953
107.62	0.01108089	107.62	-0.01442152	107.62	-0.00615333	107.62	0.00405081	107.62	0.02639169	107.62	0.0113874	107.62	0.0419078	107.62	0.07778057	107.6	0.03012514	107.6	0.01734987	107.6	0.02914477	107.6	0.05749786	107.6	0.06776538	107.6	0.12488782	107.6	0.35366511	107.6	0.91199565	107.62	0.04397696	107.62	0.03455408	107.62	0.0144738	107.62	0.04740429	107.62	0.04864259	107.62	0.03139746	107.62	0.02367615	107.62	0.05111258
107.8	0.00799775	107.8	-0.01580871	107.8	-0.00973766	107.8	0.00040856	107.8	0.02218878	107.8	0.00796751	107.8	0.0430744	107.8	0.07742751	107.79	0.02775206	107.79	0.015475	107.79	0.03114528	107.79	0.05782281	107.79	0.06180004	107.79	0.1307808	107.79	0.35217619	107.79	0.91191411	107.82	0.0400672	107.82	0.03647571	107.82	0.01301168	107.82	0.0481009	107.82	0.04805709	107.82	0.03314791	107.82	0.02613785	107.82	0.05668054
108.02	0.00534958	108.02	-0.01847373	108.02	-0.00761595	108.02	0.00044506	108.02	0.02122242	108.02	0.01167142	108.02	0.04760532	108.02	0.07845917	107.99	0.02839233	107.99	0.01575631	107.99	0.02675679	107.99	0.05630373	107.99	0.06295339	107.99	0.12811056	107.99	0.35982755	107.99	0.91241282	108.02	0.04575743	108.02	0.0310967	108.02	0.0110001	108.02	0.04930633	108.02	0.04729355	108.02	0.02978541	108.02	0.0214565	108.02	0.04851286
108.21	0.01052026	108.21	-0.01136819	108.21	-0.00674957	108.21	-0.00094266	108.21	0.02200716	108.21	0.01274934	108.21	0.04100453	108.21	0.07220262	108.19	0.0305402	108.19	0.01458513	108.19	0.03070354	108.19	0.06116422	108.19	0.06523263	108.19	0.13024299	108.19	0.35857582	108.19	0.9180727	108.21	0.04823349	108.21	0.03516702	108.21	0.01449429	108.21	0.04760797	108.21	0.04230655	108.21	0.03610593	108.21	0.02544015	108.21	0.05104837
108.4	0.010983	108.4	-0.01816459	108.4	-0.01022384	108.4	0.00445691	108.4	0.02220526	108.4	0.00999828	108.4	0.04035955	108.4	0.0746287	108.4	0.02842089	108.4	0.01688141	108.4	0.02982652	108.4	0.05831735	108.4	0.07026663	108.4	0.12577493	108.4	0.35864988	108.4	0.92023385	108.41	0.04627874	108.41	0.03271999	108.41	0.01154907	108.41	0.04527829	108.41	0.05182338	108.41	0.03339119	108.41	0.02658981	108.41	0.05218419
108.61	0.00854741	108.61	-0.01596437	108.61	-0.01072901	108.61	0.00008464	108.61	0.02576483	108.61	0.01305337	108.61	0.04237055	108.61	0.07634997	108.6	0.03276408	108.6	0.017067	108.6	0.02963366	108.6	0.06083424	108.6	0.06651316	108.6	0.13050808	108.6	0.36220032	108.6	0.92098123	108.61	0.04919727	108.61	0.03394017	108.61	0.01201071	108.61	0.04434779	108.61	0.0469759	108.61	0.0304521	108.61	0.02654693	108.61	0.05058029
108.82	0.00841442	108.82	-0.01513516	108.82	-0.01136647	108.82	-0.00143724	108.82	0.02305074	108.82	0.0091921	108.82	0.03747899	108.82	0.07489955	108.79	0.0291906	108.79	0.0190731	108.79	0.02883408	108.79	0.0557186	108.79	0.06545082	108.79	0.12439641	108.79	0.35914561	108.79	0.9272511	108.82	0.04505977	108.82	0.03440497	108.82	0.01022729	108.82	0.04179941	108.82	0.04739587	108.82	0.03532209	108.82	0.02602969	108.82	0.05030071
109	0.00561869	109	-0.01556359	109	-0.01308614	109	0.00489255	109	0.02151032	109	0.00820032	109	0.03822	109	0.07216457	109.01	0.0322649	109.01	0.01764268	109.01	0.0297947	109.01	0.05722021	109.01	0.0658287	109.01	0.13004401	109.01	0.35717779	109.01	0.92623866	109	0.04692989	109	0.03469109	109	0.01210423	109	0.04396796	109	0.04860532	109	0.03548795	109	0.02940558	109	0.05245772
109.21	0.01041003	109.21	-0.0141995	109.21	-0.00780726	109.21	0.00117618	109.21	0.01829793	109.21	0.00796776	109.21	0.04013769	109.21	0.07530349	109.19	0.02810276	109.19	0.02019364	109.19	0.03379041	109.19	0.05741261	109.19	0.06578619	109.19	0.13551924	109.19	0.36221951	109.19	0.93024331	109.21	0.04928281	109.21	0.03661966	109.21	0.0102446	109.21	0.04132355	109.21	0.04856019	109.21	0.03136437	109.21	0.02339265	109.21	0.05303508
109.41	0.00473097	109.41	-0.0148815	109.41	-0.00810537	109.41	0.00242224	109.41	0.02251123	109.41	0.01023714	109.41	0.04493339	109.41	0.07438076	109.4	0.02703915	109.4	0.01370724	109.4	0.03404092	109.4	0.05932863	109.4	0.06972896	109.4	0.128056	109.4	0.36250255	109.4	0.93198937	109.39	0.05023755	109.39	0.03244557	109.39	0.01001855	109.39	0.04786712	109.39	0.04597643	109.39	0.03454386	109.39	0.02844766	109.39	0.05172957
109.6	0.01147027	109.6	-0.01701344	109.6	-0.01003661	109.6	-0.00304989	109.6	0.02520271	109.6	0.00799456	109.6	0.03798908	109.6	0.07556042	109.6	0.03043818	109.6	0.01543683	109.6	0.03053281	109.6	0.06014307	109.6	0.06837454	109.6	0.13165492	109.6	0.36308113	109.6	0.93449879	109.61	0.0453934	109.61	0.03420612	109.61	0.0154317	109.61	0.04552753	109.61	0.04536568	109.61	0.03479973	109.61	0.02573764	109.61	0.05336881
109.8	0.00913265	109.8	-0.01644361	109.8	-0.00665973	109.8	0.00165991	109.8	0.02303267	109.8	0.01293937	109.8	0.04188387	109.8	0.071512	109.79	0.02947742	109.79	0.01368056	109.79	0.02896822	109.79	0.06049328	109.79	0.06439117	109.79	0.1250927	109.79	0.36354995	109.79	0.93333948	109.82	0.04662373	109.82	0.03809305	109.82	0.01746725	109.82	0.04426514	109.82	0.04389272	109.82	0.03437798	109.82	0.02326614	109.82	0.05566079
110.02	0.01178303	110.02	-0.0158362	110.02	-0.00571196	110.02	0.00195425	110.02	0.02565227	110.02	0.00872282	110.02	0.04310812	110.02	0.07377864	109.99	0.03340615	109.99	0.01542473	109.99	0.03325359	109.99	0.05758702	109.99	0.06457765	109.99	0.12734888	109.99	0.36552086	109.99	0.94067258	110.02	0.04712514	110.02	0.0337105	110.02	0.01081737	110.02	0.04423748	110.02	0.04351942	110.02	0.03002677	110.02	0.02588202	110.02	0.05249638
110.21	0.00751932	110.21	-0.01445998	110.21	-0.00676563	110.21	-0.00269375	110.21	0.02323296	110.21	0.01103035	110.21	0.04454144	110.21	0.07498728	110.19	0.0291959	110.19	0.01797237	110.19	0.02822867	110.19	0.06072769	110.19	0.06554158	110.19	0.13010365	110.19	0.36290812	110.19	0.94123334	110.22	0.04291651	110.22	0.03346386	110.22	0.01263911	110.22	0.04531733	110.22	0.04557822	110.22	0.03712973	110.22	0.02213531	110.22	0.0528534
110.41	0.0118172	110.41	-0.01597649	110.41	-0.00998632	110.41	-0.00082314	110.41	0.023507	110.41	0.00858076	110.41	0.03805074	110.41	0.07808421	110.39	0.03127531	110.39	0.01363127	110.39	0.02791953	110.39	0.06309047	110.39	0.06745486	110.39	0.12903959	110.39	0.36219519	110.39	0.94492078	110.41	0.05147063	110.41	0.03223246	110.41	0.01098848	110.41	0.04226479	110.41	0.04602697	110.41	0.03029953	110.41	0.02485214	110.41	0.05434336
110.61	0.00627249	110.61	-0.01431817	110.61	-0.00580653	110.61	0.00172162	110.61	0.02359558	110.61	0.00729434	110.61	0.04137636	110.61	0.07626879	110.6	0.02763549	110.6	0.01516903	110.6	0.03322642	110.6	0.06237942	110.6	0.06387097	110.6	0.12924984	110.6	0.36052069	110.6	0.9465965	110.61	0.04586533	110.61	0.02935649	110.61	0.0141222	110.61	0.04532205	110.61	0.04426579	110.61	0.03358519	110.61	0.02578194	110.61	0.05056634
110.81	0.00890445	110.81	-0.01416468	110.81	-0.00614289	110.81	0.00064253	110.81	0.02332231	110.81	0.0132892	110.81	0.04267683	110.81	0.07807638	110.78	0.03143791	110.78	0.01710912	110.78	0.03145619	110.78	0.05614306	110.78	0.06575054	110.78	0.12607539	110.78	0.36890814	110.78	0.94825721	110.81	0.04271721	110.81	0.02967673	110.81	0.01267062	110.81	0.04561991	110.81	0.04751376	110.81	0.03084924	110.81	0.02472836	110.81	0.05975851
111.02	0.00870713	111.02	-0.01145037	111.02	-0.01284529	111.02	0.00390444	111.02	0.02211799	111.02	0.01137848	111.02	0.04211259	111.02	0.07774361	111	0.02811082	111	0.01339167	111	0.03115109	111	0.05748346	111	0.06173437	111	0.12766995	111	0.367208	111	0.95020205	111.02	0.04444559	111.02	0.03187622	111.02	0.01141398	111.02	0.04341783	111.02	0.0458318	111.02	0.03356049	111.02	0.0246416	111.02	0.0519789
111.2	0.00923909	111.2	-0.01616184	111.2	-0.00773666	111.2	0.00443229	111.2	0.02151078	111.2	0.00866103	111.2	0.04089861	111.2	0.07251061	111.21	0.02865167	111.21	0.0192105	111.21	0.02781444	111.21	0.0561451	111.21	0.06673075	111.21	0.12828466	111.21	0.37020332	111.21	0.95030582	111.22	0.04726673	111.22	0.03493988	111.22	0.00948059	111.22	0.04334087	111.22	0.0502508	111.22	0.03338149	111.22	0.0260434	111.22	0.05460697
111.42	0.0098994	111.42	-0.01913035	111.42	-0.00960742	111.42	0.00312487	111.42	0.02350078	111.42	0.01320225	111.42	0.03844603	111.42	0.07381787	111.39	0.02721354	111.39	0.01341066	111.39	0.03142716	111.39	0.05983238	111.39	0.06537542	111.39	0.12945071	111.39	0.37194434	111.39	0.95962614	111.42	0.04861679	111.42	0.03118294	111.42	0.01341548	111.42	0.04137697	111.42	0.04803547	111.42	0.03558879	111.42	0.02211675	111.42	0.05331665
111.61	0.00474779	111.61	-0.01518795	111.61	-0.00588554	111.61	0.00180625	111.61	0.0232683	111.61	0.00744269	111.61	0.03974532	111.61	0.07394082	111.6	0.02923698	111.6	0.01373012	111.6	0.03008026	111.6	0.05934543	111.6	0.07036614	111.6	0.13358849	111.6	0.36196619	111.6	0.95492846	111.61	0.04677601	111.61	0.03308662	111.61	0.00824258	111.61	0.03889917	111.61	0.04628595	111.61	0.03522959	111.61	0.02349333	111.61	0.05840464
111.81	0.01258236	111.81	-0.01581865	111.81	-0.00749242	111.81	0.00477834	111.81	0.02360385	111.81	0.01310434	111.81	0.04196796	111.81	0.07678904	111.8	0.03210447	111.8	0.01659001	111.8	0.02858114	111.8	0.05757768	111.8	0.06744078	111.8	0.1335355	111.8	0.37213656	111.8	0.96041542	111.81	0.04589928	111.81	0.03466975	111.81	0.01039808	111.81	0.0432433	111.81	0.04482372	111.81	0.03479424	111.81	0.02563545	111.81	0.05002087
112.01	0.01257139	112.01	-0.01861513	112.01	-0.01031522	112.01	0.00172687	112.01	0.01931538	112.01	0.01487854	112.01	0.03967968	112.01	0.0773878	111.98	0.02920431	111.98	0.01568989	111.98	0.02680195	111.98	0.05780491	111.98	0.068218	111.98	0.13250241	111.98	0.3705053	111.98	0.96114767	112.01	0.04766156	112.01	0.03268012	112.01	0.01308315	112.01	0.04924398	112.01	0.04742673	112.01	0.03561293	112.01	0.03021448	112.01	0.05134986
112.22	0.00725071	112.22	-0.01674349	112.22	-0.00740976	112.22	0.00640024	112.22	0.02067468	112.22	0.01052657	112.22	0.04107134	112.22	0.0761901	112.2	0.02893697	112.2	0.01603457	112.2	0.02775519	112.2	0.0572991	112.2	0.06548892	112.2	0.13266382	112.2	0.36896369	112.2	0.96335465	112.22	0.04512667	112.22	0.03622625	112.22	0.00989878	112.22	0.04842101	112.22	0.04193053	112.22	0.03462188	112.22	0.02414513	112.22	0.05156776
112.42	0.00840199	112.42	-0.01680278	112.42	-0.00587211	112.42	-0.0022771	112.42	0.02322572	112.42	0.0099582	112.42	0.03958871	112.42	0.07256333	112.41	0.02861136	112.41	0.0131299	112.41	0.03027165	112.41	0.06266858	112.41	0.06924199	112.41	0.13133669	112.41	0.3721723	112.41	0.96314067	112.42	0.05086185	112.42	0.03540565	112.42	0.01270373	112.42	0.04784193	112.42	0.05237768	112.42	0.03634288	112.42	0.02222596	112.42	0.05419269
112.61	0.01108002	112.61	-0.0120288	112.61	-0.00993999	112.61	0.00217027	112.61	0.02353552	112.61	0.00959153	112.61	0.04175323	112.61	0.07402352	112.59	0.029826	112.59	0.01645226	112.59	0.02913382	112.59	0.06001677	112.59	0.06340642	112.59	0.13300274	112.59	0.36893523	112.59	0.96423388	112.61	0.0486428	112.61	0.03283641	112.61	0.01249126	112.61	0.04380341	112.61	0.04605471	112.61	0.03645617	112.61	0.02336936	112.61	0.05086184
112.81	0.0148833	112.81	-0.01463864	112.81	-0.00790556	112.81	-0.00395768	112.81	0.02372611	112.81	0.01201739	112.81	0.04214614	112.81	0.07285027	112.8	0.0265804	112.8	0.01882035	112.8	0.03430429	112.8	0.0615689	112.8	0.06168845	112.8	0.13477303	112.8	0.36972812	112.8	0.97181869	112.81	0.05178676	112.81	0.03344594	112.81	0.00997175	112.81	0.04876373	112.81	0.04736492	112.81	0.03256681	112.81	0.02440256	112.81	0.0568874
113.01	0.01038018	113.01	-0.01361885	113.01	-0.00543837	113.01	0.00225241	113.01	0.02178966	113.01	0.00865097	113.01	0.04025204	113.01	0.07575744	113	0.03263648	113	0.01508548	113	0.03265722	113	0.05888643	113	0.07052836	113	0.13385674	113	0.37022591	113	0.96989173	113.01	0.0465553	113.01	0.0338928	113.01	0.01172057	113.01	0.04561371	113.01	0.0451501	113.01	0.03433605	113.01	0.02260734	113.01	0.05286294
113.2	0.00637784	113.2	-0.0152914	113.2	-0.00684509	113.2	-0.0028484	113.2	0.02298374	113.2	0.00736834	113.2	0.04183117	113.2	0.07597417	113.19	0.02932818	113.19	0.01938361	113.19	0.0294827	113.19	0.06179868	113.19	0.0683495	113.19	0.13226198	113.19	0.37445301	113.19	0.97034878	113.22	0.04626045	113.22	0.03479249	113.22	0.01333683	113.22	0.04521526	113.22	0.04407952	113.22	0.039746	113.22	0.02662183	113.22	0.05398041
113.4	0.00895128	113.4	-0.01893987	113.4	-0.00942089	113.4	0.00408789	113.4	0.02339846	113.4	0.00778538	113.4	0.0410497	113.4	0.07413942	113.4	0.03038526	113.4	0.01785252	113.4	0.03088711	113.4	0.05957791	113.4	0.06552698	113.4	0.13455707	113.4	0.37172335	113.4	0.97939575	113.42	0.04576603	113.42	0.03175272	113.42	0.00892128	113.42	0.04358304	113.42	0.04307842	113.42	0.03646575	113.42	0.02581675	113.42	0.05305541
113.62	0.00882038	113.62	-0.01577448	113.62	-0.01052589	113.62	0.00130433	113.62	0.02191182	113.62	0.00887531	113.62	0.04375553	113.62	0.07620629	113.59	0.02842781	113.59	0.01759926	113.59	0.0342412	113.59	0.05632897	113.59	0.06595039	113.59	0.13897021	113.59	0.37731245	113.59	0.98230886	113.62	0.0473619	113.62	0.03463757	113.62	0.01437792	113.62	0.04428048	113.62	0.04832038	113.62	0.03463804	113.62	0.02756233	113.62	0.05868779
113.81	0.01103198	113.81	-0.01843809	113.81	-0.01001974	113.81	0.00313655	113.81	0.02022937	113.81	0.00651624	113.81	0.03847197	113.81	0.07528651	113.79	0.03056556	113.79	0.01593091	113.79	0.03285567	113.79	0.05814008	113.79	0.06953103	113.79	0.13474269	113.79	0.3750582	113.79	0.97999936	113.81	0.04703513	113.81	0.03601022	113.81	0.01452123	113.81	0.04654555	113.81	0.04687004	113.81	0.03745399	113.81	0.02399995	113.81	0.05095375
114	0.00674824	114	-0.01764219	114	-0.00418186	114	-0.00224377	114	0.02471961	114	0.00818883	114	0.04068221	114	0.07662719	114	0.03153025	114	0.01684764	114	0.02850558	114	0.05960672	114	0.06187516	114	0.13967496	114	0.37285596	114	0.9802953	114	0.04305558	114	0.03478806	114	0.01218694	114	0.04374435	114	0.04949712	114	0.03154344	114	0.02400254	114	0.05021348
114.21	0.0135761	114.21	-0.01509365	114.21	-0.00784694	114.21	-0.00397507	114.21	0.02346478	114.21	0.01249339	114.21	0.04963727	114.21	0.07768594	114.18	0.03035705	114.18	0.01515389	114.18	0.03317061	114.18	0.06088733	114.18	0.06423894	114.18	0.13412072	114.18	0.37378666	114.18	0.98298889	114.21	0.04522374	114.21	0.03664378	114.21	0.01235897	114.21	0.04449239	114.21	0.0485859	114.21	0.03390901	114.21	0.02929752	114.21	0.0505166
114.42	0.01260517	114.42	-0.01482409	114.42	-0.01052785	114.42	-0.00192764	114.42	0.02786934	114.42	0.00780713	114.42	0.04226025	114.42	0.07764103	114.4	0.02861927	114.4	0.01516894	114.4	0.02863618	114.4	0.05444773	114.4	0.06759363	114.4	0.13209425	114.4	0.3802799	114.4	0.98760837	114.42	0.048758	114.42	0.03588117	114.42	0.01239007	114.42	0.04783301	114.42	0.05009581	114.42	0.03630722	114.42	0.03098653	114.42	0.05459765
114.6	0.0037688	114.6	-0.01638517	114.6	-0.00932431	114.6	-0.0002165	114.6	0.02050307	114.6	0.00977977	114.6	0.04320645	114.6	0.07680181	114.6	0.02824382	114.6	0.00936591	114.6	0.02612445	114.6	0.06131539	114.6	0.07122564	114.6	0.136242	114.6	0.37989032	114.6	0.99000865	114.6	0.04870552	114.6	0.03540155	114.6	0.01240375	114.6	0.04857663	114.6	0.04443763	114.6	0.03931511	114.6	0.02526949	114.6	0.05665579
114.81	0.00966813	114.81	-0.01198884	114.81	-0.00645263	114.81	0.00549877	114.81	0.0183141	114.81	0.01301923	114.81	0.04236294	114.81	0.0724868	114.79	0.03163942	114.79	0.01848392	114.79	0.03215367	114.79	0.05753158	114.79	0.06828221	114.79	0.13733183	114.79	0.37718955	114.79	0.98943204	114.82	0.04844568	114.82	0.0305614	114.82	0.01418066	114.82	0.04887451	114.82	0.04575465	114.82	0.0315937	114.82	0.02311671	114.82	0.05517506
115.01	0.00681064	115.01	-0.0164345	115.01	-0.0094128	115.01	0.00435687	115.01	0.02346358	115.01	0.00847981	115.01	0.04127448	115.01	0.07410051	114.99	0.03449519	114.99	0.0131932	114.99	0.03038797	114.99	0.06076706	114.99	0.06482057	114.99	0.13549462	114.99	0.38190344	114.99	0.99005407	115.01	0.04470896	115.01	0.0363675	115.01	0.01478073	115.01	0.04896306	115.01	0.04772263	115.01	0.03300693	115.01	0.02703495	115.01	0.05234737
115.21	0.00621774	115.21	-0.01654759	115.21	-0.01157642	115.21	0.00241626	115.21	0.02047614	115.21	0.00911199	115.21	0.04191139	115.21	0.07407782	115.2	0.02652963	115.2	0.01667303	115.2	0.02977263	115.2	0.06491178	115.2	0.0654619	115.2	0.13314238	115.2	0.37709659	115.2	0.99900132	115.21	0.04886119	115.21	0.034737	115.21	0.01191428	115.21	0.03833089	115.21	0.04555933	115.21	0.03581555	115.21	0.02285693	115.21	0.05373685
115.42	0.00426316	115.42	-0.01478561	115.42	-0.00528042	115.42	0.00146415	115.42	0.02423963	115.42	0.00678947	115.42	0.04274784	115.42	0.07507408	115.4	0.02904224	115.4	0.01574651	115.4	0.03241426	115.4	0.06124838	115.4	0.07109364	115.4	0.13807678	115.4	0.38139927	115.4	0.9955231	115.42	0.04715102	115.42	0.03131118	115.42	0.01079394	115.42	0.04584704	115.42	0.0484237	115.42	0.0369763	115.42	0.02107818	115.42	0.05678152
115.62	0.00799773	115.62	-0.01570902	115.62	-0.00817729	115.62	-0.00131512	115.62	0.01860351	115.62	0.0088571	115.62	0.04131269	115.62	0.07777061	115.6	0.032552	115.6	0.01528053	115.6	0.02744371	115.6	0.05793	115.6	0.06366182	115.6	0.13286093	115.6	0.3794778	115.6	0.99812609	115.6	0.04913386	115.6	0.03250981	115.6	0.01114936	115.6	0.04572139	115.6	0.04840563	115.6	0.03362091	115.6	0.02545273	115.6	0.0530044
115.81	0.00507716	115.81	-0.01647801	115.81	-0.00815178	115.81	0.002664	115.81	0.02317884	115.81	0.01163081	115.81	0.03916744	115.81	0.0751505	115.81	0.02784808	115.81	0.01364353	115.81	0.02880671	115.81	0.05728776	115.81	0.06528916	115.81	0.13246047	115.81	0.37819502	115.81	1.00558472	115.82	0.04521573	115.82	0.0348217	115.82	0.01336293	115.82	0.04586187	115.82	0.05149554	115.82	0.03104864	115.82	0.02350903	115.82	0.05418861
116.01	0.01015905	116.01	-0.01516549	116.01	-0.01116767	116.01	0.00316232	116.01	0.02274654	116.01	0.00288121	116.01	0.04414334	116.01	0.07386838	115.99	0.02911056	115.99	0.0149062	115.99	0.03337543	115.99	0.0584405	115.99	0.0675341	115.99	0.13750777	115.99	0.3783783	115.99	1.00324738	116.01	0.04614038	116.01	0.03837789	116.01	0.01382838	116.01	0.04530264	116.01	0.0473731	116.01	0.03276517	116.01	0.02459198	116.01	0.05196676
116.21	0.0100378	116.21	-0.01625222	116.21	-0.007799	116.21	-0.00151784	116.21	0.02605813	116.21	0.01029336	116.21	0.03996871	116.21	0.07519883	116.2	0.03413722	116.2	0.01617203	116.2	0.03198619	116.2	0.05695768	116.2	0.06741337	116.2	0.13530827	116.2	0.37739545	116.2	1.0090059	116.21	0.05121058	116.21	0.03053198	116.21	0.01187606	116.21	0.04682684	116.21	0.04618526	116.21	0.03711484	116.21	0.02711512	116.21	0.05120156
116.41	0.00726638	116.41	-0.01545328	116.41	-0.00447359	116.41	0.00117136	116.41	0.02176097	116.41	0.00642961	116.41	0.04325717	116.41	0.07564122	116.4	0.02815545	116.4	0.01691873	116.4	0.02491063	116.4	0.06036696	116.4	0.06674697	116.4	0.13498448	116.4	0.38068727	116.4	1.0097183	116.41	0.04782335	116.41	0.03709451	116.41	0.01570247	116.41	0.04448579	116.41	0.04557092	116.41	0.03616105	116.41	0.0236281	116.41	0.05327988
116.62	0.0130778	116.62	-0.01594055	116.62	-0.0092999	116.62	0.00037199	116.62	0.0218759	116.62	0.00478824	116.62	0.04107711	116.62	0.07530109	116.59	0.02841035	116.59	0.01541236	116.59	0.02845157	116.59	0.05404327	116.59	0.06641512	116.59	0.13447809	116.59	0.38166535	116.59	1.01112723	116.6	0.04839732	116.6	0.03083153	116.6	0.01005804	116.6	0.04490991	116.6	0.04501091	116.6	0.03138345	116.6	0.02226104	116.6	0.05254851
116.8	0.00950811	116.8	-0.0176609	116.8	-0.00847647	116.8	0.00206351	116.8	0.02700619	116.8	0.00972222	116.8	0.04024772	116.8	0.07439771	116.79	0.03322463	116.79	0.00953671	116.79	0.03094978	116.79	0.05925831	116.79	0.06613361	116.79	0.13313924	116.79	0.38296303	116.79	1.01222599	116.82	0.04769689	116.82	0.03455938	116.82	0.00897543	116.82	0.04455685	116.82	0.04568346	116.82	0.03595862	116.82	0.02760942	116.82	0.05034315
117.02	0.00911935	117.02	-0.01559696	117.02	-0.00690607	117.02	-0.00117651	117.02	0.02183556	117.02	0.00379118	117.02	0.03951506	117.02	0.0730431	116.99	0.02993423	116.99	0.019062	116.99	0.02905279	116.99	0.06000325	116.99	0.06658994	116.99	0.13492124	116.99	0.38645473	116.99	1.01325023	117.01	0.04574574	117.01	0.03283443	117.01	0.01121675	117.01	0.04604819	117.01	0.04535306	117.01	0.03433587	117.01	0.0244139	117.01	0.05046745
117.21	0.00801894	117.21	-0.0135813	117.21	-0.00763883	117.21	0.0014812	117.21	0.02036004	117.21	0.00895611	117.21	0.0375919	117.21	0.07360362	117.19	0.03030216	117.19	0.01870262	117.19	0.03131713	117.19	0.06228223	117.19	0.06825463	117.19	0.13497764	117.19	0.38485891	117.19	1.01478398	117.19	0.04924397	117.19	0.03257135	117.19	0.0135794	117.19	0.04683444	117.19	0.05024265	117.19	0.03965534	117.19	0.02446357	117.19	0.05433651
117.41	0.00514296	117.41	-0.0158257	117.41	-0.01021156	117.41	-0.00191217	117.41	0.02538155	117.41	0.01387299	117.41	0.04426962	117.41	0.07724666	117.4	0.03187536	117.4	0.01723156	117.4	0.03435973	117.4	0.05644524	117.4	0.06570315	117.4	0.13844514	117.4	0.38691494	117.4	1.0190748	117.4	0.05259338	117.4	0.03417213	117.4	0.01445809	117.4	0.04555147	117.4	0.04681639	117.4	0.03687692	117.4	0.02648316	117.4	0.05567132
117.62	0.00832417	117.62	-0.0125763	117.62	-0.01018616	117.62	0.00102697	117.62	0.02098711	117.62	0.00801264	117.62	0.04278828	117.62	0.07365779	117.58	0.03138222	117.58	0.01531524	117.58	0.03010861	117.58	0.05768474	117.58	0.0720937	117.58	0.13536951	117.58	0.38189024	117.58	1.0214144	117.62	0.04945455	117.62	0.03415629	117.62	0.0121369	117.62	0.04656908	117.62	0.04338199	117.62	0.03520731	117.62	0.02325495	117.62	0.05265092
117.82	0.00582379	117.82	-0.01501677	117.82	-0.00978458	117.82	0.00098846	117.82	0.02382039	117.82	0.01185686	117.82	0.04086242	117.82	0.07565295	117.79	0.02542443	117.79	0.01413883	117.79	0.03117109	117.79	0.05876068	117.79	0.06560286	117.79	0.13651565	117.79	0.38756752	117.79	1.02293718	117.82	0.04585607	117.82	0.03549952	117.82	0.01505711	117.82	0.04359855	117.82	0.04488021	117.82	0.03447362	117.82	0.02899951	117.82	0.05457555
118	0.00160799	118	-0.01589693	118	-0.00793311	118	0.00108904	118	0.0210441	118	0.01136343	118	0.04549002	118	0.07631261	118.01	0.02985587	118.01	0.0162915	118.01	0.03000219	118.01	0.05910739	118.01	0.06641061	118.01	0.14010496	118.01	0.3906967	118.01	1.02125716	118.01	0.0495545	118.01	0.03431508	118.01	0.01184751	118.01	0.04441104	118.01	0.04870178	118.01	0.0348963	118.01	0.02088652	118.01	0.05338924
118.21	0.01138848	118.21	-0.01773936	118.21	-0.00882023	118.21	0.00624912	118.21	0.02240556	118.21	0.00839346	118.21	0.0409762	118.21	0.0792155	118.19	0.03242653	118.19	0.01351808	118.19	0.02695001	118.19	0.06581469	118.19	0.06487592	118.19	0.14019145	118.19	0.39012262	118.19	1.02786934	118.21	0.0466402	118.21	0.03753421	118.21	0.01278187	118.21	0.04661541	118.21	0.0473089	118.21	0.0341853	118.21	0.0258633	118.21	0.0546248
118.41	0.00713963	118.41	-0.01364921	118.41	-0.0099508	118.41	0.00001467	118.41	0.02477104	118.41	0.0069382	118.41	0.04067059	118.41	0.07274874	118.4	0.02684861	118.4	0.01277029	118.4	0.02961409	118.4	0.0541641	118.4	0.06661475	118.4	0.13611673	118.4	0.3883765	118.4	1.02869272	118.41	0.044781	118.41	0.03494938	118.41	0.01380201	118.41	0.0439982	118.41	0.04497759	118.41	0.0332072	118.41	0.02665608	118.41	0.05433397
118.61	0.00685953	118.61	-0.01415995	118.61	-0.0103937	118.61	-0.00276902	118.61	0.02278105	118.61	0.00944994	118.61	0.04129477	118.61	0.07662633	118.6	0.02828337	118.6	0.01611328	118.6	0.03424427	118.6	0.06115221	118.6	0.07315467	118.6	0.13592955	118.6	0.38632992	118.6	1.0307194	118.61	0.05029202	118.61	0.03516352	118.61	0.014126	118.61	0.04257908	118.61	0.05044068	118.61	0.03916913	118.61	0.02244424	118.61	0.05221215
118.82	0.00937551	118.82	-0.01911144	118.82	-0.0081748	118.82	-0.00214236	118.82	0.01933616	118.82	0.00664371	118.82	0.0362349	118.82	0.07553188	118.8	0.03767141	118.8	0.01394603	118.8	0.02868794	118.8	0.05962567	118.8	0.07078638	118.8	0.13314429	118.8	0.38849437	118.8	1.0321089	118.82	0.04855642	118.82	0.03609565	118.82	0.01219106	118.82	0.04794215	118.82	0.04686934	118.82	0.03454845	118.82	0.02692451	118.82	0.05129858
119	0.0111408	119	-0.01547294	119	-0.00722852	119	0.00126227	119	0.02025658	119	0.01030983	119	0.04326195	119	0.07288185	119	0.03279917	119	0.01693837	119	0.03222325	119	0.05787154	119	0.0644518	119	0.14178035	119	0.38769698	119	1.03192484	119	0.0474533	119	0.03411884	119	0.00833874	119	0.04431804	119	0.04212396	119	0.03064344	119	0.0269328	119	0.0540402
119.22	0.0107762	119.22	-0.02017079	119.22	-0.0056806	119.22	0.00303415	119.22	0.02047306	119.22	0.00693331	119.22	0.03638231	119.22	0.07373732	119.19	0.03248582	119.19	0.01542059	119.19	0.02831645	119.19	0.06163603	119.19	0.06633643	119.19	0.13780777	119.19	0.38962582	119.19	1.03647721	119.21	0.04827578	119.21	0.03376954	119.21	0.01239131	119.21	0.0482821	119.21	0.04564254	119.21	0.03144608	119.21	0.02533006	119.21	0.05531044
119.41	0.00972897	119.41	-0.01733034	119.41	-0.00972054	119.41	0.00236374	119.41	0.02080769	119.41	0.00633242	119.41	0.04248716	119.41	0.07711997	119.39	0.03238864	119.39	0.01558778	119.39	0.03138372	119.39	0.06057202	119.39	0.0670305	119.39	0.14206159	119.39	0.39004725	119.39	1.03660488	119.41	0.04982923	119.41	0.03470271	119.41	0.01029142	119.41	0.04558265	119.41	0.05082184	119.41	0.03957979	119.41	0.02760426	119.41	0.0544576
119.61	0.00652906	119.61	-0.01544033	119.61	-0.00810493	119.61	0.00158563	119.61	0.02496876	119.61	0.01015833	119.61	0.03880577	119.61	0.07858264	119.6	0.03121608	119.6	0.01553021	119.6	0.02704277	119.6	0.06379487	119.6	0.06800597	119.6	0.13931504	119.6	0.39037538	119.6	1.04285753	119.61	0.04628861	119.61	0.03733212	119.61	0.01263561	119.61	0.04418454	119.61	0.05084186	119.61	0.03407897	119.61	0.02890403	119.61	0.05712795
119.81	0.00766231	119.81	-0.01267461	119.81	-0.00935929	119.81	-0.00319245	119.81	0.0178464	119.81	0.01516177	119.81	0.03670194	119.81	0.07633307	119.8	0.03076909	119.8	0.01913642	119.8	0.02853402	119.8	0.05973426	119.8	0.06827457	119.8	0.13448268	119.8	0.3911573	119.8	1.04247677	119.81	0.04910062	119.81	0.03468382	119.81	0.0103436	119.81	0.0468012	119.81	0.04625684	119.81	0.02998731	119.81	0.02788452	119.81	0.05216297
120.02	0.00472656	120.02	-0.01684373	120.02	-0.01113521	120.02	0.00305309	120.02	0.02364704	120.02	0.01141992	120.02	0.04270412	120.02	0.07177577	120	0.03138237	120	0.01409817	120	0.02847839	120	0.06329525	120	0.06607564	120	0.13482775	120	0.38945484	120	1.04638779	120	0.04732211	120	0.03468404	120	0.01308789	120	0.04932165	120	0.04786172	120	0.0343249	120	0.02952112	120	0.0517436
120.2	0.00347577	120.2	-0.01453107	120.2	-0.01109607	120.2	-0.00370481	120.2	0.02393915	120.2	0.00771883	120.2	0.04035701	120.2	0.07406143	120.21	0.03199293	120.21	0.01748171	120.21	0.03059537	120.21	0.06310837	120.21	0.07151546	120.21	0.1410111	120.21	0.39266622	120.21	1.04763305	120.22	0.04786707	120.22	0.03907121	120.22	0.01172408	120.22	0.04925058	120.22	0.04596835	120.22	0.03460965	120.22	0.02464201	120.22	0.0557896
120.41	0.00840596	120.41	-0.01706293	120.41	-0.00993533	120.41	0.00288509	120.41	0.02344923	120.41	0.01221367	120.41	0.04227854	120.41	0.06965344	120.39	0.02945211	120.39	0.01722592	120.39	0.02690231	120.39	0.06213535	120.39	0.06963938	120.39	0.14211759	120.39	0.3929354	120.39	1.05129349	120.41	0.04955587	120.41	0.03651249	120.41	0.01342682	120.41	0.04841935	120.41	0.05030929	120.41	0.0400002	120.41	0.02420626	120.41	0.05161302
120.61	0.00339656	120.61	-0.01378998	120.61	-0.0045525	120.61	-0.00000421	120.61	0.02128115	120.61	0.01045611	120.61	0.04322205	120.61	0.07232913	120.6	0.03312901	120.6	0.01626118	120.6	0.03085067	120.6	0.05990344	120.6	0.07086636	120.6	0.13663526	120.6	0.39527771	120.6	1.04906178	120.61	0.04556609	120.61	0.03152402	120.61	0.0118702	120.61	0.04438432	120.61	0.04883311	120.61	0.03652512	120.61	0.02356928	120.61	0.05427771
120.8	0.00850318	120.8	-0.01698554	120.8	-0.00997296	120.8	0.00354004	120.8	0.02678579	120.8	0.00729325	120.8	0.04269285	120.8	0.07513054	120.8	0.03471006	120.8	0.0125398	120.8	0.02955902	120.8	0.05990693	120.8	0.06683672	120.8	0.14054218	120.8	0.39424548	120.8	1.05040264	120.81	0.04894463	120.81	0.03359213	120.81	0.01470534	120.81	0.04274601	120.81	0.05176309	120.81	0.03976233	120.81	0.02269548	120.81	0.05420678
121.01	0.00851226	121.01	-0.01730332	121.01	-0.00784034	121.01	0.00177971	121.01	0.02431526	121.01	0.00793958	121.01	0.04006594	121.01	0.07289906	121	0.03413415	121	0.01661086	121	0.02792229	121	0.06235489	121	0.06722127	121	0.14015926	121	0.39410958	121	1.05092311	121	0.05049476	121	0.03250725	121	0.01451353	121	0.04882922	121	0.04698996	121	0.03910893	121	0.02486282	121	0.05317817
121.22	0.00679051	121.22	-0.0109379	121.22	-0.00964508	121.22	-0.00144737	121.22	0.02157823	121.22	0.01230259	121.22	0.0369989	121.22	0.07506371	121.19	0.03081186	121.19	0.0159931	121.19	0.03253176	121.19	0.06589251	121.19	0.07174628	121.19	0.13850462	121.19	0.39452383	121.19	1.05573416	121.22	0.04957176	121.22	0.03413397	121.22	0.01305467	121.22	0.05048002	121.22	0.0474934	121.22	0.0321768	121.22	0.02807213	121.22	0.05533497
121.4	0.00959024	121.4	-0.01513716	121.4	-0.00977952	121.4	0.00093066	121.4	0.01993036	121.4	0.01101843	121.4	0.04266279	121.4	0.07809854	121.41	0.02865527	121.41	0.01546232	121.41	0.03150571	121.41	0.05912846	121.41	0.06607222	121.41	0.1407682	121.41	0.3957606	121.41	1.05740404	121.42	0.04945458	121.42	0.03222114	121.42	0.0122696	121.42	0.04827073	121.42	0.04814876	121.42	0.034583	121.42	0.02548376	121.42	0.05563882
121.61	0.0082852	121.61	-0.01958333	121.61	-0.00845713	121.61	-0.00161196	121.61	0.01943626	121.61	0.00713291	121.61	0.0405296	121.61	0.07244946	121.59	0.02766739	121.59	0.01592911	121.59	0.02923195	121.59	0.05685309	121.59	0.06780453	121.59	0.14301784	121.59	0.39251727	121.59	1.06227994	121.59	0.04963336	121.59	0.03558004	121.59	0.01402758	121.59	0.04774887	121.59	0.05100886	121.59	0.03977549	121.59	0.02405602	121.59	0.0537863
121.81	0.00988264	121.81	-0.01613698	121.81	-0.0051948	121.81	-0.00043046	121.81	0.021079	121.81	0.0041852	121.81	0.04389135	121.81	0.07705431	121.78	0.03600362	121.78	0.01474159	121.78	0.0347477	121.78	0.06235688	121.78	0.06852815	121.78	0.13867831	121.78	0.39205861	121.78	1.06450963	121.81	0.04869278	121.81	0.03413979	121.81	0.01238972	121.81	0.04178784	121.81	0.04903086	121.81	0.03716343	121.81	0.02798801	121.81	0.05489404
122	0.01066247	122	-0.01604049	122	-0.00890957	122	-0.00159639	122	0.02374737	122	0.01061938	122	0.03980094	122	0.07675542	122	0.03205873	122	0.01789774	122	0.03296483	122	0.05784331	122	0.06677748	122	0.13871486	122	0.39646977	122	1.06161582	122.01	0.04910905	122.01	0.03606291	122.01	0.01261089	122.01	0.04226483	122.01	0.04903864	122.01	0.03619305	122.01	0.03089657	122.01	0.05484285
122.2	0.00797723	122.2	-0.01634717	122.2	-0.00816195	122.2	-0.00076064	122.2	0.02417832	122.2	0.01032087	122.2	0.04141471	122.2	0.07395227	122.2	0.03088495	122.2	0.01657321	122.2	0.02838396	122.2	0.06402943	122.2	0.0664278	122.2	0.14069086	122.2	0.39473227	122.2	1.06359196	122.22	0.05013361	122.22	0.03291329	122.22	0.00987988	122.22	0.04868364	122.22	0.04895568	122.22	0.03585268	122.22	0.02459492	122.22	0.0564528
122.42	0.00647337	122.42	-0.01648533	122.42	-0.01054449	122.42	0.00185136	122.42	0.01894145	122.42	0.00818854	122.42	0.04062266	122.42	0.07566631	122.4	0.03198327	122.4	0.01702861	122.4	0.02962103	122.4	0.05899496	122.4	0.06916995	122.4	0.13749446	122.4	0.39759323	122.4	1.06585062	122.42	0.0497966	122.42	0.03618821	122.42	0.01718584	122.42	0.04743314	122.42	0.04805898	122.42	0.03728177	122.42	0.02444044	122.42	0.05490812
122.61	0.00321751	122.61	-0.01762548	122.61	-0.00810195	122.61	0.00245361	122.61	0.02342868	122.61	0.00799165	122.61	0.03956692	122.61	0.07162002	122.59	0.02937361	122.59	0.01720113	122.59	0.0314852	122.59	0.05762796	122.59	0.0700873	122.59	0.14013222	122.59	0.3980138	122.59	1.06938422	122.62	0.04785145	122.62	0.03173745	122.62	0.01200308	122.62	0.04462206	122.62	0.05009689	122.62	0.03520648	122.62	0.02567166	122.62	0.05678911
122.81	0.00959574	122.81	-0.01455822	122.81	-0.01072916	122.81	0.00130655	122.81	0.02237473	122.81	0.00736409	122.81	0.04174105	122.81	0.07402726	122.78	0.0264617	122.78	0.01813577	122.78	0.02974057	122.78	0.06241047	122.78	0.06931721	122.78	0.13942155	122.78	0.39615992	122.78	1.06991589	122.81	0.04901669	122.81	0.03651185	122.81	0.0130011	122.81	0.04432515	122.81	0.05116383	122.81	0.03977369	122.81	0.0299381	122.81	0.05913249
123	0.00930992	123	-0.01451387	123	-0.01008583	123	-0.00005695	123	0.02559888	123	0.0116235	123	0.03882975	123	0.07559705	123	0.02818945	123	0.01637338	123	0.02911527	123	0.06075962	123	0.06415973	123	0.14095293	123	0.40202296	123	1.07157147	123.02	0.04920001	123.02	0.03294491	123.02	0.01391291	123.02	0.04644112	123.02	0.04588008	123.02	0.0402848	123.02	0.02596335	123.02	0.05636789
123.2	0.0086032	123.2	-0.01605367	123.2	-0.00981104	123.2	-0.004377	123.2	0.02226995	123.2	0.00632474	123.2	0.03885801	123.2	0.07278425	123.18	0.0327151	123.18	0.01519442	123.18	0.03073598	123.18	0.06083487	123.18	0.06936636	123.18	0.14193858	123.18	0.39817619	123.18	1.07421005	123.2	0.0488276	123.2	0.03571678	123.2	0.01550233	123.2	0.04397224	123.2	0.04385217	123.2	0.04016111	123.2	0.02629465	123.2	0.05831371
123.42	0.01002299	123.42	-0.01446652	123.42	-0.01017517	123.42	-0.00012678	123.42	0.02472517	123.42	0.00774492	123.42	0.03680788	123.42	0.07424978	123.39	0.02757196	123.39	0.01991347	123.39	0.03186919	123.39	0.05927061	123.39	0.06792893	123.39	0.14257942	123.39	0.40261388	123.39	1.07723475	123.4	0.04487544	123.4	0.03556298	123.4	0.01030571	123.4	0.04522316	123.4	0.04558317	123.4	0.03356305	123.4	0.02858038	123.4	0.05676232
123.62	0.00444432	123.62	-0.0121533	123.62	-0.01005527	123.62	-0.0016294	123.62	0.01805833	123.62	0.00457791	123.62	0.04028177	123.62	0.07578069	123.61	0.03159263	123.61	0.01905943	123.61	0.03092992	123.61	0.06339481	123.61	0.06564333	123.61	0.13788171	123.61	0.39541426	123.61	1.07980168	123.62	0.04659506	123.62	0.03654335	123.62	0.01494433	123.62	0.04662283	123.62	0.04821004	123.62	0.03801488	123.62	0.02643706	123.62	0.05438787
123.81	0.00892287	123.81	-0.01696255	123.81	-0.00681311	123.81	0.00501417	123.81	0.02664622	123.81	0.0139788	123.81	0.03998726	123.81	0.07386931	123.79	0.03324011	123.79	0.01386225	123.79	0.02963192	123.79	0.06016367	123.79	0.06617012	123.79	0.14204946	123.79	0.39979097	123.79	1.08002472	123.81	0.04920712	123.81	0.03642564	123.81	0.0129762	123.81	0.05043782	123.81	0.04792369	123.81	0.03679108	123.81	0.02588283	123.81	0.04987581
124.01	0.01050548	124.01	-0.01370112	124.01	-0.01272523	124.01	0.00252009	124.01	0.02002743	124.01	0.0099415	124.01	0.04023675	124.01	0.07072186	124	0.0352864	124	0.01862183	124	0.0296139	124	0.0558078	124	0.07118771	124	0.13761102	124	0.40144715	124	1.07779205	124.01	0.04793622	124.01	0.03321317	124.01	0.01183577	124.01	0.04744871	124.01	0.04900069	124.01	0.03530065	124.01	0.02772925	124.01	0.05403142
124.21	0.00876877	124.21	-0.01691696	124.21	-0.00450304	124.21	0.00047425	124.21	0.01939913	124.21	0.0120371	124.21	0.04013194	124.21	0.0751969	124.2	0.0331391	124.2	0.01651621	124.2	0.03022453	124.2	0.05819452	124.2	0.06611364	124.2	0.14047888	124.2	0.40289477	124.2	1.07778656	124.21	0.05092943	124.21	0.03468253	124.21	0.01083437	124.21	0.05012991	124.21	0.04840266	124.21	0.03226993	124.21	0.02958926	124.21	0.04962428
124.42	0.00970518	124.42	-0.01657108	124.42	-0.01299503	124.42	0.00113923	124.42	0.02043696	124.42	0.01135967	124.42	0.03668376	124.42	0.07479027	124.39	0.03021058	124.39	0.0172561	124.39	0.03012257	124.39	0.0640125	124.39	0.0718728	124.39	0.13810278	124.39	0.40456083	124.39	1.08259356	124.4	0.05353756	124.4	0.03087057	124.4	0.0068546	124.4	0.0430204	124.4	0.05088757	124.4	0.03466226	124.4	0.02419057	124.4	0.05589153
124.62	0.00554838	124.62	-0.01601528	124.62	-0.00973974	124.62	-0.00138837	124.62	0.02678145	124.62	0.01089922	124.62	0.04168303	124.62	0.07275767	124.59	0.02779616	124.59	0.01438094	124.59	0.02754015	124.59	0.05922855	124.59	0.07002298	124.59	0.14219318	124.59	0.40292469	124.59	1.08420539	124.62	0.0512895	124.62	0.03045035	124.62	0.01816734	124.62	0.04743297	124.62	0.04999495	124.62	0.03154013	124.62	0.02922798	124.62	0.05398504
124.82	0.00881902	124.82	-0.01909736	124.82	-0.01317403	124.82	-0.00179866	124.82	0.02482006	124.82	0.0091955	124.82	0.0391907	124.82	0.07142566	124.79	0.02960957	124.79	0.01644255	124.79	0.02945821	124.79	0.06276865	124.79	0.06672829	124.79	0.13944334	124.79	0.40343431	124.79	1.08521914	124.81	0.04974741	124.81	0.03382327	124.81	0.01109246	124.81	0.0500943	124.81	0.04939132	124.81	0.03678283	124.81	0.02831471	124.81	0.0561833
125.01	0.00642036	125.01	-0.01838251	125.01	-0.01297819	125.01	-0.00242491	125.01	0.0218499	125.01	0.01061189	125.01	0.04470809	125.01	0.07796655	124.98	0.03166417	124.98	0.01360235	124.98	0.03038168	124.98	0.06247512	124.98	0.0676557	124.98	0.13974684	124.98	0.40181729	124.98	1.09151292	125.01	0.04942949	125.01	0.0331942	125.01	0.01262107	125.01	0.05193824	125.01	0.04958105	125.01	0.03491641	125.01	0.02626488	125.01	0.0528859
125.21	0.00696401	125.21	-0.01839305	125.21	-0.01198547	125.21	-0.00152813	125.21	0.02574454	125.21	0.00689474	125.21	0.03893811	125.21	0.07429294	125.2	0.03261892	125.2	0.01810394	125.2	0.03023105	125.2	0.06587333	125.2	0.06909716	125.2	0.14158009	125.2	0.40327418	125.2	1.08978069	125.21	0.04779522	125.21	0.03419108	125.21	0.01035751	125.21	0.04454892	125.21	0.05178598	125.21	0.03799986	125.21	0.02887285	125.21	0.05326589
125.41	0.0071166	125.41	-0.01562919	125.41	-0.00954604	125.41	0.00257675	125.41	0.02440486	125.41	0.00905624	125.41	0.03601845	125.41	0.07204634	125.4	0.0312621	125.4	0.01911925	125.4	0.02994589	125.4	0.06560786	125.4	0.0627239	125.4	0.14096484	125.4	0.40467203	125.4	1.09313071	125.41	0.04691726	125.41	0.03371101	125.41	0.01063326	125.41	0.04611941	125.41	0.04886147	125.41	0.03748698	125.41	0.03059552	125.41	0.05462319
125.62	0.00875925	125.62	-0.01651189	125.62	-0.00701882	125.62	-0.00335397	125.62	0.02085319	125.62	0.00619599	125.62	0.04150827	125.62	0.07414193	125.6	0.03215048	125.6	0.01715934	125.6	0.02921218	125.6	0.05886286	125.6	0.06632304	125.6	0.14106899	125.6	0.40141562	125.6	1.09924388	125.62	0.0507638	125.62	0.03646855	125.62	0.0150083	125.62	0.04714122	125.62	0.0473935	125.62	0.03632254	125.62	0.02512659	125.62	0.05571058
125.8	0.00513181	125.8	-0.01862425	125.8	-0.00874379	125.8	-0.00158346	125.8	0.01905478	125.8	0.00870344	125.8	0.04467888	125.8	0.07165594	125.81	0.02709516	125.81	0.02016597	125.81	0.03161111	125.81	0.06206115	125.81	0.06960297	125.81	0.13941436	125.81	0.40462929	125.81	1.09852958	125.82	0.04835218	125.82	0.03472953	125.82	0.01367711	125.82	0.04488375	125.82	0.04453109	125.82	0.04025822	125.82	0.0260341	125.82	0.05497205
126.01	0.01177316	126.01	-0.01720078	126.01	-0.01525297	126.01	-0.00081737	126.01	0.02315577	126.01	0.00788775	126.01	0.04117299	126.01	0.07409003	125.99	0.03225698	125.99	0.01586718	125.99	0.02839124	125.99	0.06295244	125.99	0.07031643	125.99	0.14287034	125.99	0.40204057	125.99	1.10097265	126.01	0.04763103	126.01	0.0356586	126.01	0.01030582	126.01	0.0473786	126.01	0.04554639	126.01	0.03153094	126.01	0.02600855	126.01	0.05528121
126.21	0.00668125	126.21	-0.01817657	126.21	-0.01117893	126.21	0.00022159	126.21	0.02391433	126.21	0.00757814	126.21	0.0357764	126.21	0.07861447	126.18	0.03248898	126.18	0.01667866	126.18	0.03431471	126.18	0.06281208	126.18	0.06972378	126.18	0.14206223	126.18	0.40650207	126.18	1.10376704	126.19	0.04909374	126.19	0.0366972	126.19	0.01328981	126.19	0.04732285	126.19	0.05046184	126.19	0.03917406	126.19	0.02879899	126.19	0.05474364
126.4	0.00647664	126.4	-0.01431495	126.4	-0.0112777	126.4	0.00105466	126.4	0.01945556	126.4	0.00906342	126.4	0.0402588	126.4	0.07322714	126.4	0.03018352	126.4	0.01408558	126.4	0.0283689	126.4	0.06152622	126.4	0.06892895	126.4	0.14695889	126.4	0.4065598	126.4	1.10257947	126.41	0.04957692	126.41	0.03317641	126.41	0.01247925	126.41	0.04745671	126.41	0.0490809	126.41	0.03599115	126.41	0.03043555	126.41	0.05208474
126.62	0.00845431	126.62	-0.01684099	126.62	-0.00564269	126.62	0.00281333	126.62	0.02206083	126.62	0.01015449	126.62	0.04248779	126.62	0.07526062	126.6	0.0301862	126.6	0.01629783	126.6	0.0324268	126.6	0.06127886	126.6	0.07238989	126.6	0.14150085	126.6	0.40727949	126.6	1.10702717	126.62	0.04422684	126.62	0.03095553	126.62	0.01085427	126.62	0.04706816	126.62	0.04593709	126.62	0.03584259	126.62	0.02663736	126.62	0.05622901
126.8	0.00935823	126.8	-0.01611764	126.8	-0.01237448	126.8	-0.00241699	126.8	0.01961536	126.8	0.00938222	126.8	0.04060441	126.8	0.07493112	126.8	0.02815884	126.8	0.01735745	126.8	0.02775193	126.8	0.06005955	126.8	0.06864221	126.8	0.14740267	126.8	0.40820268	126.8	1.10550058	126.82	0.04512085	126.82	0.03456326	126.82	0.01023551	126.82	0.04617421	126.82	0.04710009	126.82	0.03610079	126.82	0.02402973	126.82	0.05315118
127.01	0.00264258	127.01	-0.01389223	127.01	-0.01077592	127.01	-0.00184905	127.01	0.02066043	127.01	0.01167168	127.01	0.04041743	127.01	0.0776168	127.01	0.02701252	127.01	0.01684541	127.01	0.03195813	127.01	0.05508489	127.01	0.06877959	127.01	0.14027466	127.01	0.40821415	127.01	1.11017525	127.02	0.04786751	127.02	0.03753416	127.02	0.01250922	127.02	0.04464931	127.02	0.0482679	127.02	0.03661021	127.02	0.02035097	127.02	0.0545938
127.21	0.00929429	127.21	-0.01823424	127.21	-0.01123572	127.21	-0.00034072	127.21	0.02168949	127.21	0.00600625	127.21	0.03801357	127.21	0.07542759	127.19	0.03296017	127.19	0.0173823	127.19	0.03076051	127.19	0.06413537	127.19	0.06909668	127.19	0.14061876	127.19	0.40974107	127.19	1.10950613	127.21	0.04769338	127.21	0.03398626	127.21	0.01469931	127.21	0.04421327	127.21	0.04876322	127.21	0.04222918	127.21	0.03023936	127.21	0.05324211
127.41	0.00457203	127.41	-0.01547103	127.41	-0.00729971	127.41	-0.0017029	127.41	0.02222164	127.41	0.00746631	127.41	0.04270392	127.41	0.07677854	127.4	0.02991595	127.4	0.01763385	127.4	0.03522283	127.4	0.06001201	127.4	0.07227353	127.4	0.14249074	127.4	0.40660295	127.4	1.11299956	127.41	0.0503701	127.41	0.03281575	127.41	0.01298708	127.41	0.04339088	127.41	0.04947719	127.41	0.03893515	127.41	0.02623734	127.41	0.05563698
127.6	0.01123773	127.6	-0.01863974	127.6	-0.01139881	127.6	0.00154778	127.6	0.02637285	127.6	0.00674182	127.6	0.04084579	127.6	0.07206881	127.6	0.02864348	127.6	0.0161315	127.6	0.03165002	127.6	0.05813852	127.6	0.07056899	127.6	0.14411677	127.6	0.40689418	127.6	1.11285782	127.61	0.05091488	127.61	0.03513249	127.61	0.01406827	127.61	0.04471004	127.61	0.04557935	127.61	0.03599461	127.61	0.03042714	127.61	0.05758545
127.83	0.00504193	127.83	-0.01748922	127.83	-0.01028781	127.83	-0.00088618	127.83	0.02359389	127.83	0.01019668	127.83	0.04104264	127.83	0.0790148	127.8	0.03005412	127.8	0.01427237	127.8	0.02879273	127.8	0.06350088	127.8	0.06971282	127.8	0.14128335	127.8	0.40884075	127.8	1.1138196	127.8	0.04902693	127.8	0.03231836	127.8	0.01097615	127.8	0.0438864	127.8	0.04451443	127.8	0.03624296	127.8	0.02344019	127.8	0.05787355
128.02	0.00896181	128.02	-0.02076334	128.02	-0.00839256	128.02	-0.00622495	128.02	0.02128827	128.02	0.00848754	128.02	0.04050068	128.02	0.06986881	128.01	0.0343259	128.01	0.01322564	128.01	0.03417423	128.01	0.06307887	128.01	0.07279339	128.01	0.14488585	128.01	0.40894413	128.01	1.11506212	128	0.05239758	128	0.03669247	128	0.01701111	128	0.04540609	128	0.04235873	128	0.03566883	128	0.02514238	128	0.05765651
128.21	0.00783227	128.21	-0.02002616	128.21	-0.00759315	128.21	-0.00173255	128.21	0.02555712	128.21	0.01139133	128.21	0.03579053	128.21	0.07056282	128.19	0.03189183	128.19	0.01981755	128.19	0.03093542	128.19	0.05937205	128.19	0.07581909	128.19	0.13994417	128.19	0.40646565	128.19	1.11647856	128.21	0.05243341	128.21	0.03304661	128.21	0.0142356	128.21	0.04505528	128.21	0.045511	128.21	0.03261364	128.21	0.02834444	128.21	0.05672594
128.41	0.00896969	128.41	-0.01465697	128.41	-0.01601228	128.41	-0.00071442	128.41	0.02279875	128.41	0.00567437	128.41	0.03488574	128.41	0.07158915	128.4	0.0336208	128.4	0.01360372	128.4	0.03370851	128.4	0.05887541	128.4	0.06957331	128.4	0.14318289	128.4	0.41083863	128.4	1.11769724	128.41	0.04384218	128.41	0.03624434	128.41	0.01404004	128.41	0.04896334	128.41	0.05009683	128.41	0.04237299	128.41	0.02507117	128.41	0.05506431
128.61	0.00603397	128.61	-0.01679745	128.61	-0.01008025	128.61	-0.00006678	128.61	0.02035308	128.61	0.01182938	128.61	0.03886249	128.61	0.07339603	128.6	0.02986498	128.6	0.01588443	128.6	0.03341151	128.6	0.06199556	128.6	0.07030325	128.6	0.14591408	128.6	0.4115575	128.6	1.12077856	128.61	0.05072813	128.61	0.03488794	128.61	0.01406391	128.61	0.04535513	128.61	0.04548206	128.61	0.03899939	128.61	0.02867028	128.61	0.05133639
128.82	0.00775717	128.82	-0.01681321	128.82	-0.01014963	128.82	0.00211335	128.82	0.02488399	128.82	0.01051509	128.82	0.0417828	128.82	0.0768152	128.8	0.03274952	128.8	0.01778587	128.8	0.02667325	128.8	0.05786504	128.8	0.06780899	128.8	0.14570871	128.8	0.41067785	128.8	1.12131608	128.82	0.05077031	128.82	0.03465716	128.82	0.01259789	128.82	0.04812584	128.82	0.0455567	128.82	0.04105199	128.82	0.02589343	128.82	0.05623383
129	0.00912315	129	-0.01565524	129	-0.006735	129	-0.00158717	129	0.02477102	129	0.00585392	129	0.03635727	129	0.07434142	129	0.03140245	129	0.01678193	129	0.02859809	129	0.06192799	129	0.06934196	129	0.14184453	129	0.4108527	129	1.12525082	129.02	0.04577158	129.02	0.03486047	129.02	0.01494483	129.02	0.04528798	129.02	0.04884851	129.02	0.03592335	129.02	0.02438099	129.02	0.05532961
129.22	0.00518966	129.22	-0.02083539	129.22	-0.00965776	129.22	-0.00136465	129.22	0.02165466	129.22	0.00758954	129.22	0.03838525	129.22	0.07593589	129.21	0.03007255	129.21	0.01744637	129.21	0.03450357	129.21	0.06577443	129.21	0.06928612	129.21	0.14532594	129.21	0.41322857	129.21	1.12680399	129.22	0.04999083	129.22	0.0334012	129.22	0.01415439	129.22	0.04853188	129.22	0.05053505	129.22	0.03779563	129.22	0.02745403	129.22	0.05481752
129.41	0.00447192	129.41	-0.01730012	129.41	-0.0101471	129.41	-0.0001954	129.41	0.01918395	129.41	0.00494074	129.41	0.03725184	129.41	0.07165057	129.39	0.02885776	129.39	0.01363188	129.39	0.03155342	129.39	0.06013538	129.39	0.06535542	129.39	0.14406222	129.39	0.41430855	129.39	1.12648976	129.41	0.04632094	129.41	0.03630179	129.41	0.01598532	129.41	0.04941142	129.41	0.04908957	129.41	0.03629132	129.41	0.02838366	129.41	0.05696763
129.61	0.00795493	129.61	-0.017509	129.61	-0.0116156	129.61	0.00217717	129.61	0.0257048	129.61	0.00933266	129.61	0.03976364	129.61	0.07113239	129.58	0.02766085	129.58	0.018024	129.58	0.03051065	129.58	0.06148784	129.58	0.07277187	129.58	0.14474905	129.58	0.41515726	129.58	1.1284883	129.6	0.05107758	129.6	0.03490515	129.6	0.00958457	129.6	0.04759536	129.6	0.04823958	129.6	0.03141805	129.6	0.02568763	129.6	0.05900811
129.81	0.00833102	129.81	-0.01523261	129.81	-0.00903158	129.81	0.00400329	129.81	0.02293894	129.81	0.00718847	129.81	0.04013206	129.81	0.07031303	129.8	0.02886602	129.8	0.01599699	129.8	0.03145312	129.8	0.06193768	129.8	0.070685	129.8	0.14579087	129.8	0.41775063	129.8	1.12849116	129.81	0.04800146	129.81	0.03575091	129.81	0.01279434	129.81	0.05111732	129.81	0.04563457	129.81	0.03807285	129.81	0.02878867	129.81	0.05764468
130	0.00714877	130	-0.01719412	130	-0.0125099	130	0.00014802	130	0.02208301	130	0.00694656	130	0.0385023	130	0.07263211	129.99	0.036493	129.99	0.01502913	129.99	0.03029418	129.99	0.06243886	129.99	0.06768902	129.99	0.14486535	129.99	0.4140788	129.99	1.13036525	130.02	0.05065192	130.02	0.03143192	130.02	0.01538239	130.02	0.04373218	130.02	0.04758123	130.02	0.04235561	130.02	0.02720559	130.02	0.05412758
130.2	0.00521043	130.2	-0.01501003	130.2	-0.01119379	130.2	0.00171453	130.2	0.01759317	130.2	0.00809904	130.2	0.03941872	130.2	0.07585111	130.19	0.03273383	130.19	0.01377086	130.19	0.03296938	130.19	0.06195083	130.19	0.07017575	130.19	0.14334361	130.19	0.41359553	130.19	1.13086665	130.22	0.04780181	130.22	0.03506363	130.22	0.01036029	130.22	0.04733003	130.22	0.04781885	130.22	0.03672896	130.22	0.02713776	130.22	0.05869659
130.41	0.00635288	130.41	-0.01595293	130.41	-0.00933192	130.41	-0.00417084	130.41	0.0195342	130.41	0.00866278	130.41	0.03610653	130.41	0.07210946	130.41	0.03329243	130.41	0.01604565	130.41	0.03323754	130.41	0.06368405	130.41	0.06886601	130.41	0.14551061	130.41	0.41733032	130.41	1.13703072	130.41	0.04649844	130.41	0.03360706	130.41	0.01357872	130.41	0.04948549	130.41	0.04925905	130.41	0.03523068	130.41	0.0301166	130.41	0.05799484
130.61	0.01093082	130.61	-0.018272	130.61	-0.00750648	130.61	-0.00349539	130.61	0.02252725	130.61	0.01270823	130.61	0.03740706	130.61	0.07255619	130.59	0.03185074	130.59	0.016722	130.59	0.03332834	130.59	0.06106222	130.59	0.06572711	130.59	0.14655644	130.59	0.41636246	130.59	1.13295949	130.61	0.04549692	130.61	0.03323104	130.61	0.01254503	130.61	0.04669233	130.61	0.05248735	130.61	0.04094203	130.61	0.02841165	130.61	0.06224151
130.81	0.00676881	130.81	-0.01686081	130.81	-0.01036344	130.81	0.00153918	130.81	0.02468706	130.81	0.00767486	130.81	0.03518653	130.81	0.07249776	130.8	0.03011019	130.8	0.01504395	130.8	0.0363071	130.8	0.06470017	130.8	0.07119554	130.8	0.14458822	130.8	0.4137511	130.8	1.13925481	130.81	0.04719835	130.81	0.03749146	130.81	0.01606176	130.81	0.04967042	130.81	0.04882035	130.81	0.03092094	130.81	0.02415608	130.81	0.05471234
131.01	0.00218728	131.01	-0.01878681	131.01	-0.01480488	131.01	-0.0012061	131.01	0.0205099	131.01	0.00853861	131.01	0.0358195	131.01	0.07466625	131	0.03089776	131	0.01160505	131	0.03167368	131	0.06185796	131	0.06634127	131	0.14621073	131	0.42005867	131	1.14014947	131.01	0.04748401	131.01	0.03624327	131.01	0.01179474	131.01	0.04810896	131.01	0.05022929	131.01	0.03760562	131.01	0.02869566	131.01	0.05141686
131.22	0.00936866	131.22	-0.01902712	131.22	-0.00975035	131.22	0.00024358	131.22	0.01805842	131.22	0.00778615	131.22	0.04371559	131.22	0.07436657	131.2	0.03502455	131.2	0.01664813	131.2	0.03282972	131.2	0.06282414	131.2	0.06860697	131.2	0.1468375	131.2	0.41844782	131.2	1.13766205	131.22	0.04689113	131.22	0.03660791	131.22	0.01305461	131.22	0.04612366	131.22	0.04664375	131.22	0.03382272	131.22	0.02714343	131.22	0.05516688
131.4	0.00421968	131.4	-0.01686291	131.4	-0.00848611	131.4	0.00085785	131.4	0.02070511	131.4	0.00592357	131.4	0.04050637	131.4	0.07100435	131.41	0.03275969	131.41	0.01612366	131.41	0.03314058	131.41	0.06265257	131.41	0.07057956	131.41	0.14600943	131.41	0.41468233	131.41	1.13840115	131.42	0.04319977	131.42	0.03512845	131.42	0.01112465	131.42	0.04691439	131.42	0.04815557	131.42	0.03767242	131.42	0.02677987	131.42	0.05551879
131.61	0.0042508	131.61	-0.01961404	131.61	-0.00609206	131.61	-0.00068718	131.61	0.02594289	131.61	0.00713168	131.61	0.03805028	131.61	0.07341187	131.59	0.03226989	131.59	0.01282536	131.59	0.0335862	131.59	0.06070805	131.59	0.07095982	131.59	0.14442445	131.59	0.41662103	131.59	1.1431303	131.61	0.04524647	131.61	0.03666139	131.61	0.01490115	131.61	0.04520015	131.61	0.04657391	131.61	0.03762872	131.61	0.02726929	131.61	0.05268175
131.81	0.00166242	131.81	-0.01774128	131.81	-0.01086362	131.81	0.00181954	131.81	0.02371538	131.81	0.00946162	131.81	0.04012378	131.81	0.07102417	131.78	0.03153211	131.78	0.01614693	131.78	0.03815731	131.78	0.0594499	131.78	0.07152043	131.78	0.14659353	131.78	0.41459453	131.78	1.14266777	131.81	0.04925384	131.81	0.03342424	131.81	0.01543598	131.81	0.05241024	131.81	0.04868398	131.81	0.04196402	131.81	0.02356754	131.81	0.05634936
132.01	0.00756762	132.01	-0.01873008	132.01	-0.00833154	132.01	-0.00161569	132.01	0.02624775	132.01	0.00651691	132.01	0.03695972	132.01	0.07303957	132	0.03202853	132	0.01530128	132	0.03222359	132	0.05799918	132	0.07072653	132	0.14077379	132	0.41927585	132	1.14639175	132	0.05197882	132	0.03215191	132	0.01379337	132	0.04324977	132	0.04530977	132	0.03500457	132	0.02487167	132	0.06122958
132.21	0.01047183	132.21	-0.02011533	132.21	-0.01328872	132.21	0.00105885	132.21	0.02467175	132.21	0.00682762	132.21	0.03892278	132.21	0.06937058	132.2	0.02998552	132.2	0.01420154	132.2	0.03514277	132.2	0.06139786	132.2	0.0708055	132.2	0.14299999	132.2	0.42075244	132.2	1.14802754	132.22	0.04178169	132.22	0.03442568	132.22	0.0160672	132.22	0.04524852	132.22	0.04871002	132.22	0.03617761	132.22	0.03066936	132.22	0.05607502
132.42	0.00665733	132.42	-0.01391959	132.42	-0.00842188	132.42	-0.00404256	132.42	0.02541376	132.42	0.01151034	132.42	0.03934368	132.42	0.07452366	132.4	0.03497929	132.4	0.01380218	132.4	0.03583778	132.4	0.06435219	132.4	0.07317328	132.4	0.14633247	132.4	0.42039749	132.4	1.15054524	132.42	0.04718471	132.42	0.03263881	132.42	0.01152868	132.42	0.05183106	132.42	0.04641779	132.42	0.03812529	132.42	0.03087884	132.42	0.05737822
132.6	0.00900515	132.6	-0.01879871	132.6	-0.01035142	132.6	-0.00095332	132.6	0.02306456	132.6	0.00988937	132.6	0.0430271	132.6	0.06976414	132.59	0.03215263	132.59	0.01866506	132.59	0.02920973	132.59	0.06669044	132.59	0.07164877	132.59	0.1468135	132.59	0.4191592	132.59	1.15202332	132.62	0.04825046	132.62	0.03283331	132.62	0.01341234	132.62	0.05500308	132.62	0.04939811	132.62	0.03464552	132.62	0.02593425	132.62	0.06198812
132.81	0.01040046	132.81	-0.01594932	132.81	-0.01417016	132.81	-0.00334901	132.81	0.02006456	132.81	0.00695775	132.81	0.03569974	132.81	0.07618275	132.79	0.03031072	132.79	0.01622252	132.79	0.03001957	132.79	0.06049975	132.79	0.06796146	132.79	0.14782359	132.79	0.42045176	132.79	1.15604246	132.81	0.04380286	132.81	0.03452249	132.81	0.01159111	132.81	0.04922456	132.81	0.0529012	132.81	0.03951778	132.81	0.02779114	132.81	0.05703498
133.03	0.00839095	133.03	-0.02076793	133.03	-0.01089224	133.03	0.00360508	133.03	0.02628277	133.03	0.00770519	133.03	0.04107625	133.03	0.07540932	133	0.0305347	133	0.01596349	133	0.03528529	133	0.06274071	133	0.0706296	133	0.14642511	133	0.41900194	133	1.15417802	133.01	0.05046797	133.01	0.03278826	133.01	0.01059388	133.01	0.04808017	133.01	0.05179701	133.01	0.03682401	133.01	0.02935282	133.01	0.05321891
133.2	0.00514958	133.2	-0.01829443	133.2	-0.00914515	133.2	0.00624471	133.2	0.02471391	133.2	0.00964631	133.2	0.04065082	133.2	0.07452433	133.2	0.02673135	133.2	0.01698179	133.2	0.03031444	133.2	0.0617162	133.2	0.07211902	133.2	0.15074398	133.2	0.41781473	133.2	1.15723848	133.21	0.04887434	133.21	0.03411228	133.21	0.01774437	133.21	0.04501998	133.21	0.04674796	133.21	0.03662829	133.21	0.0256456	133.21	0.0542796
133.42	0.00736698	133.42	-0.01713986	133.42	-0.00908369	133.42	0.00340868	133.42	0.02122857	133.42	0.01197021	133.42	0.03829005	133.42	0.07501435	133.4	0.0291957	133.4	0.01675085	133.4	0.03232611	133.4	0.06016363	133.4	0.07287157	133.4	0.15006627	133.4	0.41768911	133.4	1.15861869	133.42	0.05007236	133.42	0.03736443	133.42	0.01429842	133.42	0.04831192	133.42	0.04929346	133.42	0.03649127	133.42	0.03128781	133.42	0.05728833
133.62	0.00585148	133.62	-0.01515816	133.62	-0.01211437	133.62	-0.00409683	133.62	0.02007282	133.62	0.01046724	133.62	0.03913056	133.62	0.06953107	133.6	0.03328174	133.6	0.0149977	133.6	0.03210532	133.6	0.06399901	133.6	0.07027845	133.6	0.14965147	133.6	0.42206243	133.6	1.15814805	133.62	0.04923613	133.62	0.03595613	133.62	0.01626	133.62	0.04479828	133.62	0.04777476	133.62	0.03497851	133.62	0.02820558	133.62	0.05808053
133.81	0.00864683	133.81	-0.01861313	133.81	-0.01067792	133.81	-0.00178146	133.81	0.02053891	133.81	0.00493271	133.81	0.04421267	133.81	0.07884621	133.79	0.03049832	133.79	0.0142169	133.79	0.03334594	133.79	0.06423651	133.79	0.07338055	133.79	0.14727266	133.79	0.42808858	133.79	1.15743947	133.81	0.04656021	133.81	0.03849371	133.81	0.01074504	133.81	0.04581911	133.81	0.04733136	133.81	0.03672228	133.81	0.02798337	133.81	0.05386609
134.01	0.00784285	134.01	-0.01894663	134.01	-0.00759444	134.01	-0.00117179	134.01	0.0249945	134.01	0.00687339	134.01	0.03971532	134.01	0.07768859	133.99	0.02868249	133.99	0.0171509	133.99	0.03335651	133.99	0.06562948	133.99	0.06932857	133.99	0.14681599	133.99	0.42036164	133.99	1.15948069	134.01	0.04340715	134.01	0.03643854	134.01	0.01275449	134.01	0.0448523	134.01	0.05253782	134.01	0.03628324	134.01	0.02701964	134.01	0.05159124
134.21	0.00557214	134.21	-0.01865658	134.21	-0.01196604	134.21	-0.00188524	134.21	0.01960215	134.21	0.01107142	134.21	0.03849969	134.21	0.07332505	134.2	0.03173566	134.2	0.0137559	134.2	0.03432319	134.2	0.06392273	134.2	0.06920841	134.2	0.14542469	134.2	0.42800054	134.2	1.16057384	134.21	0.05135326	134.21	0.03658183	134.21	0.01197792	134.21	0.04927227	134.21	0.04782903	134.21	0.04081807	134.21	0.02674901	134.21	0.05871518
134.4	0.0057745	134.4	-0.02029452	134.4	-0.0096868	134.4	-0.00282939	134.4	0.02124695	134.4	0.00804324	134.4	0.03871164	134.4	0.07114139	134.4	0.03172458	134.4	0.01486436	134.4	0.02974666	134.4	0.06210998	134.4	0.06671052	134.4	0.14475107	134.4	0.41671962	134.4	1.16317189	134.41	0.04931924	134.41	0.03558781	134.41	0.01167117	134.41	0.04734155	134.41	0.04773378	134.41	0.03638138	134.41	0.02498508	134.41	0.05519529
134.62	0.01059631	134.62	-0.0206333	134.62	-0.00874482	134.62	0.00036211	134.62	0.02063641	134.62	0.00650105	134.62	0.03849631	134.62	0.07506835	134.6	0.02660263	134.6	0.01110679	134.6	0.03041346	134.6	0.06166676	134.6	0.07503787	134.6	0.14855236	134.6	0.42010283	134.6	1.16888034	134.62	0.04943793	134.62	0.0335759	134.62	0.01137732	134.62	0.04717143	134.62	0.04903009	134.62	0.03658146	134.62	0.02260033	134.62	0.05272823
134.82	0.00825698	134.82	-0.01638271	134.82	-0.01373372	134.82	-0.00178696	134.82	0.02086342	134.82	0.00639441	134.82	0.04056589	134.82	0.0764119	134.79	0.03020153	134.79	0.01794876	134.79	0.02836454	134.79	0.06177086	134.79	0.06909429	134.79	0.151154	134.79	0.42400804	134.79	1.16730833	134.82	0.04857901	134.82	0.03966628	134.82	0.01736444	134.82	0.04816646	134.82	0.04627911	134.82	0.03670814	134.82	0.02570815	134.82	0.05289367
135.01	0.00674188	135.01	-0.01782596	135.01	-0.01006392	135.01	-0.00202098	135.01	0.02108781	135.01	0.00730058	135.01	0.03509542	135.01	0.07531282	134.99	0.03252665	134.99	0.01831313	134.99	0.03479154	134.99	0.05773423	134.99	0.07237525	134.99	0.14659609	134.99	0.42458075	134.99	1.16900623	135.01	0.0480231	135.01	0.03684368	135.01	0.01144956	135.01	0.04482043	135.01	0.04781971	135.01	0.04006676	135.01	0.0278406	135.01	0.05655593
135.21	0.00420432	135.21	-0.01641573	135.21	-0.01057384	135.21	0.00128916	135.21	0.02944908	135.21	0.00595536	135.21	0.03814984	135.21	0.07794427	135.2	0.03595043	135.2	0.01799254	135.2	0.0302266	135.2	0.06495049	135.2	0.07054614	135.2	0.14672635	135.2	0.42518505	135.2	1.17161059	135.2	0.05399347	135.2	0.03380056	135.2	0.0105549	135.2	0.04530568	135.2	0.04619908	135.2	0.03378233	135.2	0.02747774	135.2	0.06061964
135.41	0.00398703	135.41	-0.01576873	135.41	-0.00862164	135.41	-0.00213471	135.41	0.02295772	135.41	0.00883604	135.41	0.04188164	135.41	0.07251915	135.4	0.02725905	135.4	0.01463888	135.4	0.02955593	135.4	0.06275335	135.4	0.07167483	135.4	0.15079215	135.4	0.42381674	135.4	1.17240727	135.41	0.04913067	135.41	0.03734121	135.41	0.01352704	135.41	0.04948557	135.41	0.0502781	135.41	0.03816361	135.41	0.02815481	135.41	0.05654623
135.62	0.00272913	135.62	-0.01366118	135.62	-0.00868996	135.62	0.00324851	135.62	0.02296576	135.62	0.01112944	135.62	0.03908038	135.62	0.06999409	135.59	0.02731943	135.59	0.01619723	135.59	0.03626075	135.59	0.06110312	135.59	0.0707488	135.59	0.1465663	135.59	0.42569682	135.59	1.17422688	135.62	0.04855328	135.62	0.03615711	135.62	0.01338519	135.62	0.05027837	135.62	0.04977878	135.62	0.03534845	135.62	0.02978035	135.62	0.05406907
135.82	0.00851445	135.82	-0.01664182	135.82	-0.00933849	135.82	0.00241271	135.82	0.02100205	135.82	0.00760587	135.82	0.03936231	135.82	0.08009699	135.8	0.0325033	135.8	0.01788344	135.8	0.02896156	135.8	0.06188576	135.8	0.06980196	135.8	0.14530808	135.8	0.42480582	135.8	1.17418468	135.82	0.05021058	135.82	0.03629309	135.82	0.01674127	135.82	0.046921	135.82	0.04756751	135.82	0.03749141	135.82	0.02663733	135.82	0.05819948
136.01	0.01111453	136.01	-0.0161092	136.01	-0.01049088	136.01	-0.00040761	136.01	0.01880936	136.01	0.01103763	136.01	0.03969376	136.01	0.0739015	135.99	0.03755239	135.99	0.01647027	135.99	0.03105442	135.99	0.05974226	135.99	0.07212453	135.99	0.14739931	135.99	0.42582336	135.99	1.17532551	136.01	0.05147368	136.01	0.03803999	136.01	0.01341916	136.01	0.04886281	136.01	0.04696411	136.01	0.03786919	136.01	0.02807317	136.01	0.05684106
136.21	0.01135034	136.21	-0.02067476	136.21	-0.00985891	136.21	-0.00093703	136.21	0.0251107	136.21	0.00861988	136.21	0.03854635	136.21	0.07321279	136.18	0.03516235	136.18	0.01771863	136.18	0.03113276	136.18	0.06656048	136.18	0.07064496	136.18	0.15176211	136.18	0.42406881	136.18	1.17561281	136.21	0.05047677	136.21	0.03772774	136.21	0.01518973	136.21	0.04869615	136.21	0.04950042	136.21	0.03572356	136.21	0.02862989	136.21	0.05991966
136.41	0.00986548	136.41	-0.01559411	136.41	-0.0172766	136.41	-0.00470478	136.41	0.02205482	136.41	0.00570702	136.41	0.03938959	136.41	0.07171322	136.38	0.03269045	136.38	0.01623078	136.38	0.03070432	136.38	0.06467191	136.38	0.07348753	136.38	0.14711957	136.38	0.42560452	136.38	1.18174636	136.41	0.05518753	136.41	0.03630872	136.41	0.01227184	136.41	0.04782039	136.41	0.04905424	136.41	0.03752447	136.41	0.02943192	136.41	0.05568729
136.61	0.00888769	136.61	-0.01622091	136.61	-0.00950006	136.61	0.00106148	136.61	0.02069223	136.61	0.00664478	136.61	0.04218924	136.61	0.07442759	136.6	0.03090931	136.6	0.01616665	136.6	0.03502734	136.6	0.06527098	136.6	0.07361516	136.6	0.14783864	136.6	0.42943251	136.6	1.17841959	136.62	0.05122923	136.62	0.03243157	136.62	0.01197919	136.62	0.04687644	136.62	0.04751768	136.62	0.03772849	136.62	0.02734617	136.62	0.05541456
136.82	0.00338874	136.82	-0.01859612	136.82	-0.00992203	136.82	-0.0034719	136.82	0.01939191	136.82	0.01263531	136.82	0.03847573	136.82	0.06927272	136.8	0.0306853	136.8	0.01345522	136.8	0.030026	136.8	0.06591721	136.8	0.06843442	136.8	0.14852084	136.8	0.42567664	136.8	1.17955911	136.82	0.04783356	136.82	0.03661515	136.82	0.01497374	136.82	0.04924305	136.82	0.04912243	136.82	0.03455766	136.82	0.02561496	136.82	0.05075264
137.02	0.00684057	137.02	-0.0137293	137.02	-0.01006864	137.02	-0.00706647	137.02	0.01962646	137.02	0.00717986	137.02	0.03905763	137.02	0.07147022	137.01	0.0297306	137.01	0.01549134	137.01	0.03561362	137.01	0.06381418	137.01	0.0719834	137.01	0.15089202	137.01	0.42717701	137.01	1.17943168	137.02	0.05273851	137.02	0.03797425	137.02	0.01219718	137.02	0.0479668	137.02	0.04668279	137.02	0.03574922	137.02	0.02457534	137.02	0.06025929
137.21	0.00731493	137.21	-0.01831833	137.21	-0.00665225	137.21	0.00187778	137.21	0.02203632	137.21	0.00536916	137.21	0.03918312	137.21	0.07610682	137.19	0.02980846	137.19	0.01389401	137.19	0.03044912	137.19	0.05962079	137.19	0.07335577	137.19	0.14796634	137.19	0.4283044	137.19	1.18195462	137.21	0.04934644	137.21	0.03662964	137.21	0.01568594	137.21	0.04806761	137.21	0.0472313	137.21	0.04028099	137.21	0.02692271	137.21	0.05481694
137.41	0.00551306	137.41	-0.01692916	137.41	-0.00963672	137.41	-0.0006268	137.41	0.02507589	137.41	0.01000264	137.41	0.03864005	137.41	0.06905838	137.38	0.03466191	137.38	0.01897932	137.38	0.03076018	137.38	0.06056583	137.38	0.07098842	137.38	0.15160878	137.38	0.42658353	137.38	1.18665349	137.41	0.05155644	137.41	0.03401859	137.41	0.01596825	137.41	0.04387307	137.41	0.05085398	137.41	0.03817849	137.41	0.02655654	137.41	0.05415867
137.6	0.00483392	137.6	-0.01784852	137.6	-0.01075612	137.6	-0.00186889	137.6	0.02460756	137.6	0.00871467	137.6	0.036803	137.6	0.07108468	137.6	0.02838398	137.6	0.01724656	137.6	0.03451828	137.6	0.06240286	137.6	0.06514018	137.6	0.14385886	137.6	0.43096071	137.6	1.18685985	137.61	0.04581097	137.61	0.03173127	137.61	0.01599681	137.61	0.0470375	137.61	0.04705239	137.61	0.03576397	137.61	0.02517764	137.61	0.05584442
137.8	0.0060911	137.8	-0.01889505	137.8	-0.01011122	137.8	-0.00297524	137.8	0.02171612	137.8	0.00609934	137.8	0.03917455	137.8	0.07177081	137.8	0.03498231	137.8	0.01986969	137.8	0.03199562	137.8	0.06494763	137.8	0.0695487	137.8	0.15312374	137.8	0.43067709	137.8	1.18985438	137.82	0.04999308	137.82	0.03476571	137.82	0.01747555	137.82	0.04940159	137.82	0.0491468	137.82	0.03503408	137.82	0.0276145	137.82	0.05445619
138.02	0.00565751	138.02	-0.01668407	138.02	-0.01283532	138.02	-0.00435367	138.02	0.01840259	138.02	0.00895397	138.02	0.03953868	138.02	0.07194037	138	0.03415013	138	0.01820216	138	0.03357007	138	0.05868664	138	0.06918376	138	0.15113911	138	0.42816314	138	1.19085157	138.02	0.0477528	138.02	0.03694673	138.02	0.01476344	138.02	0.04466539	138.02	0.05142013	138.02	0.03720785	138.02	0.02640014	138.02	0.05837204
138.22	0.00590223	138.22	-0.02039638	138.22	-0.01182407	138.22	0.00141873	138.22	0.0219749	138.22	0.00434077	138.22	0.03889851	138.22	0.07106455	138.21	0.03004164	138.21	0.01996521	138.21	0.03201677	138.21	0.06027112	138.21	0.07113951	138.21	0.14993379	138.21	0.43186411	138.21	1.1934638	138.21	0.05012329	138.21	0.03656025	138.21	0.01592065	138.21	0.04618748	138.21	0.04946037	138.21	0.03731003	138.21	0.02919865	138.21	0.05584107
138.41	0.00702457	138.41	-0.01776818	138.41	-0.01169052	138.41	-0.00131372	138.41	0.02051081	138.41	0.00575936	138.41	0.0361535	138.41	0.07290336	138.39	0.03364293	138.39	0.01770395	138.39	0.02914258	138.39	0.06131044	138.39	0.07188621	138.39	0.14870189	138.39	0.42897025	138.39	1.19391143	138.41	0.05489802	138.41	0.03889127	138.41	0.01596657	138.41	0.05097282	138.41	0.04573294	138.41	0.03634186	138.41	0.02718833	138.41	0.054617
138.61	0.0046362	138.61	-0.01840241	138.61	-0.0108932	138.61	-0.00403579	138.61	0.02212344	138.61	0.00903508	138.61	0.04064634	138.61	0.07487838	138.6	0.02831088	138.6	0.01762355	138.6	0.03223973	138.6	0.06154004	138.6	0.07717162	138.6	0.14740653	138.6	0.43091455	138.6	1.19335401	138.61	0.05011531	138.61	0.03848725	138.61	0.00997898	138.61	0.04643552	138.61	0.0484794	138.61	0.03841509	138.61	0.02885282	138.61	0.05708282
138.8	0.00825323	138.8	-0.01876559	138.8	-0.0108373	138.8	0.00109276	138.8	0.02447915	138.8	0.01190045	138.8	0.04091924	138.8	0.07279511	138.8	0.02976117	138.8	0.01828139	138.8	0.03514161	138.8	0.06364502	138.8	0.06766769	138.8	0.14770195	138.8	0.43404847	138.8	1.19507217	138.81	0.05040453	138.81	0.03525577	138.81	0.01314685	138.81	0.04754416	138.81	0.04852108	138.81	0.03812557	138.81	0.02840817	138.81	0.05444878
139.02	0.00165337	139.02	-0.01880316	139.02	-0.00935358	139.02	-0.00031287	139.02	0.02004245	139.02	0.00813427	139.02	0.03852453	139.02	0.07274463	139	0.03487173	139	0.01701712	139	0.03051291	139	0.05572755	139	0.06981897	139	0.15070544	139	0.42930445	139	1.19605982	139.02	0.05175676	139.02	0.03935396	139.02	0.0114254	139.02	0.04221582	139.02	0.05333774	139.02	0.04091955	139.02	0.02618119	139.02	0.05224144
139.22	0.00820809	139.22	-0.01979453	139.22	-0.00928202	139.22	0.00120859	139.22	0.01913239	139.22	0.00606487	139.22	0.04097012	139.22	0.07450145	139.19	0.03283909	139.19	0.01775709	139.19	0.03283107	139.19	0.06246762	139.19	0.07124589	139.19	0.14976572	139.19	0.43222803	139.19	1.19897509	139.2	0.04943103	139.2	0.03957937	139.2	0.01750061	139.2	0.04951558	139.2	0.05258236	139.2	0.0370938	139.2	0.0255387	139.2	0.05970678
139.41	0.00604382	139.41	-0.01517028	139.41	-0.012376	139.41	-0.00207543	139.41	0.02658915	139.41	0.00920477	139.41	0.04100524	139.41	0.07397978	139.39	0.03153048	139.39	0.01759688	139.39	0.03575401	139.39	0.06368981	139.39	0.06829863	139.39	0.14525436	139.39	0.43780801	139.39	1.2001183	139.42	0.05117844	139.42	0.03265379	139.42	0.01081114	139.42	0.0481239	139.42	0.04775874	139.42	0.03462175	139.42	0.03066281	139.42	0.05666592
139.61	0.00441357	139.61	-0.01753861	139.61	-0.01329192	139.61	-0.00089024	139.61	0.02351616	139.61	0.00621424	139.61	0.03653006	139.61	0.07651283	139.6	0.03226886	139.6	0.01802689	139.6	0.0331213	139.6	0.06276273	139.6	0.07620414	139.6	0.15100759	139.6	0.43147668	139.6	1.2007488	139.61	0.04793996	139.61	0.03411973	139.61	0.01526613	139.61	0.04638946	139.61	0.05263003	139.61	0.03635912	139.61	0.0282288	139.61	0.05404479
139.81	0.00618394	139.81	-0.01848141	139.81	-0.00930423	139.81	-0.00308702	139.81	0.01563037	139.81	0.00694819	139.81	0.04077917	139.81	0.07704528	139.8	0.03024252	139.8	0.01181276	139.8	0.03053331	139.8	0.06496087	139.8	0.07154942	139.8	0.15247737	139.8	0.43039927	139.8	1.20238864	139.81	0.05151812	139.81	0.03541608	139.81	0.01255074	139.81	0.04660266	139.81	0.04785291	139.81	0.03618639	139.81	0.0283449	139.81	0.05549438
140	0.0065288	140	-0.01949997	140	-0.0096227	140	-0.00243507	140	0.02317353	140	0.00309203	140	0.04003302	140	0.07442264	140	0.02937094	140	0.01939096	140	0.03470865	140	0.05748268	140	0.07340344	140	0.15027626	140	0.43641174	140	1.20555675	140.01	0.05047324	140.01	0.03606319	140.01	0.01492269	140.01	0.04791592	140.01	0.04759517	140.01	0.03933661	140.01	0.02895986	140.01	0.05552552
140.22	0.00544754	140.22	-0.02087947	140.22	-0.01045601	140.22	-0.00150468	140.22	0.01823682	140.22	0.01046577	140.22	0.03760123	140.22	0.07592395	140.2	0.02891487	140.2	0.019033	140.2	0.032475	140.2	0.06073358	140.2	0.07129259	140.2	0.14932221	140.2	0.42929021	140.2	1.20400155	140.2	0.05103434	140.2	0.03434378	140.2	0.01369463	140.2	0.05287151	140.2	0.04918135	140.2	0.03981334	140.2	0.02825624	140.2	0.05835769
140.42	0.00880134	140.42	-0.01777466	140.42	-0.01115374	140.42	0.00085377	140.42	0.02127735	140.42	0.00936131	140.42	0.04104365	140.42	0.07293712	140.39	0.02773396	140.39	0.01627946	140.39	0.02883755	140.39	0.06545378	140.39	0.07083882	140.39	0.15043214	140.39	0.43204987	140.39	1.20266902	140.42	0.04780852	140.42	0.03565329	140.42	0.01864801	140.42	0.04995234	140.42	0.0513645	140.42	0.03760542	140.42	0.02688479	140.42	0.05731634
140.61	0.01051865	140.61	-0.01973304	140.61	-0.01583328	140.61	-0.00240111	140.61	0.02026987	140.61	0.00675823	140.61	0.03487844	140.61	0.07394995	140.59	0.03029143	140.59	0.01956607	140.59	0.02908929	140.59	0.05720895	140.59	0.07130028	140.59	0.15038264	140.59	0.43678573	140.59	1.20374489	140.61	0.05140137	140.61	0.03428577	140.61	0.01425951	140.61	0.05051647	140.61	0.05247653	140.61	0.03798995	140.61	0.02440383	140.61	0.05370753
140.81	0.00600473	140.81	-0.01771722	140.81	-0.0089427	140.81	-0.00235613	140.81	0.03057021	140.81	0.00719902	140.81	0.04167366	140.81	0.07510893	140.8	0.02810944	140.8	0.01399263	140.8	0.032581	140.8	0.05607786	140.8	0.07043463	140.8	0.14740834	140.8	0.43449503	140.8	1.20706451	140.81	0.05095157	140.81	0.03861421	140.81	0.01329723	140.81	0.049972	140.81	0.04435641	140.81	0.03850031	140.81	0.02894852	140.81	0.05436505
141	0.00147359	141	-0.01739125	141	-0.01153642	141	-0.00052176	141	0.02390274	141	0.01097081	141	0.0345657	141	0.07580794	141	0.02851136	141	0.01972252	141	0.03178132	141	0.05745633	141	0.06977876	141	0.15167814	141	0.43321285	141	1.20787072	141.01	0.05248418	141.01	0.03594253	141.01	0.01646885	141.01	0.04787803	141.01	0.05026243	141.01	0.03851403	141.01	0.03499379	141.01	0.0583476
141.2	0.01030519	141.2	-0.01464384	141.2	-0.00980919	141.2	-0.00170334	141.2	0.01999377	141.2	0.01007072	141.2	0.03680377	141.2	0.07724606	141.2	0.02742119	141.2	0.02317465	141.2	0.02651462	141.2	0.0616947	141.2	0.07034276	141.2	0.14803019	141.2	0.43215832	141.2	1.20799434	141.22	0.05189038	141.22	0.03861711	141.22	0.01305412	141.22	0.04366904	141.22	0.04576345	141.22	0.03547895	141.22	0.02627544	141.22	0.05500254
141.42	0.00954665	141.42	-0.01861591	141.42	-0.01026515	141.42	-0.00093599	141.42	0.02415342	141.42	0.00713361	141.42	0.0393082	141.42	0.07396695	141.39	0.03253815	141.39	0.01177759	141.39	0.03526747	141.39	0.05819974	141.39	0.07567814	141.39	0.14931625	141.39	0.43570626	141.39	1.20948255	141.42	0.05178197	141.42	0.03643407	141.42	0.01304417	141.42	0.05056243	141.42	0.05027878	141.42	0.04022493	141.42	0.02537541	141.42	0.05657315
141.61	0.00619004	141.61	-0.01811609	141.61	-0.00896743	141.61	-0.00415445	141.61	0.01642636	141.61	0.00945255	141.61	0.03921628	141.61	0.07302327	141.61	0.03288212	141.61	0.01445293	141.61	0.03247368	141.61	0.06017408	141.61	0.07405207	141.61	0.14668167	141.61	0.43743593	141.61	1.21139514	141.61	0.05134093	141.61	0.0372269	141.61	0.01531266	141.61	0.04964286	141.61	0.04824582	141.61	0.03306995	141.61	0.02645789	141.61	0.05608121
141.81	0.00722267	141.81	-0.01823069	141.81	-0.0140861	141.81	-0.00384821	141.81	0.02039189	141.81	0.00830621	141.81	0.04028055	141.81	0.07141299	141.78	0.03145995	141.78	0.01753867	141.78	0.0291169	141.78	0.06461649	141.78	0.07070845	141.78	0.14407299	141.78	0.43095797	141.78	1.21250677	141.81	0.05122541	141.81	0.03662562	141.81	0.01542704	141.81	0.04681277	141.81	0.05448763	141.81	0.03402504	141.81	0.03013435	141.81	0.05449893
142.01	0.00523589	142.01	-0.01607384	142.01	-0.01180831	142.01	-0.00466777	142.01	0.01852408	142.01	0.00677294	142.01	0.04443996	142.01	0.07761012	142	0.03033773	142	0.01456262	142	0.03009227	142	0.0640318	142	0.06667533	142	0.15164037	142	0.43856445	142	1.21490681	142.01	0.05239142	142.01	0.03256452	142.01	0.01780545	142.01	0.04784111	142.01	0.05001966	142.01	0.03810198	142.01	0.03032193	142.01	0.05709086
142.21	0.00897809	142.21	-0.01698652	142.21	-0.00902589	142.21	-0.00459344	142.21	0.02334518	142.21	0.00642683	142.21	0.03919611	142.21	0.07318147	142.2	0.02917712	142.2	0.01684892	142.2	0.03331605	142.2	0.0641284	142.2	0.07018204	142.2	0.15419331	142.2	0.44226795	142.2	1.22007704	142.21	0.05220746	142.21	0.0358036	142.21	0.01264579	142.21	0.04728052	142.21	0.05113051	142.21	0.04062568	142.21	0.02461324	142.21	0.05313301
142.42	0.00658609	142.42	-0.01818663	142.42	-0.00839419	142.42	-0.0028194	142.42	0.02132782	142.42	0.00425974	142.42	0.03901271	142.42	0.0745189	142.39	0.03410149	142.39	0.01934053	142.39	0.03360711	142.39	0.06357963	142.39	0.07270189	142.39	0.14744896	142.39	0.43361008	142.39	1.21435344	142.4	0.04904264	142.4	0.0337992	142.4	0.01576491	142.4	0.0473658	142.4	0.05135166	142.4	0.03528013	142.4	0.02891797	142.4	0.05594957
142.62	0.00645315	142.62	-0.02032429	142.62	-0.01238577	142.62	-0.00144293	142.62	0.02272651	142.62	0.00618587	142.62	0.03993401	142.62	0.07179345	142.59	0.03349349	142.59	0.01387107	142.59	0.02824314	142.59	0.06496814	142.59	0.07192003	142.59	0.14733529	142.59	0.43938386	142.59	1.21670139	142.6	0.04885583	142.6	0.03770777	142.6	0.01439122	142.6	0.04803076	142.6	0.05305698	142.6	0.03857066	142.6	0.02904253	142.6	0.05467469
142.81	0.00855115	142.81	-0.01929083	142.81	-0.01186693	142.81	0.00043046	142.81	0.01889668	142.81	0.0104133	142.81	0.03896548	142.81	0.07345544	142.79	0.03053766	142.79	0.01445021	142.79	0.0338156	142.79	0.059563	142.79	0.07337314	142.79	0.14842013	142.79	0.43692112	142.79	1.21935606	142.81	0.05124649	142.81	0.03488515	142.81	0.01324742	142.81	0.0492405	142.81	0.049621	142.81	0.03426927	142.81	0.02381768	142.81	0.05602667
143.01	0.00839039	143.01	-0.02117784	143.01	-0.01110121	143.01	-0.0022951	143.01	0.02729373	143.01	0.0097997	143.01	0.03999029	143.01	0.06847817	142.98	0.03470915	142.98	0.0186297	142.98	0.0333349	142.98	0.06288461	142.98	0.07246225	142.98	0.15139721	142.98	0.43771967	142.98	1.22121847	143.01	0.0494468	143.01	0.04169596	143.01	0.01302001	143.01	0.04651364	143.01	0.04921811	143.01	0.03755759	143.01	0.02632676	143.01	0.05898686
143.21	0.00653113	143.21	-0.01425908	143.21	-0.0138758	143.21	-0.00326709	143.21	0.01947167	143.21	0.00776102	143.21	0.03905359	143.21	0.06959963	143.2	0.03144177	143.2	0.0183642	143.2	0.03437197	143.2	0.06525891	143.2	0.06955124	143.2	0.15301852	143.2	0.43770072	143.2	1.22195804	143.21	0.05225743	143.21	0.03131972	143.21	0.01414624	143.21	0.04975196	143.21	0.04990082	143.21	0.03665055	143.21	0.02635685	143.21	0.05679767
143.42	0.00453805	143.42	-0.01664464	143.42	-0.01164686	143.42	0.00135955	143.42	0.01978753	143.42	0.01055875	143.42	0.03594171	143.42	0.07302761	143.4	0.02928018	143.4	0.01505523	143.4	0.03292254	143.4	0.06286369	143.4	0.07442842	143.4	0.1492514	143.4	0.43722022	143.4	1.22251546	143.42	0.05329143	143.42	0.03459627	143.42	0.01546222	143.42	0.04468844	143.42	0.05529436	143.42	0.03739743	143.42	0.02571763	143.42	0.05882428
143.62	0.00319138	143.62	-0.01858973	143.62	-0.01381435	143.62	0.00178123	143.62	0.02281979	143.62	0.00914948	143.62	0.03711953	143.62	0.06973603	143.6	0.03384756	143.6	0.01843982	143.6	0.03356129	143.6	0.06764681	143.6	0.07742884	143.6	0.15259092	143.6	0.4372375	143.6	1.22098601	143.62	0.04902554	143.62	0.03641909	143.62	0.01158033	143.62	0.04941425	143.62	0.05355016	143.62	0.0405187	143.62	0.026825	143.62	0.05943763
143.82	0.00967047	143.82	-0.01652506	143.82	-0.01455952	143.82	-0.00126428	143.82	0.02200708	143.82	0.00644643	143.82	0.03886678	143.82	0.07317497	143.79	0.03148834	143.79	0.01570437	143.79	0.02917589	143.79	0.06422112	143.79	0.06973377	143.79	0.14770362	143.79	0.4411855	143.79	1.2232933	143.82	0.04993375	143.82	0.03873963	143.82	0.01176869	143.82	0.04602193	143.82	0.05243532	143.82	0.0403345	143.82	0.02946501	143.82	0.05774698
144.01	0.00530519	144.01	-0.01979008	144.01	-0.01183754	144.01	-0.00209302	144.01	0.01679838	144.01	0.0083829	144.01	0.0405871	144.01	0.07080285	143.99	0.03216201	143.99	0.02049412	143.99	0.0285681	143.99	0.06486623	143.99	0.0697013	143.99	0.14970584	143.99	0.44041112	143.99	1.228387	144.01	0.05309464	144.01	0.03233258	144.01	0.01301815	144.01	0.04792275	144.01	0.05111486	144.01	0.03767806	144.01	0.02558704	144.01	0.05797072
144.2	0.00732157	144.2	-0.01794665	144.2	-0.01376445	144.2	-0.00168919	144.2	0.01698799	144.2	0.00778706	144.2	0.0395948	144.2	0.07297637	144.2	0.03367538	144.2	0.0162295	144.2	0.03257664	144.2	0.0600525	144.2	0.07543057	144.2	0.14797586	144.2	0.44047934	144.2	1.22669697	144.21	0.05202789	144.21	0.03828999	144.21	0.01699377	144.21	0.04838475	144.21	0.04817969	144.21	0.04120168	144.21	0.02779281	144.21	0.05797835
144.41	0.00564796	144.41	-0.01780024	144.41	-0.01189566	144.41	-0.00594638	144.41	0.01812636	144.41	0.00963845	144.41	0.03640362	144.41	0.07350518	144.38	0.03063174	144.38	0.01602747	144.38	0.02943111	144.38	0.05765445	144.38	0.06994663	144.38	0.15552133	144.38	0.44389766	144.38	1.22965884	144.41	0.05499804	144.41	0.04076272	144.41	0.01758055	144.41	0.04823582	144.41	0.05093474	144.41	0.04134345	144.41	0.02663729	144.41	0.05777506
144.62	0.00574287	144.62	-0.02049858	144.62	-0.0099439	144.62	-0.00425963	144.62	0.02232721	144.62	0.0076429	144.62	0.03744915	144.62	0.07517062	144.59	0.0340108	144.59	0.02001882	144.59	0.0303119	144.59	0.06533326	144.59	0.06689531	144.59	0.15065324	144.59	0.43985954	144.59	1.22895861	144.62	0.05377648	144.62	0.0331919	144.62	0.01324292	144.62	0.04649669	144.62	0.05005885	144.62	0.03335064	144.62	0.02860701	144.62	0.05817528
144.82	0.00028941	144.82	-0.02167275	144.82	-0.01188386	144.82	-0.002372	144.82	0.02462809	144.82	0.00476179	144.82	0.0380495	144.82	0.07410656	144.81	0.02896783	144.81	0.01504318	144.81	0.0361001	144.81	0.06253411	144.81	0.07208279	144.81	0.15125038	144.81	0.43386671	144.81	1.23129094	144.8	0.05033106	144.8	0.03701248	144.8	0.01803244	144.8	0.0456963	144.8	0.05435251	144.8	0.03340763	144.8	0.03004927	144.8	0.05311874
145.01	0.00705719	145.01	-0.01632183	145.01	-0.01069794	145.01	-0.00015298	145.01	0.02150401	145.01	0.0047271	145.01	0.03856355	145.01	0.07393724	144.99	0.03253907	144.99	0.02077623	144.99	0.03624062	144.99	0.06247217	144.99	0.07261904	144.99	0.15071182	144.99	0.43942332	144.99	1.23119366	145.01	0.05135006	145.01	0.03731522	145.01	0.01578771	145.01	0.04911746	145.01	0.0507311	145.01	0.03822511	145.01	0.0332497	145.01	0.0573254
145.21	0.006474	145.21	-0.01953117	145.21	-0.01219143	145.21	0.00266842	145.21	0.02149396	145.21	0.00932104	145.21	0.03432056	145.21	0.06857265	145.2	0.03219394	145.2	0.01597671	145.2	0.03426397	145.2	0.06355073	145.2	0.07680843	145.2	0.15305924	145.2	0.44176653	145.2	1.23397434	145.21	0.04897482	145.21	0.03316737	145.21	0.01604947	145.21	0.04574011	145.21	0.04835265	145.21	0.03815275	145.21	0.02888236	145.21	0.05711981
145.41	0.00479156	145.41	-0.01746841	145.41	-0.01056061	145.41	-0.00116628	145.41	0.02212278	145.41	0.00533805	145.41	0.0370025	145.41	0.07418294	145.4	0.03255494	145.4	0.01699724	145.4	0.03007695	145.4	0.05905769	145.4	0.07551922	145.4	0.15292318	145.4	0.43980932	145.4	1.2353605	145.41	0.05174311	145.41	0.03392667	145.41	0.01358627	145.41	0.04642811	145.41	0.04707747	145.41	0.03724572	145.41	0.02561887	145.41	0.05898731
145.6	0.00582603	145.6	-0.0196842	145.6	-0.01689944	145.6	-0.00013188	145.6	0.0216508	145.6	0.00549459	145.6	0.03681449	145.6	0.07390073	145.6	0.03188336	145.6	0.01837015	145.6	0.03000533	145.6	0.06283592	145.6	0.07409491	145.6	0.14611201	145.6	0.44783589	145.6	1.23992443	145.62	0.05101417	145.62	0.03658213	145.62	0.01222712	145.62	0.04785816	145.62	0.05069377	145.62	0.03560561	145.62	0.02878343	145.62	0.05714133
145.82	0.00607934	145.82	-0.02040562	145.82	-0.01077446	145.82	-0.00609048	145.82	0.01617232	145.82	0.00705579	145.82	0.03648614	145.82	0.07254042	145.8	0.02997972	145.8	0.01758057	145.8	0.03193213	145.8	0.06106985	145.8	0.07392765	145.8	0.15164632	145.8	0.44084492	145.8	1.23784363	145.8	0.04973038	145.8	0.03613869	145.8	0.01630535	145.8	0.05020683	145.8	0.04789752	145.8	0.03784917	145.8	0.0282337	145.8	0.05535852
146.02	0.00051648	146.02	-0.02016111	146.02	-0.01347566	146.02	-0.0010316	146.02	0.01968621	146.02	0.00688525	146.02	0.03726872	146.02	0.07104045	146.01	0.03254519	146.01	0.01508397	146.01	0.03332067	146.01	0.06038056	146.01	0.07080189	146.01	0.152015	146.01	0.44199336	146.01	1.23983371	146.02	0.04880608	146.02	0.03847568	146.02	0.01460325	146.02	0.05165908	146.02	0.04663951	146.02	0.03849888	146.02	0.03073037	146.02	0.05877875
146.19	0.00128557	146.19	-0.01798392	146.19	-0.00937721	146.19	-0.00124466	146.19	0.02103563	146.19	0.00826107	146.19	0.0347594	146.19	0.07126948	146.19	0.03147078	146.19	0.01701419	146.19	0.02924474	146.19	0.06619125	146.19	0.07340231	146.19	0.15604243	146.19	0.44634166	146.19	1.23877382	146.21	0.05214273	146.21	0.0367307	146.21	0.01564999	146.21	0.04937446	146.21	0.04789053	146.21	0.03607766	146.21	0.02776214	146.21	0.0544867
146.41	0.00796279	146.41	-0.01797472	146.41	-0.01027293	146.41	-0.00157241	146.41	0.02039166	146.41	0.00544867	146.41	0.03715408	146.41	0.07068164	146.41	0.03140206	146.41	0.01329486	146.41	0.03067144	146.41	0.06448219	146.41	0.07405809	146.41	0.14971197	146.41	0.44386232	146.41	1.24013615	146.41	0.0464427	146.41	0.03688509	146.41	0.01296375	146.41	0.04771413	146.41	0.0467383	146.41	0.0379484	146.41	0.02752638	146.41	0.05712709
146.61	0.00784596	146.61	-0.01901622	146.61	-0.01110134	146.61	-0.00101014	146.61	0.02290625	146.61	0.00585117	146.61	0.03385498	146.61	0.07244441	146.6	0.03381486	146.6	0.01535433	146.6	0.0368293	146.6	0.05982624	146.6	0.07232174	146.6	0.15140758	146.6	0.44548601	146.6	1.2434051	146.61	0.05323401	146.61	0.03691547	146.61	0.01707224	146.61	0.04733671	146.61	0.04836895	146.61	0.03827307	146.61	0.02388738	146.61	0.05867234
146.8	0.00515269	146.8	-0.01650613	146.8	-0.01008165	146.8	0.0009442	146.8	0.02219717	146.8	0.00785846	146.8	0.03878635	146.8	0.0724091	146.79	0.03339582	146.79	0.01875122	146.79	0.03096085	146.79	0.06399743	146.79	0.07315531	146.79	0.15320744	146.79	0.44233346	146.79	1.24348557	146.8	0.04788878	146.8	0.03535646	146.8	0.01584176	146.8	0.04968236	146.8	0.04866072	146.8	0.03530507	146.8	0.02853592	146.8	0.05150348
147.02	0.0061865	147.02	-0.01916482	147.02	-0.01078116	147.02	-0.00467276	147.02	0.02108433	147.02	0.00853665	147.02	0.03875817	147.02	0.07124837	147.01	0.03207453	147.01	0.01687839	147.01	0.03507671	147.01	0.05822222	147.01	0.07192066	147.01	0.15067254	147.01	0.44362044	147.01	1.24154091	147.02	0.05077187	147.02	0.03581316	147.02	0.01202415	147.02	0.04741909	147.02	0.05188105	147.02	0.03380917	147.02	0.02555146	147.02	0.05452556
147.22	0.00376908	147.22	-0.02135183	147.22	-0.01343	147.22	-0.00206453	147.22	0.02028387	147.22	0.00511718	147.22	0.03418148	147.22	0.06973395	147.19	0.0359466	147.19	0.01619746	147.19	0.02754501	147.19	0.06159181	147.19	0.07719712	147.19	0.15099564	147.19	0.44052315	147.19	1.24481308	147.21	0.05336073	147.21	0.03476446	147.21	0.01112818	147.21	0.05172738	147.21	0.04905434	147.21	0.03717817	147.21	0.02895884	147.21	0.06080098
147.41	0.00353836	147.41	-0.01882087	147.41	-0.01436716	147.41	-0.00393275	147.41	0.01966704	147.41	0.00622725	147.41	0.0415188	147.41	0.06739739	147.4	0.03048616	147.4	0.01277008	147.4	0.0315052	147.4	0.06015005	147.4	0.07160838	147.4	0.15039037	147.4	0.44221061	147.4	1.24685431	147.41	0.05074421	147.41	0.03532458	147.41	0.01654204	147.41	0.05126054	147.41	0.04695677	147.41	0.04273189	147.41	0.03224202	147.41	0.06020704
147.61	0.00502458	147.61	-0.01867212	147.61	-0.01313496	147.61	0.0017798	147.61	0.02326212	147.61	0.00614618	147.61	0.0398783	147.61	0.07238033	147.58	0.02430411	147.58	0.01952716	147.58	0.03585257	147.58	0.06753156	147.58	0.07418326	147.58	0.15384871	147.58	0.45013353	147.58	1.24487031	147.6	0.04671409	147.6	0.03602917	147.6	0.01886208	147.6	0.04896922	147.6	0.05063839	147.6	0.03637231	147.6	0.02875556	147.6	0.05796458
147.82	0.00316765	147.82	-0.0203002	147.82	-0.00948012	147.82	-0.00379507	147.82	0.02226731	147.82	0.00917365	147.82	0.0381813	147.82	0.07345642	147.8	0.03469198	147.8	0.01796935	147.8	0.03428318	147.8	0.06443207	147.8	0.07613035	147.8	0.15076768	147.8	0.44124332	147.8	1.24461734	147.8	0.05182027	147.8	0.03668518	147.8	0.015204	147.8	0.04996327	147.8	0.05053118	147.8	0.03656851	147.8	0.02486126	147.8	0.05638526
148.02	0.00246496	148.02	-0.01884666	148.02	-0.01108074	148.02	0.00068766	148.02	0.0245986	148.02	0.01178289	148.02	0.03730283	148.02	0.06927066	147.99	0.03134118	147.99	0.01452712	147.99	0.03242768	147.99	0.06811883	147.99	0.07216071	147.99	0.15037414	147.99	0.44751251	147.99	1.24835944	148.02	0.05123014	148.02	0.03668297	148.02	0.01313982	148.02	0.04458634	148.02	0.05336143	148.02	0.03449185	148.02	0.0306543	148.02	0.05892307
148.22	0.00552199	148.22	-0.01880887	148.22	-0.01544551	148.22	-0.0013118	148.22	0.015257	148.22	0.00883859	148.22	0.03568211	148.22	0.07639123	148.21	0.03183344	148.21	0.01361845	148.21	0.03164124	148.21	0.06551221	148.21	0.07187396	148.21	0.15990442	148.21	0.44819638	148.21	1.24693942	148.21	0.04934761	148.21	0.03508159	148.21	0.01434214	148.21	0.04767983	148.21	0.05338133	148.21	0.03561018	148.21	0.03167517	148.21	0.05630038
148.41	0.00425623	148.41	-0.02021537	148.41	-0.01027344	148.41	-0.00012584	148.41	0.01871522	148.41	0.00544759	148.41	0.03439106	148.41	0.0746491	148.39	0.03276021	148.39	0.01589496	148.39	0.03174343	148.39	0.0659938	148.39	0.07290646	148.39	0.15168662	148.39	0.44520161	148.39	1.25113225	148.41	0.05253937	148.41	0.03491065	148.41	0.01390077	148.41	0.04790084	148.41	0.05031243	148.41	0.04372963	148.41	0.02698677	148.41	0.05818412
148.61	0.00470488	148.61	-0.01864568	148.61	-0.00943345	148.61	-0.00325859	148.61	0.02272648	148.61	0.00687966	148.61	0.03465819	148.61	0.0693343	148.58	0.03096503	148.58	0.02043787	148.58	0.03092947	148.58	0.06416899	148.58	0.07081135	148.58	0.15108037	148.58	0.44573811	148.58	1.24871624	148.61	0.04790528	148.61	0.037195	148.61	0.01361149	148.61	0.0465824	148.61	0.04788555	148.61	0.03737744	148.61	0.03080401	148.61	0.05924234
148.81	0.00177426	148.81	-0.02302926	148.81	-0.00836498	148.81	-0.00284969	148.81	0.01744476	148.81	0.00714274	148.81	0.03957962	148.81	0.07281666	148.8	0.03257848	148.8	0.01965569	148.8	0.03097933	148.8	0.06319595	148.8	0.07287104	148.8	0.15616012	148.8	0.45200706	148.8	1.25455642	148.81	0.04765688	148.81	0.03527642	148.81	0.01463377	148.81	0.04905878	148.81	0.04807042	148.81	0.03691828	148.81	0.02580293	148.81	0.05701176
149.02	0.00888294	149.02	-0.01932139	149.02	-0.01122344	149.02	-0.00371508	149.02	0.0201007	149.02	0.0048122	149.02	0.03311471	149.02	0.06984281	149	0.03310634	149	0.01659564	149	0.03410871	149	0.06318438	149	0.07687718	149	0.15356478	149	0.44709444	149	1.25386739	149.02	0.04768264	149.02	0.03369197	149.02	0.01632676	149.02	0.04712288	149.02	0.05197717	149.02	0.03730392	149.02	0.03322766	149.02	0.05771571
149.22	0.00578867	149.22	-0.02030752	149.22	-0.01091917	149.22	-0.00460257	149.22	0.01838323	149.22	0.00431458	149.22	0.03856459	149.22	0.07172521	149.19	0.03167408	149.19	0.01564891	149.19	0.03427067	149.19	0.06181009	149.19	0.07164448	149.19	0.15417986	149.19	0.44688731	149.19	1.25734985	149.22	0.05202634	149.22	0.03621227	149.22	0.01419788	149.22	0.04734923	149.22	0.05130804	149.22	0.03904681	149.22	0.02786329	149.22	0.06101299
149.42	0.00287355	149.42	-0.02127672	149.42	-0.0141838	149.42	0.00328807	149.42	0.02047827	149.42	0.00323375	149.42	0.03805387	149.42	0.07003007	149.39	0.02875792	149.39	0.01623246	149.39	0.03095734	149.39	0.0628714	149.39	0.0798794	149.39	0.15666756	149.39	0.44973087	149.39	1.2577107	149.41	0.0514109	149.41	0.0387968	149.41	0.01390135	149.41	0.05022949	149.41	0.05461835	149.41	0.04345584	149.41	0.025493	149.41	0.05768178
149.61	0.00751931	149.61	-0.01714492	149.61	-0.01284423	149.61	-0.00122639	149.61	0.01392142	149.61	0.00755889	149.61	0.03785086	149.61	0.07271218	149.59	0.03083336	149.59	0.01671143	149.59	0.03398645	149.59	0.06514556	149.59	0.07287805	149.59	0.15548383	149.59	0.44751635	149.59	1.25889039	149.61	0.04955432	149.61	0.03942963	149.61	0.01479081	149.61	0.05078996	149.61	0.05066951	149.61	0.0374791	149.61	0.03268198	149.61	0.05713909
149.81	0.00770228	149.81	-0.01665759	149.81	-0.01153579	149.81	-0.00241539	149.81	0.01877264	149.81	0.00477505	149.81	0.03507228	149.81	0.0687209	149.78	0.0311586	149.78	0.01409678	149.78	0.03252549	149.78	0.05947456	149.78	0.07273898	149.78	0.15547632	149.78	0.44156039	149.78	1.25243998	149.81	0.05280488	149.81	0.03448181	149.81	0.01253751	149.81	0.04992596	149.81	0.05578534	149.81	0.03816802	149.81	0.02914427	149.81	0.05770746
150.01	0.00544757	150.01	-0.02264126	150.01	-0.0173669	150.01	-0.00445829	150.01	0.01731735	150.01	0.00966375	150.01	0.03828725	150.01	0.07035597	150	0.03016172	150	0.01714113	150	0.03456049	150	0.06158416	150	0.0757067	150	0.15590315	150	0.4478105	150	1.26206994	150.01	0.05443374	150.01	0.02986423	150.01	0.01316063	150.01	0.04661974	150.01	0.05179202	150.01	0.04063422	150.01	0.02626598	150.01	0.05768276
150.22	0.00743912	150.22	-0.02340105	150.22	-0.00942987	150.22	-0.00316539	150.22	0.0218405	150.22	0.00840424	150.22	0.03949225	150.22	0.07156802	150.2	0.0310779	150.2	0.01534589	150.2	0.03285765	150.2	0.05975784	150.2	0.07132982	150.2	0.15265928	150.2	0.44989875	150.2	1.26077616	150.22	0.04930677	150.22	0.03826175	150.22	0.01422127	150.22	0.05478867	150.22	0.04931351	150.22	0.03878301	150.22	0.0268879	150.22	0.06186899
150.42	0.00233158	150.42	-0.02032188	150.42	-0.0166531	150.42	0.0025935	150.42	0.02019638	150.42	0.00668928	150.42	0.03935163	150.42	0.07137579	150.4	0.03262585	150.4	0.01680524	150.4	0.03648086	150.4	0.06218139	150.4	0.06964587	150.4	0.15336059	150.4	0.44830778	150.4	1.25949371	150.4	0.0507457	150.4	0.03622588	150.4	0.0161249	150.4	0.04633991	150.4	0.05312626	150.4	0.0367581	150.4	0.02576507	150.4	0.06026376
150.61	0.00810382	150.61	-0.01636851	150.61	-0.01521052	150.61	-0.00518085	150.61	0.01817419	150.61	0.00573374	150.61	0.03757049	150.61	0.07245908	150.59	0.0343279	150.59	0.01800715	150.59	0.03558413	150.59	0.06388603	150.59	0.07637382	150.59	0.15334728	150.59	0.44797382	150.59	1.26167703	150.61	0.05276404	150.61	0.03626087	150.61	0.01732751	150.61	0.04892042	150.61	0.04848243	150.61	0.03807797	150.61	0.03163969	150.61	0.05740739
150.81	0.00782238	150.81	-0.01859917	150.81	-0.01274476	150.81	-0.0008072	150.81	0.02083427	150.81	0.00678951	150.81	0.03789046	150.81	0.07165369	150.79	0.03286236	150.79	0.01267198	150.79	0.031155	150.79	0.05860553	150.79	0.07552814	150.79	0.1540226	150.79	0.44920811	150.79	1.2650764	150.81	0.05250627	150.81	0.03685766	150.81	0.00946918	150.81	0.04647654	150.81	0.0553752	150.81	0.0359551	150.81	0.030464	150.81	0.05952506
151.01	0.00640062	151.01	-0.01879046	151.01	-0.01202005	151.01	-0.00324226	151.01	0.02441949	151.01	0.00805077	151.01	0.03783868	151.01	0.0721551	150.98	0.03483982	150.98	0.01379266	150.98	0.03376788	150.98	0.06035709	150.98	0.07024983	150.98	0.15693411	150.98	0.45301211	150.98	1.26353133	151.01	0.05180944	151.01	0.03563267	151.01	0.01434678	151.01	0.05015496	151.01	0.05099941	151.01	0.03843564	151.01	0.03096454	151.01	0.05619837
151.21	0.00291894	151.21	-0.01690224	151.21	-0.01261282	151.21	-0.00299417	151.21	0.02337045	151.21	0.00461436	151.21	0.03863428	151.21	0.07183138	151.2	0.02950515	151.2	0.01619675	151.2	0.03481733	151.2	0.06429507	151.2	0.07284819	151.2	0.15326038	151.2	0.45129848	151.2	1.26815534	151.2	0.05320261	151.2	0.03841673	151.2	0.01448029	151.2	0.04731207	151.2	0.05026862	151.2	0.0385734	151.2	0.03131082	151.2	0.05986646
151.42	0.00899022	151.42	-0.01796869	151.42	-0.0135472	151.42	0.00119105	151.42	0.02167459	151.42	0.00520505	151.42	0.03889394	151.42	0.07218058	151.4	0.03170391	151.4	0.01472421	151.4	0.03240005	151.4	0.06156363	151.4	0.07591062	151.4	0.14950334	151.4	0.45272291	151.4	1.26677465	151.42	0.0498137	151.42	0.03604505	151.42	0.0120583	151.42	0.04809449	151.42	0.04825071	151.42	0.03501477	151.42	0.02875324	151.42	0.05427927
151.6	0.0042839	151.6	-0.01898881	151.6	-0.00810472	151.6	0.00043637	151.6	0.01745726	151.6	0.00382954	151.6	0.03506706	151.6	0.06984702	151.61	0.03289541	151.61	0.01619113	151.61	0.03374029	151.61	0.06231611	151.61	0.07088064	151.61	0.15135583	151.61	0.45003101	151.61	1.26733446	151.62	0.04765126	151.62	0.03404086	151.62	0.01640774	151.62	0.05226623	151.62	0.04935189	151.62	0.03825942	151.62	0.03125425	151.62	0.06213183
151.79	0.00957441	151.79	-0.01981284	151.79	-0.01221847	151.79	-0.00294419	151.79	0.02533884	151.79	0.01180191	151.79	0.03751561	151.79	0.07205692	151.79	0.03046983	151.79	0.01506077	151.79	0.0305052	151.79	0.06743453	151.79	0.07382784	151.79	0.15285011	151.79	0.45613596	151.79	1.2666508	151.81	0.05095414	151.81	0.03585246	151.81	0.01066037	151.81	0.05012421	151.81	0.04980907	151.81	0.04156139	151.81	0.03374337	151.81	0.05755753
152.01	0.00338151	152.01	-0.01685792	152.01	-0.01021535	152.01	-0.00134179	152.01	0.02182211	152.01	0.00550913	152.01	0.03853508	152.01	0.07261732	152	0.03513578	152	0.01656574	152	0.03600752	152	0.06064831	152	0.07069051	152	0.15494417	152	0.45083082	152	1.27166438	152.01	0.05556817	152.01	0.03890098	152.01	0.01510049	152.01	0.04697814	152.01	0.04775199	152.01	0.04003204	152.01	0.02898903	152.01	0.05720737
152.21	0.00014813	152.21	-0.02017862	152.21	-0.01379665	152.21	-0.00071211	152.21	0.02333513	152.21	0.00593521	152.21	0.03589484	152.21	0.07054874	152.2	0.03376453	152.2	0.01360976	152.2	0.0331426	152.2	0.06609698	152.2	0.07382104	152.2	0.15220875	152.2	0.45311382	152.2	1.27143574	152.21	0.05036617	152.21	0.03992832	152.21	0.01345402	152.21	0.04758611	152.21	0.04840489	152.21	0.03864238	152.21	0.02867518	152.21	0.05844923
152.4	0.00674791	152.4	-0.02045314	152.4	-0.01033008	152.4	-0.00468367	152.4	0.02108976	152.4	0.00215663	152.4	0.03699116	152.4	0.07223566	152.4	0.03146394	152.4	0.01651066	152.4	0.03115248	152.4	0.06612282	152.4	0.07603231	152.4	0.1531062	152.4	0.45012382	152.4	1.27047217	152.42	0.05018787	152.42	0.03570221	152.42	0.01227125	152.42	0.04465177	152.42	0.04914882	152.42	0.03894086	152.42	0.02791922	152.42	0.0573308
152.6	0.0046153	152.6	-0.02334267	152.6	-0.00767576	152.6	-0.0050249	152.6	0.02153256	152.6	0.0096141	152.6	0.04174406	152.6	0.06998445	152.6	0.02948597	152.6	0.01671358	152.6	0.0322598	152.6	0.06519148	152.6	0.07340815	152.6	0.15606865	152.6	0.4548769	152.6	1.27690136	152.62	0.04948317	152.62	0.03603625	152.62	0.01592802	152.62	0.0509378	152.62	0.04959773	152.62	0.04022755	152.62	0.03045364	152.62	0.0568729
152.82	0.00369427	152.82	-0.01855657	152.82	-0.01078829	152.82	-0.00138029	152.82	0.01739224	152.82	0.0062263	152.82	0.03552326	152.82	0.06822956	152.79	0.03064738	152.79	0.01450161	152.79	0.03209404	152.79	0.06254569	152.79	0.07365149	152.79	0.15848403	152.79	0.44869187	152.79	1.27523065	152.81	0.05465158	152.81	0.03725392	152.81	0.01722519	152.81	0.04911974	152.81	0.05286371	152.81	0.03913384	152.81	0.0306683	152.81	0.05687039
153.01	0.00986037	153.01	-0.01545211	153.01	-0.00845672	153.01	-0.00422738	153.01	0.0202419	153.01	0.00533202	153.01	0.03900172	153.01	0.06807417	152.98	0.03451288	152.98	0.01682103	152.98	0.03382986	152.98	0.06415755	152.98	0.07517691	152.98	0.15588914	152.98	0.45209	152.98	1.27200413	153.01	0.04983026	153.01	0.0338541	153.01	0.01609703	153.01	0.04630534	153.01	0.04699959	153.01	0.04075394	153.01	0.02953226	153.01	0.05716448
153.21	0.00554975	153.21	-0.01889119	153.21	-0.01187209	153.21	-0.00527301	153.21	0.02280868	153.21	0.00454654	153.21	0.03674828	153.21	0.07081692	153.2	0.03085793	153.2	0.02024195	153.2	0.02938075	153.2	0.06092424	153.2	0.0708163	153.2	0.15462694	153.2	0.4557142	153.2	1.27383709	153.21	0.04675044	153.21	0.03876224	153.21	0.01605163	153.21	0.04860298	153.21	0.04983902	153.21	0.04063496	153.21	0.02364927	153.21	0.05736189
153.41	0.00471157	153.41	-0.02014501	153.41	-0.014312	153.41	-0.00571633	153.41	0.02246179	153.41	0.00783312	153.41	0.03394732	153.41	0.07103061	153.4	0.0293055	153.4	0.01533754	153.4	0.02948724	153.4	0.06554224	153.4	0.07073539	153.4	0.15769187	153.4	0.44744349	153.4	1.2745316	153.41	0.04807476	153.41	0.03658636	153.41	0.01827603	153.41	0.04456104	153.41	0.04920904	153.41	0.04006496	153.41	0.03095422	153.41	0.05703393
153.6	0.00360535	153.6	-0.02368947	153.6	-0.0117819	153.6	0.00005548	153.6	0.02335253	153.6	0.01190393	153.6	0.03408033	153.6	0.07357907	153.6	0.03565095	153.6	0.01900575	153.6	0.03093802	153.6	0.05940147	153.6	0.06661118	153.6	0.15520342	153.6	0.45157737	153.6	1.27788723	153.62	0.05284575	153.62	0.03866445	153.62	0.01414015	153.62	0.04965213	153.62	0.05035958	153.62	0.04032882	153.62	0.02662775	153.62	0.05959474
153.82	0.00543519	153.82	-0.0205536	153.82	-0.01246126	153.82	0.00082048	153.82	0.01968278	153.82	0.00507208	153.82	0.03555431	153.82	0.07061739	153.79	0.02831038	153.79	0.01982895	153.79	0.03672624	153.79	0.06691124	153.79	0.07230275	153.79	0.15180652	153.79	0.45336071	153.79	1.28014016	153.8	0.04718467	153.8	0.03565959	153.8	0.01646276	153.8	0.04788927	153.8	0.0485967	153.8	0.04025553	153.8	0.0262801	153.8	0.0582878
153.99	0.00370656	153.99	-0.01692761	153.99	-0.01411153	153.99	0.00015168	153.99	0.02283589	153.99	0.00721245	153.99	0.0372433	153.99	0.07373299	153.98	0.03668104	153.98	0.01690179	153.98	0.0349305	153.98	0.06090007	153.98	0.0797314	153.98	0.15539429	153.98	0.45513019	153.98	1.28448522	154.01	0.05726681	154.01	0.04026167	154.01	0.01088166	154.01	0.04761369	154.01	0.04747061	154.01	0.04058747	154.01	0.03116144	154.01	0.05730497
154.2	0.00310121	154.2	-0.02108878	154.2	-0.01033367	154.2	-0.0014042	154.2	0.01802981	154.2	0.00889063	154.2	0.03361441	154.2	0.076019	154.18	0.02924733	154.18	0.01669391	154.18	0.03512432	154.18	0.0610837	154.18	0.07567458	154.18	0.1569456	154.18	0.4603377	154.18	1.28173399	154.21	0.05097297	154.21	0.03760776	154.21	0.01235304	154.21	0.0501444	154.21	0.04977987	154.21	0.03967549	154.21	0.02860929	154.21	0.05825656
154.41	-0.00212966	154.41	-0.02182914	154.41	-0.01275774	154.41	0.00017615	154.41	0.02200749	154.41	0.00605946	154.41	0.03537099	154.41	0.07170004	154.4	0.03282309	154.4	0.01452126	154.4	0.03442347	154.4	0.06320442	154.4	0.07279271	154.4	0.15039723	154.4	0.45823112	154.4	1.28250563	154.4	0.05145803	154.4	0.03538093	154.4	0.01524544	154.4	0.05184402	154.4	0.05563855	154.4	0.03939449	154.4	0.0259276	154.4	0.05625987
154.6	0.0027872	154.6	-0.01848223	154.6	-0.01352732	154.6	-0.00221913	154.6	0.01972502	154.6	0.00690257	154.6	0.03238755	154.6	0.07205229	154.6	0.03491553	154.6	0.0186168	154.6	0.03496952	154.6	0.064946	154.6	0.07733133	154.6	0.15321533	154.6	0.45501348	154.6	1.28190553	154.62	0.05001443	154.62	0.0401968	154.62	0.01461617	154.62	0.0500811	154.62	0.0552104	154.62	0.03416406	154.62	0.02925668	154.62	0.05749189
154.82	0.00476512	154.82	-0.02154586	154.82	-0.00957483	154.82	-0.00439195	154.82	0.01890942	154.82	0.00335888	154.82	0.03590013	154.82	0.07632208	154.79	0.03415198	154.79	0.01677267	154.79	0.03300701	154.79	0.06424746	154.79	0.07526527	154.79	0.15810566	154.79	0.45537919	154.79	1.28857112	154.82	0.05394047	154.82	0.03487225	154.82	0.01333018	154.82	0.0511041	154.82	0.05214411	154.82	0.04351716	154.82	0.03325081	154.82	0.05892043
155.01	0.00318017	155.01	-0.02108434	155.01	-0.01251244	155.01	-0.00263586	155.01	0.0178929	155.01	0.00664873	155.01	0.03697526	155.01	0.06826002	155.01	0.03094283	155.01	0.01761352	155.01	0.02992075	155.01	0.06741913	155.01	0.07484371	155.01	0.15614906	155.01	0.45660627	155.01	1.28247404	155.01	0.05321527	155.01	0.03516125	155.01	0.0115231	155.01	0.04428283	155.01	0.0503491	155.01	0.04132317	155.01	0.02623562	155.01	0.05643901
155.21	0.00666876	155.21	-0.01874941	155.21	-0.01140848	155.21	-0.00263309	155.21	0.0207705	155.21	0.00651674	155.21	0.03859027	155.21	0.07330524	155.19	0.02971978	155.19	0.01721508	155.19	0.03443741	155.19	0.06952232	155.19	0.07237869	155.19	0.1532893	155.19	0.45645425	155.19	1.28472221	155.21	0.04995683	155.21	0.03697395	155.21	0.01189307	155.21	0.05032502	155.21	0.05017188	155.21	0.03699877	155.21	0.02484522	155.21	0.05846659
155.41	0.00225223	155.41	-0.01821381	155.41	-0.01520369	155.41	-0.00378607	155.41	0.02086705	155.41	0.00753935	155.41	0.03536901	155.41	0.07540882	155.38	0.03254737	155.38	0.01797085	155.38	0.03906454	155.38	0.06430902	155.38	0.07588045	155.38	0.15335156	155.38	0.45293126	155.38	1.28591585	155.41	0.05032618	155.41	0.03721358	155.41	0.01215038	155.41	0.04824362	155.41	0.05036824	155.41	0.03844096	155.41	0.03084992	155.41	0.0542062
155.62	0.00510572	155.62	-0.02189193	155.62	-0.01449045	155.62	-0.00242223	155.62	0.01971271	155.62	0.0067669	155.62	0.03419157	155.62	0.07230156	155.58	0.03396043	155.58	0.01513387	155.58	0.03285912	155.58	0.06033389	155.58	0.07361042	155.58	0.15724917	155.58	0.45772791	155.58	1.28702819	155.62	0.04914908	155.62	0.03503713	155.62	0.0131493	155.62	0.04874644	155.62	0.05297378	155.62	0.0372641	155.62	0.02970791	155.62	0.05308237
155.8	0.00710972	155.8	-0.01944092	155.8	-0.01335872	155.8	-0.00275037	155.8	0.02331152	155.8	0.00498436	155.8	0.03675172	155.8	0.07210001	155.8	0.03182797	155.8	0.01658328	155.8	0.03138438	155.8	0.06111497	155.8	0.07176056	155.8	0.15780236	155.8	0.45722011	155.8	1.28978813	155.82	0.04799261	155.82	0.0353211	155.82	0.01358684	155.82	0.04957495	155.82	0.05150945	155.82	0.04066269	155.82	0.02542492	155.82	0.05637122
156.02	0.00615318	156.02	-0.01838209	156.02	-0.01487397	156.02	0.00125694	156.02	0.02135296	156.02	0.00656602	156.02	0.03604304	156.02	0.06721534	156.01	0.03061153	156.01	0.01653917	156.01	0.03528488	156.01	0.06944548	156.01	0.07503255	156.01	0.15659991	156.01	0.4571875	156.01	1.2887764	156.02	0.05198395	156.02	0.03784805	156.02	0.01389497	156.02	0.05313273	156.02	0.05319498	156.02	0.03789788	156.02	0.03078694	156.02	0.05586714
156.21	0.00664148	156.21	-0.02285334	156.21	-0.01208325	156.21	-0.00649271	156.21	0.02235242	156.21	0.00639969	156.21	0.03395773	156.21	0.07021922	156.19	0.02995419	156.19	0.01950902	156.19	0.03147483	156.19	0.06165458	156.19	0.07429165	156.19	0.15352169	156.19	0.46072072	156.19	1.29052174	156.21	0.05407852	156.21	0.0372039	156.21	0.01192201	156.21	0.04799458	156.21	0.0521281	156.21	0.04034335	156.21	0.03051264	156.21	0.06038165
156.41	0.00412789	156.41	-0.02189339	156.41	-0.00857078	156.41	0.003181	156.41	0.02550859	156.41	0.00157926	156.41	0.03356024	156.41	0.07383338	156.4	0.03406876	156.4	0.01814906	156.4	0.03291531	156.4	0.06344338	156.4	0.07665061	156.4	0.15277827	156.4	0.45576143	156.4	1.29219174	156.4	0.0517348	156.4	0.03272647	156.4	0.01605904	156.4	0.04839768	156.4	0.05269024	156.4	0.04482628	156.4	0.02729219	156.4	0.05618965
156.61	0.00404345	156.61	-0.02321685	156.61	-0.0163906	156.61	-0.00226123	156.61	0.01963107	156.61	0.00819584	156.61	0.03560895	156.61	0.0693069	156.6	0.03556065	156.6	0.01360385	156.6	0.03330177	156.6	0.06672329	156.6	0.07095403	156.6	0.15836695	156.6	0.46160245	156.6	1.28979683	156.61	0.05206797	156.61	0.03756022	156.61	0.01215308	156.61	0.05262731	156.61	0.04998676	156.61	0.0414773	156.61	0.02790139	156.61	0.05720628
156.82	0.00607752	156.82	-0.01719826	156.82	-0.01337283	156.82	-0.0008329	156.82	0.01662904	156.82	0.00947105	156.82	0.03108476	156.82	0.07109525	156.8	0.03123553	156.8	0.01748925	156.8	0.03297187	156.8	0.0598462	156.8	0.07419088	156.8	0.15773313	156.8	0.45867744	156.8	1.29564893	156.82	0.0532375	156.82	0.03807554	156.82	0.01489202	156.82	0.05129722	156.82	0.05106803	156.82	0.03647872	156.82	0.02780809	156.82	0.05840453
157.02	0.00748313	157.02	-0.01855603	157.02	-0.01204721	157.02	-0.0050267	157.02	0.01881996	157.02	0.0045453	157.02	0.03388834	157.02	0.06975525	156.99	0.0364723	156.99	0.01530122	156.99	0.03701305	156.99	0.06144904	156.99	0.07589358	156.99	0.15600531	156.99	0.45764947	156.99	1.29889429	157.02	0.04984023	157.02	0.03536078	157.02	0.01533084	157.02	0.04920989	157.02	0.04843053	157.02	0.04027482	157.02	0.02538771	157.02	0.05413029
157.21	0.00315285	157.21	-0.01855163	157.21	-0.00967502	157.21	-0.00419023	157.21	0.02158969	157.21	0.00746067	157.21	0.03434282	157.21	0.07071915	157.21	0.03283842	157.21	0.01670196	157.21	0.03395645	157.21	0.06725047	157.21	0.0748423	157.21	0.15372406	157.21	0.45898265	157.21	1.29333556	157.22	0.04907195	157.22	0.03761566	157.22	0.01413574	157.22	0.04925792	157.22	0.05558225	157.22	0.03709074	157.22	0.02852436	157.22	0.05743489
157.41	0.00488283	157.41	-0.02262807	157.41	-0.01074921	157.41	-0.00001857	157.41	0.02048785	157.41	0.00873701	157.41	0.03713647	157.41	0.06902858	157.39	0.0300467	157.39	0.01587442	157.39	0.0327194	157.39	0.06447979	157.39	0.07775617	157.39	0.15864103	157.39	0.46033135	157.39	1.30073225	157.41	0.05164848	157.41	0.03354573	157.41	0.01757514	157.41	0.0514805	157.41	0.05255173	157.41	0.03853232	157.41	0.02831323	157.41	0.05837748
157.61	0.00244691	157.61	-0.01796392	157.61	-0.0156901	157.61	-0.00215437	157.61	0.01679616	157.61	0.00239232	157.61	0.03374956	157.61	0.07243825	157.6	0.03656401	157.6	0.01633099	157.6	0.03176934	157.6	0.06199085	157.6	0.07491755	157.6	0.15729095	157.6	0.46192569	157.6	1.29778242	157.61	0.05248005	157.61	0.03825391	157.61	0.01597303	157.61	0.04553846	157.61	0.05626663	157.61	0.0382467	157.61	0.0318165	157.61	0.05832443
157.81	0.00193982	157.81	-0.0191024	157.81	-0.01077265	157.81	0.00007265	157.81	0.02184551	157.81	0.00759353	157.81	0.03509873	157.81	0.07050384	157.8	0.03426936	157.8	0.01935208	157.8	0.02698837	157.8	0.06249603	157.8	0.07273522	157.8	0.15719707	157.8	0.46158519	157.8	1.2964946	157.81	0.05021	157.81	0.03999712	157.81	0.01424538	157.81	0.04989305	157.81	0.05449571	157.81	0.03695238	157.81	0.02972512	157.81	0.05976103
158	0.0037474	158	-0.0177116	158	-0.01664511	158	-0.00438443	158	0.0221954	158	0.00846321	158	0.034176	158	0.06946992	158	0.02971296	158	0.01785321	158	0.03374746	158	0.06484015	158	0.07584081	158	0.15880215	158	0.46048543	158	1.29772282	158.02	0.05068908	158.02	0.0402413	158.02	0.01174162	158.02	0.0479367	158.02	0.04908667	158.02	0.03692677	158.02	0.02689624	158.02	0.05724749
158.2	0.00497843	158.2	-0.02024717	158.2	-0.00936299	158.2	-0.00180171	158.2	0.02001674	158.2	0.00592041	158.2	0.03561732	158.2	0.07161058	158.21	0.03454594	158.21	0.0177984	158.21	0.03113428	158.21	0.06177792	158.21	0.07512882	158.21	0.15484677	158.21	0.45581636	158.21	1.29681289	158.22	0.0503569	158.22	0.03349623	158.22	0.02086777	158.22	0.04977798	158.22	0.0485581	158.22	0.04264046	158.22	0.02898969	158.22	0.05788661
158.41	0.00528464	158.41	-0.02268086	158.41	-0.01699068	158.41	-0.00310816	158.41	0.02188561	158.41	0.00499929	158.41	0.03626278	158.41	0.07412741	158.39	0.03300566	158.39	0.01555773	158.39	0.03619928	158.39	0.06603153	158.39	0.07483856	158.39	0.15531126	158.39	0.46064803	158.39	1.30088317	158.41	0.05054165	158.41	0.03959996	158.41	0.01353804	158.41	0.0523143	158.41	0.05299978	158.41	0.04359291	158.41	0.03296541	158.41	0.06250126
158.59	-0.00089996	158.59	-0.01953445	158.59	-0.01879718	158.59	0.00119056	158.59	0.02157653	158.59	0.00784448	158.59	0.03397002	158.59	0.07453421	158.6	0.03350409	158.6	0.01888708	158.6	0.03706093	158.6	0.06121714	158.6	0.07512365	158.6	0.15670173	158.6	0.46336693	158.6	1.30182207	158.61	0.05520858	158.61	0.03656331	158.61	0.01454047	158.61	0.04911404	158.61	0.04849069	158.61	0.03884772	158.61	0.02589899	158.61	0.05755842
158.81	0.00809042	158.81	-0.02384487	158.81	-0.01167325	158.81	0.00006733	158.81	0.01955182	158.81	0.00601398	158.81	0.03328603	158.81	0.07175024	158.8	0.02992145	158.8	0.01917268	158.8	0.03127316	158.8	0.06378622	158.8	0.07257789	158.8	0.15664022	158.8	0.46390873	158.8	1.30371201	158.81	0.05319748	158.81	0.03591688	158.81	0.01494692	158.81	0.05353386	158.81	0.05070227	158.81	0.04315	158.81	0.02959036	158.81	0.05458807
159.01	0.00387706	159.01	-0.02122584	159.01	-0.01545712	159.01	-0.0047853	159.01	0.02128758	159.01	0.00545353	159.01	0.03515331	159.01	0.07168216	159	0.0303836	159	0.01599034	159	0.03288703	159	0.06343488	159	0.07429271	159	0.1572385	159	0.46018228	159	1.30272198	159.01	0.04760022	159.01	0.03751532	159.01	0.0125362	159.01	0.05226057	159.01	0.05316011	159.01	0.03843902	159.01	0.02894526	159.01	0.05566225
159.22	0.00523864	159.22	-0.02097771	159.22	-0.01223714	159.22	-0.00273908	159.22	0.02215474	159.22	0.00711863	159.22	0.03269792	159.22	0.07015393	159.2	0.02782624	159.2	0.01950629	159.2	0.03347615	159.2	0.06270996	159.2	0.07453108	159.2	0.15751027	159.2	0.46083057	159.2	1.30318797	159.22	0.05070569	159.22	0.03961469	159.22	0.01516479	159.22	0.04891076	159.22	0.04492133	159.22	0.03894301	159.22	0.03044972	159.22	0.05927901
159.42	0.00696374	159.42	-0.0186567	159.42	-0.01200742	159.42	-0.00276273	159.42	0.02095166	159.42	0.00915796	159.42	0.03576269	159.42	0.07292541	159.41	0.03283417	159.41	0.01732829	159.41	0.03463416	159.41	0.0639736	159.41	0.07577317	159.41	0.1557571	159.41	0.46321434	159.41	1.30695772	159.42	0.05206124	159.42	0.03761672	159.42	0.0144478	159.42	0.04988722	159.42	0.05069317	159.42	0.03733386	159.42	0.03088822	159.42	0.05988057
159.59	0.00882654	159.59	-0.01911697	159.59	-0.01199178	159.59	0.00037463	159.59	0.0186744	159.59	0.00759079	159.59	0.03462128	159.59	0.07389098	159.59	0.03041554	159.59	0.01821433	159.59	0.03321949	159.59	0.0643395	159.59	0.07430204	159.59	0.15667653	159.59	0.46133563	159.59	1.30580509	159.61	0.05376307	159.61	0.03489576	159.61	0.01413175	159.61	0.04812646	159.61	0.05227056	159.61	0.04110162	159.61	0.02642674	159.61	0.06138021
159.81	0.00144555	159.81	-0.01700573	159.81	-0.01336794	159.81	-0.00178551	159.81	0.01781189	159.81	0.00484627	159.81	0.03772227	159.81	0.07341029	159.78	0.03262553	159.78	0.01860625	159.78	0.03178345	159.78	0.06383403	159.78	0.07968051	159.78	0.15447108	159.78	0.46000987	159.78	1.30387461	159.79	0.05284516	159.79	0.03814127	159.79	0.01574188	159.79	0.05059934	159.79	0.05040674	159.79	0.03947674	159.79	0.03232598	159.79	0.05719665
160.01	0.00328919	160.01	-0.0175483	160.01	-0.01533847	160.01	0.00307831	160.01	0.01511733	160.01	0.00671255	160.01	0.03435379	160.01	0.07023776	160	0.03037852	160	0.02006308	160	0.03411824	160	0.05966179	160	0.07368395	160	0.15511316	160	0.46085447	160	1.30771887	160.01	0.05179707	160.01	0.03311585	160.01	0.01456608	160.01	0.05219331	160.01	0.05143004	160.01	0.04010107	160.01	0.0285106	160.01	0.05631416
160.2	0.0062346	160.2	-0.02315705	160.2	-0.01288939	160.2	-0.00796166	160.2	0.01900227	160.2	0.00739064	160.2	0.03384623	160.2	0.07104872	160.2	0.03143573	160.2	0.01460507	160.2	0.03382728	160.2	0.06399565	160.2	0.0753969	160.2	0.15784675	160.2	0.46206886	160.2	1.30870914	160.22	0.05214132	160.22	0.03774568	160.22	0.01388071	160.22	0.04823041	160.22	0.05043162	160.22	0.03765538	160.22	0.02808174	160.22	0.05854594
160.42	0.00352962	160.42	-0.02091478	160.42	-0.01179316	160.42	0.0014218	160.42	0.02324473	160.42	0.00761081	160.42	0.03285636	160.42	0.07118388	160.39	0.03333398	160.39	0.01586314	160.39	0.03594371	160.39	0.06367644	160.39	0.07616213	160.39	0.15795608	160.39	0.4604069	160.39	1.30936277	160.42	0.05290326	160.42	0.03515266	160.42	0.01631311	160.42	0.05145826	160.42	0.04982204	160.42	0.04144269	160.42	0.02932499	160.42	0.05624643
160.61	0.00733903	160.61	-0.02148403	160.61	-0.01400465	160.61	-0.00409734	160.61	0.01983635	160.61	0.00427195	160.61	0.03276785	160.61	0.06675022	160.59	0.03166163	160.59	0.01622107	160.59	0.03717383	160.59	0.06251694	160.59	0.07743931	160.59	0.15267633	160.59	0.4643169	160.59	1.31132853	160.61	0.05269264	160.61	0.03698494	160.61	0.01959016	160.61	0.05029298	160.61	0.05218317	160.61	0.03749297	160.61	0.03234686	160.61	0.0535391
160.81	0.00280767	160.81	-0.01854431	160.81	-0.01350517	160.81	-0.00239586	160.81	0.02084242	160.81	0.00433639	160.81	0.03805558	160.81	0.07048903	160.79	0.03215668	160.79	0.01811301	160.79	0.03346584	160.79	0.06520257	160.79	0.06936185	160.79	0.15717652	160.79	0.46522781	160.79	1.31359208	160.79	0.05402714	160.79	0.03704285	160.79	0.01896259	160.79	0.04982109	160.79	0.04810312	160.79	0.03731062	160.79	0.03032153	160.79	0.06009655
161.01	-0.00005426	161.01	-0.02069182	161.01	-0.0117041	161.01	-0.00611263	161.01	0.02026569	161.01	0.00493302	161.01	0.03727109	161.01	0.0745981	160.98	0.03106908	160.98	0.0191779	160.98	0.03324853	160.98	0.0674855	160.98	0.07406548	160.98	0.15761878	160.98	0.4670645	160.98	1.30870748	161	0.05099018	161	0.03761828	161	0.01549785	161	0.04899463	161	0.05320071	161	0.0424516	161	0.03206626	161	0.05732877
161.2	0.00373682	161.2	-0.01952233	161.2	-0.01339361	161.2	-0.0020835	161.2	0.02107463	161.2	0.00557576	161.2	0.03720869	161.2	0.06910113	161.2	0.03220191	161.2	0.01601867	161.2	0.03500703	161.2	0.06446336	161.2	0.07784449	161.2	0.15939644	161.2	0.46035826	161.2	1.31467617	161.2	0.05461004	161.2	0.04112156	161.2	0.02018263	161.2	0.05222896	161.2	0.05014226	161.2	0.03912692	161.2	0.0300739	161.2	0.0584969
161.42	0.00635768	161.42	-0.02164822	161.42	-0.00827747	161.42	-0.00408841	161.42	0.02016948	161.42	0.00567691	161.42	0.03501704	161.42	0.07481513	161.4	0.03265831	161.4	0.01534355	161.4	0.03412879	161.4	0.0617307	161.4	0.08001154	161.4	0.15604772	161.4	0.46782407	161.4	1.31511462	161.42	0.05099903	161.42	0.03588995	161.42	0.0164834	161.42	0.05277667	161.42	0.04868563	161.42	0.04122609	161.42	0.02925294	161.42	0.0579376
161.62	0.00539564	161.62	-0.02461943	161.62	-0.01393286	161.62	-0.00089111	161.62	0.02129858	161.62	0.0075355	161.62	0.03618351	161.62	0.07031773	161.59	0.03076746	161.59	0.01713004	161.59	0.0350321	161.59	0.06472281	161.59	0.07311033	161.59	0.15899716	161.59	0.46466872	161.59	1.31382489	161.6	0.05062828	161.6	0.03786643	161.6	0.01564367	161.6	0.04909512	161.6	0.05179678	161.6	0.04002617	161.6	0.03230059	161.6	0.05734519
161.81	0.0027288	161.81	-0.0197031	161.81	-0.01384417	161.81	-0.00177668	161.81	0.02226638	161.81	0.00479151	161.81	0.03542085	161.81	0.07222468	161.78	0.03223508	161.78	0.01749252	161.78	0.03581492	161.78	0.06405144	161.78	0.07635044	161.78	0.15669435	161.78	0.46317694	161.78	1.31674254	161.81	0.05440455	161.81	0.03659239	161.81	0.01730147	161.81	0.05210973	161.81	0.05187085	161.81	0.04218145	161.81	0.0356	161.81	0.0584603
162.01	0.00459443	162.01	-0.01994582	162.01	-0.00893632	162.01	-0.00266349	162.01	0.0178565	162.01	0.00468579	162.01	0.04017927	162.01	0.07248043	162	0.03356311	162	0.01749347	162	0.02942017	162	0.06289891	162	0.07583269	162	0.15840213	162	0.45937511	162	1.31418431	162.01	0.0534001	162.01	0.03866109	162.01	0.014053	162.01	0.05104127	162.01	0.05734898	162.01	0.04236683	162.01	0.03122873	162.01	0.05890027
162.21	0.00204447	162.21	-0.02076761	162.21	-0.01398458	162.21	-0.00112246	162.21	0.01761624	162.21	0.0076957	162.21	0.03337698	162.21	0.07257348	162.18	0.03217098	162.18	0.01533551	162.18	0.03706168	162.18	0.06482491	162.18	0.07977589	162.18	0.15362243	162.18	0.46354261	162.18	1.31763351	162.21	0.05436235	162.21	0.03799486	162.21	0.01399252	162.21	0.0476645	162.21	0.05217166	162.21	0.03694884	162.21	0.03344942	162.21	0.06108139
162.41	0.00204932	162.41	-0.02053891	162.41	-0.01297966	162.41	-0.00522015	162.41	0.01745411	162.41	0.0043622	162.41	0.03439873	162.41	0.07010683	162.39	0.0335493	162.39	0.01769262	162.39	0.03188436	162.39	0.06808291	162.39	0.07476198	162.39	0.15740553	162.39	0.46226612	162.39	1.31928968	162.42	0.05227037	162.42	0.03683168	162.42	0.01438094	162.42	0.0515801	162.42	0.05304363	162.42	0.03827778	162.42	0.02960624	162.42	0.05772162
162.62	0.00756716	162.62	-0.01794679	162.62	-0.01159056	162.62	-0.00830391	162.62	0.02060585	162.62	0.00206645	162.62	0.04071604	162.62	0.07387564	162.6	0.03307078	162.6	0.01789757	162.6	0.03304595	162.6	0.06400541	162.6	0.07547307	162.6	0.15669137	162.6	0.46522915	162.6	1.31138527	162.62	0.05020623	162.62	0.03447042	162.62	0.01436074	162.62	0.04866619	162.62	0.05157474	162.62	0.03674413	162.62	0.0305658	162.62	0.05438521
162.82	0.00365628	162.82	-0.02016338	162.82	-0.01456599	162.82	-0.00221381	162.82	0.02360964	162.82	0.00853186	162.82	0.03335043	162.82	0.07351799	162.79	0.03251478	162.79	0.01191572	162.79	0.03261863	162.79	0.06447607	162.79	0.0738859	162.79	0.15754448	162.79	0.46482545	162.79	1.31725562	162.82	0.05169108	162.82	0.03797973	162.82	0.01144078	162.82	0.05030746	162.82	0.05345918	162.82	0.03864576	162.82	0.02890412	162.82	0.06195514
163.01	0.01026949	163.01	-0.01958137	163.01	-0.01340253	163.01	-0.00517801	163.01	0.02099526	163.01	0.0058659	163.01	0.03255261	163.01	0.07048896	162.99	0.03426581	162.99	0.01685977	162.99	0.03173814	162.99	0.06679476	162.99	0.07660733	162.99	0.16053414	162.99	0.46736413	162.99	1.3208257	163.01	0.05109238	163.01	0.03506887	163.01	0.01431765	163.01	0.04783194	163.01	0.04886403	163.01	0.03986239	163.01	0.03188966	163.01	0.05796219
163.21	0.00689441	163.21	-0.01893368	163.21	-0.01011292	163.21	-0.00397149	163.21	0.02159733	163.21	0.00069615	163.21	0.04100716	163.21	0.0753696	163.2	0.03807543	163.2	0.01358618	163.2	0.03300761	163.2	0.06309167	163.2	0.07181728	163.2	0.15856861	163.2	0.46529436	163.2	1.32111788	163.21	0.05677201	163.21	0.04136819	163.21	0.01442027	163.21	0.05485728	163.21	0.05217616	163.21	0.04121025	163.21	0.03043796	163.21	0.05540397
163.41	0.00653161	163.41	-0.02575852	163.41	-0.00985956	163.41	-0.00365604	163.41	0.02189913	163.41	0.00437857	163.41	0.03087186	163.41	0.07489512	163.4	0.03432883	163.4	0.01822288	163.4	0.02991623	163.4	0.05983171	163.4	0.07727043	163.4	0.16196251	163.4	0.46333969	163.4	1.31886172	163.4	0.05438544	163.4	0.03527261	163.4	0.01467199	163.4	0.04985558	163.4	0.05302836	163.4	0.03920203	163.4	0.0288828	163.4	0.0619064
163.62	0.0029805	163.62	-0.01938124	163.62	-0.01248823	163.62	-0.00104065	163.62	0.01751641	163.62	0.00524385	163.62	0.03387112	163.62	0.0675259	163.6	0.03154536	163.6	0.01566371	163.6	0.03553972	163.6	0.05937822	163.6	0.07373791	163.6	0.15840197	163.6	0.46339029	163.6	1.32418978	163.62	0.05226213	163.62	0.03845738	163.62	0.01452489	163.62	0.04912242	163.62	0.05127197	163.62	0.03928733	163.62	0.03073796	163.62	0.05759624
163.82	0.00054211	163.82	-0.01721263	163.82	-0.01033796	163.82	-0.00285165	163.82	0.02074814	163.82	0.00656478	163.82	0.03795312	163.82	0.07164851	163.81	0.03217222	163.81	0.01806445	163.81	0.03242456	163.81	0.06562314	163.81	0.07490633	163.81	0.15810151	163.81	0.46322715	163.81	1.31719995	163.82	0.05434812	163.82	0.03940646	163.82	0.01658882	163.82	0.05400158	163.82	0.0523168	163.82	0.03699552	163.82	0.02581258	163.82	0.05948506
164.01	0.00451743	164.01	-0.02146622	164.01	-0.01023632	164.01	-0.00171619	164.01	0.02142166	164.01	0.00437412	164.01	0.03814131	164.01	0.06817836	163.99	0.03345882	163.99	0.01808817	163.99	0.03411414	163.99	0.06015753	163.99	0.07474549	163.99	0.15961266	163.99	0.46506962	163.99	1.32748413	164.01	0.05019437	164.01	0.03776624	164.01	0.01341383	164.01	0.05051979	164.01	0.05061188	164.01	0.03842277	164.01	0.0274029	164.01	0.0544971
164.19	0.00500623	164.19	-0.02028689	164.19	-0.01138743	164.19	-0.0061426	164.19	0.02023119	164.19	0.00605816	164.19	0.03502074	164.19	0.06930592	164.2	0.03485745	164.2	0.01732813	164.2	0.03148369	164.2	0.06237398	164.2	0.07521204	164.2	0.16097666	164.2	0.46712938	164.2	1.3283987	164.19	0.05146546	164.19	0.0372926	164.19	0.01363689	164.19	0.05540867	164.19	0.04930085	164.19	0.03784231	164.19	0.02622665	164.19	0.06130429
164.41	0.00278294	164.41	-0.02396874	164.41	-0.01070155	164.41	-0.00532315	164.41	0.02266715	164.41	0.00450877	164.41	0.03491407	164.41	0.07043745	164.4	0.03124401	164.4	0.02150865	164.4	0.03101258	164.4	0.06367424	164.4	0.07320245	164.4	0.15763886	164.4	0.46541321	164.4	1.32659709	164.41	0.05286555	164.41	0.03665837	164.41	0.01625701	164.41	0.05211357	164.41	0.05053281	164.41	0.03912501	164.41	0.03170343	164.41	0.06190022
164.62	0.00349375	164.62	-0.01873086	164.62	-0.01555526	164.62	-0.00165811	164.62	0.01763827	164.62	0.00872879	164.62	0.03622722	164.62	0.06924623	164.6	0.03696259	164.6	0.0164103	164.6	0.03445222	164.6	0.06407066	164.6	0.07506732	164.6	0.15884241	164.6	0.46764553	164.6	1.32500899	164.62	0.05125855	164.62	0.03626105	164.62	0.01257755	164.62	0.0498899	164.62	0.05123429	164.62	0.04228568	164.62	0.03310453	164.62	0.06177267
164.8	0.00493563	164.8	-0.02192091	164.8	-0.01063975	164.8	-0.0011066	164.8	0.01759147	164.8	0.01028861	164.8	0.0356539	164.8	0.073058	164.8	0.03145794	164.8	0.0174929	164.8	0.03383167	164.8	0.06270045	164.8	0.07760085	164.8	0.16060801	164.8	0.46727532	164.8	1.32839012	164.82	0.0527878	164.82	0.03841208	164.82	0.01587727	164.82	0.04812078	164.82	0.05063072	164.82	0.04039515	164.82	0.03042296	164.82	0.05850489
165.02	0.00296262	165.02	-0.0190924	165.02	-0.00940106	165.02	-0.00157127	165.02	0.02735896	165.02	0.00624569	165.02	0.03610173	165.02	0.07232754	164.99	0.02852149	164.99	0.0126604	164.99	0.03514815	164.99	0.06723719	164.99	0.07910439	164.99	0.1598278	164.99	0.46657133	164.99	1.32953286	165.01	0.05462303	165.01	0.03772208	165.01	0.01606347	165.01	0.05101437	165.01	0.05052962	165.01	0.0416456	165.01	0.02848724	165.01	0.0597291
165.21	0.00298029	165.21	-0.02267764	165.21	-0.00973145	165.21	-0.00610891	165.21	0.01841513	165.21	0.00556988	165.21	0.03386609	165.21	0.07004463	165.19	0.03181482	165.19	0.01764086	165.19	0.03287997	165.19	0.06723087	165.19	0.07797767	165.19	0.16074483	165.19	0.46738169	165.19	1.32666087	165.21	0.05345706	165.21	0.03643211	165.21	0.01371194	165.21	0.04763354	165.21	0.05295319	165.21	0.04115411	165.21	0.0265508	165.21	0.05705484
165.41	-0.00094201	165.41	-0.02138009	165.41	-0.01301575	165.41	-0.00438602	165.41	0.01874507	165.41	0.00652072	165.41	0.03497689	165.41	0.07006501	165.4	0.03447775	165.4	0.01536625	165.4	0.03494419	165.4	0.06795815	165.4	0.07948398	165.4	0.15546338	165.4	0.46806321	165.4	1.32627785	165.4	0.05579025	165.4	0.03869794	165.4	0.01743098	165.4	0.04857538	165.4	0.05140967	165.4	0.03919959	165.4	0.03031473	165.4	0.05889016
165.61	0.00197678	165.61	-0.02227688	165.61	-0.01015041	165.61	-0.00470734	165.61	0.02256733	165.61	0.00418632	165.61	0.03485678	165.61	0.06937964	165.6	0.03328575	165.6	0.01719861	165.6	0.03265421	165.6	0.0657283	165.6	0.07524779	165.6	0.15721229	165.6	0.47125962	165.6	1.33190703	165.61	0.05539705	165.61	0.03651927	165.61	0.017279	165.61	0.0499871	165.61	0.0493607	165.61	0.03940509	165.61	0.03039126	165.61	0.06325124
165.82	0.00238069	165.82	-0.0213181	165.82	-0.01310411	165.82	-0.00283378	165.82	0.01831808	165.82	0.00082028	165.82	0.03647348	165.82	0.07298701	165.8	0.03496207	165.8	0.01983801	165.8	0.035058	165.8	0.06893073	165.8	0.07347808	165.8	0.15929647	165.8	0.4713912	165.8	1.33007336	165.82	0.05431426	165.82	0.03579871	165.82	0.01469913	165.82	0.05055843	165.82	0.04773598	165.82	0.04003574	165.82	0.03347127	165.82	0.06112056
166.02	0.00388148	166.02	-0.02173717	166.02	-0.00894556	166.02	-0.00291725	166.02	0.0213373	166.02	0.00847692	166.02	0.03435918	166.02	0.06606691	165.99	0.03242207	165.99	0.01528252	165.99	0.03505885	165.99	0.06434759	165.99	0.0745273	165.99	0.15669411	165.99	0.46891516	165.99	1.3326844	166	0.05277068	166	0.03686464	166	0.01356904	166	0.04938238	166	0.04998872	166	0.04113298	166	0.0229822	166	0.05902299
166.21	0.00616965	166.21	-0.02064814	166.21	-0.01160799	166.21	-0.0052327	166.21	0.01670896	166.21	0.00361348	166.21	0.03383646	166.21	0.07139207	166.21	0.03094349	166.21	0.01602964	166.21	0.0365513	166.21	0.06529313	166.21	0.08119516	166.21	0.16001628	166.21	0.46878922	166.21	1.33151674	166.22	0.05258231	166.22	0.03499804	166.22	0.0160304	166.22	0.04946088	166.22	0.05318275	166.22	0.04216421	166.22	0.03311912	166.22	0.05719808
166.41	0.00096604	166.41	-0.01652687	166.41	-0.01182936	166.41	-0.00612618	166.41	0.01834975	166.41	0.00441386	166.41	0.03531537	166.41	0.06756502	166.4	0.03267857	166.4	0.01567015	166.4	0.03125365	166.4	0.06328262	166.4	0.07837328	166.4	0.16039942	166.4	0.47149211	166.4	1.33240151	166.41	0.05273615	166.41	0.0373578	166.41	0.01928587	166.41	0.05058784	166.41	0.05436198	166.41	0.04037536	166.41	0.03339486	166.41	0.06129009
166.61	0.00158847	166.61	-0.02032656	166.61	-0.01201593	166.61	-0.0074173	166.61	0.02257962	166.61	0.00315031	166.61	0.03431395	166.61	0.07509365	166.6	0.03212411	166.6	0.0120707	166.6	0.03468727	166.6	0.06436335	166.6	0.07466755	166.6	0.163174	166.6	0.47039127	166.6	1.33479023	166.6	0.05097432	166.6	0.03681055	166.6	0.01645766	166.6	0.05432322	166.6	0.04963215	166.6	0.04026616	166.6	0.02934825	166.6	0.05610671
166.81	0.00331095	166.81	-0.01749356	166.81	-0.01418918	166.81	-0.00898816	166.81	0.02500526	166.81	0.00683135	166.81	0.03608882	166.81	0.07255675	166.79	0.03400837	166.79	0.01600245	166.79	0.03406877	166.79	0.06326202	166.79	0.07590036	166.79	0.16179328	166.79	0.47087151	166.79	1.33614433	166.82	0.04778326	166.82	0.03951847	166.82	0.01444146	166.82	0.05231728	166.82	0.05434773	166.82	0.04059301	166.82	0.03132402	166.82	0.06096749
167.02	0.00259976	167.02	-0.02385692	167.02	-0.01425512	167.02	-0.0042957	167.02	0.0214267	167.02	0.00511924	167.02	0.03692221	167.02	0.07397972	167	0.03422442	167	0.01344252	167	0.03524982	167	0.06790718	167	0.07350668	167	0.15752244	167	0.47501349	167	1.33321393	167.02	0.05242643	167.02	0.03882766	167.02	0.01782929	167.02	0.05163373	167.02	0.05390633	167.02	0.0380038	167.02	0.02856624	167.02	0.06115854
167.22	0.00124574	167.22	-0.02255172	167.22	-0.01274012	167.22	-0.00753181	167.22	0.02325501	167.22	0.00423609	167.22	0.03349255	167.22	0.0747928	167.19	0.03357244	167.19	0.0176629	167.19	0.03347876	167.19	0.07118222	167.19	0.07056054	167.19	0.16105211	167.19	0.46852753	167.19	1.33348596	167.22	0.04904335	167.22	0.03514222	167.22	0.01512793	167.22	0.05453884	167.22	0.05041437	167.22	0.0384495	167.22	0.02917511	167.22	0.05651125
167.41	0.00149304	167.41	-0.02444636	167.41	-0.01255919	167.41	-0.00118887	167.41	0.01692166	167.41	0.00694766	167.41	0.03472231	167.41	0.06826172	167.38	0.03207065	167.38	0.01633228	167.38	0.03098735	167.38	0.06431143	167.38	0.07836848	167.38	0.15897915	167.38	0.47007576	167.38	1.33937383	167.41	0.05476183	167.41	0.03820313	167.41	0.01481759	167.41	0.05090729	167.41	0.05063442	167.41	0.03849008	167.41	0.02881623	167.41	0.05864046
167.61	0.00698657	167.61	-0.02138214	167.61	-0.00870915	167.61	-0.00381951	167.61	0.01948497	167.61	0.00331299	167.61	0.03473644	167.61	0.07262536	167.6	0.03100384	167.6	0.01383431	167.6	0.03120539	167.6	0.06386203	167.6	0.07703157	167.6	0.16066396	167.6	0.46840137	167.6	1.33856606	167.61	0.05439685	167.61	0.03455401	167.61	0.01413067	167.61	0.04980453	167.61	0.05244444	167.61	0.03957126	167.61	0.03451062	167.61	0.06553528
167.8	0.00131833	167.8	-0.02174629	167.8	-0.01177751	167.8	-0.00244283	167.8	0.01679149	167.8	0.00075296	167.8	0.03296003	167.8	0.06874426	167.78	0.0305442	167.78	0.01644695	167.78	0.0340387	167.78	0.06550281	167.78	0.07391398	167.78	0.15977357	167.78	0.47321585	167.78	1.33806622	167.81	0.05183236	167.81	0.03754085	167.81	0.01311306	167.81	0.05326689	167.81	0.05471292	167.81	0.0390735	167.81	0.03163249	167.81	0.05872722
168.02	0.00366444	168.02	-0.01957483	168.02	-0.01183125	168.02	-0.00549118	168.02	0.01829808	168.02	0.00327793	168.02	0.03205185	168.02	0.0690188	168	0.03173273	168	0.01886657	168	0.0349326	168	0.06636877	168	0.07180395	168	0.15922448	168	0.46886429	168	1.33545089	168.02	0.05478227	168.02	0.03424849	168.02	0.01296621	168.02	0.05444773	168.02	0.05369644	168.02	0.04147763	168.02	0.03388408	168.02	0.06104168
168.22	0.0061473	168.22	-0.01967167	168.22	-0.01547087	168.22	-0.007958	168.22	0.01889846	168.22	0.00537523	168.22	0.03463097	168.22	0.06734173	168.19	0.03065552	168.19	0.01949945	168.19	0.03289382	168.19	0.06306794	168.19	0.08074371	168.19	0.16265225	168.19	0.4733431	168.19	1.3365202	168.22	0.05648124	168.22	0.03329405	168.22	0.01421664	168.22	0.05226397	168.22	0.05273101	168.22	0.04051052	168.22	0.02590989	168.22	0.06144831
168.42	0.00317289	168.42	-0.02013327	168.42	-0.01338188	168.42	-0.00526973	168.42	0.02704999	168.42	0.01178728	168.42	0.03773617	168.42	0.07134146	168.39	0.03460588	168.39	0.01641324	168.39	0.03364579	168.39	0.06935275	168.39	0.07743344	168.39	0.16100621	168.39	0.4704507	168.39	1.33936608	168.41	0.05377946	168.41	0.04096699	168.41	0.01636961	168.41	0.05050345	168.41	0.05094839	168.41	0.0427104	168.41	0.03246593	168.41	0.05825577
168.61	0.00618434	168.61	-0.01996053	168.61	-0.0127657	168.61	-0.00404358	168.61	0.01802747	168.61	0.00732246	168.61	0.03644285	168.61	0.06890085	168.59	0.03504685	168.59	0.01999814	168.59	0.0318845	168.59	0.06325838	168.59	0.07784168	168.59	0.16100098	168.59	0.47267774	168.59	1.34434593	168.61	0.05395398	168.61	0.03787768	168.61	0.01480836	168.61	0.05148301	168.61	0.05059875	168.61	0.04227356	168.61	0.03093051	168.61	0.05859226
168.81	0.00633534	168.81	-0.02223821	168.81	-0.01406573	168.81	-0.00110261	168.81	0.02018348	168.81	0.00184378	168.81	0.03622646	168.81	0.07526958	168.8	0.03342762	168.8	0.01587353	168.8	0.03228987	168.8	0.06184692	168.8	0.07553589	168.8	0.15760355	168.8	0.47036776	168.8	1.34220052	168.81	0.0519522	168.81	0.04017166	168.81	0.01524737	168.81	0.05075103	168.81	0.05091278	168.81	0.04203575	168.81	0.02921173	168.81	0.06067085
169.01	0.00467624	169.01	-0.02070861	169.01	-0.0148203	169.01	-0.00325342	169.01	0.01995179	169.01	0.00400648	169.01	0.03783189	169.01	0.07004679	169	0.03763737	169	0.01467703	169	0.03149443	169	0.0664858	169	0.07381613	169	0.1591997	169	0.4723919	169	1.34176421	169.01	0.05250801	169.01	0.0378781	169.01	0.01280717	169.01	0.05139538	169.01	0.05310267	169.01	0.03632476	169.01	0.02914697	169.01	0.05787266
169.22	0.00403267	169.22	-0.02249769	169.22	-0.01288236	169.22	-0.00413263	169.22	0.01650098	169.22	0.00377205	169.22	0.03627556	169.22	0.07164112	169.19	0.03532414	169.19	0.02110595	169.19	0.0294877	169.19	0.06308639	169.19	0.07817445	169.19	0.15857156	169.19	0.47674969	169.19	1.34144747	169.22	0.04925538	169.22	0.03592451	169.22	0.01698225	169.22	0.04966318	169.22	0.05225959	169.22	0.04216824	169.22	0.02762843	169.22	0.06040764
169.42	0.00445567	169.42	-0.01874878	169.42	-0.01254841	169.42	-0.00377033	169.42	0.02360085	169.42	0.00609172	169.42	0.03372436	169.42	0.07004108	169.4	0.03236828	169.4	0.01667047	169.4	0.0309384	169.4	0.06379966	169.4	0.07419049	169.4	0.15519556	169.4	0.47405016	169.4	1.34309864	169.42	0.05639835	169.42	0.04028635	169.42	0.01318447	169.42	0.05287465	169.42	0.05098598	169.42	0.04238231	169.42	0.02926062	169.42	0.06326926
169.61	0.00611497	169.61	-0.0210437	169.61	-0.01139553	169.61	-0.00352468	169.61	0.01999131	169.61	0.00627379	169.61	0.03297089	169.61	0.07172511	169.59	0.03480477	169.59	0.01768423	169.59	0.03261831	169.59	0.06610077	169.59	0.07262472	169.59	0.15985233	169.59	0.4736743	169.59	1.35003793	169.59	0.05266537	169.59	0.03619611	169.59	0.01650258	169.59	0.05205816	169.59	0.05195891	169.59	0.03893615	169.59	0.02824919	169.59	0.05925355
169.81	-0.00000715	169.81	-0.02102363	169.81	-0.01431247	169.81	-0.00347375	169.81	0.01756928	169.81	0.0057982	169.81	0.03671331	169.81	0.06951614	169.79	0.03105497	169.79	0.01942609	169.79	0.03497947	169.79	0.06487368	169.79	0.07777299	169.79	0.16183744	169.79	0.47433645	169.79	1.34550107	169.81	0.05719604	169.81	0.03560934	169.81	0.01554367	169.81	0.04815153	169.81	0.04839939	169.81	0.04285683	169.81	0.02937367	169.81	0.05835016
170.01	0.00290591	170.01	-0.01892383	170.01	-0.01442218	170.01	-0.00773336	170.01	0.01859236	170.01	0.00328887	170.01	0.03722279	170.01	0.07326234	170	0.03272332	170	0.01686569	170	0.03190619	170	0.06585541	170	0.07733986	170	0.16499493	170	0.47461203	170	1.34820676	170.01	0.05160448	170.01	0.03668087	170.01	0.01439933	170.01	0.04607489	170.01	0.0494726	170.01	0.04128494	170.01	0.02833862	170.01	0.06219284
170.21	0.00302516	170.21	-0.01684677	170.21	-0.01317122	170.21	-0.00621944	170.21	0.02114109	170.21	0.00246338	170.21	0.0364108	170.21	0.07226921	170.18	0.03599332	170.18	0.01662487	170.18	0.0307073	170.18	0.06381136	170.18	0.07673544	170.18	0.16184504	170.18	0.47011721	170.18	1.34601855	170.21	0.05200947	170.21	0.03724709	170.21	0.01763604	170.21	0.05291607	170.21	0.05144789	170.21	0.03910647	170.21	0.02874277	170.21	0.05915943
170.42	0.00662362	170.42	-0.0179623	170.42	-0.01201297	170.42	-0.00725089	170.42	0.01479224	170.42	0.00081731	170.42	0.03109765	170.42	0.06980605	170.39	0.03033428	170.39	0.01651455	170.39	0.03526079	170.39	0.06252413	170.39	0.07688543	170.39	0.16131166	170.39	0.47186849	170.39	1.34484601	170.42	0.05266181	170.42	0.04009828	170.42	0.01364531	170.42	0.05114891	170.42	0.05073275	170.42	0.03851542	170.42	0.03103523	170.42	0.05577623
170.62	0.00540156	170.62	-0.01859479	170.62	-0.01494347	170.62	-0.00700453	170.62	0.01851333	170.62	0.00349871	170.62	0.03320576	170.62	0.07142746	170.61	0.03152585	170.61	0.01675633	170.61	0.03647558	170.61	0.06464414	170.61	0.07215335	170.61	0.15968192	170.61	0.47305745	170.61	1.34702098	170.62	0.05742301	170.62	0.03848799	170.62	0.01482982	170.62	0.04931727	170.62	0.05316847	170.62	0.04076878	170.62	0.03343993	170.62	0.06190569
170.79	0.00281598	170.79	-0.02141579	170.79	-0.01442536	170.79	-0.00566935	170.79	0.01938474	170.79	0.00700938	170.79	0.03201887	170.79	0.06954237	170.79	0.03143199	170.79	0.01426931	170.79	0.03643298	170.79	0.06218239	170.79	0.07398669	170.79	0.15798818	170.79	0.47661948	170.79	1.34961224	170.81	0.0508779	170.81	0.04312885	170.81	0.01899261	170.81	0.05203132	170.81	0.049997	170.81	0.03862424	170.81	0.03200861	170.81	0.06317122
171.01	0.00293441	171.01	-0.02002917	171.01	-0.01623589	171.01	-0.00236661	171.01	0.01748066	171.01	0.00721863	171.01	0.03606396	171.01	0.07174601	171	0.03191191	171	0.01849555	171	0.03713514	171	0.06612077	171	0.0761726	171	0.16097929	171	0.47315136	171	1.34501207	171.01	0.05011714	171.01	0.03446445	171.01	0.01947596	171.01	0.04810927	171.01	0.05226623	171.01	0.03804702	171.01	0.03506611	171.01	0.06133505
171.21	0.00174931	171.21	-0.02284891	171.21	-0.0128512	171.21	-0.0012312	171.21	0.01959062	171.21	0.00301146	171.21	0.03142255	171.21	0.06756722	171.2	0.03252767	171.2	0.01650864	171.2	0.03172658	171.2	0.06554653	171.2	0.07156104	171.2	0.16008459	171.2	0.4784745	171.2	1.35228419	171.21	0.04750286	171.21	0.03803701	171.21	0.01399551	171.21	0.05102309	171.21	0.05312446	171.21	0.04184769	171.21	0.02670959	171.21	0.05568164
171.42	0.00425777	171.42	-0.0245332	171.42	-0.01251087	171.42	-0.00844111	171.42	0.02104576	171.42	0.00468984	171.42	0.03454483	171.42	0.06852676	171.4	0.03098917	171.4	0.01517721	171.4	0.03324014	171.4	0.06381611	171.4	0.07463355	171.4	0.15982963	171.4	0.4731608	171.4	1.35028827	171.42	0.05142323	171.42	0.03781303	171.42	0.0152912	171.42	0.05212087	171.42	0.05094603	171.42	0.03951295	171.42	0.03018947	171.42	0.06171594
171.62	-0.00203056	171.62	-0.02304896	171.62	-0.01127451	171.62	-0.00531328	171.62	0.02041854	171.62	0.00789518	171.62	0.03600816	171.62	0.06950152	171.59	0.0342144	171.59	0.01426869	171.59	0.03662011	171.59	0.06268258	171.59	0.07547344	171.59	0.15637746	171.59	0.4748064	171.59	1.35675049	171.62	0.05562397	171.62	0.03777611	171.62	0.01365861	171.62	0.05397116	171.62	0.05207504	171.62	0.03663191	171.62	0.02933691	171.62	0.06087276
171.81	0.00463814	171.81	-0.02077023	171.81	-0.00992458	171.81	-0.00667086	171.81	0.01535158	171.81	0.00664856	171.81	0.03372022	171.81	0.07080571	171.81	0.03531209	171.81	0.01729524	171.81	0.03590493	171.81	0.06290795	171.81	0.07690269	171.81	0.15950535	171.81	0.47760767	171.81	1.35232008	171.81	0.0491114	171.81	0.03458483	171.81	0.01679827	171.81	0.04944893	171.81	0.05029881	171.81	0.03878755	171.81	0.03363305	171.81	0.06052851
172.01	0.00056534	172.01	-0.01901203	172.01	-0.01178205	172.01	-0.00485604	172.01	0.01729726	172.01	0.00488983	172.01	0.03597295	172.01	0.06966507	171.99	0.02948281	171.99	0.01825978	171.99	0.0323628	171.99	0.06809954	171.99	0.07221604	171.99	0.16263165	171.99	0.47879633	171.99	1.35096562	172.01	0.05459621	172.01	0.03558606	172.01	0.01599189	172.01	0.05423622	172.01	0.05372285	172.01	0.03646936	172.01	0.03205958	172.01	0.06422564
172.21	0.00291769	172.21	-0.02125211	172.21	-0.01241357	172.21	-0.0025092	172.21	0.01914855	172.21	0.00472527	172.21	0.04144918	172.21	0.06814171	172.2	0.03375554	172.2	0.01503985	172.2	0.03523733	172.2	0.06298325	172.2	0.07710881	172.2	0.16399588	172.2	0.47598955	172.2	1.35476863	172.21	0.05771456	172.21	0.03785478	172.21	0.01732694	172.21	0.05516823	172.21	0.04917366	172.21	0.04256732	172.21	0.02628785	172.21	0.06385343
172.41	0.00290362	172.41	-0.01733677	172.41	-0.01306363	172.41	-0.00840211	172.41	0.01936537	172.41	0.00163114	172.41	0.03904391	172.41	0.06639493	172.4	0.03457304	172.4	0.01708943	172.4	0.0324233	172.4	0.06597939	172.4	0.0776677	172.4	0.15816428	172.4	0.47982058	172.4	1.35333049	172.41	0.0482972	172.41	0.03692752	172.41	0.01725194	172.41	0.05158974	172.41	0.05351144	172.41	0.04151914	172.41	0.02949118	172.41	0.05606808
172.6	0.00092905	172.6	-0.02186124	172.6	-0.01569509	172.6	-0.00529908	172.6	0.01401751	172.6	0.01010039	172.6	0.03251394	172.6	0.07093634	172.59	0.03388927	172.59	0.01755537	172.59	0.03182117	172.59	0.06203199	172.59	0.07031845	172.59	0.15976048	172.59	0.47604999	172.59	1.35628855	172.62	0.05066587	172.62	0.03902448	172.62	0.01577507	172.62	0.05224245	172.62	0.05071214	172.62	0.04177916	172.62	0.02847615	172.62	0.06187273
172.82	0.00271244	172.82	-0.0202907	172.82	-0.01684637	172.82	-0.00438014	172.82	0.01896774	172.82	-0.0026085	172.82	0.03484859	172.82	0.07381257	172.79	0.02871692	172.79	0.01745303	172.79	0.03526404	172.79	0.06371474	172.79	0.07893564	172.79	0.16198175	172.79	0.47845531	172.79	1.35560238	172.8	0.05704771	172.8	0.03925211	172.8	0.01480966	172.8	0.05018175	172.8	0.05146898	172.8	0.044354	172.8	0.03270191	172.8	0.0652481
173.01	0.00848246	173.01	-0.02515716	173.01	-0.01462425	173.01	-0.00335025	173.01	0.02094219	173.01	0.00498065	173.01	0.04097249	173.01	0.06909308	172.99	0.03148184	172.99	0.01713919	172.99	0.03669438	172.99	0.06656748	172.99	0.07691211	172.99	0.1567183	172.99	0.4769443	172.99	1.35485435	173.01	0.05038325	173.01	0.03846841	173.01	0.01861396	173.01	0.05381237	173.01	0.05452827	173.01	0.04247999	173.01	0.03033085	173.01	0.06410121
173.21	0.00191228	173.21	-0.02157876	173.21	-0.01276287	173.21	-0.0030022	173.21	0.02093373	173.21	0.00690228	173.21	0.0411327	173.21	0.06991499	173.2	0.0298507	173.2	0.02019058	173.2	0.03374902	173.2	0.06331031	173.2	0.07642086	173.2	0.16315673	173.2	0.47759104	173.2	1.35630274	173.21	0.0542326	173.21	0.03936924	173.21	0.0149733	173.21	0.04925212	173.21	0.05659248	173.21	0.04314764	173.21	0.03248496	173.21	0.0574393
173.41	0.00255033	173.41	-0.02162952	173.41	-0.01081157	173.41	-0.00696444	173.41	0.02100444	173.41	0.00669847	173.41	0.03590192	173.41	0.07419496	173.38	0.03457696	173.38	0.01834335	173.38	0.03205307	173.38	0.06423914	173.38	0.07753808	173.38	0.15983781	173.38	0.47822773	173.38	1.36116409	173.41	0.05341078	173.41	0.03831016	173.41	0.01580664	173.41	0.04667143	173.41	0.05074297	173.41	0.03971845	173.41	0.03037953	173.41	0.06240544
173.62	0.000413	173.62	-0.0205457	173.62	-0.0125196	173.62	-0.00447022	173.62	0.020436	173.62	0.00622839	173.62	0.03863254	173.62	0.06783797	173.59	0.02955027	173.59	0.01310264	173.59	0.03440852	173.59	0.06599285	173.59	0.07869284	173.59	0.15682317	173.59	0.47636476	173.59	1.35674	173.62	0.05428443	173.62	0.03714249	173.62	0.01519244	173.62	0.05051655	173.62	0.05449037	173.62	0.03821824	173.62	0.02818925	173.62	0.06152833
173.82	0.00065685	173.82	-0.02421511	173.82	-0.01618277	173.82	-0.00809669	173.82	0.01887841	173.82	0.00681749	173.82	0.03205687	173.82	0.06941625	173.8	0.02873918	173.8	0.02059657	173.8	0.03192861	173.8	0.06195037	173.8	0.0763724	173.8	0.16102146	173.8	0.47669581	173.8	1.36238396	173.81	0.05287113	173.81	0.03385723	173.81	0.01575587	173.81	0.05294613	173.81	0.0507259	173.81	0.03991438	173.81	0.03531985	173.81	0.06592327
174.02	0.00068391	174.02	-0.02048513	174.02	-0.01072569	174.02	-0.00805889	174.02	0.01931879	174.02	0.00383189	174.02	0.03064468	174.02	0.06942907	173.99	0.03234744	173.99	0.01593714	173.99	0.03464467	173.99	0.06654391	173.99	0.07381464	173.99	0.16202818	173.99	0.47974584	173.99	1.35938597	174.01	0.05373234	174.01	0.03675172	174.01	0.01256341	174.01	0.05209234	174.01	0.052661	174.01	0.03925545	174.01	0.02850325	174.01	0.05911685
174.19	-0.00062833	174.19	-0.02132989	174.19	-0.01497684	174.19	-0.00319349	174.19	0.02345777	174.19	0.00741055	174.19	0.03156579	174.19	0.06933234	174.18	0.03383075	174.18	0.01523279	174.18	0.02935922	174.18	0.06718751	174.18	0.07549804	174.18	0.16334775	174.18	0.4798291	174.18	1.35823429	174.21	0.05326788	174.21	0.03406988	174.21	0.0140463	174.21	0.05008614	174.21	0.05254792	174.21	0.03914606	174.21	0.02652621	174.21	0.05901887
174.41	-0.0014402	174.41	-0.01744844	174.41	-0.01097865	174.41	-0.0062958	174.41	0.01805659	174.41	0.00513161	174.41	0.03479614	174.41	0.06793477	174.4	0.03493426	174.4	0.01904075	174.4	0.03652406	174.4	0.066558	174.4	0.07624171	174.4	0.16127729	174.4	0.47936139	174.4	1.36471307	174.41	0.05053419	174.41	0.03560252	174.41	0.01039216	174.41	0.05159923	174.41	0.0520342	174.41	0.04354123	174.41	0.03474903	174.41	0.06341093
174.61	0.00199344	174.61	-0.01904141	174.61	-0.01444097	174.61	-0.0088038	174.61	0.01788358	174.61	0.00478941	174.61	0.03909615	174.61	0.07197847	174.6	0.03184974	174.6	0.0133437	174.6	0.03485072	174.6	0.06889056	174.6	0.07479832	174.6	0.16028592	174.6	0.48034427	174.6	1.36310661	174.61	0.05407628	174.61	0.0380129	174.61	0.01433958	174.61	0.05322734	174.61	0.05416394	174.61	0.03811198	174.61	0.02994104	174.61	0.06068135
174.82	0.00096537	174.82	-0.01716581	174.82	-0.01548733	174.82	-0.00594751	174.82	0.01891058	174.82	-0.0014193	174.82	0.03108133	174.82	0.06937132	174.8	0.03389185	174.8	0.02032146	174.8	0.03302495	174.8	0.0629022	174.8	0.0709213	174.8	0.16032636	174.8	0.4807649	174.8	1.36028481	174.82	0.057548	174.82	0.04100061	174.82	0.0157724	174.82	0.04938705	174.82	0.05278935	174.82	0.03971652	174.82	0.0282224	174.82	0.05926733
175.02	-0.00079033	175.02	-0.02462463	175.02	-0.01410124	175.02	-0.00610177	175.02	0.01927036	175.02	0.00200122	175.02	0.02906167	175.02	0.06666336	175.01	0.02961421	175.01	0.01797476	175.01	0.03772413	175.01	0.06785797	175.01	0.0747875	175.01	0.16212483	175.01	0.48101375	175.01	1.36599457	175	0.05486298	175	0.04001443	175	0.01309226	175	0.04536422	175	0.05288453	175	0.03946406	175	0.03354422	175	0.05994992
175.22	0.00235253	175.22	-0.0195639	175.22	-0.01699702	175.22	-0.00380889	175.22	0.01565583	175.22	0.00138375	175.22	0.02967806	175.22	0.06722107	175.19	0.03395469	175.19	0.01604547	175.19	0.03447594	175.19	0.06549167	175.19	0.0784414	175.19	0.16420625	175.19	0.48248404	175.19	1.36206269	175.22	0.05233296	175.22	0.0373158	175.22	0.01788137	175.22	0.05056177	175.22	0.05073388	175.22	0.04221474	175.22	0.03264739	175.22	0.05967091
175.41	0.0005663	175.41	-0.02120332	175.41	-0.0157103	175.41	-0.00282392	175.41	0.02080125	175.41	0.00434409	175.41	0.03823083	175.41	0.07372563	175.4	0.03116198	175.4	0.01582004	175.4	0.02628738	175.4	0.06654859	175.4	0.074825	175.4	0.16279902	175.4	0.48020452	175.4	1.36504948	175.41	0.05684213	175.41	0.03818369	175.41	0.01334081	175.41	0.0483945	175.41	0.05385682	175.41	0.04086749	175.41	0.03066062	175.41	0.05629679
175.61	0.00620587	175.61	-0.0187793	175.61	-0.01518009	175.61	-0.01032641	175.61	0.01880205	175.61	0.00545649	175.61	0.03876058	175.61	0.06966244	175.6	0.03242847	175.6	0.01880978	175.6	0.0342711	175.6	0.06565019	175.6	0.07653593	175.6	0.16320729	175.6	0.48195127	175.6	1.36732292	175.61	0.05112283	175.61	0.03835396	175.61	0.01592005	175.61	0.05020737	175.61	0.05094994	175.61	0.04367325	175.61	0.0299692	175.61	0.06221305
175.82	0.0025783	175.82	-0.02135278	175.82	-0.01495774	175.82	-0.00883226	175.82	0.01659385	175.82	0.00537871	175.82	0.03323545	175.82	0.06753471	175.8	0.036507	175.8	0.01618203	175.8	0.03664416	175.8	0.06479904	175.8	0.08070967	175.8	0.16300499	175.8	0.48037204	175.8	1.364344	175.82	0.0481244	175.82	0.03749473	175.82	0.01531259	175.82	0.05152598	175.82	0.05518661	175.82	0.04059474	175.82	0.02894556	175.82	0.06089488
176	0.00539564	176	-0.02105357	176	-0.00949111	176	-0.00716642	176	0.02075677	176	0.00404562	176	0.02979404	176	0.06817789	176	0.03123434	176	0.01658289	176	0.03426173	176	0.06833154	176	0.07735537	176	0.16244796	176	0.4799166	176	1.36677086	176	0.05415031	176	0.03869176	176	0.01717225	176	0.05325119	176	0.05113137	176	0.04837042	176	0.03358648	176	0.06062363
176.22	0.00063663	176.22	-0.02277189	176.22	-0.01760778	176.22	-0.00318216	176.22	0.01813882	176.22	0.00198544	176.22	0.03542153	176.22	0.06860042	176.21	0.03151124	176.21	0.01411238	176.21	0.03439352	176.21	0.06878483	176.21	0.07605904	176.21	0.15923697	176.21	0.48077238	176.21	1.36821902	176.22	0.05648292	176.22	0.03682287	176.22	0.01620248	176.22	0.05213167	176.22	0.04948125	176.22	0.04316061	176.22	0.03035229	176.22	0.05903292
176.41	0.0013368	176.41	-0.02051071	176.41	-0.01510344	176.41	-0.00458252	176.41	0.0166277	176.41	-0.00115842	176.41	0.03804243	176.41	0.07046986	176.39	0.0327579	176.39	0.02091008	176.39	0.03647333	176.39	0.06702555	176.39	0.0796157	176.39	0.16291578	176.39	0.47946039	176.39	1.36985803	176.41	0.05483825	176.41	0.03945046	176.41	0.013746	176.41	0.05156717	176.41	0.05413172	176.41	0.03573366	176.41	0.03535854	176.41	0.05806989
176.61	0.00393999	176.61	-0.02109168	176.61	-0.01577076	176.61	-0.00295447	176.61	0.01614757	176.61	0.00253801	176.61	0.03134248	176.61	0.06940684	176.6	0.03015001	176.6	0.01689895	176.6	0.03391277	176.6	0.06909937	176.6	0.07707428	176.6	0.16032556	176.6	0.47853565	176.6	1.36413932	176.61	0.05137172	176.61	0.04014799	176.61	0.01449628	176.61	0.0510773	176.61	0.05299482	176.61	0.03918827	176.61	0.03352729	176.61	0.06118364
176.81	-0.00080794	176.81	-0.02363677	176.81	-0.01464361	176.81	-0.00639922	176.81	0.0149747	176.81	0.00398856	176.81	0.0292586	176.81	0.06703379	176.8	0.03454667	176.8	0.02111503	176.8	0.0370045	176.8	0.0639102	176.8	0.07449731	176.8	0.16310705	176.8	0.48587066	176.8	1.36971855	176.81	0.05186711	176.81	0.04043842	176.81	0.01582083	176.81	0.05111638	176.81	0.05258583	176.81	0.03945922	176.81	0.03259758	176.81	0.06023044
177.02	0.0036592	177.02	-0.02623779	177.02	-0.00940548	177.02	-0.00308601	177.02	0.02136121	177.02	0.002112	177.02	0.03299958	177.02	0.07441166	177	0.03248845	177	0.02031085	177	0.03370698	177	0.06322974	177	0.07762355	177	0.16268013	177	0.47798374	177	1.36752498	177	0.05848373	177	0.03893397	177	0.01553976	177	0.05314818	177	0.05214895	177	0.04567152	177	0.0314241	177	0.06217808
177.2	0.00400122	177.2	-0.02140235	177.2	-0.01595963	177.2	-0.00288202	177.2	0.01532407	177.2	0.00182178	177.2	0.03493864	177.2	0.0718113	177.21	0.03024617	177.21	0.0128036	177.21	0.03627592	177.21	0.06729132	177.21	0.07633347	177.21	0.16000526	177.21	0.48440006	177.21	1.36969674	177.22	0.05414584	177.22	0.0392	177.22	0.01681128	177.22	0.05401784	177.22	0.04934252	177.22	0.0427521	177.22	0.03145036	177.22	0.06286521
177.41	0.00300748	177.41	-0.01941689	177.41	-0.01567819	177.41	-0.0074052	177.41	0.01397286	177.41	0.00435802	177.41	0.03548974	177.41	0.07033192	177.39	0.03247879	177.39	0.01717673	177.39	0.03578106	177.39	0.06639161	177.39	0.07646647	177.39	0.16122919	177.39	0.4799884	177.39	1.37269092	177.41	0.0549941	177.41	0.04032312	177.41	0.01480547	177.41	0.05171273	177.41	0.05326148	177.41	0.03646323	177.41	0.03194733	177.41	0.0602367
177.61	0.00104006	177.61	-0.02392189	177.61	-0.01422166	177.61	-0.00635067	177.61	0.01783003	177.61	0.00145367	177.61	0.03491127	177.61	0.06691093	177.6	0.03618054	177.6	0.01729968	177.6	0.03219891	177.6	0.06584902	177.6	0.07826778	177.6	0.16251288	177.6	0.47917333	177.6	1.37047529	177.61	0.05739819	177.61	0.03988502	177.61	0.01277592	177.61	0.04891461	177.61	0.05020663	177.61	0.04232113	177.61	0.03255416	177.61	0.06152948
177.8	0.00176303	177.8	-0.01980788	177.8	-0.01417551	177.8	-0.00822954	177.8	0.01689667	177.8	0.00581942	177.8	0.03911661	177.8	0.07110289	177.78	0.03086902	177.78	0.0167046	177.78	0.03286385	177.78	0.06648169	177.78	0.07832756	177.78	0.16577677	177.78	0.48251274	177.78	1.37441146	177.81	0.05230255	177.81	0.03714883	177.81	0.01483844	177.81	0.05473584	177.81	0.05786752	177.81	0.04344484	177.81	0.0315765	177.81	0.05884288
178.01	-0.00117766	178.01	-0.01867404	178.01	-0.01051396	178.01	-0.00427175	178.01	0.02099046	178.01	0.00162637	178.01	0.03630316	178.01	0.06814749	178	0.03052303	178	0.01924407	178	0.03680355	178	0.06594554	178	0.0766851	178	0.16196486	178	0.48552382	178	1.3778013	178.01	0.05217228	178.01	0.03444991	178.01	0.01848234	178.01	0.0485495	178.01	0.05267385	178.01	0.04546272	178.01	0.03413171	178.01	0.06632815
178.22	0.00559001	178.22	-0.02012755	178.22	-0.01648905	178.22	-0.00493858	178.22	0.01874426	178.22	0.00410992	178.22	0.03482396	178.22	0.07119308	178.2	0.0308511	178.2	0.0190656	178.2	0.03545725	178.2	0.06650044	178.2	0.07754175	178.2	0.15662566	178.2	0.48351088	178.2	1.37346995	178.22	0.05441947	178.22	0.03859929	178.22	0.01620402	178.22	0.04828189	178.22	0.04951759	178.22	0.04085313	178.22	0.02363145	178.22	0.05766146
178.4	0.00148125	178.4	-0.0223263	178.4	-0.01599283	178.4	-0.0044668	178.4	0.01849468	178.4	0.00213068	178.4	0.03583361	178.4	0.07166385	178.39	0.03510311	178.39	0.02030312	178.39	0.03234697	178.39	0.06983759	178.39	0.07491117	178.39	0.166097	178.39	0.48256087	178.39	1.37337959	178.4	0.05419251	178.4	0.03854873	178.4	0.0186263	178.4	0.05533546	178.4	0.05029521	178.4	0.04371402	178.4	0.03053075	178.4	0.0595545
178.61	0.00227981	178.61	-0.01922932	178.61	-0.0121635	178.61	-0.00624522	178.61	0.01724892	178.61	0.00713869	178.61	0.03172417	178.61	0.06767959	178.59	0.03510225	178.59	0.01719242	178.59	0.03381291	178.59	0.06520925	178.59	0.07680238	178.59	0.16088505	178.59	0.48149562	178.59	1.3759346	178.61	0.05316514	178.61	0.0424092	178.61	0.01591495	178.61	0.05199133	178.61	0.05206744	178.61	0.04446375	178.61	0.03140915	178.61	0.06331883
178.81	0.00249605	178.81	-0.0219963	178.81	-0.01451736	178.81	-0.00776196	178.81	0.02339369	178.81	0.00190857	178.81	0.03469311	178.81	0.07009399	178.8	0.033811	178.8	0.01480022	178.8	0.03580567	178.8	0.06645814	178.8	0.0773687	178.8	0.16174661	178.8	0.48578259	178.8	1.37534177	178.81	0.05265822	178.81	0.03810129	178.81	0.01826328	178.81	0.05618075	178.81	0.05450766	178.81	0.03917623	178.81	0.02915814	178.81	0.05933606
179.01	-0.00076889	179.01	-0.01986388	179.01	-0.0150042	179.01	-0.00226029	179.01	0.01796424	179.01	0.00529828	179.01	0.03086971	179.01	0.07242757	179	0.03226865	179	0.01651452	179	0.03822212	179	0.06486435	179	0.07503142	179	0.16272812	179	0.48514014	179	1.37643945	179.01	0.05489318	179.01	0.03994486	179.01	0.0177672	179.01	0.05107417	179.01	0.04962211	179.01	0.040767	179.01	0.03239135	179.01	0.05886824
179.22	0.00855227	179.22	-0.0196786	179.22	-0.01021152	179.22	0.00065115	179.22	0.02003503	179.22	0.00436881	179.22	0.03583095	179.22	0.07143784	179.2	0.03326008	179.2	0.01754569	179.2	0.03479545	179.2	0.06640873	179.2	0.07576247	179.2	0.16141774	179.2	0.48204964	179.2	1.3789624	179.22	0.05903672	179.22	0.0388046	179.22	0.01676685	179.22	0.05260562	179.22	0.05603106	179.22	0.04100662	179.22	0.03040011	179.22	0.05940022
179.4	0.00443508	179.4	-0.02381148	179.4	-0.01321973	179.4	-0.00736183	179.4	0.01860533	179.4	0.00678829	179.4	0.03666281	179.4	0.07214003	179.4	0.03157904	179.4	0.01701214	179.4	0.0324743	179.4	0.06540552	179.4	0.07910942	179.4	0.16361201	179.4	0.48455268	179.4	1.38081908	179.4	0.05219133	179.4	0.03823756	179.4	0.0185635	179.4	0.05447991	179.4	0.05551333	179.4	0.04474162	179.4	0.02885192	179.4	0.05952025
179.62	0.00314017	179.62	-0.0220089	179.62	-0.01665384	179.62	-0.00438257	179.62	0.01824706	179.62	0.00368893	179.62	0.03547605	179.62	0.0681156	179.59	0.03466998	179.59	0.02006884	179.59	0.03225574	179.59	0.06782668	179.59	0.07596056	179.59	0.16296329	179.59	0.48216334	179.59	1.3777585	179.61	0.05206876	179.61	0.03866609	179.61	0.01873654	179.61	0.0530199	179.61	0.05203499	179.61	0.04002659	179.61	0.02955027	179.61	0.06039137
179.81	0.00232693	179.81	-0.02540823	179.81	-0.01288994	179.81	-0.0057955	179.81	0.02526138	179.81	0.00400555	179.81	0.03605062	179.81	0.07039291	179.78	0.0322995	179.78	0.01503434	179.78	0.03206517	179.78	0.06435861	179.78	0.07841659	179.78	0.16052234	179.78	0.48545086	179.78	1.37756157	179.81	0.05233133	179.81	0.03748772	179.81	0.01284358	179.81	0.05324766	179.81	0.05110264	179.81	0.03838356	179.81	0.02905924	179.81	0.0614888
180.01	0.00120031	180.01	-0.02012066	180.01	-0.01558055	180.01	-0.00809799	180.01	0.0182764	180.01	0.00745335	180.01	0.02999582	180.01	0.07040324	180	0.03158364	180	0.01511728	180	0.03691068	180	0.06644455	180	0.07825956	180	0.16189741	180	0.48484206	180	1.3794353	180.01	0.05314133	180.01	0.03963109	180.01	0.01729647	180.01	0.05182223	180.01	0.05007071	180.01	0.04706953	180.01	0.03351509	180.01	0.06049887
180.21	0.00221609	180.21	-0.01672497	180.21	-0.01169716	180.21	-0.00380683	180.21	0.01714786	180.21	0.0047276	180.21	0.03097701	180.21	0.06593221	180.18	0.03814581	180.18	0.0146303	180.18	0.03831915	180.18	0.06326406	180.18	0.07825603	180.18	0.16792999	180.18	0.48772967	180.18	1.38501501	180.21	0.05382665	180.21	0.03839588	180.21	0.01965941	180.21	0.04965702	180.21	0.0563847	180.21	0.0427292	180.21	0.03140808	180.21	0.05982875
180.42	0.00149233	180.42	-0.0184206	180.42	-0.01471422	180.42	-0.00136581	180.42	0.0137787	180.42	0.0064572	180.42	0.03332342	180.42	0.07020431	180.39	0.03047061	180.39	0.01605497	180.39	0.03428527	180.39	0.06423004	180.39	0.07936838	180.39	0.15809931	180.39	0.48472905	180.39	1.38086176	180.42	0.05358477	180.42	0.04010379	180.42	0.02084159	180.42	0.04914534	180.42	0.05394968	180.42	0.04422267	180.42	0.03425477	180.42	0.05724451
180.6	0.00245851	180.6	-0.02042741	180.6	-0.01608527	180.6	-0.00199095	180.6	0.01714955	180.6	0.00407872	180.6	0.0339933	180.6	0.0697469	180.61	0.03317116	180.61	0.01857254	180.61	0.03816121	180.61	0.06520014	180.61	0.080381	180.61	0.1596898	180.61	0.48618728	180.61	1.38080978	180.6	0.0560738	180.6	0.03811736	180.6	0.01842024	180.6	0.05455489	180.6	0.05326449	180.6	0.04566601	180.6	0.02882042	180.6	0.06231612
180.81	0.00291758	180.81	-0.02199516	180.81	-0.01382838	180.81	-0.00865168	180.81	0.02092553	180.81	0.00603179	180.81	0.03081366	180.81	0.06825928	180.79	0.0312538	180.79	0.01348641	180.79	0.03608387	180.79	0.06328703	180.79	0.07812548	180.79	0.16539773	180.79	0.48194	180.79	1.37942147	180.81	0.05536209	180.81	0.03759667	180.81	0.01694233	180.81	0.05431246	180.81	0.05372575	180.81	0.03775082	180.81	0.0361253	180.81	0.06246853
181.01	0.00104893	181.01	-0.02449356	181.01	-0.01488751	181.01	-0.00533499	181.01	0.01588813	181.01	0.00555397	181.01	0.03476669	181.01	0.07134888	180.99	0.03540357	180.99	0.01725154	180.99	0.03787744	180.99	0.06678463	180.99	0.0731056	180.99	0.16197932	180.99	0.48431477	180.99	1.37985075	181.01	0.05359574	181.01	0.03794325	181.01	0.01396865	181.01	0.05319038	181.01	0.05397937	181.01	0.04397418	181.01	0.03010216	181.01	0.06165537
181.21	0.00414581	181.21	-0.02430537	181.21	-0.01048145	181.21	-0.00537919	181.21	0.01872195	181.21	0.00350478	181.21	0.03179147	181.21	0.07055329	181.2	0.0338945	181.2	0.01585502	181.2	0.03355609	181.2	0.06612148	181.2	0.08022987	181.2	0.15772299	181.2	0.48776516	181.2	1.37855601	181.21	0.05655749	181.21	0.04186925	181.21	0.01564296	181.21	0.05327532	181.21	0.04952028	181.21	0.0459609	181.21	0.02786963	181.21	0.06343139
181.41	-0.00187758	181.41	-0.01692274	181.41	-0.0137418	181.41	-0.00775046	181.41	0.02053089	181.41	0.00293523	181.41	0.03332923	181.41	0.07252587	181.4	0.03694963	181.4	0.01607504	181.4	0.03297505	181.4	0.06098869	181.4	0.07613235	181.4	0.1617789	181.4	0.48370013	181.4	1.38633907	181.4	0.05207754	181.4	0.03983849	181.4	0.0156461	181.4	0.052023	181.4	0.05114298	181.4	0.04266761	181.4	0.03208926	181.4	0.0603587
181.6	0.0055856	181.6	-0.0241363	181.6	-0.01353598	181.6	-0.00387983	181.6	0.01734055	181.6	0.00224718	181.6	0.03609283	181.6	0.07113869	181.6	0.02829206	181.6	0.01651623	181.6	0.02865408	181.6	0.06736294	181.6	0.0742823	181.6	0.16021566	181.6	0.48518005	181.6	1.38554347	181.62	0.04954461	181.62	0.0356443	181.62	0.01706441	181.62	0.05149786	181.62	0.05494872	181.62	0.0368569	181.62	0.03812478	181.62	0.06200353
181.8	0.00115251	181.8	-0.02050557	181.8	-0.01413396	181.8	-0.00365627	181.8	0.01895642	181.8	0.0006268	181.8	0.03607807	181.8	0.07074013	181.79	0.03364222	181.79	0.01889742	181.79	0.03319221	181.79	0.06479103	181.79	0.07499508	181.79	0.15971193	181.79	0.48679966	181.79	1.38511217	181.82	0.0545894	181.82	0.03958948	181.82	0.01891683	181.82	0.05545758	181.82	0.05172659	181.82	0.0386068	181.82	0.0336482	181.82	0.06076673
182	0.00265488	182	-0.0239823	182	-0.01279325	182	-0.00645199	182	0.01526699	182	0.00611269	182	0.03247585	182	0.07069831	181.99	0.03543115	181.99	0.01692235	181.99	0.03715308	181.99	0.06829361	181.99	0.07938766	181.99	0.16601072	181.99	0.48156312	181.99	1.38325727	182.01	0.05569875	182.01	0.03884875	182.01	0.01528351	182.01	0.0498528	182.01	0.05324245	182.01	0.04354307	182.01	0.02823316	182.01	0.05952926
182.21	0.00118203	182.21	-0.02110792	182.21	-0.01213267	182.21	-0.00104716	182.21	0.01588709	182.21	0.00317005	182.21	0.03015668	182.21	0.07075448	182.2	0.03416714	182.2	0.01651713	182.2	0.03375811	182.2	0.06417906	182.2	0.07646867	182.2	0.16170791	182.2	0.48781708	182.2	1.38201439	182.21	0.05704693	182.21	0.03802865	182.21	0.0143985	182.21	0.04750559	182.21	0.05173366	182.21	0.04351525	182.21	0.02826304	182.21	0.06289091
182.4	-0.00101121	182.4	-0.02274714	182.4	-0.01550084	182.4	-0.00782119	182.4	0.01963552	182.4	0.00354035	182.4	0.03175141	182.4	0.07147871	182.4	0.03158293	182.4	0.0156685	182.4	0.03392539	182.4	0.06647597	182.4	0.07564161	182.4	0.1620376	182.4	0.48674971	182.4	1.38624978	182.4	0.05435849	182.4	0.03730563	182.4	0.01834068	182.4	0.05385009	182.4	0.05071068	182.4	0.04226802	182.4	0.03222124	182.4	0.0613997
182.6	0.00588013	182.6	-0.02505465	182.6	-0.01691994	182.6	-0.00263618	182.6	0.01932207	182.6	0.0032433	182.6	0.03369641	182.6	0.07020629	182.6	0.0348685	182.6	0.01533928	182.6	0.03494155	182.6	0.0616994	182.6	0.07185096	182.6	0.16522549	182.6	0.48987606	182.6	1.38660216	182.62	0.05178538	182.62	0.03744892	182.62	0.01536729	182.62	0.05249275	182.62	0.05459641	182.62	0.04092578	182.62	0.03271698	182.62	0.06174709
182.81	-0.00000455	182.81	-0.01906718	182.81	-0.0196032	182.81	-0.00365528	182.81	0.02090954	182.81	0.00534107	182.81	0.03191306	182.81	0.06813293	182.81	0.03371987	182.81	0.01669382	182.81	0.03359981	182.81	0.06958463	182.81	0.07694557	182.81	0.16493602	182.81	0.48515654	182.81	1.39130473	182.82	0.05752361	182.82	0.03876895	182.82	0.01559337	182.82	0.04994814	182.82	0.05186443	182.82	0.04315661	182.82	0.03231564	182.82	0.05962675
183.01	0.00685214	183.01	-0.0179344	183.01	-0.01579397	183.01	-0.00374708	183.01	0.01674656	183.01	0.00506942	183.01	0.03543136	183.01	0.07213555	182.99	0.0324203	182.99	0.01818381	182.99	0.0366489	182.99	0.06870783	182.99	0.07859622	182.99	0.16594478	182.99	0.48279628	182.99	1.38933992	183.01	0.057084	183.01	0.03941186	183.01	0.01777548	183.01	0.05127124	183.01	0.05206691	183.01	0.04229429	183.01	0.03567413	183.01	0.05997796
183.22	0.00711021	183.22	-0.02434406	183.22	-0.01472399	183.22	-0.00702952	183.22	0.0197965	183.22	0.00211709	183.22	0.03117656	183.22	0.06805515	183.2	0.03155656	183.2	0.01956172	183.2	0.03472663	183.2	0.06264766	183.2	0.07544041	183.2	0.16406223	183.2	0.49071887	183.2	1.38184631	183.21	0.05402261	183.21	0.03808816	183.21	0.01602839	183.21	0.05161349	183.21	0.05180226	183.21	0.04256666	183.21	0.0328403	183.21	0.06069948
183.4	0.00053332	183.4	-0.01946981	183.4	-0.0164369	183.4	-0.00462777	183.4	0.01969377	183.4	0.00346242	183.4	0.03245378	183.4	0.06847619	183.4	0.03072645	183.4	0.01802433	183.4	0.03593874	183.4	0.06124586	183.4	0.07512669	183.4	0.16539808	183.4	0.48696047	183.4	1.38687682	183.43	0.05033922	183.43	0.03842443	183.43	0.01424319	183.43	0.0521409	183.43	0.05459036	183.43	0.03929402	183.43	0.02825519	183.43	0.06010647
183.61	0.00384454	183.61	-0.02020443	183.61	-0.0136462	183.61	-0.01201263	183.61	0.02345523	183.61	0.00083995	183.61	0.03730297	183.61	0.06996529	183.6	0.03407717	183.6	0.01472602	183.6	0.03304553	183.6	0.06970502	183.6	0.07669505	183.6	0.16570149	183.6	0.49041685	183.6	1.3872633	183.62	0.05159948	183.62	0.04036336	183.62	0.01861143	183.62	0.05223224	183.62	0.0529641	183.62	0.04457788	183.62	0.02919638	183.62	0.06232352
183.81	0.00429089	183.81	-0.02383525	183.81	-0.0153192	183.81	-0.0052271	183.81	0.02411328	183.81	0.00585742	183.81	0.03804296	183.81	0.06571875	183.8	0.03247169	183.8	0.01619414	183.8	0.03422463	183.8	0.06648546	183.8	0.07943218	183.8	0.16256711	183.8	0.48563477	183.8	1.39225328	183.82	0.05157271	183.82	0.04401834	183.82	0.01791127	183.82	0.05452797	183.82	0.05237265	183.82	0.04061867	183.82	0.02767999	183.82	0.05981972
184.01	0.00669014	184.01	-0.02363177	184.01	-0.01376494	184.01	-0.00712071	184.01	0.0181826	184.01	0.00343015	184.01	0.03481547	184.01	0.06624094	183.99	0.03344641	183.99	0.02199872	183.99	0.03338154	183.99	0.06281292	183.99	0.07894548	183.99	0.16375884	183.99	0.49089885	183.99	1.39016533	184.02	0.05526256	184.02	0.0364117	184.02	0.01425475	184.02	0.0560963	184.02	0.05188978	184.02	0.04152557	184.02	0.02916173	184.02	0.06122826
184.22	0.00105433	184.22	-0.0233292	184.22	-0.01574794	184.22	-0.00801901	184.22	0.02087367	184.22	-0.0020283	184.22	0.02955583	184.22	0.06773727	184.18	0.036305	184.18	0.01567386	184.18	0.03425001	184.18	0.07175443	184.18	0.07873397	184.18	0.16413665	184.18	0.48949805	184.18	1.39073598	184.21	0.05083632	184.21	0.04185628	184.21	0.01587546	184.21	0.05037178	184.21	0.05003036	184.21	0.04397905	184.21	0.03036034	184.21	0.05849042
184.42	0.01131643	184.42	-0.02448777	184.42	-0.01746674	184.42	-0.00472967	184.42	0.02223969	184.42	-0.00121275	184.42	0.02935671	184.42	0.06732845	184.4	0.03211262	184.4	0.01819958	184.4	0.03450752	184.4	0.06616476	184.4	0.07706996	184.4	0.16425255	184.4	0.49504468	184.4	1.39328516	184.41	0.05656711	184.41	0.04098696	184.41	0.0150077	184.41	0.05213413	184.41	0.05169769	184.41	0.04420569	184.41	0.02996545	184.41	0.06140095
184.62	0.00287042	184.62	-0.01822568	184.62	-0.01306428	184.62	-0.00571569	184.62	0.01813327	184.62	0.00352295	184.62	0.03149908	184.62	0.06831149	184.6	0.03299576	184.6	0.01589866	184.6	0.03673047	184.6	0.062606	184.6	0.07693129	184.6	0.16175112	184.6	0.48746091	184.6	1.39513862	184.6	0.05125226	184.6	0.04080888	184.6	0.01603479	184.6	0.05307511	184.6	0.0558616	184.6	0.04501144	184.6	0.03361604	184.6	0.06022579
184.81	-0.00074683	184.81	-0.02686536	184.81	-0.01572814	184.81	-0.00395251	184.81	0.01805727	184.81	0.0014845	184.81	0.03718492	184.81	0.06329808	184.79	0.03510937	184.79	0.01925511	184.79	0.03339019	184.79	0.06695875	184.79	0.07597248	184.79	0.16474247	184.79	0.48991367	184.79	1.39043117	184.8	0.0534437	184.8	0.03807526	184.8	0.01530039	184.8	0.05505957	184.8	0.05246979	184.8	0.0477693	184.8	0.03036088	184.8	0.06383103
185.01	0.00230916	185.01	-0.02086005	185.01	-0.01450487	185.01	-0.00698772	185.01	0.01906863	185.01	0.00642018	185.01	0.03622571	185.01	0.07040096	185	0.02831524	185	0.01755145	185	0.03631445	185	0.06995562	185	0.07636801	185	0.16143751	185	0.49000847	185	1.39775431	185	0.04847268	185	0.04173277	185	0.0193377	185	0.05021114	185	0.05268493	185	0.04443972	185	0.03244331	185	0.05976561
185.21	0.00069653	185.21	-0.01898156	185.21	-0.01373534	185.21	-0.00744847	185.21	0.01583777	185.21	0.00667445	185.21	0.03226493	185.21	0.0694216	185.19	0.03349578	185.19	0.01959266	185.19	0.03212383	185.19	0.06450856	185.19	0.08068348	185.19	0.16698076	185.19	0.48754606	185.19	1.39269173	185.22	0.05133167	185.22	0.0349397	185.22	0.01551272	185.22	0.05365875	185.22	0.05639351	185.22	0.03924354	185.22	0.03140414	185.22	0.06274654
185.42	0.00048509	185.42	-0.02448772	185.42	-0.01260428	185.42	-0.00586365	185.42	0.02000501	185.42	0.00405868	185.42	0.03532863	185.42	0.07016322	185.39	0.03591769	185.39	0.01787831	185.39	0.03262373	185.39	0.06072194	185.39	0.07834417	185.39	0.16510433	185.39	0.49535117	185.39	1.39453483	185.41	0.05157549	185.41	0.03702401	185.41	0.01898471	185.41	0.04436877	185.41	0.05865945	185.41	0.0413939	185.41	0.02979379	185.41	0.05802467
185.62	0.00113863	185.62	-0.01949169	185.62	-0.01435757	185.62	-0.00328186	185.62	0.01930105	185.62	0.00294237	185.62	0.03458611	185.62	0.07140265	185.6	0.03091826	185.6	0.01714726	185.6	0.0347298	185.6	0.06780832	185.6	0.07860789	185.6	0.16724542	185.6	0.48949155	185.6	1.39348781	185.61	0.0571376	185.61	0.03861142	185.61	0.01862734	185.61	0.04883102	185.61	0.05166743	185.61	0.03862257	185.61	0.03002869	185.61	0.06323482
185.82	0.00025678	185.82	-0.02348025	185.82	-0.01255199	185.82	-0.00464441	185.82	0.02163108	185.82	0.00075619	185.82	0.03714194	185.82	0.06913531	185.78	0.03131529	185.78	0.01562896	185.78	0.03592736	185.78	0.07058178	185.78	0.07497169	185.78	0.16353583	185.78	0.48854849	185.78	1.39458573	185.82	0.05261954	185.82	0.03928028	185.82	0.01769611	185.82	0.05152581	185.82	0.05551109	185.82	0.0418076	185.82	0.03534548	185.82	0.05869341
186.01	0.00002213	186.01	-0.0257524	186.01	-0.01460661	186.01	-0.00348364	186.01	0.02127949	186.01	0.00452996	186.01	0.0320708	186.01	0.06850825	186	0.03209068	186	0.01989151	186	0.03497232	186	0.06674071	186	0.07601085	186	0.16414365	186	0.48689744	186	1.39651752	186.02	0.05947847	186.02	0.04073784	186.02	0.0168723	186.02	0.05514219	186.02	0.05301245	186.02	0.04972015	186.02	0.03054493	186.02	0.06135533
186.21	-0.00203125	186.21	-0.02475641	186.21	-0.01531374	186.21	-0.00437238	186.21	0.01516393	186.21	0.00084636	186.21	0.03530661	186.21	0.06552757	186.21	0.03504352	186.21	0.01910044	186.21	0.03397815	186.21	0.06868134	186.21	0.07933385	186.21	0.16626674	186.21	0.48610857	186.21	1.39715433	186.22	0.05469284	186.22	0.03729521	186.22	0.01680435	186.22	0.05247813	186.22	0.05563001	186.22	0.04530716	186.22	0.03264556	186.22	0.06459634
186.4	0.00348331	186.4	-0.02262404	186.4	-0.01244941	186.4	-0.00349948	186.4	0.01886424	186.4	0.00521267	186.4	0.03357461	186.4	0.07075617	186.39	0.0327464	186.39	0.01492133	186.39	0.03774137	186.39	0.06375267	186.39	0.08328851	186.39	0.16703661	186.39	0.49174315	186.39	1.39884925	186.41	0.05600053	186.41	0.03762028	186.41	0.02263333	186.41	0.05397558	186.41	0.05506993	186.41	0.04138718	186.41	0.03155357	186.41	0.06386355
186.62	-0.00168906	186.62	-0.02166006	186.62	-0.01119149	186.62	-0.00326154	186.62	0.01884854	186.62	0.00589824	186.62	0.03225357	186.62	0.07204687	186.58	0.03238795	186.58	0.0148977	186.58	0.03528418	186.58	0.06632137	186.58	0.06970756	186.58	0.16693048	186.58	0.49030191	186.58	1.39624619	186.61	0.05157158	186.61	0.03874021	186.61	0.02003504	186.61	0.05507944	186.61	0.05157223	186.61	0.04300055	186.61	0.03040495	186.61	0.05972673
186.82	0.00177993	186.82	-0.02446726	186.82	-0.01693683	186.82	-0.00593756	186.82	0.01965982	186.82	0.00812237	186.82	0.03699742	186.82	0.06866353	186.8	0.03411824	186.8	0.01452079	186.8	0.03388412	186.8	0.06605403	186.8	0.0783306	186.8	0.15999749	186.8	0.48916945	186.8	1.40010369	186.81	0.05732657	186.81	0.03930594	186.81	0.01368306	186.81	0.05160326	186.81	0.05383616	186.81	0.04004951	186.81	0.03304145	186.81	0.06228769
187.01	0.002156	187.01	-0.02323528	187.01	-0.01387408	187.01	-0.00572331	187.01	0.01785454	187.01	0.00313528	187.01	0.03485546	187.01	0.07148203	186.99	0.0326136	186.99	0.01525871	186.99	0.03373994	186.99	0.06781991	186.99	0.08067919	186.99	0.1646996	186.99	0.49101347	186.99	1.39874542	187.02	0.0588337	187.02	0.04290394	187.02	0.01699652	187.02	0.0519532	187.02	0.05507767	187.02	0.04047408	187.02	0.03106503	187.02	0.05984718
187.21	0.00344894	187.21	-0.02177962	187.21	-0.01537929	187.21	-0.00850684	187.21	0.02271579	187.21	0.00272282	187.21	0.03521324	187.21	0.07078598	187.2	0.03885163	187.2	0.01731627	187.2	0.03119863	187.2	0.06983308	187.2	0.08025724	187.2	0.17000791	187.2	0.49375626	187.2	1.40213203	187.22	0.05232349	187.22	0.04014474	187.22	0.01750959	187.22	0.05095384	187.22	0.0519971	187.22	0.03974114	187.22	0.0339812	187.22	0.06117492
187.41	0.00231592	187.41	-0.02327287	187.41	-0.01702969	187.41	-0.00439349	187.41	0.01842962	187.41	0.00565019	187.41	0.02814727	187.41	0.07058266	187.39	0.0337937	187.39	0.01865043	187.39	0.03570499	187.39	0.06654102	187.39	0.07882197	187.39	0.16109765	187.39	0.48835254	187.39	1.40056992	187.41	0.05436032	187.41	0.03894027	187.41	0.01764901	187.41	0.05025457	187.41	0.05329058	187.41	0.04324427	187.41	0.03127052	187.41	0.06156131
187.62	0.00222589	187.62	-0.01883204	187.62	-0.0138951	187.62	-0.00701651	187.62	0.01763042	187.62	0.00494215	187.62	0.03238086	187.62	0.06352683	187.59	0.03262673	187.59	0.0177847	187.59	0.03300082	187.59	0.06413271	187.59	0.07481728	187.59	0.16738294	187.59	0.49109942	187.59	1.40294087	187.61	0.05216776	187.61	0.03726586	187.61	0.01910966	187.61	0.05157879	187.61	0.05741662	187.61	0.04435426	187.61	0.03030667	187.61	0.05956176
187.82	0.00189748	187.82	-0.02635008	187.82	-0.0138928	187.82	-0.00730194	187.82	0.01273754	187.82	0.00257637	187.82	0.03203671	187.82	0.06919476	187.8	0.03243939	187.8	0.01766269	187.8	0.0324089	187.8	0.06210779	187.8	0.08136996	187.8	0.16268396	187.8	0.4933778	187.8	1.39955497	187.81	0.05690622	187.81	0.03754478	187.81	0.02137914	187.81	0.05119037	187.81	0.05061251	187.81	0.04369936	187.81	0.03570367	187.81	0.06149279
188.01	-0.00029685	188.01	-0.02393228	188.01	-0.01455198	188.01	-0.00764283	188.01	0.0190132	188.01	-0.00237616	188.01	0.03536218	188.01	0.06895222	188	0.03596331	188	0.01520841	188	0.03376376	188	0.07186688	188	0.07828929	188	0.15919605	188	0.48895666	188	1.40276504	188.01	0.05155039	188.01	0.04036436	188.01	0.01626032	188.01	0.05302161	188.01	0.05275101	188.01	0.04083933	188.01	0.03344879	188.01	0.06209866
188.21	0.00204813	188.21	-0.02336676	188.21	-0.01681785	188.21	-0.0048554	188.21	0.02024927	188.21	0.00567355	188.21	0.0327385	188.21	0.06732123	188.2	0.03081496	188.2	0.01975374	188.2	0.03426868	188.2	0.06591088	188.2	0.07846367	188.2	0.16279736	188.2	0.49141273	188.2	1.39651763	188.22	0.05503782	188.22	0.0394855	188.22	0.01907953	188.22	0.05423012	188.22	0.05643907	188.22	0.04002241	188.22	0.03717078	188.22	0.06490932
188.41	0.0010762	188.41	-0.02089552	188.41	-0.01538333	188.41	-0.00656832	188.41	0.02101071	188.41	0.00300805	188.41	0.03195557	188.41	0.06537905	188.39	0.03301362	188.39	0.01966846	188.39	0.03350322	188.39	0.06392866	188.39	0.07659753	188.39	0.16502003	188.39	0.49585655	188.39	1.39846373	188.4	0.05179348	188.4	0.04086376	188.4	0.01740215	188.4	0.0535362	188.4	0.05187268	188.4	0.04269566	188.4	0.03217029	188.4	0.05809205
188.62	0.00533082	188.62	-0.02190189	188.62	-0.01402297	188.62	-0.00475391	188.62	0.01949004	188.62	0.00267435	188.62	0.0339516	188.62	0.06750317	188.59	0.03288345	188.59	0.01507592	188.59	0.03215187	188.59	0.06395515	188.59	0.07652465	188.59	0.16818851	188.59	0.49159488	188.59	1.40035081	188.61	0.05503851	188.61	0.03906117	188.61	0.01821111	188.61	0.05668183	188.61	0.05154225	188.61	0.04415146	188.61	0.03017854	188.61	0.06294055
188.82	-0.00031242	188.82	-0.02161991	188.82	-0.013262	188.82	-0.00646965	188.82	0.0165644	188.82	0.00365271	188.82	0.03335241	188.82	0.07097636	188.79	0.03263895	188.79	0.01896435	188.79	0.03469839	188.79	0.06709702	188.79	0.07947443	188.79	0.16340367	188.79	0.4914006	188.79	1.40216088	188.79	0.05445668	188.79	0.03968233	188.79	0.01463245	188.79	0.05159647	188.79	0.0581866	188.79	0.04072087	188.79	0.03318351	188.79	0.06706805
189.01	0.00338196	189.01	-0.02196758	189.01	-0.01486776	189.01	-0.00698563	189.01	0.01985767	189.01	0.00131007	189.01	0.03803558	189.01	0.06988848	189	0.03474236	189	0.01462078	189	0.03298915	189	0.06606162	189	0.07471466	189	0.16631566	189	0.49643826	189	1.40026164	189	0.05236977	189	0.03885065	189	0.01732445	189	0.05406415	189	0.05230208	189	0.04269142	189	0.03165369	189	0.05926442
189.21	0.00296442	189.21	-0.02263701	189.21	-0.01557203	189.21	-0.00336841	189.21	0.02016862	189.21	0.00534466	189.21	0.03750277	189.21	0.06907919	189.2	0.03623608	189.2	0.01804747	189.2	0.03470314	189.2	0.07185918	189.2	0.07946001	189.2	0.1635858	189.2	0.48991922	189.2	1.4039278	189.21	0.05257937	189.21	0.03867734	189.21	0.01765552	189.21	0.05567613	189.21	0.05637461	189.21	0.04465735	189.21	0.03308165	189.21	0.06136923
189.41	0.00116708	189.41	-0.02363529	189.41	-0.01463086	189.41	-0.00729669	189.41	0.01657553	189.41	0.00124917	189.41	0.03285573	189.41	0.06776537	189.4	0.0326275	189.4	0.0193985	189.4	0.03537092	189.4	0.0651961	189.4	0.07839927	189.4	0.1639135	189.4	0.48579195	189.4	1.40331602	189.42	0.05522932	189.42	0.04020655	189.42	0.01644187	189.42	0.05338993	189.42	0.05449335	189.42	0.04126982	189.42	0.02842071	189.42	0.06248482
189.61	0.00479178	189.61	-0.02109047	189.61	-0.01468293	189.61	-0.00714622	189.61	0.01909658	189.61	0.00608517	189.61	0.03315329	189.61	0.06905609	189.59	0.03440929	189.59	0.01561538	189.59	0.03025307	189.59	0.06624495	189.59	0.07994166	189.59	0.16680384	189.59	0.49232849	189.59	1.40801001	189.62	0.05166293	189.62	0.03618235	189.62	0.01729136	189.62	0.05243427	189.62	0.05976642	189.62	0.04198481	189.62	0.03467786	189.62	0.06114034
189.82	0.00504118	189.82	-0.02146738	189.82	-0.01522942	189.82	-0.00385877	189.82	0.01978105	189.82	0.00417085	189.82	0.03207741	189.82	0.06561509	189.79	0.03477597	189.79	0.01563862	189.79	0.02995615	189.79	0.06385037	189.79	0.07619107	189.79	0.16329071	189.79	0.48869017	189.79	1.40520728	189.81	0.05506122	189.81	0.03702464	189.81	0.01669263	189.81	0.05197673	189.81	0.0524957	189.81	0.03999831	189.81	0.02792443	189.81	0.0626158
190	0.00185652	190	-0.01999712	190	-0.01295061	190	-0.00620442	190	0.01871629	190	0.00131337	190	0.03196455	190	0.07245362	190	0.03305769	190	0.01586611	190	0.03402106	190	0.06777921	190	0.07858308	190	0.16456297	190	0.48868489	190	1.40586352	190.01	0.05600503	190.01	0.04072703	190.01	0.01462805	190.01	0.05481482	190.01	0.05050555	190.01	0.03926897	190.01	0.03377748	190.01	0.06084705
190.21	-0.00082559	190.21	-0.01999685	190.21	-0.01492294	190.21	-0.0069633	190.21	0.01738032	190.21	0.00474137	190.21	0.03091004	190.21	0.06471412	190.18	0.03105973	190.18	0.01664055	190.18	0.03404351	190.18	0.06427319	190.18	0.0781194	190.18	0.16591382	190.18	0.49390665	190.18	1.40868056	190.21	0.05793745	190.21	0.04084591	190.21	0.01838361	190.21	0.05280517	190.21	0.05543691	190.21	0.04077443	190.21	0.03124393	190.21	0.06090876
190.41	-0.00261915	190.41	-0.02006854	190.41	-0.0175695	190.41	-0.00537355	190.41	0.01604681	190.41	0.00594235	190.41	0.03324343	190.41	0.06998184	190.4	0.03314606	190.4	0.02135462	190.4	0.0363422	190.4	0.06474149	190.4	0.07887815	190.4	0.16686475	190.4	0.49539453	190.4	1.40825784	190.42	0.05805301	190.42	0.04187915	190.42	0.01914009	190.42	0.04930909	190.42	0.05066993	190.42	0.04601869	190.42	0.03259212	190.42	0.06103881
190.61	0.00289778	190.61	-0.02213262	190.61	-0.01963049	190.61	-0.01076923	190.61	0.01700547	190.61	0.00612426	190.61	0.03209949	190.61	0.06263878	190.61	0.03242186	190.61	0.01728242	190.61	0.03583881	190.61	0.06980235	190.61	0.07766701	190.61	0.16442324	190.61	0.49257278	190.61	1.40692294	190.62	0.05330961	190.62	0.04157451	190.62	0.0150016	190.62	0.05306392	190.62	0.05355779	190.62	0.0422901	190.62	0.03162771	190.62	0.06235487
190.81	-0.0002665	190.81	-0.02712403	190.81	-0.0127794	190.81	-0.00867231	190.81	0.01927793	190.81	0.00216268	190.81	0.03283209	190.81	0.06734639	190.79	0.030096	190.79	0.01793004	190.79	0.03279836	190.79	0.06455258	190.79	0.07456728	190.79	0.16565122	190.79	0.49313203	190.79	1.40792966	190.81	0.05593584	190.81	0.03688486	190.81	0.01561561	190.81	0.05136706	190.81	0.053103	190.81	0.03902913	190.81	0.03518923	190.81	0.05679321
191.02	-0.00031571	191.02	-0.01925745	191.02	-0.01797015	191.02	-0.01080053	191.02	0.02416463	191.02	0.00564856	191.02	0.03440696	191.02	0.06370602	191	0.03239413	191	0.01543465	191	0.0363192	191	0.0666118	191	0.07745086	191	0.15992667	191	0.49142089	191	1.41120088	191.01	0.05482618	191.01	0.04317519	191.01	0.01845292	191.01	0.05258327	191.01	0.05047855	191.01	0.04362095	191.01	0.0318398	191.01	0.06467263
191.22	0.00322168	191.22	-0.02508875	191.22	-0.01591321	191.22	-0.00769841	191.22	0.01321772	191.22	0.00552957	191.22	0.03609961	191.22	0.07334347	191.2	0.03094365	191.2	0.01907501	191.2	0.03207753	191.2	0.06735415	191.2	0.07981168	191.2	0.16247775	191.2	0.49291795	191.2	1.40834749	191.21	0.05660939	191.21	0.04068927	191.21	0.01588455	191.21	0.04976215	191.21	0.05399059	191.21	0.04161975	191.21	0.03208715	191.21	0.06257037
191.42	-0.002314	191.42	-0.02322815	191.42	-0.01352651	191.42	-0.00595077	191.42	0.01529018	191.42	0.00495293	191.42	0.02930856	191.42	0.06728879	191.4	0.03709801	191.4	0.01725773	191.4	0.03489383	191.4	0.06712719	191.4	0.07840538	191.4	0.17132868	191.4	0.49563098	191.4	1.4089483	191.42	0.05689451	191.42	0.03635948	191.42	0.01691159	191.42	0.05281273	191.42	0.05131203	191.42	0.04499684	191.42	0.03475159	191.42	0.06250256
191.61	-0.00340535	191.61	-0.02228518	191.61	-0.01511725	191.61	-0.00367938	191.61	0.02030002	191.61	0.00617028	191.61	0.03239825	191.61	0.06876836	191.6	0.03383121	191.6	0.01699301	191.6	0.03344432	191.6	0.06584451	191.6	0.08291389	191.6	0.16656637	191.6	0.49450704	191.6	1.40831292	191.6	0.05046635	191.6	0.0379722	191.6	0.01457687	191.6	0.05011434	191.6	0.04998927	191.6	0.04078024	191.6	0.03350087	191.6	0.06305899
191.81	0.00142464	191.81	-0.02089899	191.81	-0.01474276	191.81	-0.00850383	191.81	0.01688819	191.81	0.002233	191.81	0.03296823	191.81	0.07146391	191.79	0.03321123	191.79	0.01525949	191.79	0.03289294	191.79	0.06524042	191.79	0.07695384	191.79	0.16362263	191.79	0.49965712	191.79	1.40812445	191.81	0.05117487	191.81	0.03505415	191.81	0.01597768	191.81	0.05515025	191.81	0.05171767	191.81	0.04195696	191.81	0.03622563	191.81	0.06406771
192.01	0.00140021	192.01	-0.01865799	192.01	-0.01401176	192.01	-0.01036438	192.01	0.01559287	192.01	0.00398548	192.01	0.03078944	192.01	0.0702353	191.99	0.03255103	191.99	0.01893365	191.99	0.03656558	191.99	0.06673539	191.99	0.0745723	191.99	0.16842282	191.99	0.49561399	191.99	1.41069376	192.01	0.05836435	192.01	0.04072553	192.01	0.01535768	192.01	0.05088745	192.01	0.05091387	192.01	0.04105128	192.01	0.03365412	192.01	0.06155067
192.22	-0.00059234	192.22	-0.01926767	192.22	-0.01724429	192.22	-0.00260706	192.22	0.01878436	192.22	0.00208477	192.22	0.03213746	192.22	0.07051994	192.2	0.03128533	192.2	0.01392487	192.2	0.03207371	192.2	0.0659482	192.2	0.08275889	192.2	0.16418414	192.2	0.49301249	192.2	1.41141152	192.21	0.05026753	192.21	0.03703924	192.21	0.02197282	192.21	0.05202226	192.21	0.05397469	192.21	0.03791487	192.21	0.03161764	192.21	0.06402609
192.4	-0.00019941	192.4	-0.02662356	192.4	-0.01094103	192.4	-0.00744145	192.4	0.02063126	192.4	0.00409206	192.4	0.03255987	192.4	0.06951669	192.4	0.04100453	192.4	0.02047054	192.4	0.03559774	192.4	0.06759503	192.4	0.07844179	192.4	0.16505435	192.4	0.49628896	192.4	1.41360927	192.41	0.05578353	192.41	0.03915061	192.41	0.01576453	192.41	0.05308462	192.41	0.06096944	192.41	0.04334729	192.41	0.03200923	192.41	0.06498389
192.61	0.00420585	192.61	-0.02165557	192.61	-0.0120334	192.61	-0.00798423	192.61	0.01787321	192.61	0.00097496	192.61	0.03552093	192.61	0.06623772	192.59	0.03516191	192.59	0.01788807	192.59	0.03773388	192.59	0.07226241	192.59	0.07860785	192.59	0.16420406	192.59	0.4974103	192.59	1.41607881	192.62	0.05748798	192.62	0.0403593	192.62	0.01624334	192.62	0.05056701	192.62	0.05434985	192.62	0.03907953	192.62	0.03342708	192.62	0.05732146
192.81	0.0038316	192.81	-0.02424463	192.81	-0.01239031	192.81	-0.00821518	192.81	0.01507325	192.81	0.00076666	192.81	0.03375373	192.81	0.06830802	192.8	0.03626255	192.8	0.02076046	192.8	0.03489065	192.8	0.06642433	192.8	0.07783946	192.8	0.16759519	192.8	0.49573076	192.8	1.41579151	192.82	0.05083949	192.82	0.0379414	192.82	0.02025596	192.82	0.05151822	192.82	0.05079678	192.82	0.04169603	192.82	0.03344624	192.82	0.06336567
193.01	0.00218831	193.01	-0.02172358	193.01	-0.01353357	193.01	-0.00489523	193.01	0.01903836	193.01	0.00354022	193.01	0.03751009	193.01	0.06662824	192.99	0.03494613	192.99	0.01884579	192.99	0.03656799	192.99	0.06849482	192.99	0.0773212	192.99	0.16413839	192.99	0.49436048	192.99	1.41618836	193.01	0.05353646	193.01	0.03787333	193.01	0.01583152	193.01	0.05788461	193.01	0.0507341	193.01	0.03926219	193.01	0.03320022	193.01	0.06242156
193.22	0.0042359	193.22	-0.02389776	193.22	-0.01303065	193.22	-0.0041021	193.22	0.01549274	193.22	0.00649798	193.22	0.03968203	193.22	0.06667876	193.18	0.03611606	193.18	0.01634183	193.18	0.03430198	193.18	0.06759224	193.18	0.07741037	193.18	0.16488257	193.18	0.49848452	193.18	1.41344285	193.21	0.0563194	193.21	0.03926127	193.21	0.01868947	193.21	0.05495988	193.21	0.05258168	193.21	0.04494183	193.21	0.03043257	193.21	0.06114213
193.4	0.00122453	193.4	-0.02499469	193.4	-0.01239804	193.4	-0.00565941	193.4	0.01667347	193.4	0.00401921	193.4	0.03020685	193.4	0.0658974	193.38	0.03158874	193.38	0.01688295	193.38	0.03702025	193.38	0.06772861	193.38	0.07483507	193.38	0.16796331	193.38	0.49333748	193.38	1.41375053	193.41	0.05516242	193.41	0.04053312	193.41	0.01859585	193.41	0.05525275	193.41	0.05441887	193.41	0.03831419	193.41	0.03328438	193.41	0.06391741
193.61	-0.00102404	193.61	-0.02110703	193.61	-0.01199025	193.61	-0.00835909	193.61	0.01741744	193.61	0.00360157	193.61	0.03263558	193.61	0.06962126	193.6	0.03327249	193.6	0.01567505	193.6	0.0356002	193.6	0.06403489	193.6	0.07359184	193.6	0.16588156	193.6	0.49008608	193.6	1.4156357	193.61	0.05131924	193.61	0.04143941	193.61	0.02067302	193.61	0.05560258	193.61	0.05456067	193.61	0.04365715	193.61	0.03290352	193.61	0.06352266
193.8	0.00535358	193.8	-0.02412498	193.8	-0.01213198	193.8	-0.00526625	193.8	0.01737692	193.8	0.0013093	193.8	0.0313223	193.8	0.06567672	193.79	0.0336988	193.79	0.01935988	193.79	0.03442131	193.79	0.06551264	193.79	0.07285672	193.79	0.16589062	193.79	0.49814031	193.79	1.41897261	193.82	0.05416709	193.82	0.0408094	193.82	0.02068187	193.82	0.05431884	193.82	0.04918819	193.82	0.04072685	193.82	0.03500109	193.82	0.06116061
194	0.00213766	194	-0.02438088	194	-0.0144409	194	-0.00293986	194	0.02046452	194	0.00440511	194	0.03360935	194	0.07030631	193.99	0.0327969	193.99	0.01773602	193.99	0.03630551	193.99	0.06574724	193.99	0.07836115	193.99	0.16572194	193.99	0.49778444	193.99	1.41728508	194.02	0.05659008	194.02	0.04248133	194.02	0.01786714	194.02	0.05529136	194.02	0.05393859	194.02	0.04301637	194.02	0.03369002	194.02	0.06431662
[truncated: 1,728 more rows]
