# Supplementary material for: Phase separation of PGL-3 driven by structured domains that oligomerize and interact with RGG motifs
Source: EMBO Rep. 2026 Mar 20;27(8):2061–87. doi: 10.1038/s44319-026-00730-7 (PMC13121748; doi:10.1038/s44319-026-00730-7)
Supplement: Supplementary file 9 — Source data Fig. 6 [file 44319_2026_730_MOESM9_ESM.zip › Figure 6/6A/README.md]

# 6A. BLI. D1 or RNA binding to RGG.
- RawData.xls is the original output file from OctetRed.
- source.pkl contains formatted table. pkl can most easily be read by pandas or pickle modules on python.
