# Supplementary material for: Phase separation of PGL-3 driven by structured domains that oligomerize and interact with RGG motifs
Source: EMBO Rep. 2026 Mar 20;27(8):2061–87. doi: 10.1038/s44319-026-00730-7 (PMC13121748; doi:10.1038/s44319-026-00730-7)
Supplement: Supplementary file 9 — Source data Fig. 6 [file 44319_2026_730_MOESM9_ESM.zip › Figure 6/6B/README.md]

# 6B. 
- tif files contain all raw imaging data. First channel: D1-D2, second channel: RNA, third channel: RGG
- roi files are ImageJ roi files. The presented figures are cropped images using these ROIs.
