# Supplementary material for: Phase separation of PGL-3 driven by structured domains that oligomerize and interact with RGG motifs
Source: EMBO Rep. 2026 Mar 20;27(8):2061–87. doi: 10.1038/s44319-026-00730-7 (PMC13121748; doi:10.1038/s44319-026-00730-7)
Supplement: Supplementary file 9 — Source data Fig. 6 [file 44319_2026_730_MOESM9_ESM.zip › Figure 6/6C/source.csv]

D1-D2(�M)	RGG(�M)	RNA(ng/ml)	Partition_RGG
4	4	500	1.0393912264995524
4	4	500	1.0690221857025473
4	4	500	1.031968031968032
4	4	500	1.007330482590104
4	4	500	1.073475385745775
4	4	500	1.058191018342821
4	4	500	1.043139604553625
4	4	500	1.0741156653565413
4	4	500	1.0575539568345325
4	4	500	1.0736489717838356
4	4	500	1.0826196473551637
4	4	500	0.994487827
4	4	500	1.043453401943968
4	4	500	1.0991940483570986
4	4	500	1.0454299621416983
4	4	500	1.0431161195492407
4	4	500	1.1229124916499666
4	4	500	1.0722563053851397
4	4	0	1.2641310089804543
4	4	0	1.1952254641909814
4	4	0	1.1990668740279937
4	4	0	1.246498599439776
4	4	0	1.2247459653317394
4	4	0	1.1974479516453995
4	4	0	1.2350780532598715
4	4	0	1.2004705882352942
4	4	0	1.2040089086859689
4	4	0	1.090181205225453
4	4	0	1.2233228275551553
4	4	0	1.2369455362156092
4	4	0	1.2323793250747543
4	4	0	1.2235444113897151
4	4	300	1.0923399790136412
4	4	300	0.9770700636942675
4	4	300	1.1066666666666667
4	4	300	1.0705663881151346
4	4	300	1.0897900072411295
4	4	300	1.085504342017368
4	4	300	1.0502253702511268
4	4	300	1.0572155117609663
4	4	300	1.0929390464695232
4	4	300	1.095846645367412
4	4	300	1.0851596743894802
4	4	300	1.0828478964401294
4	4	300	1.0809716599190284
4	4	300	1.1068022886204705
4	4	300	1.0878517501715854
4	4	300	1.082973206568712
4	4	300	1.0762286860581745
4	4	0	1.2423592493297586
4	4	0	1.1937942297223734
4	4	0	1.255361596009975
4	4	0	1.2472057856673242
4	4	0	1.2710963455149502
4	4	0	1.2230563002680965
4	4	0	1.2135058633238982
4	4	0	1.2638345444382337
4	4	0	1.2024809923969588
4	4	0	1.1764970733903648
4	4	300	1.082736674622116
4	4	300	1.0698869475847894
4	4	300	1.1037277147487845
4	4	300	1.0759301442672742
4	4	300	1.0579523502897616
4	4	300	1.035693039857228
4	4	300	1.0789636027143739
4	4	300	1.0479328939484722
4	4	300	1.1396825396825396
4	4	300	1.0684345594525235
4	4	300	1.0941176470588236
4	4	300	1.0669559826410415
4	4	300	1.0642054574638844
4	4	300	1.067122436295836
4	4	300	1.053811659192825
4	4	300	1.0729217306757415
4	4	300	1.0934730056406123
4	4	300	1.0867320598864223
4	4	300	1.089385474860335
4	4	300	1.087641555883801
4	4	300	1.055752660922453
4	4	300	1.0463096960926195
4	4	300	1.0511121628017037
4	4	300	1.0654857756307032
4	4	300	1.0999479437792816
4	4	300	1.0768831168831168
4	4	300	1.0697541452258434
4	4	300	1.0721975934135528
4	4	300	1.0475220638153429
4	4	300	1.127708095781072
4	4	300	1.0644583706356312
4	4	300	1.0508964719491036
4	4	300	1.0972644376899696
4	4	300	1.0635881907645723
4	4	300	1.0779369627507163
4	4	300	1.0914407230196703
4	4	300	1.0636223704463827
4	4	300	1.0835603996366938
4	4	300	1.0554758488761358
4	4	300	1.0393922341024198
4	4	300	1.1043296817944706
4	4	300	1.0539139450492483
4	4	300	1.0780868716447047
4	4	300	1.0776699029126213
4	4	300	1.0870217554388597
4	4	300	1.070516717325228
4	4	300	1.0576631259484066
4	4	300	1.0648758236188545
4	4	300	1.115626788780767
4	4	300	1.0050346129641283
4	4	300	1.0884303610906412
4	4	500	1.0394366197183098
4	4	500	1.089925062
4	4	500	1.0793534166054373
4	4	500	1.0759819703799098
4	4	500	1.0614562458249832
4	4	500	1.0672268907563025
4	4	500	0.9937662337662337
4	4	500	1.0415584415584416
4	4	500	1.0836543753439736
4	4	500	1.0376442015786278
4	4	500	1.036676217765043
4	4	500	1.0241992882562279
4	4	500	1.0764587525150906
4	4	500	1.0729525120440468
4	4	500	1.1012017710309931
4	4	500	1.0478683620044877
4	4	500	1.0711398544866613
4	4	500	1.0694752402069476
4	4	500	1.0836976889444097
4	4	500	1.029375765
4	4	500	0.9859566998244588
4	4	500	1.082262210796915
4	4	500	1.0344580043072504
4	4	500	1.0611295681063122
4	4	500	1.0594883997620463
4	4	500	1.040075140889167
4	4	500	1.0399692544196772
4	4	500	1
4	4	500	1.0503937007874016
4	4	500	1.1556109725685786
4	4	500	1.0029225523623966
4	4	500	1.075359444719881
4	4	500	1.0496311200536552
4	4	500	1.0650784427658337
4	4	500	1.0344647519582246
4	4	500	1.0720896249391134
4	4	500	1.096031357177854
4	4	500	1.0612369871402327
4	4	500	1.0898100172711571
4	4	500	1.0659873847646772
4	4	500	1.0706713780918728
4	4	500	1.0687186828919113
4	4	500	1.0608996539792388
4	4	500	1.157109190887667
4	4	500	1.0396964389959136
4	4	300	1.0844529750479845
4	4	300	1.0975609756097562
4	4	300	1.0827129859387923
4	4	300	1.0870175438596492
4	4	300	1.1011857707509882
4	4	300	1.0415122312824314
4	4	300	1.1134580567290284
4	4	300	1.0857449088960343
4	4	300	1.0866003510825044
4	4	300	1.1243284727551803
4	4	300	1.068655036578503
4	4	300	1.0817501439263097
4	4	300	1.128391793514229
4	4	300	1.072123640526617
4	4	300	1.1123729826658697
4	4	300	1.0626223091976517
4	4	300	1.053593179049939
4	4	300	1.063003663003663
4	4	300	1.0539083557951483
4	4	300	1.0874453466583385
4	4	300	1.0727272727272728
4	4	300	1.0529968454258676
4	4	300	1.073900293255132
4	4	300	1.0864589955499047
4	4	300	1.1046188091263216
4	4	300	1.0863464651915813
4	4	300	1.0760180995475113
4	4	300	1.0803212851405624
4	4	500	1.0423108218063466
4	4	500	1.0527617477328937
4	4	500	1.073292615
4	4	500	1.0377568017767906
4	4	500	1.0458660229330115
4	4	500	1.0461285008237233
4	4	500	1.047293092719353
4	4	500	1.0354358610914245
4	4	500	1.0429477794045876
4	4	500	1.061823802163833
4	4	500	1.0459550023934898
4	4	500	1.018191546281434
4	4	500	1.0631881282910483
4	4	500	1.074584050487665
4	4	500	1.0683559222156747
4	4	500	1.0507872016251905
4	4	500	1.0712468193384224
4	4	500	1.0772039645279081
4	4	500	1.0811287477954146
4	4	500	1.0154142581888246
4	4	500	1.0879120879120878
4	4	500	1.0737201365187714
4	4	500	1.060467769537935
4	4	500	1.0526001195457262
4	4	500	1.058780309
4	4	500	1.0684410646387832
4	4	500	1.0550964187327823
4	4	500	1.0572543916720885
4	4	500	0.9871441689623508
4	4	500	1.084063047285464
4	4	500	1.0318362706083002
4	4	500	1.060496067755596
4	4	500	1.0894901144640998
4	4	500	1.0304127443881246
4	4	500	1.088551549652119
4	4	500	1.0573208722741434
4	4	500	1.098933074684772
4	4	500	1.0991940483570986
4	4	500	1.093340922026181
4	4	500	1.0484920165582496
4	4	500	1.0715760495526496
4	4	300	1.090497737556561
4	4	300	1.0998685939553219
4	4	300	1.0829120323559152
4	4	300	1.1017421602787456
4	4	300	1.0967911625460285
4	4	300	1.1012017710309931
4	4	300	1.0545931758530185
4	4	300	1.1142857142857143
4	4	300	1.0946656649135988
4	4	300	1.040735221
4	4	300	1.0849636668529905
4	4	300	1.1068702290076335
4	4	300	1.056174334140436
4	4	300	1.0921658986175116
4	4	300	1.0759643916913946
4	4	300	1.1150389454763332
4	4	300	1.0649651972157772
4	4	0	1.2118980169971671
4	4	0	1.1559238796807858
4	4	0	1.2176215695714974
4	4	0	1.1664016958134604
4	4	0	1.0989925536574683
4	4	0	1.0897076491790147
4	4	0	1.1425678412312676
4	4	0	1.1726163578852238
4	4	0	1.2012958963282938
4	4	0	1.2097588334268088
4	4	0	1.1005762179151388
4	4	0	1.247083047357584
4	4	0	1.2141794744670302
4	4	0	1.2761463163317877
4	4	0	1.2604552673372154
4	4	0	1.2348122866894198
4	4	0	1.2478415439309294
4	4	0	1.2199237887860643
4	4	0	1.2638069705093833
4	4	0	1.258985721319547
4	4	0	1.1935802469135803
4	4	0	1.2430096593797662
4	4	0	1.244593586875466
4	4	500	1.084136722173532
4	4	500	1.0640949554896142
4	4	500	1.0916713247624372
4	4	500	1.0601826974744761
4	4	500	1.0476871721506915
4	4	500	1.0724560468833244
4	4	500	1.0277090549233052
4	4	500	1.0391691394658753
4	4	500	1.0278357689631177
4	4	500	1.0083916083916085
4	4	500	1.0682155215027187
4	4	500	1.0527116066903193
4	4	500	1.0596421471172963
4	4	500	1.0104547830632515
4	4	500	1.0825190010857764
4	4	300	1.0404435746901501
4	4	300	1.1063022019741837
4	4	300	1.073557387444515
4	4	300	1.0970677451971689
4	4	300	1.0833851897946485
4	4	300	1.0859416445623342
4	4	300	1.1134070158577607
4	4	300	1.0912114014251781
4	4	300	1.0756446991404012
4	4	300	1.0922659430122117
4	4	300	1.048590021691974
4	4	300	1.0651890482398958
4	4	300	1.0768878718535468
4	4	300	1.0706827309236948
4	4	300	1.0467242254951752
4	4	300	1.0935788949726233
4	4	300	1.0999359385009608
4	4	300	1.1097131353799699
4	4	300	1.1145888594164457
4	4	300	1.062959077
4	4	300	1.0551724137931036
4	4	300	1.081097197376267
4	4	300	1.0658189977561705
4	4	300	1.0595427963849016
4	4	300	1.0849575212393803
4	4	300	1.0606400898371702
4	4	300	1.0567888487351575
4	4	300	1.0734341252699784
4	4	300	1.091503267973856
4	4	300	1.1054834658853077
4	4	300	1.0699650174912543
4	4	300	1.0826446280991735
4	4	500	1.1126408010012516
4	4	500	1.064516129032258
4	4	500	1.0739176346356916
4	4	500	1.093226511289148
4	4	500	1.0566393958464444
4	4	500	1.0619012527634488
4	4	500	1.0908547519426182
4	4	500	1.0290220820189275
4	4	500	1.0522063393412058
4	4	500	1.06598586
4	4	500	1.0749414519906324
4	4	500	1.0794612794612795
4	4	500	1.0495759947814742
4	4	500	1.0955631399317407
4	4	500	1.0494469746258945
4	4	500	1.0967952910398953
4	4	500	1.0707467714766985
4	4	500	1.0601288475304222
4	4	500	1.0287511230907458
4	4	500	1.0652785593697243
4	4	500	1.0478697941598851
4	4	500	0.9981211836542978
4	4	500	0.979639056
4	4	500	1.059274399591211
4	4	500	1.0629611411706836
4	4	500	1.1110468478889532
4	4	500	1.0754208754208754
4	4	500	0.9737256962690489
4	4	500	1.0390959071472206
4	4	500	1.0602636534839924
4	4	300	1.087655222790358
4	4	300	1.1005347593582888
4	4	300	1.0721442885771544
4	4	300	1.085166784953868
4	4	300	1.0705371676614215
4	4	300	1.0608923884514436
4	4	300	1.0902814657461497
4	4	300	1.075015124016939
4	4	300	1.0895045285029301
4	4	300	1.059718309859155
4	4	0	1.2015691007845504
4	4	0	1.1939264784230155
4	4	0	1.2299569808369182
4	4	0	1.1844504021447722
4	4	0	1.1841774801172038
4	4	0	1.1967213114754098
4	4	0	1.2173711100789595
4	4	0	1.192960663
4	4	0	1.1692375495813134
4	4	0	1.1378770074422249
4	4	0	1.1883505715841045
4	4	0	1.1987083954297069
4	4	0	1.2122146822948796
4	4	0	1.2171740118128123
4	4	0	1.2145804676753782
4	4	500	1.0613362541073383
4	4	500	1.0707818930041153
4	4	500	1.0641579272054287
4	4	500	1.0594795539033457
4	4	500	1.041237113402062
4	4	500	1.0352360817477098
4	4	500	1.0694722778891115
4	4	500	1.067592033796017
4	4	500	1.0709561034275406
4	4	500	1.0578345662407531
4	4	500	1.048780487804878
4	4	500	1.0377682403433477
4	4	500	1.1101169993117688
4	4	500	1.0460763138948883
4	4	500	1.0584166026133743
4	4	500	1.0410380205190102
4	4	500	1.0534954407294832
4	4	500	1.0653521126760563
4	4	500	1.067022086824067
4	4	500	1.0378922439313203
4	4	500	1.104499274310595
4	4	0	1.256553262688232
4	4	0	1.245146977260122
4	4	0	1.2645122681029324
4	4	300	1.0766644250168125
4	4	300	1.095296274
4	4	300	1.0507974010632015
4	4	300	1.0789636027143739
4	4	300	1.112578977599081
4	4	300	1.066705675833821
4	4	300	1.1107491856677525
4	4	300	1.0746190225959011
4	4	300	1.1044860874503124
4	4	300	1.0773569701853345
4	4	300	1.0946538124452234
4	4	0	1.1723979825767996
4	4	0	1.1261625556004853
4	4	0	1.1838547701815372
4	4	0	1.2040015692428403
4	4	0	1.1290322580645162
4	4	0	1.1976905311778292
4	4	0	1.1713024282560707
4	4	0	1.1502830674215132
4	4	0	1.0751948647409446
4	4	300	1.0614389652384801
4	4	300	1.0939702427564604
4	4	300	1.0800762631077216
4	4	300	1.0644789867587796
4	4	300	1.2598010532475132
4	4	300	1.0466712422786548
4	4	300	1.1424260712130356
4	4	300	1.075012177
4	4	300	1.1025171624713959
4	4	300	1.0677966101694916
4	4	300	1.091026191498497
4	4	300	1.0887705281846427
4	4	300	1.087641555883801
4	4	300	1.0773124712379198
4	4	300	1.0324647586501494
4	4	300	1.0859829825347067
4	4	300	1.1232009211283822
4	4	500	1.032520325203252
4	4	500	1.0536462699077955
4	4	500	1.071193144363876
4	4	500	1.045489006823351
4	4	500	1.0424818334264951
4	4	500	1.045668233713902
4	4	500	1.054375531011045
4	4	500	1.0960240060015003
4	4	0	1.2493479394887845
4	4	0	1.141200201714574
4	4	0	1.239960337134358
4	4	0	1.237977193852256
4	4	0	1.252740911713791
4	4	500	1.0432513049962715
4	4	500	1.0874751491053678
4	4	500	1.0852314474650993
4	4	500	1.053209948
4	4	500	1.0626174076393238
4	4	500	1.0572450805008944
4	4	500	1.0713813615333774
4	4	500	1.0776699029126213
4	4	500	1.0056127221702527
4	4	500	0.9835351089588378
4	4	500	0.9961371318203767
4	4	500	1.0754361150400755
4	4	500	1.0649411764705883
4	4	500	1.0667779632721202
4	4	500	1.0442614513638704
4	4	500	1.0599250936329587
4	4	500	1.0652300524170064
